# Supplementary material for: Mechanistic evaluation of primary human hepatocyte culture using global proteomic analysis reveals a selective dedifferentiation profile
Source: Arch Toxicol. 2016 Apr 2;91(1):439–52. doi: 10.1007/s00204-016-1694-y (PMC5225178; doi:10.1007/s00204-016-1694-y)
Supplement: Supplementary file 6 — Supplementary material 6 (XLSX 1131 kb) [file 204_2016_1694_MOESM6_ESM.xlsx]

## Sheet: iTRAQ 1
N	Unused	Total	%Cov(95)	Accession	Name	Species	Peptides(95%)
1	245.5	245.5	73.27	sp|P31327|CPSM_HUMAN	Carbamoyl-phosphate synthase [ammonia], mitochondrial	HUMAN	507
2	191.45	191.79	51.38	sp|P35579|MYH9_HUMAN	Myosin-9	HUMAN	240
3	181.57	182.25	50.42	sp|P49327|FAS_HUMAN	Fatty acid synthase	HUMAN	247
4	167.59	168.56	48.95	sp|Q13813|SPTN1_HUMAN	Spectrin alpha chain, non-erythrocytic 1	HUMAN	167
5	155.72	156.94	27.31	sp|Q15149|PLEC_HUMAN	Plectin	HUMAN	142
6	148.51	152.34	50.13	sp|Q01082|SPTB2_HUMAN	Spectrin beta chain, non-erythrocytic 1	HUMAN	138
7	143.03	144.06	41.81	sp|O75369|FLNB_HUMAN	Filamin-B	HUMAN	134
8	97.62	98.53	76.09	sp|P10809|CH60_HUMAN	60 kDa heat shock protein, mitochondrial	HUMAN	179
9	95.34	99.43	42.03	sp|Q13576|IQGA2_HUMAN	Ras GTPase-activating-like protein IQGAP2	HUMAN	78
10	93.73	96.36	56.37	sp|P11498|PYC_HUMAN	Pyruvate carboxylase, mitochondrial	HUMAN	113
11	92.22	94.26	39.4	sp|Q00610|CLH1_HUMAN	Clathrin heavy chain 1	HUMAN	88
12	92.01	93.12	77.85	sp|P05787|K2C8_HUMAN	Keratin, type II cytoskeletal 8	HUMAN	108
13	88.91	93.08	49.15	sp|Q9P2E9|RRBP1_HUMAN	Ribosome-binding protein 1	HUMAN	78
14	88.85	90.27	66.49	sp|P23141|EST1_HUMAN	Liver carboxylesterase 1	HUMAN	205
15	86.64	88.71	63.67	sp|O43707|ACTN4_HUMAN	Alpha-actinin-4	HUMAN	124
16	86	87.52	58.76	sp|O75891|AL1L1_HUMAN	Cytosolic 10-formyltetrahydrofolate dehydrogenase	HUMAN	96
17	85.55	85.79	30.54	sp|Q09666|AHNK_HUMAN	Neuroblast differentiation-associated protein AHNAK	HUMAN	109
18	85.1	87.55	54.92	sp|P14625|ENPL_HUMAN	Endoplasmin	HUMAN	98
19	82.43	83.45	78.84	sp|P05783|K1C18_HUMAN	Keratin, type I cytoskeletal 18	HUMAN	121
20	80.16	82.59	54.61	sp|P25705|ATPA_HUMAN	ATP synthase subunit alpha, mitochondrial	HUMAN	98
21	79.82	81.43	28.1	sp|Q9Y490|TLN1_HUMAN	Talin-1	HUMAN	67
22	79.26	80.79	38.97	sp|P01024|CO3_HUMAN	Complement C3	HUMAN	63
23	78.91	80.17	67.2	sp|P00367|DHE3_HUMAN	Glutamate dehydrogenase 1, mitochondrial	HUMAN	153
24	78.81	80.44	74.47	sp|P05091|ALDH2_HUMAN	Aldehyde dehydrogenase, mitochondrial	HUMAN	170
25	78.35	80.31	42.43	sp|P35573|GDE_HUMAN	Glycogen debranching enzyme	HUMAN	95
26	78.08	79.37	73.53	sp|P06576|ATPB_HUMAN	ATP synthase subunit beta, mitochondrial	HUMAN	144
27	77.57	78.54	77.6	sp|P00325|ADH1B_HUMAN	Alcohol dehydrogenase 1B	HUMAN	147
28	75.91	76.87	64.18	sp|Q08426|ECHP_HUMAN	Peroxisomal bifunctional enzyme	HUMAN	97
29	74.69	75.33	40.81	sp|Q06278|ADO_HUMAN	Aldehyde oxidase	HUMAN	78
30	73.75	75.02	67.32	sp|P54868|HMCS2_HUMAN	Hydroxymethylglutaryl-CoA synthase, mitochondrial	HUMAN	126
31	72.91	74.74	77.36	sp|P07237|PDIA1_HUMAN	Protein disulfide-isomerase	HUMAN	135
32	71.87	72.72	53.05	sp|P11586|C1TC_HUMAN	C-1-tetrahydrofolate synthase, cytoplasmic	HUMAN	74
33	70.14	72.55	57.01	sp|P40939|ECHA_HUMAN	Trifunctional enzyme subunit alpha, mitochondrial	HUMAN	98
34	69.76	69.96	62.91	sp|Q08AH3|ACS2A_HUMAN	Acyl-coenzyme A synthetase ACSM2A, mitochondrial	HUMAN	79
35	66.93	68.87	47.14	sp|Q14697|GANAB_HUMAN	Neutral alpha-glucosidase AB	HUMAN	77
36	66.74	76.54	23.35	sp|P21333|FLNA_HUMAN	Filamin-A	HUMAN	56
37	66.68	67.28	69.26	sp|P04040|CATA_HUMAN	Catalase	HUMAN	129
38	66.14	67.72	53.94	sp|P08133|ANXA6_HUMAN	Annexin A6	HUMAN	89
39	65.9	66	87.24	sp|P21549|SPYA_HUMAN	Serine--pyruvate aminotransferase	HUMAN	128
40	65.7	67.79	55.5	sp|P11021|GRP78_HUMAN	78 kDa glucose-regulated protein	HUMAN	105
41	65.58	67.09	57.14	sp|P02768|ALBU_HUMAN	Serum albumin	HUMAN	77
42	65.36	66.46	71.6	sp|P80404|GABT_HUMAN	4-aminobutyrate aminotransferase, mitochondrial	HUMAN	101
43	65.01	65.18	64.4	sp|P07099|HYEP_HUMAN	Epoxide hydrolase 1	HUMAN	92
44	64.68	66.31	73.68	sp|Q04828|AK1C1_HUMAN	Aldo-keto reductase family 1 member C1	HUMAN	110
45	63.63	64.8	62.66	sp|Q16822|PCKGM_HUMAN	Phosphoenolpyruvate carboxykinase [GTP], mitochondrial	HUMAN	101
46	62.4	66.07	30.77	sp|P42704|LPPRC_HUMAN	Leucine-rich PPR motif-containing protein, mitochondrial	HUMAN	55
47	61.3	64.31	78.42	sp|P08319|ADH4_HUMAN	Alcohol dehydrogenase 4	HUMAN	152
48	60.19	61.62	41.38	sp|P13639|EF2_HUMAN	Elongation factor 2	HUMAN	65
49	59.99	61.79	49.47	sp|P06737|PYGL_HUMAN	Glycogen phosphorylase, liver form	HUMAN	72
50	59.68	60.74	80.35	sp|P42765|THIM_HUMAN	3-ketoacyl-CoA thiolase, mitochondrial	HUMAN	104
51	59.51	60.36	73.5	sp|P06733|ENOA_HUMAN	Alpha-enolase	HUMAN	114
52	59.36	59.54	48.71	sp|P33121|ACSL1_HUMAN	Long-chain-fatty-acid--CoA ligase 1	HUMAN	81
53	59.14	60.61	49.4	sp|P02545|LMNA_HUMAN	Prelamin-A/C	HUMAN	64
54	58.62	60.91	55.57	sp|P51659|DHB4_HUMAN	Peroxisomal multifunctional enzyme type 2	HUMAN	80
55	57.49	59.01	48.06	sp|P13667|PDIA4_HUMAN	Protein disulfide-isomerase A4	HUMAN	68
56	57.47	58.7	54.71	sp|P55072|TERA_HUMAN	Transitional endoplasmic reticulum ATPase	HUMAN	54
57	57.33	57.86	71.99	sp|P31513|FMO3_HUMAN	Dimethylaniline monooxygenase [N-oxide-forming] 3	HUMAN	68
58	57.1	58.13	60.79	sp|P04843|RPN1_HUMAN	Dolichyl-diphosphooligosaccharide--protein glycosyltransferase subunit 1	HUMAN	57
59	56.37	57.74	65.94	sp|O75874|IDHC_HUMAN	Isocitrate dehydrogenase [NADP] cytoplasmic	HUMAN	72
60	56.27	57.46	52.44	sp|P30613|KPYR_HUMAN	Pyruvate kinase isozymes R/L	HUMAN	53
61	55.83	56.71	65.94	sp|P30101|PDIA3_HUMAN	Protein disulfide-isomerase A3	HUMAN	88
62	55.57	55.9	73.71	sp|P68371|TBB4B_HUMAN	Tubulin beta-4B chain	HUMAN	102
63	55.5	57.67	42.35	sp|P23378|GCSP_HUMAN	Glycine dehydrogenase [decarboxylating], mitochondrial	HUMAN	69
64	54.61	54.87	58.67	sp|P63261|ACTG_HUMAN	Actin, cytoplasmic 2	HUMAN	140
64	0	54.87	58.67	sp|P60709|ACTB_HUMAN	Actin, cytoplasmic 1	HUMAN	140
65	54.52	55.87	46.51	sp|Q9UL12|SARDH_HUMAN	Sarcosine dehydrogenase, mitochondrial	HUMAN	57
66	54.45	56.05	68.85	sp|P24752|THIL_HUMAN	Acetyl-CoA acetyltransferase, mitochondrial	HUMAN	106
67	54.22	54.92	67.48	sp|Q3LXA3|DHAK_HUMAN	Bifunctional ATP-dependent dihydroxyacetone kinase/FAD-AMP lyase (cyclizing)	HUMAN	71
68	53.68	54.76	76.51	sp|P00505|AATM_HUMAN	Aspartate aminotransferase, mitochondrial	HUMAN	80
69	53.63	53.99	69.58	sp|P09110|THIK_HUMAN	3-ketoacyl-CoA thiolase, peroxisomal	HUMAN	66
70	53.27	54.72	64.5	sp|P68104|EF1A1_HUMAN	Elongation factor 1-alpha 1	HUMAN	92
71	53.21	55.52	39.89	sp|P07900|HS90A_HUMAN	Heat shock protein HSP 90-alpha	HUMAN	68
72	52.97	53.03	68.79	sp|P50440|GATM_HUMAN	Glycine amidinotransferase, mitochondrial	HUMAN	89
73	52.7	53.41	53.62	sp|Q9Y2P5|S27A5_HUMAN	Bile acyl-CoA synthetase	HUMAN	52
74	51.42	52.77	36.29	sp|P22314|UBA1_HUMAN	Ubiquitin-like modifier-activating enzyme 1	HUMAN	44
75	51.4	53.81	37.92	sp|P55157|MTP_HUMAN	Microsomal triglyceride transfer protein large subunit	HUMAN	60
76	51.18	52.38	71.15	sp|P05062|ALDOB_HUMAN	Fructose-bisphosphate aldolase B	HUMAN	112
77	51.08	52.03	59.63	sp|Q02252|MMSA_HUMAN	Methylmalonate-semialdehyde dehydrogenase [acylating], mitochondrial	HUMAN	73
78	50.34	65.63	24.41	sp|Q7Z406|MYH14_HUMAN	Myosin-14	HUMAN	59
79	49.33	50.7	59.96	sp|P36871|PGM1_HUMAN	Phosphoglucomutase-1	HUMAN	64
80	48.25	50.38	52.15	sp|Q9UJS0|CMC2_HUMAN	Calcium-binding mitochondrial carrier protein Aralar2	HUMAN	43
81	47.95	48.16	59.2	sp|Q71U36|TBA1A_HUMAN	Tubulin alpha-1A chain	HUMAN	90
82	47.54	48.53	67.21	sp|O60701|UGDH_HUMAN	UDP-glucose 6-dehydrogenase	HUMAN	49
83	46.29	47.96	45.51	sp|P11712|CP2C9_HUMAN	Cytochrome P450 2C9	HUMAN	60
84	45.98	48.17	41.24	sp|P38646|GRP75_HUMAN	Stress-70 protein, mitochondrial	HUMAN	48
85	45.83	46.45	61.44	sp|Q13228|SBP1_HUMAN	Selenium-binding protein 1	HUMAN	52
86	45.51	46.48	12.87	sp|Q14204|DYHC1_HUMAN	Cytoplasmic dynein 1 heavy chain 1	HUMAN	44
87	45.48	46.96	58.96	sp|O95954|FTCD_HUMAN	Formimidoyltransferase-cyclodeaminase	HUMAN	44
88	45.28	51.21	49.38	sp|P11142|HSP7C_HUMAN	Heat shock cognate 71 kDa protein	HUMAN	67
89	44.77	46.17	60.92	sp|P00966|ASSY_HUMAN	Argininosuccinate synthase	HUMAN	80
90	44.48	46.35	30.39	sp|Q13423|NNTM_HUMAN	NAD(P) transhydrogenase, mitochondrial	HUMAN	42
91	44.34	46.51	53.54	sp|Q16851|UGPA_HUMAN	UTP--glucose-1-phosphate uridylyltransferase	HUMAN	61
92	43.82	44.66	58.87	sp|Q93088|BHMT1_HUMAN	Betaine--homocysteine S-methyltransferase 1	HUMAN	61
93	43.81	44.15	46.82	sp|P16435|NCPR_HUMAN	NADPH--cytochrome P450 reductase	HUMAN	40
94	43.67	45.23	27.94	sp|P02671|FIBA_HUMAN	Fibrinogen alpha chain	HUMAN	39
95	43.52	44.48	77.24	sp|P30084|ECHM_HUMAN	Enoyl-CoA hydratase, mitochondrial	HUMAN	86
96	43.1	46.26	23.28	sp|P0C0L5|CO4B_HUMAN	Complement C4-B	HUMAN	42
96	0	44.14	21.73	sp|P0C0L4|CO4A_HUMAN	Complement C4-A	HUMAN	40
97	42.76	43.04	38.11	sp|P02787|TRFE_HUMAN	Serotransferrin	HUMAN	46
98	42.49	43.03	70.48	sp|P32754|HPPD_HUMAN	4-hydroxyphenylpyruvate dioxygenase	HUMAN	51
99	42.47	42.94	62.53	sp|P49753|ACOT2_HUMAN	Acyl-coenzyme A thioesterase 2, mitochondrial	HUMAN	44
100	42.07	43.13	42.29	sp|P49748|ACADV_HUMAN	Very long-chain specific acyl-CoA dehydrogenase, mitochondrial	HUMAN	55
101	41.95	43.37	33.03	sp|Q9Y4L1|HYOU1_HUMAN	Hypoxia up-regulated protein 1	HUMAN	37
102	41.66	43.7	69.19	sp|Q9UJM8|HAOX1_HUMAN	Hydroxyacid oxidase 1	HUMAN	53
103	41.63	42.81	60.33	sp|P22307|NLTP_HUMAN	Non-specific lipid-transfer protein	HUMAN	58
104	41.61	54.41	60.88	sp|P00352|AL1A1_HUMAN	Retinal dehydrogenase 1	HUMAN	102
105	41.53	42.14	41.92	sp|P21980|TGM2_HUMAN	Protein-glutamine gamma-glutamyltransferase 2	HUMAN	52
106	41.47	52.09	53.54	sp|P48735|IDHP_HUMAN	Isocitrate dehydrogenase [NADP], mitochondrial	HUMAN	70
107	41.21	42.21	35.88	sp|P21399|ACOC_HUMAN	Cytoplasmic aconitate hydratase	HUMAN	42
108	41.16	41.8	52.4	sp|P30038|AL4A1_HUMAN	Delta-1-pyrroline-5-carboxylate dehydrogenase, mitochondrial	HUMAN	67
109	40.73	41.39	64.31	sp|P07355|ANXA2_HUMAN	Annexin A2	HUMAN	57
110	40.69	41.26	85.56	sp|P30086|PEBP1_HUMAN	Phosphatidylethanolamine-binding protein 1	HUMAN	65
111	40.62	46.19	58.99	sp|P30837|AL1B1_HUMAN	Aldehyde dehydrogenase X, mitochondrial	HUMAN	57
112	39.67	40.28	75.41	sp|Q7Z4W1|DCXR_HUMAN	L-xylulose reductase	HUMAN	62
113	39.55	40.94	29.67	sp|Q7KZF4|SND1_HUMAN	Staphylococcal nuclease domain-containing protein 1	HUMAN	37
114	39.13	41.03	9.956	sp|P78527|PRKDC_HUMAN	DNA-dependent protein kinase catalytic subunit	HUMAN	33
115	39	39.55	67.46	sp|P04406|G3P_HUMAN	Glyceraldehyde-3-phosphate dehydrogenase	HUMAN	87
116	38.67	40.4	23.86	sp|O43795|MYO1B_HUMAN	Unconventional myosin-Ib	HUMAN	29
117	38.23	39.67	48.94	sp|P28838|AMPL_HUMAN	Cytosol aminopeptidase	HUMAN	38
118	38.21	39.13	55.06	sp|P55084|ECHB_HUMAN	Trifunctional enzyme subunit beta, mitochondrial	HUMAN	48
119	37.77	38.09	61.05	sp|Q96KP4|CNDP2_HUMAN	Cytosolic non-specific dipeptidase	HUMAN	45
120	37.71	38.49	49.49	sp|P43490|NAMPT_HUMAN	Nicotinamide phosphoribosyltransferase	HUMAN	29
121	37.66	38.01	30.77	sp|Q04446|GLGB_HUMAN	1,4-alpha-glucan-branching enzyme	HUMAN	34
122	37.57	40.2	46.79	sp|P26038|MOES_HUMAN	Moesin	HUMAN	37
123	37.52	37.85	50.84	sp|P27797|CALR_HUMAN	Calreticulin	HUMAN	47
124	37.36	37.81	52.43	sp|P11509|CP2A6_HUMAN	Cytochrome P450 2A6	HUMAN	48
125	37.14	37.8	75.87	sp|P60174|TPIS_HUMAN	Triosephosphate isomerase	HUMAN	64
126	37.01	37.58	43.88	sp|O95831|AIFM1_HUMAN	Apoptosis-inducing factor 1, mitochondrial	HUMAN	36
127	36.98	39.28	27.16	sp|P53396|ACLY_HUMAN	ATP-citrate synthase	HUMAN	26
128	36.74	37.23	53.77	sp|P34897|GLYM_HUMAN	Serine hydroxymethyltransferase, mitochondrial	HUMAN	41
129	36.13	37.14	66.67	sp|Q06323|PSME1_HUMAN	Proteasome activator complex subunit 1	HUMAN	38
130	35.72	37.3	51.17	sp|P34913|HYES_HUMAN	Bifunctional epoxide hydrolase 2	HUMAN	37
131	35.65	36.08	54.93	sp|P00738|HPT_HUMAN	Haptoglobin	HUMAN	31
132	35.36	37.64	40.58	sp|P78329|CP4F2_HUMAN	Leukotriene-B(4) omega-hydroxylase 1	HUMAN	38
133	34.99	35.23	44.28	sp|P31040|DHSA_HUMAN	Succinate dehydrogenase [ubiquinone] flavoprotein subunit, mitochondrial	HUMAN	34
134	34.95	35.31	59.08	sp|P17174|AATC_HUMAN	Aspartate aminotransferase, cytoplasmic	HUMAN	49
135	34.91	35.57	46.94	sp|P49419|AL7A1_HUMAN	Alpha-aminoadipic semialdehyde dehydrogenase	HUMAN	32
136	34.82	36.29	62.39	sp|Q16698|DECR_HUMAN	2,4-dienoyl-CoA reductase, mitochondrial	HUMAN	62
137	34.8	35.86	40	sp|O14975|S27A2_HUMAN	Very long-chain acyl-CoA synthetase	HUMAN	34
138	34.75	37.58	82.61	sp|P05089|ARGI1_HUMAN	Arginase-1	HUMAN	58
139	34.67	35.3	57.91	sp|Q16762|THTR_HUMAN	Thiosulfate sulfurtransferase	HUMAN	39
140	34.53	35.61	33.14	sp|Q9UI17|M2GD_HUMAN	Dimethylglycine dehydrogenase, mitochondrial	HUMAN	27
141	34.44	35.3	40.64	sp|P16662|UD2B7_HUMAN	UDP-glucuronosyltransferase 2B7	HUMAN	65
142	34.02	37.31	57.76	sp|P34896|GLYC_HUMAN	Serine hydroxymethyltransferase, cytosolic	HUMAN	44
143	33.94	34.61	53.23	sp|P14550|AK1A1_HUMAN	Alcohol dehydrogenase [NADP(+)]	HUMAN	40
144	33.57	34.33	65.31	sp|P08758|ANXA5_HUMAN	Annexin A5	HUMAN	33
145	33.48	34.18	43.14	sp|P49411|EFTU_HUMAN	Elongation factor Tu, mitochondrial	HUMAN	34
146	33.33	33.55	37.97	sp|P08684|CP3A4_HUMAN	Cytochrome P450 3A4	HUMAN	28
147	33.2	34.19	38.13	sp|P22033|MUTA_HUMAN	Methylmalonyl-CoA mutase, mitochondrial	HUMAN	30
148	33.18	33.81	58.23	sp|Q9UBQ7|GRHPR_HUMAN	Glyoxylate reductase/hydroxypyruvate reductase	HUMAN	49
149	33.13	38.87	53.43	sp|P08670|VIME_HUMAN	Vimentin	HUMAN	43
150	32.88	33.4	55.56	sp|P45954|ACDSB_HUMAN	Short/branched chain specific acyl-CoA dehydrogenase, mitochondrial	HUMAN	48
151	32.84	33.74	32.62	sp|O95479|G6PE_HUMAN	GDH/6PGL endoplasmic bifunctional protein	HUMAN	31
152	32.8	33.17	37.31	sp|P27338|AOFB_HUMAN	Amine oxidase [flavin-containing] B	HUMAN	51
153	32.79	34.57	24.21	sp|Q00341|VIGLN_HUMAN	Vigilin	HUMAN	26
154	32.71	33.9	38.97	sp|Q99798|ACON_HUMAN	Aconitate hydratase, mitochondrial	HUMAN	42
155	32.59	33.98	31.15	sp|P02452|CO1A1_HUMAN	Collagen alpha-1(I) chain	HUMAN	30
156	32.45	33.18	24.93	sp|P19338|NUCL_HUMAN	Nucleolin	HUMAN	21
157	32.39	34.39	55.16	sp|P00558|PGK1_HUMAN	Phosphoglycerate kinase 1	HUMAN	42
158	32.35	44.65	46.49	sp|P08107|HSP71_HUMAN	Heat shock 70 kDa protein 1A/1B	HUMAN	65
159	32.27	32.81	53.92	sp|P07954|FUMH_HUMAN	Fumarate hydratase, mitochondrial	HUMAN	54
160	32.17	33.57	68.79	sp|Q16836|HCDH_HUMAN	Hydroxyacyl-coenzyme A dehydrogenase, mitochondrial	HUMAN	45
161	32.16	32.27	62.14	sp|P16219|ACADS_HUMAN	Short-chain specific acyl-CoA dehydrogenase, mitochondrial	HUMAN	40
162	32.01	33.9	65.36	sp|P00338|LDHA_HUMAN	L-lactate dehydrogenase A chain	HUMAN	56
163	31.77	33.78	42.36	sp|P02675|FIBB_HUMAN	Fibrinogen beta chain	HUMAN	49
164	31.64	31.74	48.86	sp|Q15084|PDIA6_HUMAN	Protein disulfide-isomerase A6	HUMAN	42
165	31.6	32.02	60.67	sp|Q13011|ECH1_HUMAN	Delta(3,5)-Delta(2,4)-dienoyl-CoA isomerase, mitochondrial	HUMAN	47
166	31.58	32.28	74.26	sp|P35232|PHB_HUMAN	Prohibitin	HUMAN	35
167	31.54	33.17	62.16	sp|P08263|GSTA1_HUMAN	Glutathione S-transferase A1	HUMAN	54
168	31.41	32.19	37.56	sp|P04844|RPN2_HUMAN	Dolichyl-diphosphooligosaccharide--protein glycosyltransferase subunit 2	HUMAN	37
169	31.4	31.91	24.05	sp|Q02218|ODO1_HUMAN	2-oxoglutarate dehydrogenase, mitochondrial	HUMAN	25
170	31.3	32.06	46.94	sp|P05166|PCCB_HUMAN	Propionyl-CoA carboxylase beta chain, mitochondrial	HUMAN	29
171	31.11	32.7	51.67	sp|Q6YN16|HSDL2_HUMAN	Hydroxysteroid dehydrogenase-like protein 2	HUMAN	28
172	30.93	31.79	60.06	sp|P13804|ETFA_HUMAN	Electron transfer flavoprotein subunit alpha, mitochondrial	HUMAN	54
173	30.85	31.48	48.69	sp|P11310|ACADM_HUMAN	Medium-chain specific acyl-CoA dehydrogenase, mitochondrial	HUMAN	44
174	30.84	31.07	61.6	sp|P21695|GPDA_HUMAN	Glycerol-3-phosphate dehydrogenase [NAD(+)], cytoplasmic	HUMAN	26
175	30.78	31.04	50.11	sp|Q93099|HGD_HUMAN	Homogentisate 1,2-dioxygenase	HUMAN	28
176	30.6	30.69	47.55	sp|Q03154|ACY1_HUMAN	Aminoacylase-1	HUMAN	30
177	30.54	31.68	61.54	sp|P40926|MDHM_HUMAN	Malate dehydrogenase, mitochondrial	HUMAN	46
178	30.51	30.86	10.9	sp|P02751|FINC_HUMAN	Fibronectin	HUMAN	22
179	30.41	30.94	67.41	sp|P30041|PRDX6_HUMAN	Peroxiredoxin-6	HUMAN	43
180	30.39	32.32	10.82	sp|Q92616|GCN1L_HUMAN	Translational activator GCN1	HUMAN	22
181	30.29	31.39	47.66	sp|P78371|TCPB_HUMAN	T-complex protein 1 subunit beta	HUMAN	25
182	30.09	32.99	37.19	sp|Q9ULC5|ACSL5_HUMAN	Long-chain-fatty-acid--CoA ligase 5	HUMAN	23
183	29.99	30.12	52.96	sp|P09467|F16P1_HUMAN	Fructose-1,6-bisphosphatase 1	HUMAN	54
184	29.93	29.94	71.84	sp|P16152|CBR1_HUMAN	Carbonyl reductase [NADPH] 1	HUMAN	43
185	29.75	30.43	21.51	sp|P05023|AT1A1_HUMAN	Sodium/potassium-transporting ATPase subunit alpha-1	HUMAN	20
186	29.71	30.16	37.93	sp|Q16134|ETFD_HUMAN	Electron transfer flavoprotein-ubiquinone oxidoreductase, mitochondrial	HUMAN	33
187	29.51	30.33	44.7	sp|Q14117|DPYS_HUMAN	Dihydropyrimidinase	HUMAN	30
188	29.43	30.31	43.03	sp|Q15067|ACOX1_HUMAN	Peroxisomal acyl-coenzyme A oxidase 1	HUMAN	36
189	29.41	31.6	18.5	sp|Q08211|DHX9_HUMAN	ATP-dependent RNA helicase A	HUMAN	22
190	29.35	30.27	35.73	sp|P13796|PLSL_HUMAN	Plastin-2	HUMAN	23
191	29.34	29.6	57.1	sp|O14756|H17B6_HUMAN	17-beta-hydroxysteroid dehydrogenase type 6	HUMAN	25
192	29.33	29.53	78.93	sp|Q99714|HCD2_HUMAN	3-hydroxyacyl-CoA dehydrogenase type-2	HUMAN	29
193	29.21	29.55	45.3	sp|P05141|ADT2_HUMAN	ADP/ATP translocase 2	HUMAN	30
194	29.16	29.8	42.21	sp|P22626|ROA2_HUMAN	Heterogeneous nuclear ribonucleoproteins A2/B1	HUMAN	29
195	29.08	29.41	40.57	sp|O60656|UD19_HUMAN	UDP-glucuronosyltransferase 1-9	HUMAN	44
196	28.8	30.34	35.79	sp|P29401|TKT_HUMAN	Transketolase	HUMAN	30
197	28.73	29.75	53.64	sp|Q02338|BDH_HUMAN	D-beta-hydroxybutyrate dehydrogenase, mitochondrial	HUMAN	27
198	28.69	28.69	93.88	sp|P68871|HBB_HUMAN	Hemoglobin subunit beta	HUMAN	64
199	28.66	38.37	31.32	sp|P11216|PYGB_HUMAN	Glycogen phosphorylase, brain form	HUMAN	47
200	28.47	28.53	73.25	sp|Q08257|QOR_HUMAN	Quinone oxidoreductase	HUMAN	36
201	28.39	29	54.69	sp|Q9UBR1|BUP1_HUMAN	Beta-ureidopropionase	HUMAN	33
202	28.35	29.65	36.02	sp|P23786|CPT2_HUMAN	Carnitine O-palmitoyltransferase 2, mitochondrial	HUMAN	27
203	28.25	29.4	48.57	sp|P22695|QCR2_HUMAN	Cytochrome b-c1 complex subunit 2, mitochondrial	HUMAN	33
204	28.17	29.61	30.91	sp|P05165|PCCA_HUMAN	Propionyl-CoA carboxylase alpha chain, mitochondrial	HUMAN	28
205	28.15	29.07	46.67	sp|Q9Y6N5|SQRD_HUMAN	Sulfide:quinone oxidoreductase, mitochondrial	HUMAN	28
206	28.1	29.53	28.74	sp|P12956|XRCC6_HUMAN	X-ray repair cross-complementing protein 6	HUMAN	19
207	28.1	29.03	54.62	sp|Q00796|DHSO_HUMAN	Sorbitol dehydrogenase	HUMAN	39
208	27.76	63.3	46.19	sp|P12814|ACTN1_HUMAN	Alpha-actinin-1	HUMAN	73
209	27.63	32.09	23.46	sp|P36776|LONM_HUMAN	Lon protease homolog, mitochondrial	HUMAN	23
210	27.58	32.97	11.62	sp|O60437|PEPL_HUMAN	Periplakin	HUMAN	15
211	27.53	29.27	27.97	sp|Q9UDR5|AASS_HUMAN	Alpha-aminoadipic semialdehyde synthase, mitochondrial	HUMAN	21
212	27.44	29.77	21.9	sp|P53621|COPA_HUMAN	Coatomer subunit alpha	HUMAN	20
213	27.38	27.79	35.9	sp|P05181|CP2E1_HUMAN	Cytochrome P450 2E1	HUMAN	31
214	27.34	27.5	56.85	sp|Q86YB7|ECHD2_HUMAN	Enoyl-CoA hydratase domain-containing protein 2, mitochondrial	HUMAN	33
215	26.83	27.29	50.76	sp|Q14914|PTGR1_HUMAN	Prostaglandin reductase 1	HUMAN	29
216	26.7	27.15	46.53	sp|Q96I99|SUCB2_HUMAN	Succinyl-CoA ligase [GDP-forming] subunit beta, mitochondrial	HUMAN	26
217	26.58	27.09	35.34	sp|P04424|ARLY_HUMAN	Argininosuccinate lyase	HUMAN	31
218	26.54	32.06	55.17	sp|P09525|ANXA4_HUMAN	Annexin A4	HUMAN	27
219	26.52	30.14	12.7	sp|Q04637|IF4G1_HUMAN	Eukaryotic translation initiation factor 4 gamma 1	HUMAN	18
220	26.52	26.94	23.57	sp|Q9Y678|COPG1_HUMAN	Coatomer subunit gamma-1	HUMAN	16
221	26.49	28.11	26.64	sp|P48449|ERG7_HUMAN	Lanosterol synthase	HUMAN	24
222	26.46	26.78	41.84	sp|P26440|IVD_HUMAN	Isovaleryl-CoA dehydrogenase, mitochondrial	HUMAN	36
223	26.45	27.32	58.19	sp|Q99623|PHB2_HUMAN	Prohibitin-2	HUMAN	26
224	26.4	27.19	22.85	sp|P15144|AMPN_HUMAN	Aminopeptidase N	HUMAN	18
225	26.32	28.07	16.46	sp|P26640|SYVC_HUMAN	Valine--tRNA ligase	HUMAN	19
226	26.26	27.79	41.92	sp|Q9HCC0|MCCB_HUMAN	Methylcrotonoyl-CoA carboxylase beta chain, mitochondrial	HUMAN	24
227	26.15	26.8	47.57	sp|P07339|CATD_HUMAN	Cathepsin D	HUMAN	40
228	26.14	26.62	54.8	sp|P00480|OTC_HUMAN	Ornithine carbamoyltransferase, mitochondrial	HUMAN	33
229	26.06	26.14	78.05	sp|P04792|HSPB1_HUMAN	Heat shock protein beta-1	HUMAN	32
230	26.03	26.7	33.26	sp|P36578|RL4_HUMAN	60S ribosomal protein L4	HUMAN	27
231	25.95	26.45	23.66	sp|Q13724|MOGS_HUMAN	Mannosyl-oligosaccharide glucosidase	HUMAN	18
232	25.91	26.41	44.72	sp|P52209|6PGD_HUMAN	6-phosphogluconate dehydrogenase, decarboxylating	HUMAN	22
233	25.82	26.98	49.02	sp|P38117|ETFB_HUMAN	Electron transfer flavoprotein subunit beta	HUMAN	23
234	25.78	27.78	27.11	sp|P09493|TPM1_HUMAN	Tropomyosin alpha-1 chain	HUMAN	17
235	25.72	26.33	40	sp|P49257|LMAN1_HUMAN	Protein ERGIC-53	HUMAN	26
236	25.53	25.95	45.19	sp|P32929|CGL_HUMAN	Cystathionine gamma-lyase	HUMAN	28
237	25.49	26.23	39.88	sp|Q02928|CP4AB_HUMAN	Cytochrome P450 4A11	HUMAN	32
238	25.48	25.67	70.1	sp|P00387|NB5R3_HUMAN	NADH-cytochrome b5 reductase 3	HUMAN	28
239	25.47	25.95	32.15	sp|P51649|SSDH_HUMAN	Succinate-semialdehyde dehydrogenase, mitochondrial	HUMAN	20
240	25.31	28.45	8.562	sp|P12111|CO6A3_HUMAN	Collagen alpha-3(VI) chain	HUMAN	25
241	25.17	25.52	82.43	sp|P04179|SODM_HUMAN	Superoxide dismutase [Mn], mitochondrial	HUMAN	60
242	25.14	25.32	51.13	sp|Q9BWD1|THIC_HUMAN	Acetyl-CoA acetyltransferase, cytosolic	HUMAN	37
243	25.11	25.4	67.46	sp|Q16778|H2B2E_HUMAN	Histone H2B type 2-E	HUMAN	36
243	0	25.39	67.46	sp|P33778|H2B1B_HUMAN	Histone H2B type 1-B	HUMAN	36
243	0	25.39	67.46	sp|P23527|H2B1O_HUMAN	Histone H2B type 1-O	HUMAN	36
243	0	25.33	67.46	sp|P06899|H2B1J_HUMAN	Histone H2B type 1-J	HUMAN	36
244	25.07	25.3	35.52	sp|O14773|TPP1_HUMAN	Tripeptidyl-peptidase 1	HUMAN	31
245	25.02	25.34	66.53	sp|P54819|KAD2_HUMAN	Adenylate kinase 2, mitochondrial	HUMAN	36
246	24.95	25.23	77.17	sp|P18669|PGAM1_HUMAN	Phosphoglycerate mutase 1	HUMAN	34
247	24.92	25.38	43.78	sp|P19971|TYPH_HUMAN	Thymidine phosphorylase	HUMAN	28
248	24.86	25.2	34.85	sp|P35520|CBS_HUMAN	Cystathionine beta-synthase	HUMAN	22
249	24.83	28.11	47.13	sp|P06744|G6PI_HUMAN	Glucose-6-phosphate isomerase	HUMAN	37
250	24.76	29.71	18.79	sp|Q05682|CALD1_HUMAN	Caldesmon	HUMAN	24
251	24.65	25.65	37.39	sp|O00748|EST2_HUMAN	Cocaine esterase	HUMAN	31
252	24.48	25.33	50.88	sp|Q06520|ST2A1_HUMAN	Bile salt sulfotransferase	HUMAN	34
253	24.43	26.83	8.255	sp|P15924|DESP_HUMAN	Desmoplakin	HUMAN	23
254	24.4	24.5	65.28	sp|P30039|PBLD_HUMAN	Phenazine biosynthesis-like domain-containing protein	HUMAN	24
255	24.33	27.67	53.57	sp|P04075|ALDOA_HUMAN	Fructose-bisphosphate aldolase A	HUMAN	22
256	24.33	26.88	26.39	sp|Q16891|IMMT_HUMAN	Mitochondrial inner membrane protein	HUMAN	27
257	24.26	24.48	45.82	sp|Q00266|METK1_HUMAN	S-adenosylmethionine synthase isoform type-1	HUMAN	27
258	24.17	25.3	36.76	sp|Q9H2A2|AL8A1_HUMAN	Aldehyde dehydrogenase family 8 member A1	HUMAN	21
259	24.15	24.84	27.75	sp|Q99424|ACOX2_HUMAN	Peroxisomal acyl-coenzyme A oxidase 2	HUMAN	24
260	24.14	24.67	75.97	sp|P21796|VDAC1_HUMAN	Voltage-dependent anion-selective channel protein 1	HUMAN	22
261	24.08	24.56	29.3	sp|Q9H6R3|ACSS3_HUMAN	Acyl-CoA synthetase short-chain family member 3, mitochondrial	HUMAN	24
262	24.06	25.9	27.36	sp|P11940|PABP1_HUMAN	Polyadenylate-binding protein 1	HUMAN	23
263	23.99	24.27	21.95	sp|P10253|LYAG_HUMAN	Lysosomal alpha-glucosidase	HUMAN	17
264	23.9	25.23	22.52	sp|P35221|CTNA1_HUMAN	Catenin alpha-1	HUMAN	24
265	23.89	25.53	33.58	sp|O43175|SERA_HUMAN	D-3-phosphoglycerate dehydrogenase	HUMAN	23
266	23.82	24	37.53	sp|P50395|GDIB_HUMAN	Rab GDP dissociation inhibitor beta	HUMAN	21
267	23.69	27.81	17.2	sp|P18206|VINC_HUMAN	Vinculin	HUMAN	16
268	23.67	24.09	33.21	sp|P49368|TCPG_HUMAN	T-complex protein 1 subunit gamma	HUMAN	20
269	23.58	24.63	57.58	sp|P25325|THTM_HUMAN	3-mercaptopyruvate sulfurtransferase	HUMAN	37
270	23.49	23.51	51.1	sp|P63244|GBLP_HUMAN	Guanine nucleotide-binding protein subunit beta-2-like 1	HUMAN	23
271	23.43	24.72	28.77	sp|P52272|HNRPM_HUMAN	Heterogeneous nuclear ribonucleoprotein M	HUMAN	18
272	23.36	23.44	75.15	sp|P62937|PPIA_HUMAN	Peptidyl-prolyl cis-trans isomerase A	HUMAN	39
273	23.27	24.21	25.96	sp|P13010|XRCC5_HUMAN	X-ray repair cross-complementing protein 5	HUMAN	16
274	23.2	23.89	31.35	sp|P50991|TCPD_HUMAN	T-complex protein 1 subunit delta	HUMAN	16
275	23.03	23.44	48.45	sp|P00439|PH4H_HUMAN	Phenylalanine-4-hydroxylase	HUMAN	21
276	22.91	23.5	39.02	sp|P49326|FMO5_HUMAN	Dimethylaniline monooxygenase [N-oxide-forming] 5	HUMAN	24
277	22.89	26.99	22.77	sp|O00159|MYO1C_HUMAN	Unconventional myosin-Ic	HUMAN	24
278	22.89	23.28	45.39	sp|P39656|OST48_HUMAN	Dolichyl-diphosphooligosaccharide--protein glycosyltransferase 48 kDa subunit	HUMAN	18
279	22.85	23.34	35.13	sp|Q9P0Z9|SOX_HUMAN	Peroxisomal sarcosine oxidase	HUMAN	23
280	22.79	23.19	53.91	sp|P23396|RS3_HUMAN	40S ribosomal protein S3	HUMAN	19
281	22.73	25.46	24.54	sp|P51648|AL3A2_HUMAN	Fatty aldehyde dehydrogenase	HUMAN	28
282	22.73	23.04	40.78	sp|P13489|RINI_HUMAN	Ribonuclease inhibitor	HUMAN	16
283	22.72	24.27	8.096	sp|O00763|ACACB_HUMAN	Acetyl-CoA carboxylase 2	HUMAN	16
284	22.71	22.88	34.57	sp|Q6XQN6|PNCB_HUMAN	Nicotinate phosphoribosyltransferase	HUMAN	23
285	22.59	23.16	48.05	sp|P30048|PRDX3_HUMAN	Thioredoxin-dependent peroxide reductase, mitochondrial	HUMAN	42
286	22.51	51.86	65.02	sp|P17516|AK1C4_HUMAN	Aldo-keto reductase family 1 member C4	HUMAN	69
287	22.46	23.09	37.13	sp|P09622|DLDH_HUMAN	Dihydrolipoyl dehydrogenase, mitochondrial	HUMAN	22
288	22.39	23.02	18.25	sp|Q14764|MVP_HUMAN	Major vault protein	HUMAN	14
289	22.32	23.1	31.53	sp|P60842|IF4A1_HUMAN	Eukaryotic initiation factor 4A-I	HUMAN	17
290	22.19	22.32	48.04	sp|O95154|ARK73_HUMAN	Aflatoxin B1 aldehyde reductase member 3	HUMAN	35
291	22.02	22.53	46.4	sp|O76054|S14L2_HUMAN	SEC14-like protein 2	HUMAN	22
292	22.01	22.96	33.48	sp|Q4G0N4|NAKD1_HUMAN	NAD kinase domain-containing protein 1	HUMAN	24
293	21.94	22.11	35.15	sp|P05177|CP1A2_HUMAN	Cytochrome P450 1A2	HUMAN	21
294	21.9	22.42	38.66	sp|P23526|SAHH_HUMAN	Adenosylhomocysteinase	HUMAN	23
295	21.84	22.61	27.27	sp|Q9NY33|DPP3_HUMAN	Dipeptidyl peptidase 3	HUMAN	12
296	21.76	21.85	59.03	sp|Q9UIJ7|KAD3_HUMAN	GTP:AMP phosphotransferase, mitochondrial	HUMAN	18
297	21.7	22.47	33.27	sp|P24298|ALAT1_HUMAN	Alanine aminotransferase 1	HUMAN	20
298	21.66	22.95	25.68	sp|P27824|CALX_HUMAN	Calnexin	HUMAN	25
299	21.56	21.63	50.56	sp|Q15365|PCBP1_HUMAN	Poly(rC)-binding protein 1	HUMAN	19
300	21.52	22.79	36.62	sp|P35914|HMGCL_HUMAN	Hydroxymethylglutaryl-CoA lyase, mitochondrial	HUMAN	30
301	21.49	22.37	39.29	sp|P51570|GALK1_HUMAN	Galactokinase	HUMAN	20
302	21.46	21.86	41.04	sp|P31930|QCR1_HUMAN	Cytochrome b-c1 complex subunit 1, mitochondrial	HUMAN	45
303	21.4	24.23	31.17	sp|P49189|AL9A1_HUMAN	4-trimethylaminobutyraldehyde dehydrogenase	HUMAN	18
304	21.39	22.54	31.06	sp|P14314|GLU2B_HUMAN	Glucosidase 2 subunit beta	HUMAN	22
305	21.32	24.2	30.66	sp|P50990|TCPQ_HUMAN	T-complex protein 1 subunit theta	HUMAN	19
306	21.06	21.79	17.87	sp|O60716|CTND1_HUMAN	Catenin delta-1	HUMAN	17
307	21.05	22.2	18.7	sp|P49588|SYAC_HUMAN	Alanine--tRNA ligase, cytoplasmic	HUMAN	15
308	21.04	21.16	36.28	sp|P07858|CATB_HUMAN	Cathepsin B	HUMAN	25
309	21.01	22.39	37.56	sp|Q6NVY1|HIBCH_HUMAN	3-hydroxyisobutyryl-CoA hydrolase, mitochondrial	HUMAN	29
310	20.94	21.73	53.64	sp|P30040|ERP29_HUMAN	Endoplasmic reticulum resident protein 29	HUMAN	22
311	20.85	21.18	67.53	sp|P00441|SODC_HUMAN	Superoxide dismutase [Cu-Zn]	HUMAN	41
312	20.79	21.08	30.53	sp|O75083|WDR1_HUMAN	WD repeat-containing protein 1	HUMAN	16
313	20.72	21.48	52.54	sp|O75521|ECI2_HUMAN	Enoyl-CoA delta isomerase 2, mitochondrial	HUMAN	26
314	20.71	20.92	56.76	sp|Q6IB77|GLYAT_HUMAN	Glycine N-acyltransferase	HUMAN	36
315	20.7	21.14	33.15	sp|Q02318|CP27A_HUMAN	Sterol 26-hydroxylase, mitochondrial	HUMAN	19
316	20.68	20.81	54.9	sp|P62258|1433E_HUMAN	14-3-3 protein epsilon	HUMAN	28
317	20.62	21.06	35.64	sp|P61978|HNRPK_HUMAN	Heterogeneous nuclear ribonucleoprotein K	HUMAN	25
318	20.56	23.05	51.85	sp|P23284|PPIB_HUMAN	Peptidyl-prolyl cis-trans isomerase B	HUMAN	31
319	20.5	20.58	46.33	sp|Q96LJ7|DHRS1_HUMAN	Dehydrogenase/reductase SDR family member 1	HUMAN	17
320	20.49	20.94	52.05	sp|P28845|DHI1_HUMAN	Corticosteroid 11-beta-dehydrogenase isozyme 1	HUMAN	20
321	20.47	20.94	52.98	sp|O94760|DDAH1_HUMAN	N(G),N(G)-dimethylarginine dimethylaminohydrolase 1	HUMAN	17
322	20.46	21.91	20	sp|P17858|K6PL_HUMAN	6-phosphofructokinase, liver type	HUMAN	16
323	20.4	49.95	40.06	sp|P08238|HS90B_HUMAN	Heat shock protein HSP 90-beta	HUMAN	56
324	20.39	21.08	15.22	sp|Q99460|PSMD1_HUMAN	26S proteasome non-ATPase regulatory subunit 1	HUMAN	14
325	20.32	20.64	44.98	sp|O00151|PDLI1_HUMAN	PDZ and LIM domain protein 1	HUMAN	18
326	20.29	24.6	27.41	sp|Q12931|TRAP1_HUMAN	Heat shock protein 75 kDa, mitochondrial	HUMAN	21
327	20.17	51.55	18.17	sp|P35580|MYH10_HUMAN	Myosin-10	HUMAN	52
328	20.16	23.12	30.89	sp|P50995|ANX11_HUMAN	Annexin A11	HUMAN	17
329	20.07	20.55	47.01	sp|P00167|CYB5_HUMAN	Cytochrome b5	HUMAN	41
330	20.06	20.35	35.5	sp|Q9NNW7|TRXR2_HUMAN	Thioredoxin reductase 2, mitochondrial	HUMAN	16
331	20.04	20.75	40.89	sp|Q9BS26|ERP44_HUMAN	Endoplasmic reticulum resident protein 44	HUMAN	19
332	20.03	20.98	37.04	sp|Q8NBS9|TXND5_HUMAN	Thioredoxin domain-containing protein 5	HUMAN	23
333	19.99	20.74	48.67	sp|Q9Y2Q3|GSTK1_HUMAN	Glutathione S-transferase kappa 1	HUMAN	23
334	19.96	21.6	42.47	sp|P10412|H14_HUMAN	Histone H1.4	HUMAN	17
335	19.88	20.29	29.8	sp|P02679|FIBG_HUMAN	Fibrinogen gamma chain	HUMAN	24
336	19.85	20.41	17.41	sp|P43155|CACP_HUMAN	Carnitine O-acetyltransferase	HUMAN	12
337	19.83	20.2	33.64	sp|O75356|ENTP5_HUMAN	Ectonucleoside triphosphate diphosphohydrolase 5	HUMAN	12
338	19.82	20.21	71.43	sp|Q99497|PARK7_HUMAN	Protein DJ-1	HUMAN	20
339	19.82	19.99	26.97	sp|P14324|FPPS_HUMAN	Farnesyl pyrophosphate synthase	HUMAN	20
340	19.8	20.45	37.87	sp|P13861|KAP2_HUMAN	cAMP-dependent protein kinase type II-alpha regulatory subunit	HUMAN	15
341	19.76	20.07	43.34	sp|P56470|LEG4_HUMAN	Galectin-4	HUMAN	33
342	19.63	19.85	59.8	sp|P37802|TAGL2_HUMAN	Transgelin-2	HUMAN	27
343	19.55	21.96	11.87	sp|Q86VP6|CAND1_HUMAN	Cullin-associated NEDD8-dissociated protein 1	HUMAN	14
344	19.48	19.71	66.16	sp|P32119|PRDX2_HUMAN	Peroxiredoxin-2	HUMAN	24
345	19.43	26.79	50.14	sp|Q9H2M3|BHMT2_HUMAN	S-methylmethionine--homocysteine S-methyltransferase BHMT2	HUMAN	27
346	19.43	19.68	44.41	sp|P50225|ST1A1_HUMAN	Sulfotransferase 1A1	HUMAN	24
347	19.39	19.86	43.33	sp|Q7Z5P4|DHB13_HUMAN	17-beta-hydroxysteroid dehydrogenase 13	HUMAN	18
348	19.34	19.44	22.31	sp|Q9H4A4|AMPB_HUMAN	Aminopeptidase B	HUMAN	12
349	19.33	19.52	38.48	sp|P13716|HEM2_HUMAN	Delta-aminolevulinic acid dehydratase	HUMAN	24
350	19.31	20.17	15.51	sp|Q9NSE4|SYIM_HUMAN	Isoleucine--tRNA ligase, mitochondrial	HUMAN	15
351	19.26	20.57	17.94	sp|Q00839|HNRPU_HUMAN	Heterogeneous nuclear ribonucleoprotein U	HUMAN	16
352	19.19	30.52	34.72	sp|P54855|UDB15_HUMAN	UDP-glucuronosyltransferase 2B15	HUMAN	31
353	19.19	19.19	76.16	sp|P60660|MYL6_HUMAN	Myosin light polypeptide 6	HUMAN	37
354	19.13	26.19	30.82	sp|P10632|CP2C8_HUMAN	Cytochrome P450 2C8	HUMAN	29
355	19.09	19.31	33.26	sp|O75390|CISY_HUMAN	Citrate synthase, mitochondrial	HUMAN	17
356	19.01	19.62	19.35	sp|Q15436|SC23A_HUMAN	Protein transport protein Sec23A	HUMAN	16
357	18.96	19.04	52.15	sp|Q9BY49|PECR_HUMAN	Peroxisomal trans-2-enoyl-CoA reductase	HUMAN	17
358	18.91	20.16	22.99	sp|P40763|STAT3_HUMAN	Signal transducer and activator of transcription 3	HUMAN	16
359	18.87	19.91	27.55	sp|Q02818|NUCB1_HUMAN	Nucleobindin-1	HUMAN	12
360	18.76	20.47	25.24	sp|P40227|TCPZ_HUMAN	T-complex protein 1 subunit zeta	HUMAN	16
361	18.64	18.86	43.71	sp|Q9H2U2|IPYR2_HUMAN	Inorganic pyrophosphatase 2, mitochondrial	HUMAN	16
362	18.59	18.81	43.85	sp|P00918|CAH2_HUMAN	Carbonic anhydrase 2	HUMAN	23
363	18.56	18.84	51.2	sp|Q86WA6|BPHL_HUMAN	Valacyclovir hydrolase	HUMAN	23
364	18.54	18.75	44.1	sp|Q9H9B4|SFXN1_HUMAN	Sideroflexin-1	HUMAN	17
365	18.53	18.87	36.99	sp|Q9Y2S2|CRYL1_HUMAN	Lambda-crystallin homolog	HUMAN	22
366	18.5	19.84	27.92	sp|P28331|NDUS1_HUMAN	NADH-ubiquinone oxidoreductase 75 kDa subunit, mitochondrial	HUMAN	16
367	18.46	18.91	59.04	sp|P23528|COF1_HUMAN	Cofilin-1	HUMAN	20
368	18.44	18.85	14.65	sp|Q13200|PSMD2_HUMAN	26S proteasome non-ATPase regulatory subunit 2	HUMAN	13
369	18.42	19.51	34.7	sp|Q92947|GCDH_HUMAN	Glutaryl-CoA dehydrogenase, mitochondrial	HUMAN	16
370	18.35	18.87	24.21	sp|A1L0T0|ILVBL_HUMAN	Acetolactate synthase-like protein	HUMAN	13
371	18.33	30.6	34.47	sp|P15311|EZRI_HUMAN	Ezrin	HUMAN	23
372	18.32	19.87	12.37	sp|Q16531|DDB1_HUMAN	DNA damage-binding protein 1	HUMAN	12
373	18.25	20.77	25	sp|P09651|ROA1_HUMAN	Heterogeneous nuclear ribonucleoprotein A1	HUMAN	14
374	18.22	19.07	45.19	sp|Q9UL46|PSME2_HUMAN	Proteasome activator complex subunit 2	HUMAN	24
375	18.19	21.15	9.986	sp|Q14152|EIF3A_HUMAN	Eukaryotic translation initiation factor 3 subunit A	HUMAN	10
376	18.19	18.19	40.91	sp|O75489|NDUS3_HUMAN	NADH dehydrogenase [ubiquinone] iron-sulfur protein 3, mitochondrial	HUMAN	14
377	18.12	20.72	22.7	sp|Q53FZ2|ACSM3_HUMAN	Acyl-coenzyme A synthetase ACSM3, mitochondrial	HUMAN	16
378	18.11	18.66	28.14	sp|Q96RQ3|MCCA_HUMAN	Methylcrotonoyl-CoA carboxylase subunit alpha, mitochondrial	HUMAN	16
379	18.09	21.12	37.23	sp|P28332|ADH6_HUMAN	Alcohol dehydrogenase 6	HUMAN	28
380	18.09	20.62	62.74	sp|P25786|PSA1_HUMAN	Proteasome subunit alpha type-1	HUMAN	22
381	18.03	18.15	46.5	sp|P46952|3HAO_HUMAN	3-hydroxyanthranilate 3,4-dioxygenase	HUMAN	17
382	17.92	18.22	18.08	sp|Q709F0|ACD11_HUMAN	Acyl-CoA dehydrogenase family member 11	HUMAN	14
383	17.89	21.04	16.83	sp|O94973|AP2A2_HUMAN	AP-2 complex subunit alpha-2	HUMAN	16
384	17.89	18.69	25.25	sp|Q07065|CKAP4_HUMAN	Cytoskeleton-associated protein 4	HUMAN	13
385	17.87	18.24	46.01	sp|Q9NQR4|NIT2_HUMAN	Omega-amidase NIT2	HUMAN	15
386	17.85	18.09	19.18	sp|O00571|DDX3X_HUMAN	ATP-dependent RNA helicase DDX3X	HUMAN	13
387	17.76	17.91	36.11	sp|Q02878|RL6_HUMAN	60S ribosomal protein L6	HUMAN	12
388	17.75	32.42	39.2	sp|P06133|UD2B4_HUMAN	UDP-glucuronosyltransferase 2B4	HUMAN	50
389	17.75	20.54	28.32	sp|Q16555|DPYL2_HUMAN	Dihydropyrimidinase-related protein 2	HUMAN	19
390	17.72	20.11	43.32	sp|P11766|ADHX_HUMAN	Alcohol dehydrogenase class-3	HUMAN	18
391	17.72	18.61	17.46	sp|Q96QK1|VPS35_HUMAN	Vacuolar protein sorting-associated protein 35	HUMAN	11
392	17.68	18.01	40.96	sp|Q15166|PON3_HUMAN	Serum paraoxonase/lactonase 3	HUMAN	14
393	17.66	19.36	20.48	sp|P34932|HSP74_HUMAN	Heat shock 70 kDa protein 4	HUMAN	11
394	17.48	18.38	15.61	sp|P47897|SYQ_HUMAN	Glutamine--tRNA ligase	HUMAN	13
395	17.39	17.93	15.9	sp|P63010|AP2B1_HUMAN	AP-2 complex subunit beta	HUMAN	17
396	17.33	18.62	19.97	sp|P35222|CTNB1_HUMAN	Catenin beta-1	HUMAN	13
397	17.33	17.4	30.83	sp|P51687|SUOX_HUMAN	Sulfite oxidase, mitochondrial	HUMAN	12
398	17.27	17.66	48.58	sp|P05388|RLA0_HUMAN	60S acidic ribosomal protein P0	HUMAN	14
399	17.23	17.69	26.33	sp|P83111|LACTB_HUMAN	Serine beta-lactamase-like protein LACTB, mitochondrial	HUMAN	16
400	17.2	17.89	29.8	sp|P36957|ODO2_HUMAN	Dihydrolipoyllysine-residue succinyltransferase component of 2-oxoglutarate dehydrogenase complex, mitochondrial	HUMAN	14
401	17.12	17.82	19.84	sp|P08123|CO1A2_HUMAN	Collagen alpha-2(I) chain	HUMAN	22
402	17.1	17.4	13.33	sp|P00450|CERU_HUMAN	Ceruloplasmin	HUMAN	13
403	17.08	17.63	27.36	sp|P10635|CP2D6_HUMAN	Cytochrome P450 2D6	HUMAN	23
404	16.95	17.14	38.78	sp|Q96DG6|CMBL_HUMAN	Carboxymethylenebutenolidase homolog	HUMAN	22
405	16.91	19.09	12.38	sp|P16615|AT2A2_HUMAN	Sarcoplasmic/endoplasmic reticulum calcium ATPase 2	HUMAN	12
406	16.9	17.12	65.79	sp|P22392|NDKB_HUMAN	Nucleoside diphosphate kinase B	HUMAN	15
407	16.88	17.16	39.94	sp|O95210|STBD1_HUMAN	Starch-binding domain-containing protein 1	HUMAN	22
408	16.72	17.5	13.5	sp|Q9BSJ8|ESYT1_HUMAN	Extended synaptotagmin-1	HUMAN	12
409	16.71	17.93	10	sp|O94979|SC31A_HUMAN	Protein transport protein Sec31A	HUMAN	11
410	16.7	17.7	30.86	sp|P50454|SERPH_HUMAN	Serpin H1	HUMAN	15
411	16.7	16.78	40.98	sp|Q9H8H3|MET7A_HUMAN	Methyltransferase-like protein 7A	HUMAN	33
412	16.68	23	18.07	sp|P58107|EPIPL_HUMAN	Epiplakin	HUMAN	26
413	16.65	17.72	30.84	sp|P40925|MDHC_HUMAN	Malate dehydrogenase, cytoplasmic	HUMAN	22
414	16.64	16.89	28.85	sp|Q96HE7|ERO1A_HUMAN	ERO1-like protein alpha	HUMAN	10
415	16.63	17.33	26.82	sp|Q86WU2|LDHD_HUMAN	Probable D-lactate dehydrogenase, mitochondrial	HUMAN	10
416	16.59	16.91	68.18	sp|Q9Y6B6|SAR1B_HUMAN	GTP-binding protein SAR1b	HUMAN	19
417	16.57	16.91	59.22	sp|P30043|BLVRB_HUMAN	Flavin reductase (NADPH)	HUMAN	22
418	16.54	17.54	38.29	sp|O60218|AK1BA_HUMAN	Aldo-keto reductase family 1 member B10	HUMAN	15
419	16.53	18.25	30.52	sp|P39023|RL3_HUMAN	60S ribosomal protein L3	HUMAN	14
420	16.52	16.81	29.09	sp|Q9HDC9|APMAP_HUMAN	Adipocyte plasma membrane-associated protein	HUMAN	13
421	16.5	16.77	34.13	sp|P16930|FAAA_HUMAN	Fumarylacetoacetase	HUMAN	22
422	16.45	16.85	48.44	sp|P00491|PNPH_HUMAN	Purine nucleoside phosphorylase	HUMAN	20
423	16.44	16.8	38.36	sp|P27695|APEX1_HUMAN	DNA-(apurinic or apyrimidinic site) lyase	HUMAN	14
424	16.39	17.29	17.78	sp|P54840|GYS2_HUMAN	Glycogen [starch] synthase, liver	HUMAN	11
425	16.39	16.91	41.37	sp|P31937|3HIDH_HUMAN	3-hydroxyisobutyrate dehydrogenase, mitochondrial	HUMAN	28
426	16.35	16.58	36.12	sp|Q14032|BAAT_HUMAN	Bile acid-CoA:amino acid N-acyltransferase	HUMAN	28
427	16.34	18.38	9.524	sp|P07814|SYEP_HUMAN	Bifunctional glutamate/proline--tRNA ligase	HUMAN	15
428	16.33	16.42	64.54	sp|Q9BSH5|HDHD3_HUMAN	Haloacid dehalogenase-like hydrolase domain-containing protein 3	HUMAN	16
429	16.31	16.84	30.77	sp|Q16795|NDUA9_HUMAN	NADH dehydrogenase [ubiquinone] 1 alpha subcomplex subunit 9, mitochondrial	HUMAN	11
430	16.23	18.56	49.82	sp|Q13162|PRDX4_HUMAN	Peroxiredoxin-4	HUMAN	24
431	16.21	16.68	20.03	sp|P28288|ABCD3_HUMAN	ATP-binding cassette sub-family D member 3	HUMAN	18
432	16.19	16.27	43.68	sp|Q9NVS9|PNPO_HUMAN	Pyridoxine-5'-phosphate oxidase	HUMAN	12
433	16.12	16.41	15	sp|O15254|ACOX3_HUMAN	Peroxisomal acyl-coenzyme A oxidase 3	HUMAN	11
434	16.09	16.32	28.53	sp|P62333|PRS10_HUMAN	26S protease regulatory subunit 10B	HUMAN	10
435	16.08	16.31	45.02	sp|P21964|COMT_HUMAN	Catechol O-methyltransferase	HUMAN	24
436	16.03	17.48	16.81	sp|P20810|ICAL_HUMAN	Calpastatin	HUMAN	8
437	16	16.97	38.3	sp|P01011|AACT_HUMAN	Alpha-1-antichymotrypsin	HUMAN	16
438	15.95	16.81	47.39	sp|P30042|ES1_HUMAN	ES1 protein homolog, mitochondrial	HUMAN	28
439	15.84	16.02	38.57	sp|P21912|DHSB_HUMAN	Succinate dehydrogenase [ubiquinone] iron-sulfur subunit, mitochondrial	HUMAN	17
440	15.83	16.39	39.43	sp|P02649|APOE_HUMAN	Apolipoprotein E	HUMAN	12
441	15.74	15.83	75.59	sp|P07148|FABPL_HUMAN	Fatty acid-binding protein, liver	HUMAN	57
442	15.67	15.81	34.55	sp|P62136|PP1A_HUMAN	Serine/threonine-protein phosphatase PP1-alpha catalytic subunit	HUMAN	15
443	15.62	23.71	32.26	sp|P21397|AOFA_HUMAN	Amine oxidase [flavin-containing] A	HUMAN	28
444	15.62	16.72	25.25	sp|P05455|LA_HUMAN	Lupus La protein	HUMAN	9
445	15.62	16.03	24.13	sp|Q15942|ZYX_HUMAN	Zyxin	HUMAN	12
446	15.62	16.02	27.39	sp|P10909|CLUS_HUMAN	Clusterin	HUMAN	15
447	15.55	15.85	29.06	sp|P26641|EF1G_HUMAN	Elongation factor 1-gamma	HUMAN	19
448	15.49	16.54	17.34	sp|O60506|HNRPQ_HUMAN	Heterogeneous nuclear ribonucleoprotein Q	HUMAN	15
449	15.48	16.09	23.31	sp|P31939|PUR9_HUMAN	Bifunctional purine biosynthesis protein PURH	HUMAN	10
450	15.47	16.25	49.6	sp|Q96EY8|MMAB_HUMAN	Cob(I)yrinic acid a,c-diamide adenosyltransferase, mitochondrial	HUMAN	12
451	15.46	16.95	15.22	sp|P53618|COPB_HUMAN	Coatomer subunit beta	HUMAN	11
452	15.43	15.65	64.96	sp|P52758|UK114_HUMAN	Ribonuclease UK114	HUMAN	29
453	15.41	35.64	49.54	sp|P13929|ENOB_HUMAN	Beta-enolase	HUMAN	48
454	15.35	15.86	33.27	sp|Q9BYV1|AGT2_HUMAN	Alanine--glyoxylate aminotransferase 2, mitochondrial	HUMAN	16
455	15.34	16.45	22.99	sp|Q96HC4|PDLI5_HUMAN	PDZ and LIM domain protein 5	HUMAN	13
456	15.33	16.04	12.94	sp|P12109|CO6A1_HUMAN	Collagen alpha-1(VI) chain	HUMAN	15
457	15.32	16.31	28.19	sp|P37837|TALDO_HUMAN	Transaldolase	HUMAN	13
458	15.29	16.46	56.25	sp|P51858|HDGF_HUMAN	Hepatoma-derived growth factor	HUMAN	15
459	15.28	16.14	14.98	sp|Q8WUM4|PDC6I_HUMAN	Programmed cell death 6-interacting protein	HUMAN	10
460	15.27	24.05	30.95	sp|P13797|PLST_HUMAN	Plastin-3	HUMAN	24
461	15.19	61.56	68.27	sp|P00326|ADH1G_HUMAN	Alcohol dehydrogenase 1C	HUMAN	120
462	15.16	15.24	36.31	sp|P08574|CY1_HUMAN	Cytochrome c1, heme protein, mitochondrial	HUMAN	14
463	15.07	16.75	9.663	sp|O00410|IPO5_HUMAN	Importin-5	HUMAN	10
464	15.06	15.98	18.57	sp|P17844|DDX5_HUMAN	Probable ATP-dependent RNA helicase DDX5	HUMAN	12
465	15.03	18.94	8.327	sp|Q86UP2|KTN1_HUMAN	Kinectin	HUMAN	9
466	15.03	15.13	29.88	sp|P78417|GSTO1_HUMAN	Glutathione S-transferase omega-1	HUMAN	15
467	15.01	18	21.26	sp|P48643|TCPE_HUMAN	T-complex protein 1 subunit epsilon	HUMAN	15
468	15	16.18	21.25	sp|A6NDB9|PALM3_HUMAN	Paralemmin-3	HUMAN	9
469	14.99	15.15	61.33	sp|P20674|COX5A_HUMAN	Cytochrome c oxidase subunit 5A, mitochondrial	HUMAN	23
470	14.93	15.95	15.98	sp|Q14974|IMB1_HUMAN	Importin subunit beta-1	HUMAN	16
471	14.93	15.29	30.2	sp|P50053|KHK_HUMAN	Ketohexokinase	HUMAN	17
472	14.88	15.45	29.2	sp|O94905|ERLN2_HUMAN	Erlin-2	HUMAN	10
473	14.87	15.14	58.74	sp|P27144|KAD4_HUMAN	Adenylate kinase isoenzyme 4, mitochondrial	HUMAN	22
474	14.86	15.04	4.776	sp|Q07954|LRP1_HUMAN	Prolow-density lipoprotein receptor-related protein 1	HUMAN	19
475	14.85	15.33	12.08	sp|Q12906|ILF3_HUMAN	Interleukin enhancer-binding factor 3	HUMAN	8
476	14.83	14.96	19.38	sp|P36551|HEM6_HUMAN	Coproporphyrinogen-III oxidase, mitochondrial	HUMAN	9
477	14.74	15.02	16.69	sp|P50416|CPT1A_HUMAN	Carnitine O-palmitoyltransferase 1, liver isoform	HUMAN	12
478	14.73	26.91	30.87	sp|P35241|RADI_HUMAN	Radixin	HUMAN	20
479	14.73	15.19	26.08	sp|P49821|NDUV1_HUMAN	NADH dehydrogenase [ubiquinone] flavoprotein 1, mitochondrial	HUMAN	11
480	14.66	15.45	20.05	sp|P45974|UBP5_HUMAN	Ubiquitin carboxyl-terminal hydrolase 5	HUMAN	13
481	14.63	14.76	19.39	sp|Q13838|DX39B_HUMAN	Spliceosome RNA helicase DDX39B	HUMAN	11
482	14.57	15.74	5.109	sp|Q14571|ITPR2_HUMAN	Inositol 1,4,5-trisphosphate receptor type 2	HUMAN	13
483	14.5	16.1	24.64	sp|O00231|PSD11_HUMAN	26S proteasome non-ATPase regulatory subunit 11	HUMAN	10
484	14.49	18.15	27.46	sp|P20073|ANXA7_HUMAN	Annexin A7	HUMAN	18
485	14.48	18	28.42	sp|P17987|TCPA_HUMAN	T-complex protein 1 subunit alpha	HUMAN	20
486	14.48	14.7	24.03	sp|Q6DD88|ATLA3_HUMAN	Atlastin-3	HUMAN	11
487	14.44	15.35	21.24	sp|Q96G03|PGM2_HUMAN	Phosphoglucomutase-2	HUMAN	10
488	14.42	14.8	44.48	sp|O14579|COPE_HUMAN	Coatomer subunit epsilon	HUMAN	10
489	14.4	15.79	54.24	sp|P08865|RSSA_HUMAN	40S ribosomal protein SA	HUMAN	21
490	14.39	15.58	9.979	sp|O60763|USO1_HUMAN	General vesicular transport factor p115	HUMAN	14
491	14.38	14.61	25.71	sp|Q9NX40|OCAD1_HUMAN	OCIA domain-containing protein 1	HUMAN	12
492	14.34	14.86	39.41	sp|Q8N0X4|CLYBL_HUMAN	Citrate lyase subunit beta-like protein, mitochondrial	HUMAN	10
493	14.31	16.21	7.547	sp|O60610|DIAP1_HUMAN	Protein diaphanous homolog 1	HUMAN	11
494	14.25	15.01	37.83	sp|P02647|APOA1_HUMAN	Apolipoprotein A-I	HUMAN	12
495	14.2	14.39	37.57	sp|P55263|ADK_HUMAN	Adenosine kinase	HUMAN	11
496	14.19	14.78	15.23	sp|Q96HY7|DHTK1_HUMAN	Probable 2-oxoglutarate dehydrogenase E1 component DHKTD1, mitochondrial	HUMAN	11
497	14.19	14.33	18.2	sp|P04004|VTNC_HUMAN	Vitronectin	HUMAN	13
498	14.18	14.77	51.04	sp|P20618|PSB1_HUMAN	Proteasome subunit beta type-1	HUMAN	14
499	14.18	14.41	50.92	sp|P09488|GSTM1_HUMAN	Glutathione S-transferase Mu 1	HUMAN	19
500	14.17	14.77	34.85	sp|P40261|NNMT_HUMAN	Nicotinamide N-methyltransferase	HUMAN	16
501	14.17	14.27	48.72	sp|P25787|PSA2_HUMAN	Proteasome subunit alpha type-2	HUMAN	15
502	14.09	19.29	8.201	sp|O15020|SPTN2_HUMAN	Spectrin beta chain, non-erythrocytic 2	HUMAN	15
503	14.06	16.84	16.67	sp|Q15029|U5S1_HUMAN	116 kDa U5 small nuclear ribonucleoprotein component	HUMAN	11
504	14.06	14.1	70.43	sp|P05387|RLA2_HUMAN	60S acidic ribosomal protein P2	HUMAN	17
505	14.03	14.82	18.18	sp|P48163|MAOX_HUMAN	NADP-dependent malic enzyme	HUMAN	14
506	14.03	14.42	45.33	sp|P30044|PRDX5_HUMAN	Peroxiredoxin-5, mitochondrial	HUMAN	19
507	14	14.42	31.03	sp|Q14847|LASP1_HUMAN	LIM and SH3 domain protein 1	HUMAN	13
508	14	14.07	33.9	sp|Q14749|GNMT_HUMAN	Glycine N-methyltransferase	HUMAN	9
509	13.93	16.13	24.7	sp|Q6NUN0|ACSM5_HUMAN	Acyl-coenzyme A synthetase ACSM5, mitochondrial	HUMAN	13
510	13.91	14.43	29.9	sp|P61158|ARP3_HUMAN	Actin-related protein 3	HUMAN	12
511	13.89	15.27	45.33	sp|Q15181|IPYR_HUMAN	Inorganic pyrophosphatase	HUMAN	16
512	13.86	14.27	19.96	sp|P48444|COPD_HUMAN	Coatomer subunit delta	HUMAN	12
513	13.82	14.89	24.03	sp|Q00325|MPCP_HUMAN	Phosphate carrier protein, mitochondrial	HUMAN	15
514	13.79	14.37	19.09	sp|P54136|SYRC_HUMAN	Arginine--tRNA ligase, cytoplasmic	HUMAN	11
515	13.75	14.12	23.58	sp|Q13057|COASY_HUMAN	Bifunctional coenzyme A synthase	HUMAN	10
516	13.71	13.94	25.05	sp|P22570|ADRO_HUMAN	NADPH:adrenodoxin oxidoreductase, mitochondrial	HUMAN	11
517	13.71	13.94	33.06	sp|P18124|RL7_HUMAN	60S ribosomal protein L7	HUMAN	11
518	13.69	14.38	21.01	sp|P49591|SYSC_HUMAN	Serine--tRNA ligase, cytoplasmic	HUMAN	12
519	13.67	14.51	21.39	sp|P30153|2AAA_HUMAN	Serine/threonine-protein phosphatase 2A 65 kDa regulatory subunit A alpha isoform	HUMAN	13
520	13.63	14.45	40.31	sp|P30085|KCY_HUMAN	UMP-CMP kinase	HUMAN	21
521	13.63	13.8	34.67	sp|Q6IBS0|TWF2_HUMAN	Twinfilin-2	HUMAN	8
522	13.61	14.19	27.03	sp|Q9Y617|SERC_HUMAN	Phosphoserine aminotransferase	HUMAN	9
523	13.59	14.15	16.49	sp|Q92499|DDX1_HUMAN	ATP-dependent RNA helicase DDX1	HUMAN	9
524	13.59	13.59	67.25	sp|P19105|ML12A_HUMAN	Myosin regulatory light chain 12A	HUMAN	21
525	13.56	14.25	27.55	sp|P06748|NPM_HUMAN	Nucleophosmin	HUMAN	26
526	13.55	13.65	30.11	sp|Q01518|CAP1_HUMAN	Adenylyl cyclase-associated protein 1	HUMAN	19
527	13.48	15.47	12.41	sp|P27816|MAP4_HUMAN	Microtubule-associated protein 4	HUMAN	12
528	13.45	14.12	39.92	sp|O14818|PSA7_HUMAN	Proteasome subunit alpha type-7	HUMAN	11
529	13.45	13.94	34.2	sp|Q96AG4|LRC59_HUMAN	Leucine-rich repeat-containing protein 59	HUMAN	10
530	13.45	13.79	50	sp|P62979|RS27A_HUMAN	Ubiquitin-40S ribosomal protein S27a	HUMAN	20
531	13.44	13.66	46.98	sp|P29692|EF1D_HUMAN	Elongation factor 1-delta	HUMAN	14
532	13.42	13.71	25.17	sp|P31943|HNRH1_HUMAN	Heterogeneous nuclear ribonucleoprotein H	HUMAN	20
533	13.37	13.49	37.94	sp|P10768|ESTD_HUMAN	S-formylglutathione hydrolase	HUMAN	10
534	13.34	15.06	6.835	sp|O75643|U520_HUMAN	U5 small nuclear ribonucleoprotein 200 kDa helicase	HUMAN	11
535	13.26	16.43	42.25	sp|P27169|PON1_HUMAN	Serum paraoxonase/arylesterase 1	HUMAN	16
536	13.26	13.46	28.07	sp|P22760|AAAD_HUMAN	Arylacetamide deacetylase	HUMAN	19
537	13.24	13.57	35.39	sp|Q9UJZ1|STML2_HUMAN	Stomatin-like protein 2	HUMAN	13
538	13.24	13.4	16.69	sp|P10515|ODP2_HUMAN	Dihydrolipoyllysine-residue acetyltransferase component of pyruvate dehydrogenase complex, mitochondrial	HUMAN	11
539	13.18	16.28	38.04	sp|P51857|AK1D1_HUMAN	3-oxo-5-beta-steroid 4-dehydrogenase	HUMAN	23
540	13.17	13.61	24.75	sp|O95822|DCMC_HUMAN	Malonyl-CoA decarboxylase, mitochondrial	HUMAN	9
541	13.16	14.69	10.61	sp|Q9NYU2|UGGG1_HUMAN	UDP-glucose:glycoprotein glucosyltransferase 1	HUMAN	14
542	13.15	13.49	39.83	sp|O00299|CLIC1_HUMAN	Chloride intracellular channel protein 1	HUMAN	9
543	13.12	13.31	37.3	sp|Q8NBX0|SCPDL_HUMAN	Saccharopine dehydrogenase-like oxidoreductase	HUMAN	16
544	13.03	13.33	22.36	sp|P14868|SYDC_HUMAN	Aspartate--tRNA ligase, cytoplasmic	HUMAN	14
545	12.97	53.82	73.87	sp|P07437|TBB5_HUMAN	Tubulin beta chain	HUMAN	109
546	12.97	13.27	17.08	sp|Q13586|STIM1_HUMAN	Stromal interaction molecule 1	HUMAN	9
547	12.9	13.41	20.86	sp|Q96N76|HUTU_HUMAN	Urocanate hydratase	HUMAN	13
548	12.89	13.05	36.53	sp|P49755|TMEDA_HUMAN	Transmembrane emp24 domain-containing protein 10	HUMAN	17
549	12.87	12.95	37.9	sp|Q96GK7|FAH2A_HUMAN	Fumarylacetoacetate hydrolase domain-containing protein 2A	HUMAN	13
550	12.82	13.14	39.91	sp|P48047|ATPO_HUMAN	ATP synthase subunit O, mitochondrial	HUMAN	16
551	12.77	14.23	6.232	sp|Q92614|MY18A_HUMAN	Unconventional myosin-XVIIIa	HUMAN	9
552	12.75	12.91	27.88	sp|Q15738|NSDHL_HUMAN	Sterol-4-alpha-carboxylate 3-dehydrogenase, decarboxylating	HUMAN	12
553	12.73	12.88	61.76	sp|P61604|CH10_HUMAN	10 kDa heat shock protein, mitochondrial	HUMAN	18
554	12.72	12.72	35.75	sp|P51149|RAB7A_HUMAN	Ras-related protein Rab-7a	HUMAN	8
555	12.69	13.05	54.7	sp|P61204|ARF3_HUMAN	ADP-ribosylation factor 3	HUMAN	17
555	0	13.01	54.7	sp|P84077|ARF1_HUMAN	ADP-ribosylation factor 1	HUMAN	17
556	12.67	12.69	43.64	sp|P46783|RS10_HUMAN	40S ribosomal protein S10	HUMAN	17
557	12.67	12.67	32.1	sp|P67809|YBOX1_HUMAN	Nuclease-sensitive element-binding protein 1	HUMAN	19
558	12.57	12.73	34.04	sp|Q07021|C1QBP_HUMAN	Complement component 1 Q subcomponent-binding protein, mitochondrial	HUMAN	20
559	12.55	12.93	22.82	sp|P22234|PUR6_HUMAN	Multifunctional protein ADE2	HUMAN	11
560	12.54	12.64	38.97	sp|O00264|PGRC1_HUMAN	Membrane-associated progesterone receptor component 1	HUMAN	20
561	12.44	12.83	28.47	sp|P01009|A1AT_HUMAN	Alpha-1-antitrypsin	HUMAN	13
562	12.4	12.57	43.84	sp|P62249|RS16_HUMAN	40S ribosomal protein S16	HUMAN	9
563	12.4	12.49	51.16	sp|P61106|RAB14_HUMAN	Ras-related protein Rab-14	HUMAN	10
564	12.36	12.36	29.63	sp|Q15274|NADC_HUMAN	Nicotinate-nucleotide pyrophosphorylase [carboxylating]	HUMAN	14
565	12.35	12.82	21.54	sp|Q5R3I4|TTC38_HUMAN	Tetratricopeptide repeat protein 38	HUMAN	9
566	12.35	12.62	19.53	sp|Q8NE62|CHDH_HUMAN	Choline dehydrogenase, mitochondrial	HUMAN	10
567	12.32	14.15	5.564	sp|A3KMH1|VWA8_HUMAN	von Willebrand factor A domain-containing protein 8	HUMAN	10
568	12.31	12.45	51.46	sp|P62805|H4_HUMAN	Histone H4	HUMAN	26
569	12.29	12.61	24.95	sp|P12955|PEPD_HUMAN	Xaa-Pro dipeptidase	HUMAN	11
570	12.24	12.52	32.49	sp|O60664|PLIN3_HUMAN	Perilipin-3	HUMAN	9
571	12.18	12.94	2.411	sp|P04114|APOB_HUMAN	Apolipoprotein B-100	HUMAN	8
572	12.15	12.23	33.75	sp|P30711|GSTT1_HUMAN	Glutathione S-transferase theta-1	HUMAN	14
573	12.13	12.13	47.26	sp|P02753|RET4_HUMAN	Retinol-binding protein 4	HUMAN	8
574	12.09	12.64	30.56	sp|Q53H82|LACB2_HUMAN	Beta-lactamase-like protein 2	HUMAN	14
575	12.08	12.3	26.26	sp|O14745|NHRF1_HUMAN	Na(+)/H(+) exchange regulatory cofactor NHE-RF1	HUMAN	8
576	12.07	12.79	24.51	sp|P07910|HNRPC_HUMAN	Heterogeneous nuclear ribonucleoproteins C1/C2	HUMAN	12
577	12.04	13.1	13.64	sp|P55884|EIF3B_HUMAN	Eukaryotic translation initiation factor 3 subunit B	HUMAN	9
578	12.04	12.37	15.79	sp|Q9NSD9|SYFB_HUMAN	Phenylalanine--tRNA ligase beta subunit	HUMAN	10
579	12.04	12.36	23.89	sp|Q02978|M2OM_HUMAN	Mitochondrial 2-oxoglutarate/malate carrier protein	HUMAN	13
580	12.03	12.32	23.38	sp|P04899|GNAI2_HUMAN	Guanine nucleotide-binding protein G(i) subunit alpha-2	HUMAN	8
581	12.02	12.23	46.11	sp|P61586|RHOA_HUMAN	Transforming protein RhoA	HUMAN	9
582	12	12.6	12.58	sp|P35606|COPB2_HUMAN	Coatomer subunit beta'	HUMAN	10
583	11.92	19.33	46.53	sp|P63104|1433Z_HUMAN	14-3-3 protein zeta/delta	HUMAN	31
584	11.88	11.9	52.22	sp|P07203|GPX1_HUMAN	Glutathione peroxidase 1	HUMAN	12
585	11.86	27.79	48.35	sp|P09972|ALDOC_HUMAN	Fructose-bisphosphate aldolase C	HUMAN	20
586	11.86	13.77	7.427	sp|P47989|XDH_HUMAN	Xanthine dehydrogenase/oxidase	HUMAN	11
587	11.81	21.4	39.75	sp|O75452|RDH16_HUMAN	Retinol dehydrogenase 16	HUMAN	25
588	11.78	14.44	10.09	sp|O14841|OPLA_HUMAN	5-oxoprolinase	HUMAN	9
589	11.75	11.98	20.12	sp|P08236|BGLR_HUMAN	Beta-glucuronidase	HUMAN	13
590	11.71	12.13	49.66	sp|P39019|RS19_HUMAN	40S ribosomal protein S19	HUMAN	12
591	11.7	12.82	13.56	sp|P56192|SYMC_HUMAN	Methionine--tRNA ligase, cytoplasmic	HUMAN	6
592	11.69	12.39	12.49	sp|Q99613|EIF3C_HUMAN	Eukaryotic translation initiation factor 3 subunit C	HUMAN	9
593	11.68	12.15	27.05	sp|P50135|HNMT_HUMAN	Histamine N-methyltransferase	HUMAN	7
594	11.64	12.2	10.93	sp|P26639|SYTC_HUMAN	Threonine--tRNA ligase, cytoplasmic	HUMAN	8
595	11.63	11.63	36.52	sp|Q12907|LMAN2_HUMAN	Vesicular integral-membrane protein VIP36	HUMAN	13
596	11.57	14.53	8.25	sp|O94832|MYO1D_HUMAN	Unconventional myosin-Id	HUMAN	8
597	11.57	11.93	22.62	sp|Q99447|PCY2_HUMAN	Ethanolamine-phosphate cytidylyltransferase	HUMAN	11
598	11.55	12	15.05	sp|Q92945|FUBP2_HUMAN	Far upstream element-binding protein 2	HUMAN	8
599	11.52	12.64	15.44	sp|Q8N1G4|LRC47_HUMAN	Leucine-rich repeat-containing protein 47	HUMAN	8
600	11.5	54.7	66.56	sp|P42330|AK1C3_HUMAN	Aldo-keto reductase family 1 member C3	HUMAN	77
601	11.49	11.86	21.99	sp|P11182|ODB2_HUMAN	Lipoamide acyltransferase component of branched-chain alpha-keto acid dehydrogenase complex, mitochondrial	HUMAN	12
602	11.48	11.93	16.34	sp|P12268|IMDH2_HUMAN	Inosine-5'-monophosphate dehydrogenase 2	HUMAN	10
603	11.46	63.24	61.7	sp|Q68CK6|ACS2B_HUMAN	Acyl-coenzyme A synthetase ACSM2B, mitochondrial	HUMAN	71
604	11.44	11.83	20.5	sp|P17980|PRS6A_HUMAN	26S protease regulatory subunit 6A	HUMAN	8
605	11.43	11.95	8.464	sp|P09327|VILI_HUMAN	Villin-1	HUMAN	6
606	11.38	11.52	50.7	sp|P69905|HBA_HUMAN	Hemoglobin subunit alpha	HUMAN	35
607	11.35	11.52	44.3	sp|P62158|CALM_HUMAN	Calmodulin	HUMAN	19
608	11.33	11.89	12.46	sp|O00116|ADAS_HUMAN	Alkyldihydroxyacetonephosphate synthase, peroxisomal	HUMAN	8
609	11.32	11.45	35.63	sp|Q14376|GALE_HUMAN	UDP-glucose 4-epimerase	HUMAN	10
610	11.3	11.56	11.72	sp|P50570|DYN2_HUMAN	Dynamin-2	HUMAN	7
611	11.3	11.3	32.86	sp|Q96IU4|ABHEB_HUMAN	Alpha/beta hydrolase domain-containing protein 14B	HUMAN	15
612	11.24	11.94	8.82	sp|Q9NZ08|ERAP1_HUMAN	Endoplasmic reticulum aminopeptidase 1	HUMAN	8
613	11.23	11.78	33.72	sp|O95336|6PGL_HUMAN	6-phosphogluconolactonase	HUMAN	7
614	11.22	11.67	14.79	sp|Q9H223|EHD4_HUMAN	EH domain-containing protein 4	HUMAN	8
615	11.19	28.3	35.21	sp|P22310|UD14_HUMAN	UDP-glucuronosyltransferase 1-4	HUMAN	48
616	11.18	11.36	36.84	sp|Q9UFN0|NPS3A_HUMAN	Protein NipSnap homolog 3A	HUMAN	10
617	11.17	11.43	30.21	sp|Q9BVK6|TMED9_HUMAN	Transmembrane emp24 domain-containing protein 9	HUMAN	10
618	11.15	11.79	12.43	sp|P13798|ACPH_HUMAN	Acylamino-acid-releasing enzyme	HUMAN	7
619	11.15	11.4	26.96	sp|P46782|RS5_HUMAN	40S ribosomal protein S5	HUMAN	13
620	11.13	11.4	27.88	sp|Q53GQ0|DHB12_HUMAN	Estradiol 17-beta-dehydrogenase 12	HUMAN	14
621	11.11	11.46	23.89	sp|P15880|RS2_HUMAN	40S ribosomal protein S2	HUMAN	10
622	11.09	11.3	17.48	sp|Q15008|PSMD6_HUMAN	26S proteasome non-ATPase regulatory subunit 6	HUMAN	8
623	11.03	11.36	28.62	sp|P11908|PRPS2_HUMAN	Ribose-phosphate pyrophosphokinase 2	HUMAN	9
624	11.01	11.24	31.64	sp|P24539|AT5F1_HUMAN	ATP synthase subunit b, mitochondrial	HUMAN	12
625	10.98	11.08	9.141	sp|P53992|SC24C_HUMAN	Protein transport protein Sec24C	HUMAN	8
626	10.96	11.41	19.57	sp|Q16719|KYNU_HUMAN	Kynureninase	HUMAN	9
627	10.95	11.28	26.78	sp|Q14554|PDIA5_HUMAN	Protein disulfide-isomerase A5	HUMAN	14
628	10.94	11.06	37.98	sp|P62241|RS8_HUMAN	40S ribosomal protein S8	HUMAN	11
629	10.9	10.97	30.22	sp|Q9BTZ2|DHRS4_HUMAN	Dehydrogenase/reductase SDR family member 4	HUMAN	13
630	10.89	34.48	36.74	sp|P36537|UDB10_HUMAN	UDP-glucuronosyltransferase 2B10	HUMAN	34
631	10.87	12.32	19.71	sp|Q99832|TCPH_HUMAN	T-complex protein 1 subunit eta	HUMAN	11
632	10.86	11.94	11.63	sp|Q9UI32|GLSL_HUMAN	Glutaminase liver isoform, mitochondrial	HUMAN	9
633	10.85	11.69	25.32	sp|P37059|DHB2_HUMAN	Estradiol 17-beta-dehydrogenase 2	HUMAN	14
634	10.85	11.18	10.7	sp|Q9HC35|EMAL4_HUMAN	Echinoderm microtubule-associated protein-like 4	HUMAN	10
635	10.82	11.06	19.06	sp|P01889|1B07_HUMAN	HLA class I histocompatibility antigen, B-7 alpha chain	HUMAN	5
635	0	11.02	19.06	sp|P30480|1B42_HUMAN	HLA class I histocompatibility antigen, B-42 alpha chain	HUMAN	5
635	0	10.7	19.06	sp|Q04826|1B40_HUMAN	HLA class I histocompatibility antigen, B-40 alpha chain	HUMAN	5
636	10.81	11.5	5.525	sp|Q6P2Q9|PRP8_HUMAN	Pre-mRNA-processing-splicing factor 8	HUMAN	11
637	10.8	11.13	21.57	sp|Q96I15|SCLY_HUMAN	Selenocysteine lyase	HUMAN	13
638	10.8	10.9	25.9	sp|Q9UHQ9|NB5R1_HUMAN	NADH-cytochrome b5 reductase 1	HUMAN	7
639	10.79	27.94	33.46	sp|P19224|UD16_HUMAN	UDP-glucuronosyltransferase 1-6	HUMAN	43
640	10.79	11.38	18.46	sp|P36542|ATPG_HUMAN	ATP synthase subunit gamma, mitochondrial	HUMAN	10
641	10.74	11.24	20.18	sp|O00232|PSD12_HUMAN	26S proteasome non-ATPase regulatory subunit 12	HUMAN	6
642	10.72	11.17	14.5	sp|Q9BVL4|SELO_HUMAN	Selenoprotein O	HUMAN	8
643	10.7	10.73	52.9	sp|P10620|MGST1_HUMAN	Microsomal glutathione S-transferase 1	HUMAN	21
644	10.68	10.85	22.75	sp|Q9UNU6|CP8B1_HUMAN	7-alpha-hydroxycholest-4-en-3-one 12-alpha-hydroxylase	HUMAN	11
645	10.6	10.99	31.99	sp|P31689|DNJA1_HUMAN	DnaJ homolog subfamily A member 1	HUMAN	10
646	10.59	10.64	21.68	sp|P53597|SUCA_HUMAN	Succinyl-CoA ligase [ADP/GDP-forming] subunit alpha, mitochondrial	HUMAN	16
647	10.57	11.09	15.7	sp|P48506|GSH1_HUMAN	Glutamate--cysteine ligase catalytic subunit	HUMAN	9
648	10.57	10.62	62.96	sp|P09382|LEG1_HUMAN	Galectin-1	HUMAN	16
649	10.55	11.3	13.11	sp|O43242|PSMD3_HUMAN	26S proteasome non-ATPase regulatory subunit 3	HUMAN	7
650	10.54	10.6	35.76	sp|P62277|RS13_HUMAN	40S ribosomal protein S13	HUMAN	14
651	10.52	11.19	8.364	sp|O94875|SRBS2_HUMAN	Sorbin and SH3 domain-containing protein 2	HUMAN	6
652	10.48	42.62	59.6	sp|P68366|TBA4A_HUMAN	Tubulin alpha-4A chain	HUMAN	81
653	10.48	12.43	35.87	sp|O15173|PGRC2_HUMAN	Membrane-associated progesterone receptor component 2	HUMAN	13
654	10.46	10.46	41.76	sp|Q9Y2B0|CNPY2_HUMAN	Protein canopy homolog 2	HUMAN	11
655	10.42	11.34	5.799	sp|Q15746|MYLK_HUMAN	Myosin light chain kinase, smooth muscle	HUMAN	9
656	10.42	10.44	49.3	sp|P26885|FKBP2_HUMAN	Peptidyl-prolyl cis-trans isomerase FKBP2	HUMAN	8
657	10.4	10.75	5.632	sp|O15438|MRP3_HUMAN	Canalicular multispecific organic anion transporter 2	HUMAN	7
658	10.39	10.64	25	sp|O75367|H2AY_HUMAN	Core histone macro-H2A.1	HUMAN	10
659	10.38	11.13	10.47	sp|P32455|GBP1_HUMAN	Interferon-induced guanylate-binding protein 1	HUMAN	10
660	10.37	10.71	17.3	sp|P02774|VTDB_HUMAN	Vitamin D-binding protein	HUMAN	10
661	10.36	10.65	16.04	sp|Q9UF12|PROD2_HUMAN	Probable proline dehydrogenase 2	HUMAN	9
662	10.36	10.61	9.463	sp|P06396|GELS_HUMAN	Gelsolin	HUMAN	8
663	10.33	10.39	31.62	sp|Q71DI3|H32_HUMAN	Histone H3.2	HUMAN	8
663	0	10.39	31.62	sp|P84243|H33_HUMAN	Histone H3.3	HUMAN	8
663	0	10.39	31.62	sp|P68431|H31_HUMAN	Histone H3.1	HUMAN	8
664	10.29	10.49	39.83	sp|P28066|PSA5_HUMAN	Proteasome subunit alpha type-5	HUMAN	11
665	10.28	10.56	27.49	sp|Q96C23|GALM_HUMAN	Aldose 1-epimerase	HUMAN	9
666	10.27	10.46	40.37	sp|Q15907|RB11B_HUMAN	Ras-related protein Rab-11B	HUMAN	10
666	0	8.21	37.04	sp|P62491|RB11A_HUMAN	Ras-related protein Rab-11A	HUMAN	9
667	10.26	10.46	45.9	sp|P0DJI9|SAA2_HUMAN	Serum amyloid A-2 protein	HUMAN	13
668	10.25	10.6	18.3	sp|Q02790|FKBP4_HUMAN	Peptidyl-prolyl cis-trans isomerase FKBP4	HUMAN	6
669	10.24	10.49	27.08	sp|P47756|CAPZB_HUMAN	F-actin-capping protein subunit beta	HUMAN	10
670	10.23	17.64	41.21	sp|Q06830|PRDX1_HUMAN	Peroxiredoxin-1	HUMAN	23
671	10.23	11.64	14.26	sp|Q86UE4|LYRIC_HUMAN	Protein LYRIC	HUMAN	10
672	10.23	10.83	7.096	sp|O14980|XPO1_HUMAN	Exportin-1	HUMAN	5
673	10.22	10.73	12.73	sp|P23246|SFPQ_HUMAN	Splicing factor, proline- and glutamine-rich	HUMAN	9
674	10.22	10.41	29.53	sp|Q96CN7|ISOC1_HUMAN	Isochorismatase domain-containing protein 1	HUMAN	8
675	10.19	10.31	32.82	sp|Q9NR77|PXMP2_HUMAN	Peroxisomal membrane protein 2	HUMAN	14
676	10.18	12.6	30.18	sp|O95865|DDAH2_HUMAN	N(G),N(G)-dimethylarginine dimethylaminohydrolase 2	HUMAN	6
677	10.17	12.5	31	sp|Q8NBQ5|DHB11_HUMAN	Estradiol 17-beta-dehydrogenase 11	HUMAN	11
678	10.16	10.46	18.06	sp|Q9Y2T3|GUAD_HUMAN	Guanine deaminase	HUMAN	10
679	10.15	10.51	12.09	sp|O00429|DNM1L_HUMAN	Dynamin-1-like protein	HUMAN	6
680	10.15	10.15	41.2	sp|Q6P1X6|CH082_HUMAN	UPF0598 protein C8orf82	HUMAN	7
681	10.14	10.14	25.41	sp|Q9Y6C9|MTCH2_HUMAN	Mitochondrial carrier homolog 2	HUMAN	13
682	10.13	10.18	19.21	sp|P26599|PTBP1_HUMAN	Polypyrimidine tract-binding protein 1	HUMAN	7
683	10.12	25.99	27.51	sp|P08729|K2C7_HUMAN	Keratin, type II cytoskeletal 7	HUMAN	19
684	10.1	10.82	6.121	sp|Q07157|ZO1_HUMAN	Tight junction protein ZO-1	HUMAN	6
685	10.1	10.24	22.15	sp|P62280|RS11_HUMAN	40S ribosomal protein S11	HUMAN	5
686	10.08	11.68	3.957	sp|Q5VYK3|ECM29_HUMAN	Proteasome-associated protein ECM29 homolog	HUMAN	5
687	10.08	10.16	30.83	sp|Q15435|PP1R7_HUMAN	Protein phosphatase 1 regulatory subunit 7	HUMAN	11
688	10.07	11.52	4.95	sp|Q9NQC3|RTN4_HUMAN	Reticulon-4	HUMAN	9
689	10.05	10.9	23.7	sp|P04083|ANXA1_HUMAN	Annexin A1	HUMAN	7
690	10.04	19.01	13.86	sp|Q9ULD0|OGDHL_HUMAN	2-oxoglutarate dehydrogenase-like, mitochondrial	HUMAN	13
691	10.04	10.68	22.9	sp|O75439|MPPB_HUMAN	Mitochondrial-processing peptidase subunit beta	HUMAN	9
692	10.04	10.35	30.69	sp|Q01105|SET_HUMAN	Protein SET	HUMAN	10
693	10.03	10.2	29.17	sp|P27105|STOM_HUMAN	Erythrocyte band 7 integral membrane protein	HUMAN	11
694	10.03	10.05	50	sp|P07737|PROF1_HUMAN	Profilin-1	HUMAN	16
695	10.02	10.07	32.97	sp|Q9UBQ0|VPS29_HUMAN	Vacuolar protein sorting-associated protein 29	HUMAN	7
696	10	26.32	37.34	sp|P22309|UD11_HUMAN	UDP-glucuronosyltransferase 1-1	HUMAN	49
697	9.93	13.76	19.4	sp|P14618|KPYM_HUMAN	Pyruvate kinase isozymes M1/M2	HUMAN	13
698	9.93	10.2	18.35	sp|Q9UNM6|PSD13_HUMAN	26S proteasome non-ATPase regulatory subunit 13	HUMAN	8
699	9.91	10.11	30.51	sp|Q15165|PON2_HUMAN	Serum paraoxonase/arylesterase 2	HUMAN	8
700	9.89	10.46	26.29	sp|P62081|RS7_HUMAN	40S ribosomal protein S7	HUMAN	12
701	9.85	9.96	31.17	sp|P63241|IF5A1_HUMAN	Eukaryotic translation initiation factor 5A-1	HUMAN	17
702	9.81	10.03	22.06	sp|Q8NC51|PAIRB_HUMAN	Plasminogen activator inhibitor 1 RNA-binding protein	HUMAN	9
703	9.8	11.18	28.3	sp|P53007|TXTP_HUMAN	Tricarboxylate transport protein, mitochondrial	HUMAN	9
704	9.79	10.27	21.88	sp|Q13451|FKBP5_HUMAN	Peptidyl-prolyl cis-trans isomerase FKBP5	HUMAN	9
705	9.77	10.82	7.29	sp|P41252|SYIC_HUMAN	Isoleucine--tRNA ligase, cytoplasmic	HUMAN	7
706	9.73	10.82	19.63	sp|P35998|PRS7_HUMAN	26S protease regulatory subunit 7	HUMAN	6
707	9.71	10.34	9.194	sp|Q99959|PKP2_HUMAN	Plakophilin-2	HUMAN	6
708	9.7	9.73	32.86	sp|A6ND91|ASPD_HUMAN	Putative L-aspartate dehydrogenase	HUMAN	14
709	9.62	10.11	22.37	sp|P54920|SNAA_HUMAN	Alpha-soluble NSF attachment protein	HUMAN	8
710	9.59	9.78	25.92	sp|O75306|NDUS2_HUMAN	NADH dehydrogenase [ubiquinone] iron-sulfur protein 2, mitochondrial	HUMAN	13
711	9.59	9.63	29.39	sp|Q9HC38|GLOD4_HUMAN	Glyoxalase domain-containing protein 4	HUMAN	7
712	9.58	10.19	8.382	sp|O95373|IPO7_HUMAN	Importin-7	HUMAN	6
713	9.55	9.71	49.52	sp|P99999|CYC_HUMAN	Cytochrome c	HUMAN	15
714	9.53	9.65	38.14	sp|O75396|SC22B_HUMAN	Vesicle-trafficking protein SEC22b	HUMAN	9
715	9.52	9.52	24.16	sp|O15260|SURF4_HUMAN	Surfeit locus protein 4	HUMAN	10
716	9.49	10.16	10.4	sp|P55060|XPO2_HUMAN	Exportin-2	HUMAN	6
717	9.47	9.56	12.1	sp|P06865|HEXA_HUMAN	Beta-hexosaminidase subunit alpha	HUMAN	7
718	9.46	9.6	20.74	sp|Q15392|DHC24_HUMAN	Delta(24)-sterol reductase	HUMAN	11
719	9.4	9.74	23.1	sp|Q15417|CNN3_HUMAN	Calponin-3	HUMAN	9
720	9.36	9.55	31.44	sp|P61247|RS3A_HUMAN	40S ribosomal protein S3a	HUMAN	14
721	9.36	9.49	33.18	sp|P27635|RL10_HUMAN	60S ribosomal protein L10	HUMAN	13
722	9.32	9.52	20.32	sp|P30740|ILEU_HUMAN	Leukocyte elastase inhibitor	HUMAN	7
723	9.3	9.34	36.78	sp|O43598|RCL_HUMAN	Deoxyribonucleoside 5'-monophosphate N-glycosidase	HUMAN	6
724	9.29	9.67	18.97	sp|Q9BXK5|B2L13_HUMAN	Bcl-2-like protein 13	HUMAN	7
725	9.27	9.42	23.84	sp|P42126|ECI1_HUMAN	Enoyl-CoA delta isomerase 1, mitochondrial	HUMAN	16
726	9.25	9.68	10.1	sp|P22102|PUR2_HUMAN	Trifunctional purine biosynthetic protein adenosine-3	HUMAN	8
727	9.23	9.32	10.64	sp|P46977|STT3A_HUMAN	Dolichyl-diphosphooligosaccharide--protein glycosyltransferase subunit STT3A	HUMAN	7
728	9.22	9.6	13.6	sp|P42224|STAT1_HUMAN	Signal transducer and activator of transcription 1-alpha/beta	HUMAN	8
729	9.21	21.19	28.63	sp|P67936|TPM4_HUMAN	Tropomyosin alpha-4 chain	HUMAN	12
730	9.19	9.38	20.75	sp|Q8TC12|RDH11_HUMAN	Retinol dehydrogenase 11	HUMAN	8
731	9.18	9.66	20.39	sp|P25788|PSA3_HUMAN	Proteasome subunit alpha type-3	HUMAN	8
732	9.17	10.04	9.557	sp|Q17RC7|EX3L4_HUMAN	Exocyst complex component 3-like protein 4	HUMAN	5
733	9.15	9.28	48.89	sp|P0CW22|RS17L_HUMAN	40S ribosomal protein S17-like	HUMAN	10
733	0	9.28	48.89	sp|P08708|RS17_HUMAN	40S ribosomal protein S17	HUMAN	10
734	9.13	9.31	27.59	sp|P35270|SPRE_HUMAN	Sepiapterin reductase	HUMAN	9
735	9.12	9.89	6.551	sp|Q5JPE7|NOMO2_HUMAN	Nodal modulator 2	HUMAN	5
735	0	9.89	6.792	sp|Q15155|NOMO1_HUMAN	Nodal modulator 1	HUMAN	5
735	0	9.85	6.792	sp|P69849|NOMO3_HUMAN	Nodal modulator 3	HUMAN	5
736	9.12	9.27	26.2	sp|Q9Y5M8|SRPRB_HUMAN	Signal recognition particle receptor subunit beta	HUMAN	8
737	9.1	9.66	17.05	sp|P54577|SYYC_HUMAN	Tyrosine--tRNA ligase, cytoplasmic	HUMAN	8
738	9.09	9.21	34.24	sp|P62834|RAP1A_HUMAN	Ras-related protein Rap-1A	HUMAN	9
739	9.06	9.33	36.11	sp|P51148|RAB5C_HUMAN	Ras-related protein Rab-5C	HUMAN	6
740	9.06	9.3	14.56	sp|P00390|GSHR_HUMAN	Glutathione reductase, mitochondrial	HUMAN	5
741	9.05	9.92	5.487	sp|Q9UM54|MYO6_HUMAN	Unconventional myosin-VI	HUMAN	6
742	9.05	9.25	17.66	sp|P14866|HNRPL_HUMAN	Heterogeneous nuclear ribonucleoprotein L	HUMAN	7
743	9.05	9.24	24.45	sp|Q9BRX8|F213A_HUMAN	Redox-regulatory protein FAM213A	HUMAN	13
744	9.02	17.14	41.06	sp|Q04917|1433F_HUMAN	14-3-3 protein eta	HUMAN	14
745	9.02	9.04	33.33	sp|P02763|A1AG1_HUMAN	Alpha-1-acid glycoprotein 1	HUMAN	16
746	8.99	11.3	39.8	sp|Q9H0U4|RAB1B_HUMAN	Ras-related protein Rab-1B	HUMAN	8
747	8.99	9.68	5.587	sp|Q7L576|CYFP1_HUMAN	Cytoplasmic FMR1-interacting protein 1	HUMAN	7
748	8.99	9.38	22.22	sp|P05198|IF2A_HUMAN	Eukaryotic translation initiation factor 2 subunit 1	HUMAN	7
749	8.99	9.23	12.33	sp|Q16881|TRXR1_HUMAN	Thioredoxin reductase 1, cytoplasmic	HUMAN	9
750	8.98	9.25	45.89	sp|Q8WW59|SPRY4_HUMAN	SPRY domain-containing protein 4	HUMAN	10
751	8.95	9.29	13.55	sp|P07602|SAP_HUMAN	Proactivator polypeptide	HUMAN	13
752	8.92	9.11	34.21	sp|O14880|MGST3_HUMAN	Microsomal glutathione S-transferase 3	HUMAN	8
753	8.92	9.07	21.75	sp|Q15293|RCN1_HUMAN	Reticulocalbin-1	HUMAN	7
754	8.9	9.68	27.92	sp|P61160|ARP2_HUMAN	Actin-related protein 2	HUMAN	10
755	8.88	9.52	14.76	sp|Q14258|TRI25_HUMAN	E3 ubiquitin/ISG15 ligase TRIM25	HUMAN	9
756	8.84	9.91	8.858	sp|Q92598|HS105_HUMAN	Heat shock protein 105 kDa	HUMAN	6
757	8.83	8.99	14.1	sp|P08559|ODPA_HUMAN	Pyruvate dehydrogenase E1 component subunit alpha, somatic form, mitochondrial	HUMAN	6
758	8.83	8.83	14.6	sp|P47985|UCRI_HUMAN	Cytochrome b-c1 complex subunit Rieske, mitochondrial	HUMAN	5
759	8.82	9.16	7.943	sp|P55786|PSA_HUMAN	Puromycin-sensitive aminopeptidase	HUMAN	6
760	8.81	9.74	4.766	sp|P08183|MDR1_HUMAN	Multidrug resistance protein 1	HUMAN	5
761	8.81	9.56	9.739	sp|O75533|SF3B1_HUMAN	Splicing factor 3B subunit 1	HUMAN	12
762	8.79	12.95	7.966	sp|P46940|IQGA1_HUMAN	Ras GTPase-activating-like protein IQGAP1	HUMAN	11
763	8.77	9.56	9.148	sp|Q9NVI7|ATD3A_HUMAN	ATPase family AAA domain-containing protein 3A	HUMAN	8
764	8.75	9.51	6.771	sp|O60313|OPA1_HUMAN	Dynamin-like 120 kDa protein, mitochondrial	HUMAN	6
765	8.73	8.96	26.96	sp|Q9UHK6|AMACR_HUMAN	Alpha-methylacyl-CoA racemase	HUMAN	10
766	8.73	8.89	24.52	sp|Q92506|DHB8_HUMAN	Estradiol 17-beta-dehydrogenase 8	HUMAN	13
767	8.69	8.93	54.04	sp|O75947|ATP5H_HUMAN	ATP synthase subunit d, mitochondrial	HUMAN	15
768	8.68	9.42	4.538	sp|Q9UDY2|ZO2_HUMAN	Tight junction protein ZO-2	HUMAN	5
769	8.68	8.85	31.99	sp|P46777|RL5_HUMAN	60S ribosomal protein L5	HUMAN	12
770	8.64	9.45	9.848	sp|Q27J81|INF2_HUMAN	Inverted formin-2	HUMAN	10
771	8.64	8.85	33.33	sp|Q9H008|LHPP_HUMAN	Phospholysine phosphohistidine inorganic pyrophosphate phosphatase	HUMAN	19
772	8.64	8.82	19.7	sp|P62195|PRS8_HUMAN	26S protease regulatory subunit 8	HUMAN	9
773	8.64	8.77	17.59	sp|Q8IVS8|GLCTK_HUMAN	Glycerate kinase	HUMAN	5
774	8.63	16.02	17.85	sp|P14923|PLAK_HUMAN	Junction plakoglobin	HUMAN	13
775	8.63	8.71	55	sp|Q9NPJ3|ACO13_HUMAN	Acyl-coenzyme A thioesterase 13	HUMAN	9
776	8.62	8.62	30.4	sp|P00403|COX2_HUMAN	Cytochrome c oxidase subunit 2	HUMAN	6
777	8.61	9.08	8.516	sp|O43747|AP1G1_HUMAN	AP-1 complex subunit gamma-1	HUMAN	6
778	8.58	9	25	sp|Q12904|AIMP1_HUMAN	Aminoacyl tRNA synthase complex-interacting multifunctional protein 1	HUMAN	5
779	8.56	8.79	50.57	sp|P07108|ACBP_HUMAN	Acyl-CoA-binding protein	HUMAN	11
780	8.53	9.17	10.05	sp|P38606|VATA_HUMAN	V-type proton ATPase catalytic subunit A	HUMAN	5
781	8.5	8.64	18.08	sp|Q99611|SPS2_HUMAN	Selenide, water dikinase 2	HUMAN	7
782	8.49	8.59	17.12	sp|Q9NUI1|DECR2_HUMAN	Peroxisomal 2,4-dienoyl-CoA reductase	HUMAN	5
783	8.47	8.52	13.14	sp|P36269|GGT5_HUMAN	Gamma-glutamyltransferase 5	HUMAN	5
784	8.46	9.29	13.47	sp|Q9Y3I0|RTCB_HUMAN	tRNA-splicing ligase RtcB homolog	HUMAN	6
785	8.45	8.69	33.86	sp|Q9NRV9|HEBP1_HUMAN	Heme-binding protein 1	HUMAN	7
786	8.42	9.06	36.33	sp|O43396|TXNL1_HUMAN	Thioredoxin-like protein 1	HUMAN	6
787	8.4	8.74	28.97	sp|P11177|ODPB_HUMAN	Pyruvate dehydrogenase E1 component subunit beta, mitochondrial	HUMAN	8
788	8.39	8.74	33.78	sp|P24534|EF1B_HUMAN	Elongation factor 1-beta	HUMAN	9
789	8.39	8.43	19.37	sp|Q9BPW8|NIPS1_HUMAN	Protein NipSnap homolog 1	HUMAN	10
790	8.38	8.49	21.14	sp|P60900|PSA6_HUMAN	Proteasome subunit alpha type-6	HUMAN	8
791	8.37	11.01	7.185	sp|Q9P2M7|CING_HUMAN	Cingulin	HUMAN	9
792	8.37	8.73	21.53	sp|P43686|PRS6B_HUMAN	26S protease regulatory subunit 6B	HUMAN	9
793	8.36	8.81	13.15	sp|P10316|1A69_HUMAN	HLA class I histocompatibility antigen, A-69 alpha chain	HUMAN	5
793	0	10.24	15.89	sp|P16188|1A30_HUMAN	HLA class I histocompatibility antigen, A-30 alpha chain	HUMAN	5
793	0	8.5	13.15	sp|P01892|1A02_HUMAN	HLA class I histocompatibility antigen, A-2 alpha chain	HUMAN	5
793	0	8.3	13.15	sp|P05534|1A24_HUMAN	HLA class I histocompatibility antigen, A-24 alpha chain	HUMAN	4
794	8.31	9.64	6.903	sp|P09874|PARP1_HUMAN	Poly [ADP-ribose] polymerase 1	HUMAN	4
795	8.31	8.53	24.13	sp|Q9H0W9|CK054_HUMAN	Ester hydrolase C11orf54	HUMAN	9
796	8.29	8.42	17.82	sp|P50336|PPOX_HUMAN	Protoporphyrinogen oxidase	HUMAN	6
797	8.29	8.42	13.75	sp|Q92734|TFG_HUMAN	Protein TFG	HUMAN	5
798	8.28	9.02	5.706	sp|Q14160|SCRIB_HUMAN	Protein scribble homolog	HUMAN	6
799	8.27	9.72	5.79	sp|Q14203|DCTN1_HUMAN	Dynactin subunit 1	HUMAN	6
800	8.27	8.47	9.877	sp|Q9UBN7|HDAC6_HUMAN	Histone deacetylase 6	HUMAN	10
801	8.26	9.24	4.877	sp|Q5JRA6|MIA3_HUMAN	Melanoma inhibitory activity protein 3	HUMAN	8
802	8.25	8.35	26.39	sp|O43708|MAAI_HUMAN	Maleylacetoacetate isomerase	HUMAN	9
803	8.24	8.66	13.75	sp|Q13884|SNTB1_HUMAN	Beta-1-syntrophin	HUMAN	6
804	8.22	8.34	10.06	sp|O75131|CPNE3_HUMAN	Copine-3	HUMAN	7
805	8.21	8.31	12.72	sp|P01008|ANT3_HUMAN	Antithrombin-III	HUMAN	5
806	8.21	8.24	21.19	sp|Q969I3|GLYL1_HUMAN	Glycine N-acyltransferase-like protein 1	HUMAN	5
807	8.2	9.23	5.047	sp|O95487|SC24B_HUMAN	Protein transport protein Sec24B	HUMAN	10
808	8.2	8.43	11.63	sp|Q13131|AAPK1_HUMAN	5'-AMP-activated protein kinase catalytic subunit alpha-1	HUMAN	5
809	8.19	8.36	14.21	sp|P15104|GLNA_HUMAN	Glutamine synthetase	HUMAN	9
810	8.17	10.29	41.24	sp|P00568|KAD1_HUMAN	Adenylate kinase isoenzyme 1	HUMAN	9
811	8.15	10.39	13.11	sp|Q9H4M9|EHD1_HUMAN	EH domain-containing protein 1	HUMAN	7
812	8.15	8.95	8.727	sp|Q06210|GFPT1_HUMAN	Glutamine--fructose-6-phosphate aminotransferase [isomerizing] 1	HUMAN	5
813	8.15	8.17	28.18	sp|Q5SRE7|PHYD1_HUMAN	Phytanoyl-CoA dioxygenase domain-containing protein 1	HUMAN	6
814	8.14	8.22	13.31	sp|Q9NZ01|TECR_HUMAN	Very-long-chain enoyl-CoA reductase	HUMAN	5
815	8.12	8.61	13.45	sp|P30533|AMRP_HUMAN	Alpha-2-macroglobulin receptor-associated protein	HUMAN	7
816	8.12	8.43	16.95	sp|Q7L1Q6|BZW1_HUMAN	Basic leucine zipper and W2 domain-containing protein 1	HUMAN	6
817	8.12	8.25	28.86	sp|P49721|PSB2_HUMAN	Proteasome subunit beta type-2	HUMAN	6
818	8.11	60.71	72.14	sp|P52895|AK1C2_HUMAN	Aldo-keto reductase family 1 member C2	HUMAN	95
819	8.11	10.33	32.28	sp|A6NLP5|TTC36_HUMAN	Tetratricopeptide repeat protein 36	HUMAN	8
820	8.11	8.38	1.863	sp|Q63HN8|RN213_HUMAN	E3 ubiquitin-protein ligase RNF213	HUMAN	5
821	8.1	8.21	26.22	sp|Q9UL25|RAB21_HUMAN	Ras-related protein Rab-21	HUMAN	9
822	8.09	8.33	37.5	sp|P30049|ATPD_HUMAN	ATP synthase subunit delta, mitochondrial	HUMAN	6
823	8.09	8.32	34.97	sp|P52907|CAZA1_HUMAN	F-actin-capping protein subunit alpha-1	HUMAN	15
824	8.08	15.94	36.73	sp|P27348|1433T_HUMAN	14-3-3 protein theta	HUMAN	19
825	8.08	10.75	2.185	sp|P46939|UTRO_HUMAN	Utrophin	HUMAN	5
826	8.08	8.61	14.77	sp|P02760|AMBP_HUMAN	Protein AMBP	HUMAN	4
827	8.08	8.47	12.56	sp|P51690|ARSE_HUMAN	Arylsulfatase E	HUMAN	7
828	8.08	8.3	11.31	sp|Q6NUM9|RETST_HUMAN	All-trans-retinol 13,14-reductase	HUMAN	8
829	8.08	8.15	36.41	sp|P55957|BID_HUMAN	BH3-interacting domain death agonist	HUMAN	10
830	8.07	9	9.81	sp|Q15582|BGH3_HUMAN	Transforming growth factor-beta-induced protein ig-h3	HUMAN	4
831	8.07	8.43	8.083	sp|P05362|ICAM1_HUMAN	Intercellular adhesion molecule 1	HUMAN	5
832	8.07	8.41	12.1	sp|O60488|ACSL4_HUMAN	Long-chain-fatty-acid--CoA ligase 4	HUMAN	5
833	8.05	8.63	41.46	sp|Q96AB3|ISOC2_HUMAN	Isochorismatase domain-containing protein 2, mitochondrial	HUMAN	12
834	8.05	8.08	16.11	sp|Q7Z434|MAVS_HUMAN	Mitochondrial antiviral-signaling protein	HUMAN	6
835	8.02	18.95	8.696	sp|Q13085|ACACA_HUMAN	Acetyl-CoA carboxylase 1	HUMAN	13
836	8.02	8.37	17.62	sp|Q16181|SEPT7_HUMAN	Septin-7	HUMAN	10
837	8.02	8.23	12.7	sp|Q16630|CPSF6_HUMAN	Cleavage and polyadenylation specificity factor subunit 6	HUMAN	5
838	8.02	8.03	16.14	sp|P01903|DRA_HUMAN	HLA class II histocompatibility antigen, DR alpha chain	HUMAN	5
839	8.01	15.97	14.96	sp|Q10567|AP1B1_HUMAN	AP-1 complex subunit beta-1	HUMAN	14
840	8.01	8.08	20.66	sp|Q96NU7|HUTI_HUMAN	Probable imidazolonepropionase	HUMAN	7
841	8	25.46	22.9	sp|Q9HBI6|CP4FB_HUMAN	Cytochrome P450 4F11	HUMAN	24
842	8	11	17.75	sp|P20700|LMNB1_HUMAN	Lamin-B1	HUMAN	10
843	8	8.44	19.46	sp|Q14108|SCRB2_HUMAN	Lysosome membrane protein 2	HUMAN	12
844	8	8.22	17.32	sp|Q9NUJ1|ABHDA_HUMAN	Mycophenolic acid acyl-glucuronide esterase, mitochondrial	HUMAN	10
845	7.99	8.22	12.06	sp|Q9Y262|EIF3L_HUMAN	Eukaryotic translation initiation factor 3 subunit L	HUMAN	7
846	7.97	8.34	31.85	sp|Q9BRF8|CPPED_HUMAN	Calcineurin-like phosphoesterase domain-containing protein 1	HUMAN	13
847	7.93	8.15	15.23	sp|O15229|KMO_HUMAN	Kynurenine 3-monooxygenase	HUMAN	6
848	7.92	8.25	33.05	sp|Q14353|GAMT_HUMAN	Guanidinoacetate N-methyltransferase	HUMAN	11
849	7.92	7.99	13.21	sp|Q15043|S39AE_HUMAN	Zinc transporter ZIP14	HUMAN	11
850	7.92	7.97	9.146	sp|Q9UHL4|DPP2_HUMAN	Dipeptidyl peptidase 2	HUMAN	5
851	7.91	8.36	9.384	sp|P07384|CAN1_HUMAN	Calpain-1 catalytic subunit	HUMAN	11
852	7.91	7.94	14.95	sp|P22087|FBRL_HUMAN	rRNA 2'-O-methyltransferase fibrillarin	HUMAN	7
853	7.87	8.21	21.61	sp|Q15019|SEPT2_HUMAN	Septin-2	HUMAN	7
854	7.87	8.06	19.22	sp|Q99541|PLIN2_HUMAN	Perilipin-2	HUMAN	6
855	7.86	8.59	24.44	sp|Q13561|DCTN2_HUMAN	Dynactin subunit 2	HUMAN	7
856	7.85	8.04	19.56	sp|P54727|RD23B_HUMAN	UV excision repair protein RAD23 homolog B	HUMAN	7
857	7.85	7.96	20.56	sp|Q13630|FCL_HUMAN	GDP-L-fucose synthase	HUMAN	5
858	7.84	7.9	39.34	sp|P09417|DHPR_HUMAN	Dihydropteridine reductase	HUMAN	14
859	7.83	70.2	70.93	sp|P07327|ADH1A_HUMAN	Alcohol dehydrogenase 1A	HUMAN	124
860	7.81	7.94	9.314	sp|Q93052|LPP_HUMAN	Lipoma-preferred partner	HUMAN	5
861	7.81	7.9	26.15	sp|Q9UN36|NDRG2_HUMAN	Protein NDRG2	HUMAN	7
862	7.79	7.82	43.23	sp|P32969|RL9_HUMAN	60S ribosomal protein L9	HUMAN	11
863	7.78	8.22	38.61	sp|Q96DC8|ECHD3_HUMAN	Enoyl-CoA hydratase domain-containing protein 3, mitochondrial	HUMAN	10
864	7.78	7.85	21.33	sp|P26373|RL13_HUMAN	60S ribosomal protein L13	HUMAN	8
865	7.77	7.78	20.56	sp|Q9Y5P6|GMPPB_HUMAN	Mannose-1-phosphate guanyltransferase beta	HUMAN	6
866	7.74	8.88	12.44	sp|Q6P996|PDXD1_HUMAN	Pyridoxal-dependent decarboxylase domain-containing protein 1	HUMAN	6
867	7.71	7.93	12.14	sp|Q5T2W1|NHRF3_HUMAN	Na(+)/H(+) exchange regulatory cofactor NHE-RF3	HUMAN	5
867	0	6.09	13.68	sp|A8MUH7|PDZ1P_HUMAN	Putative PDZ domain-containing protein 1P	HUMAN	4
868	7.71	7.87	40	sp|P30050|RL12_HUMAN	60S ribosomal protein L12	HUMAN	9
869	7.71	7.78	22.92	sp|P12694|ODBA_HUMAN	2-oxoisovalerate dehydrogenase subunit alpha, mitochondrial	HUMAN	8
870	7.68	8.03	13.58	sp|O75955|FLOT1_HUMAN	Flotillin-1	HUMAN	7
871	7.63	8.09	17.71	sp|P06132|DCUP_HUMAN	Uroporphyrinogen decarboxylase	HUMAN	6
872	7.63	7.74	26.32	sp|P15428|PGDH_HUMAN	15-hydroxyprostaglandin dehydrogenase [NAD(+)]	HUMAN	5
873	7.62	7.73	10.73	sp|Q13283|G3BP1_HUMAN	Ras GTPase-activating protein-binding protein 1	HUMAN	4
874	7.61	8.12	16.67	sp|Q9UMS4|PRP19_HUMAN	Pre-mRNA-processing factor 19	HUMAN	5
875	7.58	7.87	12.29	sp|Q9NQ94|A1CF_HUMAN	APOBEC1 complementation factor	HUMAN	6
876	7.57	7.67	20.99	sp|Q9P035|HACD3_HUMAN	Very-long-chain (3R)-3-hydroxyacyl-[acyl-carrier protein] dehydratase 3	HUMAN	10
877	7.56	7.76	16.67	sp|O15144|ARPC2_HUMAN	Actin-related protein 2/3 complex subunit 2	HUMAN	5
878	7.52	7.6	17.99	sp|Q9NR28|DBLOH_HUMAN	Diablo homolog, mitochondrial	HUMAN	8
879	7.5	7.97	14.6	sp|P05155|IC1_HUMAN	Plasma protease C1 inhibitor	HUMAN	7
880	7.47	8.85	6.446	sp|Q92896|GSLG1_HUMAN	Golgi apparatus protein 1	HUMAN	5
881	7.46	7.92	7.056	sp|Q9C0C2|TB182_HUMAN	182 kDa tankyrase-1-binding protein	HUMAN	7
882	7.44	7.54	25.81	sp|P62906|RL10A_HUMAN	60S ribosomal protein L10a	HUMAN	7
883	7.36	7.8	20.33	sp|P50502|F10A1_HUMAN	Hsc70-interacting protein	HUMAN	8
884	7.36	7.79	7.916	sp|Q12797|ASPH_HUMAN	Aspartyl/asparaginyl beta-hydroxylase	HUMAN	5
885	7.34	8.06	7.107	sp|P00533|EGFR_HUMAN	Epidermal growth factor receptor	HUMAN	7
886	7.31	8.14	17.11	sp|P01019|ANGT_HUMAN	Angiotensinogen	HUMAN	7
887	7.24	7.4	14.08	sp|Q9Y276|BCS1_HUMAN	Mitochondrial chaperone BCS1	HUMAN	5
888	7.23	7.88	5.986	sp|P12110|CO6A2_HUMAN	Collagen alpha-2(VI) chain	HUMAN	4
889	7.22	7.27	14.78	sp|O00629|IMA4_HUMAN	Importin subunit alpha-4	HUMAN	8
890	7.2	10.3	19.81	sp|Q01581|HMCS1_HUMAN	Hydroxymethylglutaryl-CoA synthase, cytoplasmic	HUMAN	15
891	7.2	7.43	7.368	sp|P46019|KPB2_HUMAN	Phosphorylase b kinase regulatory subunit alpha, liver isoform	HUMAN	5
892	7.19	7.22	19.26	sp|P07902|GALT_HUMAN	Galactose-1-phosphate uridylyltransferase	HUMAN	9
893	7.16	7.59	13.95	sp|P50552|VASP_HUMAN	Vasodilator-stimulated phosphoprotein	HUMAN	7
894	7.14	7.4	20.53	sp|P62701|RS4X_HUMAN	40S ribosomal protein S4, X isoform	HUMAN	8
895	7.12	14.71	20.11	sp|P51991|ROA3_HUMAN	Heterogeneous nuclear ribonucleoprotein A3	HUMAN	12
896	7.11	7.13	37.86	sp|P62829|RL23_HUMAN	60S ribosomal protein L23	HUMAN	5
897	7.06	7.22	21.74	sp|P18621|RL17_HUMAN	60S ribosomal protein L17	HUMAN	8
898	7.05	7.79	6.494	sp|O75153|CLU_HUMAN	Clustered mitochondria protein homolog	HUMAN	7
899	7.05	7.13	8.145	sp|P05556|ITB1_HUMAN	Integrin beta-1	HUMAN	6
900	7.04	7.31	4.625	sp|Q8TEX9|IPO4_HUMAN	Importin-4	HUMAN	5
901	7.04	7.08	28.3	sp|O75208|COQ9_HUMAN	Ubiquinone biosynthesis protein COQ9, mitochondrial	HUMAN	7
902	7.01	7.64	14.66	sp|Q9BXS5|AP1M1_HUMAN	AP-1 complex subunit mu-1	HUMAN	4
903	7	7.27	12.44	sp|Q96LZ7|RMD2_HUMAN	Regulator of microtubule dynamics protein 2	HUMAN	4
904	7	7.25	6.942	sp|P16278|BGAL_HUMAN	Beta-galactosidase	HUMAN	5
905	6.99	7.67	4.518	sp|Q9BQG0|MBB1A_HUMAN	Myb-binding protein 1A	HUMAN	5
906	6.97	7.19	30.59	sp|Q9UKK9|NUDT5_HUMAN	ADP-sugar pyrophosphatase	HUMAN	8
907	6.95	7.23	8.364	sp|Q14247|SRC8_HUMAN	Src substrate cortactin	HUMAN	5
908	6.95	7.1	26.75	sp|Q15631|TSN_HUMAN	Translin	HUMAN	4
909	6.92	26.06	32.4	sp|P35503|UD13_HUMAN	UDP-glucuronosyltransferase 1-3	HUMAN	45
910	6.91	6.99	18.7	sp|Q3ZCQ8|TIM50_HUMAN	Mitochondrial import inner membrane translocase subunit TIM50	HUMAN	6
911	6.9	7.16	9.068	sp|O94874|UFL1_HUMAN	E3 UFM1-protein ligase 1	HUMAN	5
912	6.88	7.78	4.758	sp|O95486|SC24A_HUMAN	Protein transport protein Sec24A	HUMAN	9
913	6.88	7	36.36	sp|Q96PE7|MCEE_HUMAN	Methylmalonyl-CoA epimerase, mitochondrial	HUMAN	4
914	6.87	7.58	22.06	sp|P62879|GBB2_HUMAN	Guanine nucleotide-binding protein G(I)/G(S)/G(T) subunit beta-2	HUMAN	6
915	6.86	7.14	27.65	sp|P28070|PSB4_HUMAN	Proteasome subunit beta type-4	HUMAN	7
916	6.85	6.99	25.93	sp|P62826|RAN_HUMAN	GTP-binding nuclear protein Ran	HUMAN	7
917	6.84	6.95	50	sp|P30046|DOPD_HUMAN	D-dopachrome decarboxylase	HUMAN	6
918	6.84	6.85	56.98	sp|P14854|CX6B1_HUMAN	Cytochrome c oxidase subunit 6B1	HUMAN	7
919	6.82	6.92	7.089	sp|Q99805|TM9S2_HUMAN	Transmembrane 9 superfamily member 2	HUMAN	7
920	6.82	6.91	24.02	sp|P61313|RL15_HUMAN	60S ribosomal protein L15	HUMAN	8
921	6.81	7	5.855	sp|Q6JQN1|ACD10_HUMAN	Acyl-CoA dehydrogenase family member 10	HUMAN	4
922	6.81	6.96	7.107	sp|Q8IZ83|A16A1_HUMAN	Aldehyde dehydrogenase family 16 member A1	HUMAN	4
923	6.79	9.1	1.746	sp|Q9UPN3|MACF1_HUMAN	Microtubule-actin cross-linking factor 1, isoforms 1/2/3/5	HUMAN	10
924	6.79	7.1	7.728	sp|Q8IXQ6|PARP9_HUMAN	Poly [ADP-ribose] polymerase 9	HUMAN	7
925	6.79	7	8.779	sp|P11168|GTR2_HUMAN	Solute carrier family 2, facilitated glucose transporter member 2	HUMAN	7
926	6.77	6.95	17.31	sp|O60762|DPM1_HUMAN	Dolichol-phosphate mannosyltransferase	HUMAN	5
927	6.76	6.82	45.52	sp|P04632|CPNS1_HUMAN	Calpain small subunit 1	HUMAN	10
928	6.75	6.93	22.1	sp|P28062|PSB8_HUMAN	Proteasome subunit beta type-8	HUMAN	8
929	6.73	8.71	3.686	sp|P30622|CLIP1_HUMAN	CAP-Gly domain-containing linker protein 1	HUMAN	5
930	6.73	6.9	35.11	sp|Q96QV6|H2A1A_HUMAN	Histone H2A type 1-A	HUMAN	14
930	0	8.88	45.45	sp|P16104|H2AX_HUMAN	Histone H2A.x	HUMAN	16
930	0	8.37	44.62	sp|Q8IUE6|H2A2B_HUMAN	Histone H2A type 2-B	HUMAN	15
930	0	8.22	47.29	sp|Q16777|H2A2C_HUMAN	Histone H2A type 2-C	HUMAN	15
930	0	8.22	46.92	sp|Q6FI13|H2A2A_HUMAN	Histone H2A type 2-A	HUMAN	15
930	0	8.22	47.29	sp|Q9BTM1|H2AJ_HUMAN	Histone H2A.J	HUMAN	15
930	0	8.22	47.66	sp|Q99878|H2A1J_HUMAN	Histone H2A type 1-J	HUMAN	15
930	0	8.22	47.66	sp|Q96KK5|H2A1H_HUMAN	Histone H2A type 1-H	HUMAN	15
930	0	8.22	46.92	sp|P0C0S8|H2A1_HUMAN	Histone H2A type 1	HUMAN	15
930	0	8.16	46.92	sp|Q93077|H2A1C_HUMAN	Histone H2A type 1-C	HUMAN	15
930	0	8.02	46.92	sp|P20671|H2A1D_HUMAN	Histone H2A type 1-D	HUMAN	15
930	0	7.96	46.92	sp|Q7L7L0|H2A3_HUMAN	Histone H2A type 3	HUMAN	15
930	0	7.96	46.92	sp|P04908|H2A1B_HUMAN	Histone H2A type 1-B/E	HUMAN	15
931	6.72	17.05	12.49	sp|O95782|AP2A1_HUMAN	AP-2 complex subunit alpha-1	HUMAN	11
932	6.7	6.99	14.95	sp|O43772|MCAT_HUMAN	Mitochondrial carnitine/acylcarnitine carrier protein	HUMAN	6
933	6.68	6.92	28.69	sp|Q8N4T8|CBR4_HUMAN	Carbonyl reductase family member 4	HUMAN	7
934	6.68	6.84	20.49	sp|Q5HYK3|COQ5_HUMAN	2-methoxy-6-polyprenyl-1,4-benzoquinol methylase, mitochondrial	HUMAN	4
935	6.67	6.8	22.57	sp|P09601|HMOX1_HUMAN	Heme oxygenase 1	HUMAN	5
936	6.65	6.75	11.72	sp|O76062|ERG24_HUMAN	Delta(14)-sterol reductase	HUMAN	4
937	6.64	6.81	18.46	sp|Q12905|ILF2_HUMAN	Interleukin enhancer-binding factor 2	HUMAN	4
938	6.63	7	38.89	sp|O75347|TBCA_HUMAN	Tubulin-specific chaperone A	HUMAN	7
939	6.62	6.73	22.44	sp|Q99685|MGLL_HUMAN	Monoglyceride lipase	HUMAN	5
940	6.61	6.91	3.659	sp|O95255|MRP6_HUMAN	Multidrug resistance-associated protein 6	HUMAN	5
941	6.6	6.8	13.4	sp|Q96TC7|RMD3_HUMAN	Regulator of microtubule dynamics protein 3	HUMAN	5
942	6.58	14.64	34.01	sp|P61981|1433G_HUMAN	14-3-3 protein gamma	HUMAN	17
943	6.57	6.6	28.26	sp|Q04760|LGUL_HUMAN	Lactoylglutathione lyase	HUMAN	12
944	6.55	8.55	10.12	sp|P00747|PLMN_HUMAN	Plasminogen	HUMAN	8
945	6.55	6.63	27.08	sp|Q15126|PMVK_HUMAN	Phosphomevalonate kinase	HUMAN	5
946	6.54	9.25	14.74	sp|Q9ULA0|DNPEP_HUMAN	Aspartyl aminopeptidase	HUMAN	7
947	6.53	6.59	33.49	sp|P61019|RAB2A_HUMAN	Ras-related protein Rab-2A	HUMAN	7
948	6.52	7.16	3.463	sp|Q8N139|ABCA6_HUMAN	ATP-binding cassette sub-family A member 6	HUMAN	5
949	6.52	6.69	11.46	sp|P23381|SYWC_HUMAN	Tryptophan--tRNA ligase, cytoplasmic	HUMAN	6
950	6.51	7.06	3.502	sp|Q93008|USP9X_HUMAN	Probable ubiquitin carboxyl-terminal hydrolase FAF-X	HUMAN	7
951	6.49	6.86	11.95	sp|P09960|LKHA4_HUMAN	Leukotriene A-4 hydrolase	HUMAN	7
952	6.49	6.64	14.17	sp|Q9Y285|SYFA_HUMAN	Phenylalanine--tRNA ligase alpha subunit	HUMAN	5
953	6.49	6.64	33.93	sp|P59998|ARPC4_HUMAN	Actin-related protein 2/3 complex subunit 4	HUMAN	5
954	6.49	6.55	22.73	sp|Q16775|GLO2_HUMAN	Hydroxyacylglutathione hydrolase, mitochondrial	HUMAN	8
955	6.49	6.51	8.421	sp|Q9UBM7|DHCR7_HUMAN	7-dehydrocholesterol reductase	HUMAN	4
956	6.47	6.75	9.595	sp|Q86UX7|URP2_HUMAN	Fermitin family homolog 3	HUMAN	3
957	6.47	6.66	11.72	sp|Q969V3|NCLN_HUMAN	Nicalin	HUMAN	6
958	6.45	6.5	12.26	sp|Q92820|GGH_HUMAN	Gamma-glutamyl hydrolase	HUMAN	3
959	6.44	6.52	19.53	sp|P09429|HMGB1_HUMAN	High mobility group protein B1	HUMAN	4
960	6.41	6.79	5.728	sp|Q96T76|MMS19_HUMAN	MMS19 nucleotide excision repair protein homolog	HUMAN	4
961	6.41	6.71	9.331	sp|O95470|SGPL1_HUMAN	Sphingosine-1-phosphate lyase 1	HUMAN	3
962	6.41	6.5	24.32	sp|Q14165|MLEC_HUMAN	Malectin	HUMAN	7
963	6.41	6.48	17.13	sp|Q86X76|NIT1_HUMAN	Nitrilase homolog 1	HUMAN	4
964	6.4	6.66	16.84	sp|Q9Y316|MEMO1_HUMAN	Protein MEMO1	HUMAN	5
965	6.39	6.67	20.54	sp|Q9UNZ2|NSF1C_HUMAN	NSFL1 cofactor p47	HUMAN	8
966	6.39	6.64	14.5	sp|P61619|S61A1_HUMAN	Protein transport protein Sec61 subunit alpha isoform 1	HUMAN	9
967	6.37	6.91	4.799	sp|Q9BX66|SRBS1_HUMAN	Sorbin and SH3 domain-containing protein 1	HUMAN	6
968	6.37	6.91	16.47	sp|Q96AC1|FERM2_HUMAN	Fermitin family homolog 2	HUMAN	6
969	6.37	6.61	9.722	sp|Q16401|PSMD5_HUMAN	26S proteasome non-ATPase regulatory subunit 5	HUMAN	6
970	6.35	6.64	19.9	sp|O14874|BCKD_HUMAN	[3-methyl-2-oxobutanoate dehydrogenase [lipoamide]] kinase, mitochondrial	HUMAN	8
971	6.35	6.57	13.51	sp|P20042|IF2B_HUMAN	Eukaryotic translation initiation factor 2 subunit 2	HUMAN	6
972	6.33	6.33	36.42	sp|P62263|RS14_HUMAN	40S ribosomal protein S14	HUMAN	10
973	6.32	6.83	6.522	sp|Q9HCL2|GPAT1_HUMAN	Glycerol-3-phosphate acyltransferase 1, mitochondrial	HUMAN	4
974	6.32	6.45	21.47	sp|P60953|CDC42_HUMAN	Cell division control protein 42 homolog	HUMAN	7
975	6.31	6.84	12.53	sp|Q99733|NP1L4_HUMAN	Nucleosome assembly protein 1-like 4	HUMAN	5
976	6.29	6.66	24.04	sp|Q9UBX3|DIC_HUMAN	Mitochondrial dicarboxylate carrier	HUMAN	10
977	6.29	6.55	4.85	sp|Q9BXJ9|NAA15_HUMAN	N-alpha-acetyltransferase 15, NatA auxiliary subunit	HUMAN	3
978	6.29	6.42	5.786	sp|P54886|P5CS_HUMAN	Delta-1-pyrroline-5-carboxylate synthase	HUMAN	4
979	6.28	6.5	14	sp|P48556|PSMD8_HUMAN	26S proteasome non-ATPase regulatory subunit 8	HUMAN	5
980	6.27	6.55	7.438	sp|P43243|MATR3_HUMAN	Matrin-3	HUMAN	5
981	6.27	6.45	13.26	sp|O95674|CDS2_HUMAN	Phosphatidate cytidylyltransferase 2	HUMAN	5
982	6.26	6.53	25.16	sp|Q96HY6|DDRGK_HUMAN	DDRGK domain-containing protein 1	HUMAN	10
983	6.26	6.38	22.06	sp|P52565|GDIR1_HUMAN	Rho GDP-dissociation inhibitor 1	HUMAN	12
984	6.26	6.37	12.47	sp|Q8N5Z0|AADAT_HUMAN	Kynurenine/alpha-aminoadipate aminotransferase, mitochondrial	HUMAN	5
985	6.26	6.36	30.64	sp|P51571|SSRD_HUMAN	Translocon-associated protein subunit delta	HUMAN	11
986	6.26	6.28	19.08	sp|O75494|SRS10_HUMAN	Serine/arginine-rich splicing factor 10	HUMAN	4
987	6.25	6.27	26.21	sp|Q07955|SRSF1_HUMAN	Serine/arginine-rich splicing factor 1	HUMAN	7
988	6.23	23.35	34.23	sp|P12235|ADT1_HUMAN	ADP/ATP translocase 1	HUMAN	19
989	6.23	6.87	11.93	sp|Q9UQ80|PA2G4_HUMAN	Proliferation-associated protein 2G4	HUMAN	6
990	6.22	6.63	17.84	sp|P42167|LAP2B_HUMAN	Lamina-associated polypeptide 2, isoforms beta/gamma	HUMAN	5
990	0	4.87	9.366	sp|P42166|LAP2A_HUMAN	Lamina-associated polypeptide 2, isoform alpha	HUMAN	4
991	6.22	6.59	30.42	sp|P29966|MARCS_HUMAN	Myristoylated alanine-rich C-kinase substrate	HUMAN	5
992	6.22	6.37	20.78	sp|Q56VL3|OCAD2_HUMAN	OCIA domain-containing protein 2	HUMAN	4
993	6.21	6.63	9.949	sp|Q9Y383|LC7L2_HUMAN	Putative RNA-binding protein Luc7-like 2	HUMAN	4
994	6.21	6.33	15.27	sp|P20813|CP2B6_HUMAN	Cytochrome P450 2B6	HUMAN	6
995	6.2	6.35	41.72	sp|Q9BX68|HINT2_HUMAN	Histidine triad nucleotide-binding protein 2, mitochondrial	HUMAN	11
996	6.18	7.98	54.55	sp|Q9NR31|SAR1A_HUMAN	GTP-binding protein SAR1a	HUMAN	9
997	6.18	6.3	18.03	sp|Q9Y224|CN166_HUMAN	UPF0568 protein C14orf166	HUMAN	4
998	6.18	6.26	27.33	sp|P51970|NDUA8_HUMAN	NADH dehydrogenase [ubiquinone] 1 alpha subcomplex subunit 8	HUMAN	4
999	6.18	6.18	32.41	sp|P57105|SYJ2B_HUMAN	Synaptojanin-2-binding protein	HUMAN	6
1000	6.17	6.17	18.07	sp|Q9P0L0|VAPA_HUMAN	Vesicle-associated membrane protein-associated protein A	HUMAN	6
1001	6.17	6.17	19.85	sp|Q9H488|OFUT1_HUMAN	GDP-fucose protein O-fucosyltransferase 1	HUMAN	4
1002	6.16	6.5	15.02	sp|Q9Y696|CLIC4_HUMAN	Chloride intracellular channel protein 4	HUMAN	3
1003	6.16	6.2	54.62	sp|P62314|SMD1_HUMAN	Small nuclear ribonucleoprotein Sm D1	HUMAN	7
1004	6.16	6.19	10.83	sp|Q96EY1|DNJA3_HUMAN	DnaJ homolog subfamily A member 3, mitochondrial	HUMAN	8
1005	6.15	6.29	9.628	sp|Q8N142|PURA1_HUMAN	Adenylosuccinate synthetase isozyme 1	HUMAN	4
1006	6.15	6.29	21.2	sp|Q96HR9|REEP6_HUMAN	Receptor expression-enhancing protein 6	HUMAN	13
1007	6.13	22.52	25.7	sp|P06753|TPM3_HUMAN	Tropomyosin alpha-3 chain	HUMAN	15
1008	6.13	6.61	6.667	sp|Q14624|ITIH4_HUMAN	Inter-alpha-trypsin inhibitor heavy chain H4	HUMAN	4
1009	6.13	6.42	17.68	sp|P20132|SDHL_HUMAN	L-serine dehydratase/L-threonine deaminase	HUMAN	7
1010	6.13	6.33	15.7	sp|P02743|SAMP_HUMAN	Serum amyloid P-component	HUMAN	4
1011	6.12	6.36	11.79	sp|Q9UKS6|PACN3_HUMAN	Protein kinase C and casein kinase substrate in neurons protein 3	HUMAN	4
1012	6.12	6.22	9.756	sp|Q14534|ERG1_HUMAN	Squalene monooxygenase	HUMAN	3
1013	6.12	6.15	30.63	sp|P14927|QCR7_HUMAN	Cytochrome b-c1 complex subunit 7	HUMAN	7
1014	6.11	6.36	8.942	sp|Q9UBV2|SE1L1_HUMAN	Protein sel-1 homolog 1	HUMAN	4
1015	6.11	6.18	37.67	sp|O43169|CYB5B_HUMAN	Cytochrome b5 type B	HUMAN	8
1016	6.1	6.77	13.5	sp|Q9BR76|COR1B_HUMAN	Coronin-1B	HUMAN	4
1017	6.09	6.14	17.09	sp|O00303|EIF3F_HUMAN	Eukaryotic translation initiation factor 3 subunit F	HUMAN	6
1018	6.08	6.33	11.42	sp|Q9NR45|SIAS_HUMAN	Sialic acid synthase	HUMAN	3
1019	6.08	6.28	5.792	sp|Q15424|SAFB1_HUMAN	Scaffold attachment factor B1	HUMAN	5
1019	0.01	6.45	5.561	sp|Q14151|SAFB2_HUMAN	Scaffold attachment factor B2	HUMAN	5
1020	6.08	6.22	13.83	sp|P14920|OXDA_HUMAN	D-amino-acid oxidase	HUMAN	5
1021	6.07	7.28	3.452	sp|Q14980|NUMA1_HUMAN	Nuclear mitotic apparatus protein 1	HUMAN	5
1022	6.07	6.45	6.478	sp|P54578|UBP14_HUMAN	Ubiquitin carboxyl-terminal hydrolase 14	HUMAN	3
1023	6.07	6.37	7.734	sp|P07686|HEXB_HUMAN	Beta-hexosaminidase subunit beta	HUMAN	3
1024	6.07	6.32	7.533	sp|Q9NZT2|OGFR_HUMAN	Opioid growth factor receptor	HUMAN	3
1025	6.06	6.08	21.22	sp|P49638|TTPA_HUMAN	Alpha-tocopherol transfer protein	HUMAN	5
1026	6.05	11.32	29.59	sp|Q15366|PCBP2_HUMAN	Poly(rC)-binding protein 2	HUMAN	11
1027	6.05	6.24	9.266	sp|Q96I24|FUBP3_HUMAN	Far upstream element-binding protein 3	HUMAN	5
1028	6.05	6.17	3.713	sp|Q13263|TIF1B_HUMAN	Transcription intermediary factor 1-beta	HUMAN	4
1029	6.04	6.14	11.72	sp|Q8IVH4|MMAA_HUMAN	Methylmalonic aciduria type A protein, mitochondrial	HUMAN	3
1030	6.03	6.65	18.03	sp|P45880|VDAC2_HUMAN	Voltage-dependent anion-selective channel protein 2	HUMAN	5
1031	6.03	6.43	19.68	sp|Q07020|RL18_HUMAN	60S ribosomal protein L18	HUMAN	5
1032	6.03	6.28	7.273	sp|Q9H6S3|ES8L2_HUMAN	Epidermal growth factor receptor kinase substrate 8-like protein 2	HUMAN	3
1033	6.03	6.14	14.18	sp|Q9BXW7|CECR5_HUMAN	Cat eye syndrome critical region protein 5	HUMAN	5
1034	6.03	6.13	15.78	sp|Q99536|VAT1_HUMAN	Synaptic vesicle membrane protein VAT-1 homolog	HUMAN	4
1035	6.03	6.09	34.67	sp|Q9BVJ7|DUS23_HUMAN	Dual specificity protein phosphatase 23	HUMAN	5
1036	6.03	6.03	19.38	sp|Q9BQ69|MACD1_HUMAN	O-acetyl-ADP-ribose deacetylase MACROD1	HUMAN	4
1037	6.03	6.03	33.86	sp|O95563|MPC2_HUMAN	Mitochondrial pyruvate carrier 2	HUMAN	5
1038	6.02	6.29	7.571	sp|P17655|CAN2_HUMAN	Calpain-2 catalytic subunit	HUMAN	5
1039	6.02	6.2	11.35	sp|Q92604|LGAT1_HUMAN	Acyl-CoA:lysophosphatidylglycerol acyltransferase 1	HUMAN	3
1040	6.02	6.04	20.65	sp|P10109|ADX_HUMAN	Adrenodoxin, mitochondrial	HUMAN	4
1041	6.01	46.13	65.17	sp|Q13885|TBB2A_HUMAN	Tubulin beta-2A chain	HUMAN	93
1041	0	44	62.47	sp|Q9BVA1|TBB2B_HUMAN	Tubulin beta-2B chain	HUMAN	91
1042	6.01	6.68	16.99	sp|O00764|PDXK_HUMAN	Pyridoxal kinase	HUMAN	7
1043	6.01	6.44	10.75	sp|Q9Y265|RUVB1_HUMAN	RuvB-like 1	HUMAN	3
1044	6.01	6.13	14.65	sp|Q96DB5|RMD1_HUMAN	Regulator of microtubule dynamics protein 1	HUMAN	4
1045	6.01	6.01	13.97	sp|Q9Y6M9|NDUB9_HUMAN	NADH dehydrogenase [ubiquinone] 1 beta subcomplex subunit 9	HUMAN	4
1046	6	21.13	76.87	sp|P02042|HBD_HUMAN	Hemoglobin subunit delta	HUMAN	42
1047	6	10.31	46.72	sp|P0DJI8|SAA1_HUMAN	Serum amyloid A-1 protein	HUMAN	15
1048	6	6.53	6.98	sp|P49321|NASP_HUMAN	Nuclear autoantigenic sperm protein	HUMAN	4
1049	6	6.45	3.865	sp|O75970|MPDZ_HUMAN	Multiple PDZ domain protein	HUMAN	4
1050	6	6.25	6.999	sp|P54802|ANAG_HUMAN	Alpha-N-acetylglucosaminidase	HUMAN	3
1051	6	6.13	22.16	sp|Q02543|RL18A_HUMAN	60S ribosomal protein L18a	HUMAN	4
1052	6	6.12	18.39	sp|Q96CT7|CC124_HUMAN	Coiled-coil domain-containing protein 124	HUMAN	4
1053	6	6.08	14.61	sp|Q96M27|PRRC1_HUMAN	Protein PRRC1	HUMAN	5
1054	6	6.06	29.87	sp|A2VDF0|FUCM_HUMAN	Fucose mutarotase	HUMAN	6
1055	6	6.03	23.24	sp|P51452|DUS3_HUMAN	Dual specificity protein phosphatase 3	HUMAN	6
1056	6	6.03	34.26	sp|Q9NZ45|CISD1_HUMAN	CDGSH iron-sulfur domain-containing protein 1	HUMAN	5
1057	6	6	31.13	sp|P35754|GLRX1_HUMAN	Glutaredoxin-1	HUMAN	4
1058	5.99	6.38	13.16	sp|P62424|RL7A_HUMAN	60S ribosomal protein L7a	HUMAN	6
1059	5.98	6.65	6.061	sp|O00567|NOP56_HUMAN	Nucleolar protein 56	HUMAN	4
1060	5.98	6.08	47.09	sp|P13693|TCTP_HUMAN	Translationally-controlled tumor protein	HUMAN	5
1061	5.97	6.51	12.24	sp|O76003|GLRX3_HUMAN	Glutaredoxin-3	HUMAN	3
1062	5.96	8.25	19.37	sp|O43852|CALU_HUMAN	Calumenin	HUMAN	7
1063	5.94	6.14	24	sp|P62851|RS25_HUMAN	40S ribosomal protein S25	HUMAN	8
1064	5.94	6.08	5.479	sp|P42357|HUTH_HUMAN	Histidine ammonia-lyase	HUMAN	5
1065	5.93	5.96	17.62	sp|Q9UHE5|NAT8_HUMAN	Probable N-acetyltransferase 8	HUMAN	4
1066	5.92	6.32	25.76	sp|P25398|RS12_HUMAN	40S ribosomal protein S12	HUMAN	7
1067	5.89	6.9	8.175	sp|A0AVT1|UBA6_HUMAN	Ubiquitin-like modifier-activating enzyme 6	HUMAN	8
1068	5.89	6.07	7.967	sp|Q96CM8|ACSF2_HUMAN	Acyl-CoA synthetase family member 2, mitochondrial	HUMAN	4
1069	5.88	6.19	16.04	sp|Q9UII2|ATIF1_HUMAN	ATPase inhibitor, mitochondrial	HUMAN	3
1070	5.86	6.23	11.39	sp|Q15046|SYK_HUMAN	Lysine--tRNA ligase	HUMAN	5
1071	5.86	5.92	44.83	sp|Q16718|NDUA5_HUMAN	NADH dehydrogenase [ubiquinone] 1 alpha subcomplex subunit 5	HUMAN	6
1072	5.84	6.29	13.08	sp|P48637|GSHB_HUMAN	Glutathione synthetase	HUMAN	8
1073	5.84	5.93	18.52	sp|P18859|ATP5J_HUMAN	ATP synthase-coupling factor 6, mitochondrial	HUMAN	4
1074	5.83	6.2	5.718	sp|Q9UH99|SUN2_HUMAN	SUN domain-containing protein 2	HUMAN	3
1075	5.82	6.04	21.17	sp|P46779|RL28_HUMAN	60S ribosomal protein L28	HUMAN	4
1076	5.81	6.18	6.555	sp|Q9Y5X1|SNX9_HUMAN	Sorting nexin-9	HUMAN	4
1077	5.77	5.92	2.122	sp|Q5T4S7|UBR4_HUMAN	E3 ubiquitin-protein ligase UBR4	HUMAN	5
1078	5.73	5.87	17.21	sp|O95861|BPNT1_HUMAN	3'(2'),5'-bisphosphate nucleotidase 1	HUMAN	4
1079	5.73	5.8	18.21	sp|P07306|ASGR1_HUMAN	Asialoglycoprotein receptor 1	HUMAN	5
1080	5.7	5.88	13.6	sp|O00273|DFFA_HUMAN	DNA fragmentation factor subunit alpha	HUMAN	3
1081	5.69	5.76	32.89	sp|P61088|UBE2N_HUMAN	Ubiquitin-conjugating enzyme E2 N	HUMAN	5
1082	5.67	5.76	16.57	sp|Q14558|KPRA_HUMAN	Phosphoribosyl pyrophosphate synthase-associated protein 1	HUMAN	5
1083	5.66	10.24	16.59	sp|A6NL28|TPM3L_HUMAN	Putative tropomyosin alpha-3 chain-like protein	HUMAN	6
1084	5.66	6.43	9.984	sp|Q9H845|ACAD9_HUMAN	Acyl-CoA dehydrogenase family member 9, mitochondrial	HUMAN	8
1085	5.66	6.12	15.64	sp|Q9NTX5|ECHD1_HUMAN	Ethylmalonyl-CoA decarboxylase	HUMAN	6
1086	5.64	7.28	3.827	sp|Q15075|EEA1_HUMAN	Early endosome antigen 1	HUMAN	4
1087	5.63	6.39	6.798	sp|Q9NZB2|F120A_HUMAN	Constitutive coactivator of PPAR-gamma-like protein 1	HUMAN	6
1088	5.61	5.86	13.67	sp|P04181|OAT_HUMAN	Ornithine aminotransferase, mitochondrial	HUMAN	6
1089	5.59	5.94	8.123	sp|Q96RP9|EFGM_HUMAN	Elongation factor G, mitochondrial	HUMAN	3
1090	5.59	5.68	31.28	sp|Q9BV57|MTND_HUMAN	1,2-dihydroxy-3-keto-5-methylthiopentene dioxygenase	HUMAN	5
1091	5.56	5.66	57.14	sp|P49773|HINT1_HUMAN	Histidine triad nucleotide-binding protein 1	HUMAN	8
1092	5.55	5.95	7.403	sp|Q9Y4W6|AFG32_HUMAN	AFG3-like protein 2	HUMAN	7
1093	5.55	5.73	5.763	sp|Q8WVM8|SCFD1_HUMAN	Sec1 family domain-containing protein 1	HUMAN	3
1094	5.55	5.63	17.21	sp|Q9BQE5|APOL2_HUMAN	Apolipoprotein L2	HUMAN	7
1095	5.55	5.61	14.29	sp|P40429|RL13A_HUMAN	60S ribosomal protein L13a	HUMAN	4
1095	0	3.78	21.57	sp|Q6NVV1|R13AX_HUMAN	Putative 60S ribosomal protein L13a-like MGC87657	HUMAN	3
1096	5.54	5.72	21.04	sp|P22830|HEMH_HUMAN	Ferrochelatase, mitochondrial	HUMAN	5
1097	5.53	5.87	5.263	sp|Q9Y4F1|FARP1_HUMAN	FERM, RhoGEF and pleckstrin domain-containing protein 1	HUMAN	4
1098	5.5	5.72	19.44	sp|P51665|PSD7_HUMAN	26S proteasome non-ATPase regulatory subunit 7	HUMAN	10
1099	5.5	5.62	10.42	sp|Q14103|HNRPD_HUMAN	Heterogeneous nuclear ribonucleoprotein D0	HUMAN	5
1100	5.5	5.6	13.7	sp|P21281|VATB2_HUMAN	V-type proton ATPase subunit B, brain isoform	HUMAN	4
1101	5.49	5.49	24.22	sp|P55735|SEC13_HUMAN	Protein SEC13 homolog	HUMAN	5
1102	5.48	6.94	25.64	sp|P62750|RL23A_HUMAN	60S ribosomal protein L23a	HUMAN	4
1103	5.47	5.92	4.41	sp|P01023|A2MG_HUMAN	Alpha-2-macroglobulin	HUMAN	6
1104	5.46	5.95	15.13	sp|P12081|SYHC_HUMAN	Histidine--tRNA ligase, cytoplasmic	HUMAN	6
1105	5.46	5.77	22.55	sp|P20962|PTMS_HUMAN	Parathymosin	HUMAN	9
1106	5.46	5.73	24.57	sp|P62330|ARF6_HUMAN	ADP-ribosylation factor 6	HUMAN	9
1107	5.44	5.69	4.371	sp|Q16706|MA2A1_HUMAN	Alpha-mannosidase 2	HUMAN	4
1108	5.43	6.44	10.53	sp|O94826|TOM70_HUMAN	Mitochondrial import receptor subunit TOM70	HUMAN	6
1109	5.42	5.72	11.65	sp|O60884|DNJA2_HUMAN	DnaJ homolog subfamily A member 2	HUMAN	3
1110	5.42	5.49	26.63	sp|Q96EK6|GNA1_HUMAN	Glucosamine 6-phosphate N-acetyltransferase	HUMAN	4
1111	5.41	5.56	5.618	sp|Q9UP52|TFR2_HUMAN	Transferrin receptor protein 2	HUMAN	4
1112	5.37	14.65	33.33	sp|P31946|1433B_HUMAN	14-3-3 protein beta/alpha	HUMAN	19
1113	5.35	5.37	12.12	sp|P02790|HEMO_HUMAN	Hemopexin	HUMAN	6
1114	5.32	5.37	11.92	sp|Q9H2F3|3BHS7_HUMAN	3 beta-hydroxysteroid dehydrogenase type 7	HUMAN	3
1115	5.31	5.92	10.34	sp|Q96C11|FGGY_HUMAN	FGGY carbohydrate kinase domain-containing protein	HUMAN	4
1116	5.3	5.58	5.515	sp|P52888|THOP1_HUMAN	Thimet oligopeptidase	HUMAN	4
1117	5.3	5.34	11.04	sp|Q969Z3|MOSC2_HUMAN	MOSC domain-containing protein 2, mitochondrial	HUMAN	3
1118	5.22	9.75	21.27	sp|P31153|METK2_HUMAN	S-adenosylmethionine synthase isoform type-2	HUMAN	6
1119	5.21	5.55	8.213	sp|O95671|ASML_HUMAN	N-acetylserotonin O-methyltransferase-like protein	HUMAN	4
1120	5.2	5.57	12.5	sp|Q13217|DNJC3_HUMAN	DnaJ homolog subfamily C member 3	HUMAN	3
1121	5.19	12.24	47.78	sp|P18085|ARF4_HUMAN	ADP-ribosylation factor 4	HUMAN	15
1122	5.19	5.35	6.386	sp|Q9NQX3|GEPH_HUMAN	Gephyrin	HUMAN	3
1123	5.18	27.34	33.48	sp|Q05639|EF1A2_HUMAN	Elongation factor 1-alpha 2	HUMAN	40
1124	5.17	5.37	9.471	sp|Q02083|NAAA_HUMAN	N-acylethanolamine-hydrolyzing acid amidase	HUMAN	3
1125	5.17	5.22	42.61	sp|P14174|MIF_HUMAN	Macrophage migration inhibitory factor	HUMAN	8
1126	5.16	5.29	42.17	sp|P63220|RS21_HUMAN	40S ribosomal protein S21	HUMAN	4
1127	5.14	5.52	8.318	sp|Q9Y2X3|NOP58_HUMAN	Nucleolar protein 58	HUMAN	3
1128	5.14	5.46	9.421	sp|Q8IYQ7|THNS1_HUMAN	Threonine synthase-like 1	HUMAN	4
1129	5.14	5.22	17.42	sp|P62913|RL11_HUMAN	60S ribosomal protein L11	HUMAN	5
1130	5.14	5.2	20.88	sp|P19404|NDUV2_HUMAN	NADH dehydrogenase [ubiquinone] flavoprotein 2, mitochondrial	HUMAN	5
1131	5.14	5.17	24.35	sp|P21291|CSRP1_HUMAN	Cysteine and glycine-rich protein 1	HUMAN	4
1132	5.12	5.67	7.85	sp|Q9UHD8|SEPT9_HUMAN	Septin-9	HUMAN	5
1133	5.12	5.2	43.27	sp|P61457|PHS_HUMAN	Pterin-4-alpha-carbinolamine dehydratase	HUMAN	6
1134	5.11	5.73	10.46	sp|P21953|ODBB_HUMAN	2-oxoisovalerate dehydrogenase subunit beta, mitochondrial	HUMAN	3
1135	5.09	5.96	1.35	sp|A2RRP1|NBAS_HUMAN	Neuroblastoma-amplified sequence	HUMAN	4
1136	5.09	5.51	4.955	sp|P08603|CFAH_HUMAN	Complement factor H	HUMAN	5
1137	5.06	10.43	19.29	sp|P35558|PCKGC_HUMAN	Phosphoenolpyruvate carboxykinase, cytosolic [GTP]	HUMAN	19
1138	5.06	6.08	8.696	sp|Q96JB5|CK5P3_HUMAN	CDK5 regulatory subunit-associated protein 3	HUMAN	4
1139	5.06	5.13	11.08	sp|Q9BXJ8|T120A_HUMAN	Transmembrane protein 120A	HUMAN	5
1140	5.04	5.46	6.344	sp|Q8N766|EMC1_HUMAN	ER membrane protein complex subunit 1	HUMAN	4
1141	5.03	5.11	14.77	sp|Q9NYL9|TMOD3_HUMAN	Tropomodulin-3	HUMAN	4
1142	5.03	5.11	34.57	sp|Q15843|NEDD8_HUMAN	NEDD8	HUMAN	3
1143	5.03	5.07	8	sp|P04196|HRG_HUMAN	Histidine-rich glycoprotein	HUMAN	3
1144	5.02	5.42	15.24	sp|P80303|NUCB2_HUMAN	Nucleobindin-2	HUMAN	6
1145	5.02	5.02	22.16	sp|P46781|RS9_HUMAN	40S ribosomal protein S9	HUMAN	7
1146	5.01	5.19	7.432	sp|O00186|STXB3_HUMAN	Syntaxin-binding protein 3	HUMAN	5
1147	5	5.46	11.68	sp|Q9NYQ3|HAOX2_HUMAN	Hydroxyacid oxidase 2	HUMAN	4
1148	5	5.22	10.14	sp|Q8NFW8|NEUA_HUMAN	N-acylneuraminate cytidylyltransferase	HUMAN	5
1149	4.99	5.33	10.28	sp|P48147|PPCE_HUMAN	Prolyl endopeptidase	HUMAN	5
1150	4.97	5.28	11.07	sp|O95340|PAPS2_HUMAN	Bifunctional 3'-phosphoadenosine 5'-phosphosulfate synthase 2	HUMAN	7
1151	4.97	5.27	8.408	sp|Q9NVH1|DJC11_HUMAN	DnaJ homolog subfamily C member 11	HUMAN	6
1152	4.96	35.47	46.95	sp|P68133|ACTS_HUMAN	Actin, alpha skeletal muscle	HUMAN	71
1152	0	31.15	46.95	sp|P68032|ACTC_HUMAN	Actin, alpha cardiac muscle 1	HUMAN	65
1152	0	30.97	46.95	sp|P62736|ACTA_HUMAN	Actin, aortic smooth muscle	HUMAN	65
1152	0	29.24	43.62	sp|P63267|ACTH_HUMAN	Actin, gamma-enteric smooth muscle	HUMAN	64
1153	4.93	5.09	22.19	sp|Q96GA7|SDSL_HUMAN	Serine dehydratase-like	HUMAN	6
1154	4.92	4.99	12.84	sp|Q9NR19|ACSA_HUMAN	Acetyl-coenzyme A synthetase, cytoplasmic	HUMAN	5
1155	4.92	4.93	34.56	sp|P61353|RL27_HUMAN	60S ribosomal protein L27	HUMAN	7
1156	4.91	4.98	8.925	sp|Q16658|FSCN1_HUMAN	Fascin	HUMAN	3
1157	4.91	4.94	34.38	sp|P55769|NH2L1_HUMAN	NHP2-like protein 1	HUMAN	3
1158	4.9	4.97	12.37	sp|Q9Y365|PCTL_HUMAN	PCTP-like protein	HUMAN	5
1159	4.89	4.89	65.66	sp|P02656|APOC3_HUMAN	Apolipoprotein C-III	HUMAN	8
1160	4.86	4.9	46.1	sp|P68036|UB2L3_HUMAN	Ubiquitin-conjugating enzyme E2 L3	HUMAN	6
1161	4.85	4.9	28.29	sp|P49720|PSB3_HUMAN	Proteasome subunit beta type-3	HUMAN	5
1162	4.84	5.03	11.75	sp|P50213|IDH3A_HUMAN	Isocitrate dehydrogenase [NAD] subunit alpha, mitochondrial	HUMAN	3
1163	4.83	8.47	8.333	sp|Q03252|LMNB2_HUMAN	Lamin-B2	HUMAN	8
1164	4.8	6.8	35.66	sp|P47755|CAZA2_HUMAN	F-actin-capping protein subunit alpha-2	HUMAN	9
1165	4.8	4.82	22.45	sp|P04080|CYTB_HUMAN	Cystatin-B	HUMAN	2
1166	4.79	5	16.75	sp|Q92597|NDRG1_HUMAN	Protein NDRG1	HUMAN	6
1167	4.79	4.79	22.44	sp|O14561|ACPM_HUMAN	Acyl carrier protein, mitochondrial	HUMAN	5
1168	4.77	5.01	9.924	sp|Q02750|MP2K1_HUMAN	Dual specificity mitogen-activated protein kinase kinase 1	HUMAN	4
1169	4.76	5.08	17.97	sp|Q9HAV7|GRPE1_HUMAN	GrpE protein homolog 1, mitochondrial	HUMAN	3
1170	4.76	4.8	9.697	sp|P04217|A1BG_HUMAN	Alpha-1B-glycoprotein	HUMAN	4
1171	4.74	5.26	17.23	sp|Q6IAN0|DRS7B_HUMAN	Dehydrogenase/reductase SDR family member 7B	HUMAN	4
1172	4.74	5	11.4	sp|Q9UJU6|DBNL_HUMAN	Drebrin-like protein	HUMAN	4
1173	4.73	4.73	20.19	sp|Q8WUY1|THEM6_HUMAN	UPF0670 protein THEM6	HUMAN	3
1174	4.72	5	8.151	sp|Q16850|CP51A_HUMAN	Lanosterol 14-alpha demethylase	HUMAN	7
1175	4.71	5.83	5.931	sp|P49756|RBM25_HUMAN	RNA-binding protein 25	HUMAN	5
1176	4.7	4.75	19.07	sp|Q13765|NACA_HUMAN	Nascent polypeptide-associated complex subunit alpha	HUMAN	4
1177	4.68	4.92	15.19	sp|Q02127|PYRD_HUMAN	Dihydroorotate dehydrogenase (quinone), mitochondrial	HUMAN	4
1178	4.68	4.73	6.985	sp|Q9NTJ5|SAC1_HUMAN	Phosphatidylinositide phosphatase SAC1	HUMAN	3
1179	4.64	4.64	35.8	sp|O00483|NDUA4_HUMAN	NADH dehydrogenase [ubiquinone] 1 alpha subcomplex subunit 4	HUMAN	4
1180	4.63	4.83	25.56	sp|P07741|APT_HUMAN	Adenine phosphoribosyltransferase	HUMAN	4
1181	4.63	4.66	21.25	sp|P46778|RL21_HUMAN	60S ribosomal protein L21	HUMAN	5
1182	4.61	5.05	10.13	sp|P31948|STIP1_HUMAN	Stress-induced-phosphoprotein 1	HUMAN	5
1183	4.61	4.83	11.42	sp|P15170|ERF3A_HUMAN	Eukaryotic peptide chain release factor GTP-binding subunit ERF3A	HUMAN	3
1184	4.6	4.78	4.425	sp|Q12959|DLG1_HUMAN	Disks large homolog 1	HUMAN	3
1185	4.59	4.68	10.48	sp|Q10713|MPPA_HUMAN	Mitochondrial-processing peptidase subunit alpha	HUMAN	7
1186	4.59	4.64	11.62	sp|Q86XE5|HOGA1_HUMAN	Probable 4-hydroxy-2-oxoglutarate aldolase, mitochondrial	HUMAN	5
1187	4.58	4.77	5.603	sp|Q14156|EFR3A_HUMAN	Protein EFR3 homolog A	HUMAN	3
1188	4.57	4.74	8.987	sp|Q5JPH6|SYEM_HUMAN	Probable glutamate--tRNA ligase, mitochondrial	HUMAN	4
1189	4.55	4.65	15.12	sp|Q9P2R7|SUCB1_HUMAN	Succinyl-CoA ligase [ADP-forming] subunit beta, mitochondrial	HUMAN	5
1190	4.54	4.72	6.346	sp|Q9NTJ4|MA2C1_HUMAN	Alpha-mannosidase 2C1	HUMAN	4
1191	4.54	4.59	16.48	sp|P25789|PSA4_HUMAN	Proteasome subunit alpha type-4	HUMAN	4
1192	4.53	4.74	9.35	sp|O60784|TOM1_HUMAN	Target of Myb protein 1	HUMAN	3
1193	4.53	4.65	14.94	sp|O95394|AGM1_HUMAN	Phosphoacetylglucosamine mutase	HUMAN	5
1194	4.52	4.55	23.38	sp|P16083|NQO2_HUMAN	Ribosyldihydronicotinamide dehydrogenase [quinone]	HUMAN	3
1195	4.51	7.16	30.43	sp|P30405|PPIF_HUMAN	Peptidyl-prolyl cis-trans isomerase F, mitochondrial	HUMAN	4
1196	4.51	4.74	6.447	sp|Q9UGP8|SEC63_HUMAN	Translocation protein SEC63 homolog	HUMAN	5
1197	4.5	4.86	10.88	sp|Q9Y266|NUDC_HUMAN	Nuclear migration protein nudC	HUMAN	3
1198	4.5	4.74	23.15	sp|P49914|MTHFS_HUMAN	5-formyltetrahydrofolate cyclo-ligase	HUMAN	4
1199	4.49	4.76	9.916	sp|Q9ULV4|COR1C_HUMAN	Coronin-1C	HUMAN	3
1200	4.48	4.82	2.237	sp|Q92621|NU205_HUMAN	Nuclear pore complex protein Nup205	HUMAN	3
1201	4.48	4.77	9.653	sp|Q9Y5X3|SNX5_HUMAN	Sorting nexin-5	HUMAN	2
1202	4.44	18.24	33.91	sp|Q14240|IF4A2_HUMAN	Eukaryotic initiation factor 4A-II	HUMAN	18
1203	4.44	4.55	7.621	sp|P52294|IMA1_HUMAN	Importin subunit alpha-1	HUMAN	3
1203	0	2.45	4.291	sp|O15131|IMA5_HUMAN	Importin subunit alpha-6	HUMAN	2
1204	4.44	4.49	18.53	sp|P25685|DNJB1_HUMAN	DnaJ homolog subfamily B member 1	HUMAN	4
1205	4.44	4.47	18.03	sp|P61225|RAP2B_HUMAN	Ras-related protein Rap-2b	HUMAN	3
1205	0	2.21	11.48	sp|P10114|RAP2A_HUMAN	Ras-related protein Rap-2a	HUMAN	2
1206	4.44	4.44	13.77	sp|P35613|BASI_HUMAN	Basigin	HUMAN	4
1207	4.43	4.55	12.66	sp|P30519|HMOX2_HUMAN	Heme oxygenase 2	HUMAN	3
1208	4.41	4.86	6.534	sp|Q9BYT8|NEUL_HUMAN	Neurolysin, mitochondrial	HUMAN	4
1209	4.4	4.44	7.622	sp|Q01844|EWS_HUMAN	RNA-binding protein EWS	HUMAN	6
1210	4.39	4.75	2.782	sp|Q8IY17|PLPL6_HUMAN	Neuropathy target esterase	HUMAN	3
1211	4.39	4.74	22.16	sp|P07305|H10_HUMAN	Histone H1.0	HUMAN	6
1212	4.38	6.54	16.45	sp|P62269|RS18_HUMAN	40S ribosomal protein S18	HUMAN	4
1213	4.36	8.28	15.88	sp|O43488|ARK72_HUMAN	Aflatoxin B1 aldehyde reductase member 2	HUMAN	10
1214	4.36	4.83	15.85	sp|P51572|BAP31_HUMAN	B-cell receptor-associated protein 31	HUMAN	4
1215	4.35	4.67	5.534	sp|Q9BZZ5|API5_HUMAN	Apoptosis inhibitor 5	HUMAN	2
1216	4.35	4.53	29.52	sp|P10599|THIO_HUMAN	Thioredoxin	HUMAN	11
1217	4.35	4.4	7.958	sp|Q8N4Q0|ZADH2_HUMAN	Zinc-binding alcohol dehydrogenase domain-containing protein 2	HUMAN	2
1218	4.34	4.46	8.463	sp|Q9BYV7|BCDO2_HUMAN	Beta,beta-carotene 9',10'-oxygenase	HUMAN	3
1219	4.33	5.39	3.27	sp|O60879|DIAP2_HUMAN	Protein diaphanous homolog 2	HUMAN	3
1220	4.33	4.8	4.461	sp|P10155|RO60_HUMAN	60 kDa SS-A/Ro ribonucleoprotein	HUMAN	3
1221	4.32	4.47	15.38	sp|O14832|PAHX_HUMAN	Phytanoyl-CoA dioxygenase, peroxisomal	HUMAN	4
1222	4.32	4.41	16.62	sp|P54619|AAKG1_HUMAN	5'-AMP-activated protein kinase subunit gamma-1	HUMAN	6
1223	4.31	4.46	8.446	sp|Q9Y320|TMX2_HUMAN	Thioredoxin-related transmembrane protein 2	HUMAN	2
1224	4.31	4.33	15.73	sp|P43307|SSRA_HUMAN	Translocon-associated protein subunit alpha	HUMAN	5
1225	4.3	4.6	11.85	sp|Q9UI10|EI2BD_HUMAN	Translation initiation factor eIF-2B subunit delta	HUMAN	4
1226	4.3	4.44	6.854	sp|P19440|GGT1_HUMAN	Gamma-glutamyltranspeptidase 1	HUMAN	3
1226	0.01	4.42	6.854	sp|P36268|GGT2_HUMAN	Gamma-glutamyltranspeptidase 2	HUMAN	3
1227	4.29	4.34	24.35	sp|P62888|RL30_HUMAN	60S ribosomal protein L30	HUMAN	2
1228	4.28	4.65	4.63	sp|P11171|41_HUMAN	Protein 4.1	HUMAN	4
1229	4.28	4.42	6.299	sp|P10644|KAP0_HUMAN	cAMP-dependent protein kinase type I-alpha regulatory subunit	HUMAN	3
1230	4.28	4.3	25.68	sp|Q04837|SSBP_HUMAN	Single-stranded DNA-binding protein, mitochondrial	HUMAN	5
1231	4.28	4.28	52.08	sp|O95777|NAA38_HUMAN	N-alpha-acetyltransferase 38, NatC auxiliary subunit	HUMAN	3
1232	4.27	4.66	7.303	sp|O76094|SRP72_HUMAN	Signal recognition particle 72 kDa protein	HUMAN	5
1233	4.27	4.3	17.53	sp|P60903|S10AA_HUMAN	Protein S100-A10	HUMAN	4
1234	4.26	26.68	28.27	sp|Q08477|CP4F3_HUMAN	Leukotriene-B(4) omega-hydroxylase 2	HUMAN	25
1235	4.26	4.65	4.527	sp|Q9UNF0|PACN2_HUMAN	Protein kinase C and casein kinase substrate in neurons protein 2	HUMAN	3
1236	4.26	4.39	35.92	sp|O75964|ATP5L_HUMAN	ATP synthase subunit g, mitochondrial	HUMAN	4
1237	4.24	4.48	5.882	sp|O95747|OXSR1_HUMAN	Serine/threonine-protein kinase OSR1	HUMAN	2
1238	4.23	4.32	12.2	sp|Q9H7Z7|PGES2_HUMAN	Prostaglandin E synthase 2	HUMAN	3
1239	4.23	4.28	36.08	sp|P24666|PPAC_HUMAN	Low molecular weight phosphotyrosine protein phosphatase	HUMAN	4
1240	4.23	4.23	35.37	sp|Q9Y2V2|CHSP1_HUMAN	Calcium-regulated heat stable protein 1	HUMAN	6
1241	4.22	4.74	2.47	sp|Q93100|KPBB_HUMAN	Phosphorylase b kinase regulatory subunit beta	HUMAN	2
1242	4.21	4.31	10.2	sp|P05121|PAI1_HUMAN	Plasminogen activator inhibitor 1	HUMAN	4
1243	4.21	4.23	16.94	sp|Q8NBJ7|SUMF2_HUMAN	Sulfatase-modifying factor 2	HUMAN	4
1244	4.2	4.48	11.08	sp|P08397|HEM3_HUMAN	Porphobilinogen deaminase	HUMAN	2
1245	4.2	4.34	4.968	sp|Q9H9P8|L2HDH_HUMAN	L-2-hydroxyglutarate dehydrogenase, mitochondrial	HUMAN	2
1246	4.2	4.22	16.99	sp|P50897|PPT1_HUMAN	Palmitoyl-protein thioesterase 1	HUMAN	3
1247	4.2	4.22	19.33	sp|P60866|RS20_HUMAN	40S ribosomal protein S20	HUMAN	4
1248	4.2	4.2	56.94	sp|Q9UBI6|GBG12_HUMAN	Guanine nucleotide-binding protein G(I)/G(S)/G(O) subunit gamma-12	HUMAN	5
1249	4.18	10.53	23.37	sp|P52597|HNRPF_HUMAN	Heterogeneous nuclear ribonucleoprotein F	HUMAN	16
1250	4.18	4.51	12.08	sp|P41091|IF2G_HUMAN	Eukaryotic translation initiation factor 2 subunit 3	HUMAN	5
1250	0	4.45	12.08	sp|Q2VIR3|IF2GL_HUMAN	Putative eukaryotic translation initiation factor 2 subunit 3-like protein	HUMAN	5
1251	4.18	4.41	11.16	sp|P50914|RL14_HUMAN	60S ribosomal protein L14	HUMAN	5
1252	4.18	4.36	10.69	sp|Q9UHG3|PCYOX_HUMAN	Prenylcysteine oxidase 1	HUMAN	4
1253	4.18	4.35	9.943	sp|Q96BN8|F105B_HUMAN	Protein FAM105B	HUMAN	2
1254	4.17	4.4	14.79	sp|O95433|AHSA1_HUMAN	Activator of 90 kDa heat shock protein ATPase homolog 1	HUMAN	3
1255	4.17	4.26	29.57	sp|O75608|LYPA1_HUMAN	Acyl-protein thioesterase 1	HUMAN	4
1256	4.17	4.21	17.92	sp|P23919|KTHY_HUMAN	Thymidylate kinase	HUMAN	3
1257	4.16	4.89	1.653	sp|O75694|NU155_HUMAN	Nuclear pore complex protein Nup155	HUMAN	2
1258	4.16	4.19	20.74	sp|Q8N5K1|CISD2_HUMAN	CDGSH iron-sulfur domain-containing protein 2	HUMAN	4
1259	4.16	4.17	15.18	sp|Q6P587|FAHD1_HUMAN	Acylpyruvase FAHD1, mitochondrial	HUMAN	2
1260	4.15	4.39	12.37	sp|Q13126|MTAP_HUMAN	S-methyl-5'-thioadenosine phosphorylase	HUMAN	2
1261	4.15	4.26	14.65	sp|Q14894|CRYM_HUMAN	Thiomorpholine-carboxylate dehydrogenase	HUMAN	5
1262	4.14	4.46	3.563	sp|Q92973|TNPO1_HUMAN	Transportin-1	HUMAN	2
1263	4.14	4.25	18.06	sp|Q9P0J0|NDUAD_HUMAN	NADH dehydrogenase [ubiquinone] 1 alpha subcomplex subunit 13	HUMAN	2
1264	4.14	4.14	8.095	sp|Q96IJ6|GMPPA_HUMAN	Mannose-1-phosphate guanyltransferase alpha	HUMAN	4
1265	4.13	4.16	15.15	sp|Q9BSH4|TACO1_HUMAN	Translational activator of cytochrome c oxidase 1	HUMAN	4
1266	4.13	4.15	16.95	sp|P61923|COPZ1_HUMAN	Coatomer subunit zeta-1	HUMAN	2
1267	4.13	4.13	42.86	sp|P07919|QCR6_HUMAN	Cytochrome b-c1 complex subunit 6, mitochondrial	HUMAN	6
1268	4.12	4.74	5.056	sp|O75146|HIP1R_HUMAN	Huntingtin-interacting protein 1-related protein	HUMAN	3
1269	4.12	4.19	7.895	sp|Q9Y3D6|FIS1_HUMAN	Mitochondrial fission 1 protein	HUMAN	5
1270	4.11	4.45	7.675	sp|Q07666|KHDR1_HUMAN	KH domain-containing, RNA-binding, signal transduction-associated protein 1	HUMAN	4
1271	4.11	4.13	20.16	sp|Q13268|DHRS2_HUMAN	Dehydrogenase/reductase SDR family member 2	HUMAN	3
1272	4.1	5.73	11.14	sp|Q99729|ROAA_HUMAN	Heterogeneous nuclear ribonucleoprotein A/B	HUMAN	4
1273	4.1	4.24	4.859	sp|P08240|SRPR_HUMAN	Signal recognition particle receptor subunit alpha	HUMAN	3
1274	4.1	4.22	13.51	sp|O96011|PX11B_HUMAN	Peroxisomal membrane protein 11B	HUMAN	3
1275	4.1	4.19	12.2	sp|O95571|ETHE1_HUMAN	Protein ETHE1, mitochondrial	HUMAN	3
1276	4.1	4.15	3.655	sp|P27487|DPP4_HUMAN	Dipeptidyl peptidase 4	HUMAN	3
1277	4.09	4.46	2.225	sp|Q9H2M9|RBGPR_HUMAN	Rab3 GTPase-activating protein non-catalytic subunit	HUMAN	3
1278	4.09	4.3	2.356	sp|O75923|DYSF_HUMAN	Dysferlin	HUMAN	4
1279	4.09	4.17	12.64	sp|P20645|MPRD_HUMAN	Cation-dependent mannose-6-phosphate receptor	HUMAN	2
1280	4.08	4.95	2.185	sp|Q9Y6D5|BIG2_HUMAN	Brefeldin A-inhibited guanine nucleotide-exchange protein 2	HUMAN	3
1281	4.08	4.89	7.615	sp|Q13557|KCC2D_HUMAN	Calcium/calmodulin-dependent protein kinase type II subunit delta	HUMAN	3
1282	4.08	4.38	9.89	sp|P55039|DRG2_HUMAN	Developmentally-regulated GTP-binding protein 2	HUMAN	2
1283	4.08	4.14	5.292	sp|O00469|PLOD2_HUMAN	Procollagen-lysine,2-oxoglutarate 5-dioxygenase 2	HUMAN	3
1284	4.08	4.1	20.53	sp|O15511|ARPC5_HUMAN	Actin-related protein 2/3 complex subunit 5	HUMAN	2
1285	4.08	4.08	14.78	sp|P15374|UCHL3_HUMAN	Ubiquitin carboxyl-terminal hydrolase isozyme L3	HUMAN	3
1286	4.07	4.17	10.56	sp|Q14166|TTL12_HUMAN	Tubulin--tyrosine ligase-like protein 12	HUMAN	5
1287	4.07	4.1	26.64	sp|Q9H0R4|HDHD2_HUMAN	Haloacid dehalogenase-like hydrolase domain-containing protein 2	HUMAN	4
1288	4.07	4.09	60.71	sp|P30047|GFRP_HUMAN	GTP cyclohydrolase 1 feedback regulatory protein	HUMAN	5
1289	4.06	4.48	3.776	sp|P20591|MX1_HUMAN	Interferon-induced GTP-binding protein Mx1	HUMAN	2
1290	4.06	4.27	6.92	sp|Q96HS1|PGAM5_HUMAN	Serine/threonine-protein phosphatase PGAM5, mitochondrial	HUMAN	2
1291	4.06	4.19	4.322	sp|Q9BUJ2|HNRL1_HUMAN	Heterogeneous nuclear ribonucleoprotein U-like protein 1	HUMAN	2
1292	4.06	4.12	7.388	sp|P49354|FNTA_HUMAN	Protein farnesyltransferase/geranylgeranyltransferase type-1 subunit alpha	HUMAN	2
1293	4.06	4.09	17.9	sp|Q86V81|THOC4_HUMAN	THO complex subunit 4	HUMAN	3
1294	4.05	9.38	35.54	sp|Q9Y281|COF2_HUMAN	Cofilin-2	HUMAN	12
1295	4.05	4.78	4.871	sp|O95202|LETM1_HUMAN	LETM1 and EF-hand domain-containing protein 1, mitochondrial	HUMAN	4
1296	4.05	4.73	1.408	sp|Q8N3C0|ASCC3_HUMAN	Activating signal cointegrator 1 complex subunit 3	HUMAN	2
1297	4.05	4.28	9.231	sp|Q6NZI2|PTRF_HUMAN	Polymerase I and transcript release factor	HUMAN	2
1298	4.05	4.13	6.11	sp|O60504|VINEX_HUMAN	Vinexin	HUMAN	2
1299	4.05	4.11	12.55	sp|Q96FW1|OTUB1_HUMAN	Ubiquitin thioesterase OTUB1	HUMAN	7
1300	4.05	4.07	31.75	sp|P62318|SMD3_HUMAN	Small nuclear ribonucleoprotein Sm D3	HUMAN	7
1301	4.05	4.05	10.79	sp|Q96HA9|PX11C_HUMAN	Peroxisomal membrane protein 11C	HUMAN	2
1302	4.04	4.89	1.613	sp|Q0VF96|CGNL1_HUMAN	Cingulin-like protein 1	HUMAN	3
1303	4.04	4.53	2.559	sp|O00203|AP3B1_HUMAN	AP-3 complex subunit beta-1	HUMAN	2
1304	4.04	4.26	15.61	sp|Q969H8|CS010_HUMAN	UPF0556 protein C19orf10	HUMAN	2
1305	4.04	4.22	14.56	sp|O43399|TPD54_HUMAN	Tumor protein D54	HUMAN	2
1306	4.04	4.2	5.044	sp|Q15459|SF3A1_HUMAN	Splicing factor 3A subunit 1	HUMAN	3
1307	4.04	4.2	3.952	sp|P19827|ITIH1_HUMAN	Inter-alpha-trypsin inhibitor heavy chain H1	HUMAN	2
1308	4.04	4.18	12.23	sp|P68402|PA1B2_HUMAN	Platelet-activating factor acetylhydrolase IB subunit beta	HUMAN	5
1309	4.04	4.16	12.89	sp|Q9NP74|PALMD_HUMAN	Palmdelphin	HUMAN	4
1310	4.04	4.1	7.741	sp|P50579|AMPM2_HUMAN	Methionine aminopeptidase 2	HUMAN	4
1311	4.04	4.1	11.65	sp|P39687|AN32A_HUMAN	Acidic leucine-rich nuclear phosphoprotein 32 family member A	HUMAN	3
1312	4.04	4.07	25.17	sp|P02766|TTHY_HUMAN	Transthyretin	HUMAN	3
1313	4.03	6.75	23.44	sp|Q71UI9|H2AV_HUMAN	Histone H2A.V	HUMAN	8
1313	0	6.75	23.44	sp|P0C0S5|H2AZ_HUMAN	Histone H2A.Z	HUMAN	8
1314	4.03	5.43	14.07	sp|P22090|RS4Y1_HUMAN	40S ribosomal protein S4, Y isoform 1	HUMAN	6
1314	0	7.22	16.73	sp|Q8TD47|RS4Y2_HUMAN	40S ribosomal protein S4, Y isoform 2	HUMAN	7
1315	4.03	4.47	3.607	sp|P78347|GTF2I_HUMAN	General transcription factor II-I	HUMAN	2
1316	4.03	4.25	8.581	sp|P46109|CRKL_HUMAN	Crk-like protein	HUMAN	2
1317	4.03	4.19	4.16	sp|Q14397|GCKR_HUMAN	Glucokinase regulatory protein	HUMAN	2
1318	4.03	4.16	3.593	sp|Q96JQ2|CLMN_HUMAN	Calmin	HUMAN	2
1319	4.03	4.16	7.237	sp|P30520|PURA2_HUMAN	Adenylosuccinate synthetase isozyme 2	HUMAN	2
1320	4.03	4.15	6.334	sp|Q8N465|D2HDH_HUMAN	D-2-hydroxyglutarate dehydrogenase, mitochondrial	HUMAN	4
1321	4.03	4.15	10.25	sp|Q9BV10|ALG12_HUMAN	Dol-P-Man:Man(7)GlcNAc(2)-PP-Dol alpha-1,6-mannosyltransferase	HUMAN	3
1322	4.02	4.73	4.259	sp|Q8IYS2|K2013_HUMAN	Uncharacterized protein KIAA2013	HUMAN	2
1323	4.02	4.44	4.235	sp|A0FGR8|ESYT2_HUMAN	Extended synaptotagmin-2	HUMAN	2
1324	4.02	4.38	1.632	sp|Q9H583|HEAT1_HUMAN	HEAT repeat-containing protein 1	HUMAN	2
1325	4.02	4.18	6.158	sp|P15907|SIAT1_HUMAN	Beta-galactoside alpha-2,6-sialyltransferase 1	HUMAN	2
1326	4.02	4.16	8.219	sp|P49406|RM19_HUMAN	39S ribosomal protein L19, mitochondrial	HUMAN	2
1327	4.02	4.16	9.854	sp|Q9H0E2|TOLIP_HUMAN	Toll-interacting protein	HUMAN	3
1328	4.02	4.15	6.897	sp|P15735|PHKG2_HUMAN	Phosphorylase b kinase gamma catalytic chain, testis/liver isoform	HUMAN	3
1329	4.02	4.15	10.28	sp|Q9H1X3|DJC25_HUMAN	DnaJ homolog subfamily C member 25	HUMAN	2
1330	4.02	4.12	6.371	sp|Q9NP81|SYSM_HUMAN	Serine--tRNA ligase, mitochondrial	HUMAN	3
1331	4.02	4.12	7.266	sp|Q9Y6G9|DC1L1_HUMAN	Cytoplasmic dynein 1 light intermediate chain 1	HUMAN	2
1332	4.02	4.1	32.56	sp|P10606|COX5B_HUMAN	Cytochrome c oxidase subunit 5B, mitochondrial	HUMAN	4
1333	4.02	4.09	7.223	sp|P14384|CBPM_HUMAN	Carboxypeptidase M	HUMAN	3
1334	4.02	4.05	4.379	sp|Q86TG7|PEG10_HUMAN	Retrotransposon-derived protein PEG10	HUMAN	2
1335	4.01	6	3.161	sp|Q5JTH9|RRP12_HUMAN	RRP12-like protein	HUMAN	3
1336	4.01	4.37	3.034	sp|Q9UL18|AGO1_HUMAN	Protein argonaute-1	HUMAN	2
1336	0	4.23	3.027	sp|Q9UKV8|AGO2_HUMAN	Protein argonaute-2	HUMAN	2
1337	4.01	4.34	12.23	sp|Q9UM00|TMCO1_HUMAN	Transmembrane and coiled-coil domain-containing protein 1	HUMAN	4
1338	4.01	4.32	3.855	sp|Q13488|VPP3_HUMAN	V-type proton ATPase 116 kDa subunit a isoform 3	HUMAN	2
1339	4.01	4.18	6.286	sp|Q6ZWL3|CP4V2_HUMAN	Cytochrome P450 4V2	HUMAN	2
1340	4.01	4.11	4.986	sp|O96008|TOM40_HUMAN	Mitochondrial import receptor subunit TOM40 homolog	HUMAN	4
1341	4.01	4.09	15.38	sp|P62266|RS23_HUMAN	40S ribosomal protein S23	HUMAN	2
1342	4.01	4.08	9.792	sp|Q15599|NHRF2_HUMAN	Na(+)/H(+) exchange regulatory cofactor NHE-RF2	HUMAN	4
1343	4.01	4.03	5.357	sp|Q9H0C8|ILKAP_HUMAN	Integrin-linked kinase-associated serine/threonine phosphatase 2C	HUMAN	2
1344	4.01	4.02	11.74	sp|P57088|TMM33_HUMAN	Transmembrane protein 33	HUMAN	2
1345	4.01	4.02	17.47	sp|Q99757|THIOM_HUMAN	Thioredoxin, mitochondrial	HUMAN	2
1346	4.01	4.01	37.06	sp|Q14657|LAGE3_HUMAN	L antigen family member 3	HUMAN	2
1347	4.01	4.01	22.15	sp|P61966|AP1S1_HUMAN	AP-1 complex subunit sigma-1A	HUMAN	2
1348	4.01	4.01	20.87	sp|P62854|RS26_HUMAN	40S ribosomal protein S26	HUMAN	4
1349	4	10.79	8.471	sp|Q9NZN4|EHD2_HUMAN	EH domain-containing protein 2	HUMAN	5
1350	4	5.27	13.77	sp|Q13151|ROA0_HUMAN	Heterogeneous nuclear ribonucleoprotein A0	HUMAN	3
1351	4	4.56	2.466	sp|O15067|PUR4_HUMAN	Phosphoribosylformylglycinamidine synthase	HUMAN	3
1352	4	4.35	5.603	sp|Q9UMX0|UBQL1_HUMAN	Ubiquilin-1	HUMAN	3
1352	0.01	2.36	3.328	sp|Q9NRR5|UBQL4_HUMAN	Ubiquilin-4	HUMAN	1
1352	0.01	2.33	3.205	sp|Q9UHD9|UBQL2_HUMAN	Ubiquilin-2	HUMAN	1
1353	4	4.21	7.735	sp|Q13442|HAP28_HUMAN	28 kDa heat- and acid-stable phosphoprotein	HUMAN	2
1354	4	4.2	23.73	sp|P62316|SMD2_HUMAN	Small nuclear ribonucleoprotein Sm D2	HUMAN	4
1355	4	4.19	8.065	sp|P42785|PCP_HUMAN	Lysosomal Pro-X carboxypeptidase	HUMAN	3
1356	4	4.18	13.17	sp|Q96GS4|CQ059_HUMAN	Uncharacterized protein C17orf59	HUMAN	2
1357	4	4.13	3.562	sp|P38435|VKGC_HUMAN	Vitamin K-dependent gamma-carboxylase	HUMAN	3
1358	4	4.13	5.862	sp|P18440|ARY1_HUMAN	Arylamine N-acetyltransferase 1	HUMAN	4
1359	4	4.12	16.15	sp|Q00577|PURA_HUMAN	Transcriptional activator protein Pur-alpha	HUMAN	2
1360	4	4.11	9.886	sp|P28074|PSB5_HUMAN	Proteasome subunit beta type-5	HUMAN	3
1361	4	4.11	9.717	sp|O75352|MPU1_HUMAN	Mannose-P-dolichol utilization defect 1 protein	HUMAN	3
1362	4	4.08	19.66	sp|Q03135|CAV1_HUMAN	Caveolin-1	HUMAN	2
1363	4	4.05	7.65	sp|O00442|RTCA_HUMAN	RNA 3'-terminal phosphate cyclase	HUMAN	2
1364	4	4.05	11.3	sp|Q15125|EBP_HUMAN	3-beta-hydroxysteroid-Delta(8),Delta(7)-isomerase	HUMAN	7
1365	4	4.04	5.899	sp|Q5T440|CAF17_HUMAN	Putative transferase CAF17, mitochondrial	HUMAN	2
1366	4	4.04	10.42	sp|Q8NCW5|NNRE_HUMAN	NAD(P)H-hydrate epimerase	HUMAN	2
1367	4	4.03	15.63	sp|Q9BY50|SC11C_HUMAN	Signal peptidase complex catalytic subunit SEC11C	HUMAN	2
1368	4	4.03	29.2	sp|P41567|EIF1_HUMAN	Eukaryotic translation initiation factor 1	HUMAN	4
1368	0	2.04	14.16	sp|O60739|EIF1B_HUMAN	Eukaryotic translation initiation factor 1b	HUMAN	3
1369	4	4.03	35.48	sp|Q9UHA4|LTOR3_HUMAN	Ragulator complex protein LAMTOR3	HUMAN	3
1370	4	4.02	36.36	sp|Q9C005|DPY30_HUMAN	Protein dpy-30 homolog	HUMAN	4
1371	4	4.01	13.66	sp|Q9Y5Z4|HEBP2_HUMAN	Heme-binding protein 2	HUMAN	4
1372	4	4.01	23.58	sp|O43920|NDUS5_HUMAN	NADH dehydrogenase [ubiquinone] iron-sulfur protein 5	HUMAN	3
1373	4	4.01	19.34	sp|Q9ULC4|MCTS1_HUMAN	Malignant T-cell-amplified sequence 1	HUMAN	2
1374	4	4.01	11.93	sp|Q8N0U8|VKORL_HUMAN	Vitamin K epoxide reductase complex subunit 1-like protein 1	HUMAN	2
1375	4	4	18.99	sp|Q9Y3E5|PTH2_HUMAN	Peptidyl-tRNA hydrolase 2, mitochondrial	HUMAN	2
1376	4	4	18.69	sp|Q9P000|COMD9_HUMAN	COMM domain-containing protein 9	HUMAN	2
1377	4	4	22.03	sp|Q5RI15|COX20_HUMAN	Cytochrome c oxidase protein 20 homolog	HUMAN	2
1378	4	4	15.69	sp|P51397|DAP1_HUMAN	Death-associated protein 1	HUMAN	3
1379	4	4	27.71	sp|P14406|CX7A2_HUMAN	Cytochrome c oxidase subunit 7A2, mitochondrial	HUMAN	4
1380	3.98	4.13	32.31	sp|P62244|RS15A_HUMAN	40S ribosomal protein S15a	HUMAN	6
1381	3.98	4.09	9.409	sp|O15143|ARC1B_HUMAN	Actin-related protein 2/3 complex subunit 1B	HUMAN	2
1382	3.97	6.15	23.79	sp|Q9NP72|RAB18_HUMAN	Ras-related protein Rab-18	HUMAN	4
1383	3.97	4.12	5.473	sp|O95236|APOL3_HUMAN	Apolipoprotein L3	HUMAN	2
1384	3.96	4.63	17.71	sp|Q9Y5Y2|NUBP2_HUMAN	Cytosolic Fe-S cluster assembly factor NUBP2	HUMAN	3
1385	3.95	4.59	8.571	sp|O76021|RL1D1_HUMAN	Ribosomal L1 domain-containing protein 1	HUMAN	3
1386	3.95	4.04	7.848	sp|Q13510|ASAH1_HUMAN	Acid ceramidase	HUMAN	3
1387	3.93	4.22	20.69	sp|P61254|RL26_HUMAN	60S ribosomal protein L26	HUMAN	5
1387	0	3.98	20.69	sp|Q9UNX3|RL26L_HUMAN	60S ribosomal protein L26-like 1	HUMAN	5
1388	3.9	4.29	3.72	sp|Q14978|NOLC1_HUMAN	Nucleolar and coiled-body phosphoprotein 1	HUMAN	2
1389	3.9	3.9	22.67	sp|O96000|NDUBA_HUMAN	NADH dehydrogenase [ubiquinone] 1 beta subcomplex subunit 10	HUMAN	3
1390	3.89	3.97	9.146	sp|O43684|BUB3_HUMAN	Mitotic checkpoint protein BUB3	HUMAN	3
1391	3.89	3.96	5.672	sp|Q9H0U3|MAGT1_HUMAN	Magnesium transporter protein 1	HUMAN	2
1392	3.87	4.11	11.35	sp|Q9NQG5|RPR1B_HUMAN	Regulation of nuclear pre-mRNA domain-containing protein 1B	HUMAN	3
1392	0	1.81	7.051	sp|Q96P16|RPR1A_HUMAN	Regulation of nuclear pre-mRNA domain-containing protein 1A	HUMAN	1
1393	3.87	3.9	13.87	sp|P31942|HNRH3_HUMAN	Heterogeneous nuclear ribonucleoprotein H3	HUMAN	4
1394	3.86	3.86	21.62	sp|P06454|PTMA_HUMAN	Prothymosin alpha	HUMAN	6
1395	3.85	3.92	13.97	sp|Q9UBS4|DJB11_HUMAN	DnaJ homolog subfamily B member 11	HUMAN	4
1396	3.82	4.21	9.504	sp|Q9BUP3|HTAI2_HUMAN	Oxidoreductase HTATIP2	HUMAN	2
1397	3.81	4.4	8.411	sp|Q14254|FLOT2_HUMAN	Flotillin-2	HUMAN	4
1398	3.81	3.81	19.32	sp|Q9BSE5|SPEB_HUMAN	Agmatinase, mitochondrial	HUMAN	5
1399	3.8	8.02	14.75	sp|O00757|F16P2_HUMAN	Fructose-1,6-bisphosphatase isozyme 2	HUMAN	11
1400	3.79	11.61	12.48	sp|Q92841|DDX17_HUMAN	Probable ATP-dependent RNA helicase DDX17	HUMAN	8
1401	3.79	4.08	7.783	sp|Q0VDG4|SCRN3_HUMAN	Secernin-3	HUMAN	2
1402	3.79	4.04	8.563	sp|Q7L5N1|CSN6_HUMAN	COP9 signalosome complex subunit 6	HUMAN	2
1403	3.78	4.06	4.834	sp|Q71RC2|LARP4_HUMAN	La-related protein 4	HUMAN	2
1404	3.78	3.82	8.5	sp|P00973|OAS1_HUMAN	2'-5'-oligoadenylate synthase 1	HUMAN	2
1405	3.77	4.25	5.725	sp|P32189|GLPK_HUMAN	Glycerol kinase	HUMAN	2
1405	0	4.24	5.787	sp|Q14409|GLPK3_HUMAN	Putative glycerol kinase 3	HUMAN	2
1406	3.77	3.83	9.326	sp|P37235|HPCL1_HUMAN	Hippocalcin-like protein 1	HUMAN	2
1406	0	1.64	4.145	sp|P61601|NCALD_HUMAN	Neurocalcin-delta	HUMAN	1
1406	0	1.64	4.145	sp|P84074|HPCA_HUMAN	Neuron-specific calcium-binding protein hippocalcin	HUMAN	1
1407	3.77	3.77	20	sp|Q15185|TEBP_HUMAN	Prostaglandin E synthase 3	HUMAN	4
1408	3.74	7.73	11.2	sp|O95757|HS74L_HUMAN	Heat shock 70 kDa protein 4L	HUMAN	6
1409	3.74	3.74	24.8	sp|P62899|RL31_HUMAN	60S ribosomal protein L31	HUMAN	3
1410	3.73	48.08	59.47	sp|Q9BQE3|TBA1C_HUMAN	Tubulin alpha-1C chain	HUMAN	82
1411	3.72	6.21	15.6	sp|P38159|RBMX_HUMAN	RNA-binding motif protein, X chromosome	HUMAN	6
1411	0	4.74	11.54	sp|Q96E39|RMXL1_HUMAN	RNA binding motif protein, X-linked-like-1	HUMAN	4
1411	0	4.52	5.612	sp|O75526|RMXL2_HUMAN	RNA-binding motif protein, X-linked-like-2	HUMAN	3
1411	0	4.09	1.312	sp|Q8N7X1|RMXL3_HUMAN	RNA-binding motif protein, X-linked-like-3	HUMAN	2
1412	3.72	4.58	5.088	sp|P33176|KINH_HUMAN	Kinesin-1 heavy chain	HUMAN	3
1413	3.72	4.14	8.5	sp|P53602|MVD1_HUMAN	Diphosphomevalonate decarboxylase	HUMAN	3
1414	3.72	3.9	1.607	sp|O95248|MTMR5_HUMAN	Myotubularin-related protein 5	HUMAN	3
1415	3.7	3.79	17.62	sp|P22061|PIMT_HUMAN	Protein-L-isoaspartate(D-aspartate) O-methyltransferase	HUMAN	3
1416	3.69	3.88	33.83	sp|P43487|RANG_HUMAN	Ran-specific GTPase-activating protein	HUMAN	3
1417	3.69	3.83	1.303	sp|Q7Z6Z7|HUWE1_HUMAN	E3 ubiquitin-protein ligase HUWE1	HUMAN	4
1418	3.68	3.74	13.19	sp|P37268|FDFT_HUMAN	Squalene synthase	HUMAN	5
1419	3.67	4.02	4.211	sp|P02786|TFR1_HUMAN	Transferrin receptor protein 1	HUMAN	2
1420	3.66	3.96	3.094	sp|Q32MZ4|LRRF1_HUMAN	Leucine-rich repeat flightless-interacting protein 1	HUMAN	2
1421	3.64	3.94	8.353	sp|P55010|IF5_HUMAN	Eukaryotic translation initiation factor 5	HUMAN	4
1422	3.58	3.76	13.88	sp|P51580|TPMT_HUMAN	Thiopurine S-methyltransferase	HUMAN	4
1423	3.57	3.74	18.9	sp|P53999|TCP4_HUMAN	Activated RNA polymerase II transcriptional coactivator p15	HUMAN	3
1424	3.55	3.55	19.49	sp|Q96DE0|NUD16_HUMAN	U8 snoRNA-decapping enzyme	HUMAN	2
1425	3.54	3.64	12.39	sp|Q15005|SPCS2_HUMAN	Signal peptidase complex subunit 2	HUMAN	3
1426	3.52	3.52	28.32	sp|P61803|DAD1_HUMAN	Dolichyl-diphosphooligosaccharide--protein glycosyltransferase subunit DAD1	HUMAN	4
1427	3.51	11.25	26.99	sp|P16401|H15_HUMAN	Histone H1.5	HUMAN	8
1428	3.51	3.6	5.172	sp|Q9UNH7|SNX6_HUMAN	Sorting nexin-6	HUMAN	2
1429	3.49	3.65	12.39	sp|Q9Y394|DHRS7_HUMAN	Dehydrogenase/reductase SDR family member 7	HUMAN	6
1430	3.49	3.62	7.216	sp|Q8WWC4|CB047_HUMAN	Uncharacterized protein C2orf47, mitochondrial	HUMAN	2
1431	3.48	3.49	25.85	sp|Q13404|UB2V1_HUMAN	Ubiquitin-conjugating enzyme E2 variant 1	HUMAN	3
1431	0	3.34	26.21	sp|Q15819|UB2V2_HUMAN	Ubiquitin-conjugating enzyme E2 variant 2	HUMAN	3
1432	3.47	3.53	13.81	sp|P40616|ARL1_HUMAN	ADP-ribosylation factor-like protein 1	HUMAN	2
1433	3.45	3.89	3.63	sp|Q93009|UBP7_HUMAN	Ubiquitin carboxyl-terminal hydrolase 7	HUMAN	2
1434	3.44	3.58	12.61	sp|O43615|TIM44_HUMAN	Mitochondrial import inner membrane translocase subunit TIM44	HUMAN	6
1435	3.43	3.45	10.63	sp|P50402|EMD_HUMAN	Emerin	HUMAN	2
1436	3.42	3.53	7.509	sp|O15355|PPM1G_HUMAN	Protein phosphatase 1G	HUMAN	4
1437	3.42	3.42	17.34	sp|P23434|GCSH_HUMAN	Glycine cleavage system H protein, mitochondrial	HUMAN	3
1438	3.41	3.61	6.911	sp|Q9NUQ8|ABCF3_HUMAN	ATP-binding cassette sub-family F member 3	HUMAN	2
1439	3.39	3.59	3.462	sp|O00754|MA2B1_HUMAN	Lysosomal alpha-mannosidase	HUMAN	2
1440	3.39	3.44	44.93	sp|P56385|ATP5I_HUMAN	ATP synthase subunit e, mitochondrial	HUMAN	4
1441	3.38	3.42	20.3	sp|P62847|RS24_HUMAN	40S ribosomal protein S24	HUMAN	2
1442	3.32	3.79	8.838	sp|Q9NTK5|OLA1_HUMAN	Obg-like ATPase 1	HUMAN	5
1443	3.32	3.42	7.487	sp|Q7L2H7|EIF3M_HUMAN	Eukaryotic translation initiation factor 3 subunit M	HUMAN	2
1444	3.32	3.38	9.176	sp|Q96FV2|SCRN2_HUMAN	Secernin-2	HUMAN	2
1445	3.32	3.33	6.371	sp|Q99873|ANM1_HUMAN	Protein arginine N-methyltransferase 1	HUMAN	2
1446	3.31	3.39	27.39	sp|Q86SX6|GLRX5_HUMAN	Glutaredoxin-related protein 5, mitochondrial	HUMAN	5
1447	3.31	3.33	14.81	sp|P62910|RL32_HUMAN	60S ribosomal protein L32	HUMAN	3
1448	3.29	3.49	13.47	sp|Q9BUT1|BDH2_HUMAN	3-hydroxybutyrate dehydrogenase type 2	HUMAN	2
1449	3.28	3.45	10.14	sp|P53004|BIEA_HUMAN	Biliverdin reductase A	HUMAN	2
1450	3.28	3.38	6.114	sp|Q9Y6M5|ZNT1_HUMAN	Zinc transporter 1	HUMAN	3
1451	3.28	3.28	33.33	sp|P62857|RS28_HUMAN	40S ribosomal protein S28	HUMAN	4
1452	3.27	3.36	4.15	sp|Q1KMD3|HNRL2_HUMAN	Heterogeneous nuclear ribonucleoprotein U-like protein 2	HUMAN	3
1453	3.26	3.3	7.261	sp|Q9UBR2|CATZ_HUMAN	Cathepsin Z	HUMAN	3
1454	3.25	3.64	4.659	sp|Q8N163|K1967_HUMAN	DBIRD complex subunit KIAA1967	HUMAN	3
1455	3.25	3.51	20	sp|P62191|PRS4_HUMAN	26S protease regulatory subunit 4	HUMAN	6
1456	3.24	3.48	4.209	sp|P23497|SP100_HUMAN	Nuclear autoantigen Sp-100	HUMAN	4
1456	0.01	2.27	3.448	sp|Q9H930|LY10L_HUMAN	Nuclear body protein SP140-like protein	HUMAN	2
1457	3.24	3.3	7.6	sp|Q9Y3A5|SBDS_HUMAN	Ribosome maturation protein SBDS	HUMAN	2
1458	3.24	3.28	12.39	sp|P10301|RRAS_HUMAN	Ras-related protein R-Ras	HUMAN	2
1458	0.03	1.8	5.392	sp|P62070|RRAS2_HUMAN	Ras-related protein R-Ras2	HUMAN	1
1459	3.23	3.25	15.93	sp|P55145|MANF_HUMAN	Mesencephalic astrocyte-derived neurotrophic factor	HUMAN	2
1460	3.22	3.43	4.061	sp|P17812|PYRG1_HUMAN	CTP synthase 1	HUMAN	2
1461	3.22	3.33	5.657	sp|O43776|SYNC_HUMAN	Asparagine--tRNA ligase, cytoplasmic	HUMAN	3
1462	3.21	3.74	4.082	sp|Q9P2J5|SYLC_HUMAN	Leucine--tRNA ligase, cytoplasmic	HUMAN	3
1463	3.21	3.26	7.249	sp|Q96KA5|CLP1L_HUMAN	Cleft lip and palate transmembrane protein 1-like protein	HUMAN	3
1464	3.21	3.22	9.821	sp|Q00688|FKBP3_HUMAN	Peptidyl-prolyl cis-trans isomerase FKBP3	HUMAN	2
1465	3.2	3.35	22.22	sp|P05204|HMGN2_HUMAN	Non-histone chromosomal protein HMG-17	HUMAN	2
1466	3.2	3.2	12.99	sp|P62633|CNBP_HUMAN	Cellular nucleic acid-binding protein	HUMAN	2
1467	3.18	3.27	13.48	sp|O15145|ARPC3_HUMAN	Actin-related protein 2/3 complex subunit 3	HUMAN	3
1468	3.17	13.13	12.02	sp|Q9HCS2|CP4FC_HUMAN	Cytochrome P450 4F12	HUMAN	15
1469	3.17	3.24	10.48	sp|Q8NFV4|ABHDB_HUMAN	Alpha/beta hydrolase domain-containing protein 11	HUMAN	2
1470	3.17	3.23	10.61	sp|P67812|SC11A_HUMAN	Signal peptidase complex catalytic subunit SEC11A	HUMAN	2
1471	3.17	3.17	38.1	sp|Q9UDW1|QCR9_HUMAN	Cytochrome b-c1 complex subunit 9	HUMAN	3
1472	3.16	3.42	5.59	sp|Q96AE4|FUBP1_HUMAN	Far upstream element-binding protein 1	HUMAN	4
1473	3.14	3.14	12.55	sp|Q9GZP9|DERL2_HUMAN	Derlin-2	HUMAN	2
1474	3.13	3.22	6.452	sp|P56937|DHB7_HUMAN	3-keto-steroid reductase	HUMAN	2
1475	3.11	3.29	4.011	sp|P49589|SYCC_HUMAN	Cysteine--tRNA ligase, cytoplasmic	HUMAN	2
1476	3.09	3.28	4.867	sp|O14744|ANM5_HUMAN	Protein arginine N-methyltransferase 5	HUMAN	3
1477	3.08	3.16	10.18	sp|P36543|VATE1_HUMAN	V-type proton ATPase subunit E 1	HUMAN	2
1478	3.07	3.2	2.301	sp|Q15393|SF3B3_HUMAN	Splicing factor 3B subunit 3	HUMAN	2
1479	3.06	3.43	8.871	sp|P30419|NMT1_HUMAN	Glycylpeptide N-tetradecanoyltransferase 1	HUMAN	3
1480	3.05	3.27	4.734	sp|Q8NE71|ABCF1_HUMAN	ATP-binding cassette sub-family F member 1	HUMAN	4
1481	3.04	3.08	25.24	sp|P62714|PP2AB_HUMAN	Serine/threonine-protein phosphatase 2A catalytic subunit beta isoform	HUMAN	5
1481	0	3.08	25.24	sp|P67775|PP2AA_HUMAN	Serine/threonine-protein phosphatase 2A catalytic subunit alpha isoform	HUMAN	5
1482	3.04	3.05	16.78	sp|P25311|ZA2G_HUMAN	Zinc-alpha-2-glycoprotein	HUMAN	6
1483	3.03	3.11	9.715	sp|Q06124|PTN11_HUMAN	Tyrosine-protein phosphatase non-receptor type 11	HUMAN	5
1484	3.02	3.04	14.92	sp|A6NCS6|CB072_HUMAN	Uncharacterized protein C2orf72	HUMAN	5
1485	3.01	3.12	14.81	sp|Q00765|REEP5_HUMAN	Receptor expression-enhancing protein 5	HUMAN	3
1486	3.01	3.08	11.69	sp|P09496|CLCA_HUMAN	Clathrin light chain A	HUMAN	3
1487	3	3.21	14.18	sp|Q9UBW8|CSN7A_HUMAN	COP9 signalosome complex subunit 7a	HUMAN	3
1488	3	3.17	2.256	sp|Q86UT6|NLRX1_HUMAN	NLR family member X1	HUMAN	2
1489	2.99	7.31	22.5	sp|P61026|RAB10_HUMAN	Ras-related protein Rab-10	HUMAN	10
1490	2.99	3.12	7.335	sp|Q9UHX1|PUF60_HUMAN	Poly(U)-binding-splicing factor PUF60	HUMAN	3
1491	2.98	7.26	23.19	sp|P61006|RAB8A_HUMAN	Ras-related protein Rab-8A	HUMAN	8
1492	2.98	3.03	16.57	sp|Q9UJ70|NAGK_HUMAN	N-acetyl-D-glucosamine kinase	HUMAN	5
1493	2.97	2.97	19.05	sp|P31949|S10AB_HUMAN	Protein S100-A11	HUMAN	2
1494	2.95	3.09	8.527	sp|O75822|EIF3J_HUMAN	Eukaryotic translation initiation factor 3 subunit J	HUMAN	2
1495	2.93	3.08	1.967	sp|O75170|PP6R2_HUMAN	Serine/threonine-protein phosphatase 6 regulatory subunit 2	HUMAN	2
1496	2.93	2.95	9.17	sp|Q9Y3A6|TMED5_HUMAN	Transmembrane emp24 domain-containing protein 5	HUMAN	3
1497	2.91	3.31	5.556	sp|P37198|NUP62_HUMAN	Nuclear pore glycoprotein p62	HUMAN	2
1498	2.91	2.95	8.521	sp|O43813|LANC1_HUMAN	LanC-like protein 1	HUMAN	4
1499	2.9	5.07	21.03	sp|Q969X5|ERGI1_HUMAN	Endoplasmic reticulum-Golgi intermediate compartment protein 1	HUMAN	9
1500	2.9	2.98	14.03	sp|Q53T59|H1BP3_HUMAN	HCLS1-binding protein 3	HUMAN	3
1501	2.9	2.94	7.666	sp|Q8NFF5|FAD1_HUMAN	FAD synthase	HUMAN	2
1502	2.88	2.94	8	sp|Q9Y3F4|STRAP_HUMAN	Serine-threonine kinase receptor-associated protein	HUMAN	2
1503	2.88	2.94	21.33	sp|Q8IW45|NNRD_HUMAN	ATP-dependent (S)-NAD(P)H-hydrate dehydratase	HUMAN	5
1504	2.84	3.22	10	sp|Q96C19|EFHD2_HUMAN	EF-hand domain-containing protein D2	HUMAN	2
1505	2.83	24.77	67.46	sp|P62807|H2B1C_HUMAN	Histone H2B type 1-C/E/F/G/I	HUMAN	37
1505	0	24.76	67.46	sp|Q99877|H2B1N_HUMAN	Histone H2B type 1-N	HUMAN	37
1505	0	24.76	67.46	sp|P58876|H2B1D_HUMAN	Histone H2B type 1-D	HUMAN	37
1505	0	24.76	67.46	sp|Q93079|H2B1H_HUMAN	Histone H2B type 1-H	HUMAN	37
1505	0	24.76	67.46	sp|Q5QNW6|H2B2F_HUMAN	Histone H2B type 2-F	HUMAN	37
1505	0	24.7	67.46	sp|O60814|H2B1K_HUMAN	Histone H2B type 1-K	HUMAN	37
1505	0	23.3	62.7	sp|P57053|H2BFS_HUMAN	Histone H2B type F-S	HUMAN	36
1505	0	22.61	62.7	sp|Q99879|H2B1M_HUMAN	Histone H2B type 1-M	HUMAN	36
1505	0	22.6	61.9	sp|Q99880|H2B1L_HUMAN	Histone H2B type 1-L	HUMAN	36
1506	2.83	3.39	11.97	sp|P61163|ACTZ_HUMAN	Alpha-centractin	HUMAN	4
1507	2.83	3.03	6.452	sp|Q9Y376|CAB39_HUMAN	Calcium-binding protein 39	HUMAN	2
1508	2.83	2.95	2.506	sp|O75534|CSDE1_HUMAN	Cold shock domain-containing protein E1	HUMAN	2
1509	2.83	2.88	9.814	sp|P49662|CASP4_HUMAN	Caspase-4	HUMAN	2
1509	0.01	2.06	3.917	sp|P51878|CASP5_HUMAN	Caspase-5	HUMAN	1
1510	2.81	11.8	62.5	sp|P15531|NDKA_HUMAN	Nucleoside diphosphate kinase A	HUMAN	14
1511	2.81	4.98	11.68	sp|P63092|GNAS2_HUMAN	Guanine nucleotide-binding protein G(s) subunit alpha isoforms short	HUMAN	5
1511	0	4.96	4.436	sp|Q5JWF2|GNAS1_HUMAN	Guanine nucleotide-binding protein G(s) subunit alpha isoforms XLas	HUMAN	5
1512	2.81	3.2	4.473	sp|Q9Y3Z3|SAMH1_HUMAN	SAM domain and HD domain-containing protein 1	HUMAN	2
1513	2.81	2.83	16.95	sp|Q15370|ELOB_HUMAN	Transcription elongation factor B polypeptide 2	HUMAN	2
1514	2.8	2.87	10.53	sp|P46108|CRK_HUMAN	Adapter molecule crk	HUMAN	2
1515	2.79	2.92	10	sp|Q13155|AIMP2_HUMAN	Aminoacyl tRNA synthase complex-interacting multifunctional protein 2	HUMAN	3
1516	2.77	3.15	6.009	sp|P04066|FUCO_HUMAN	Tissue alpha-L-fucosidase	HUMAN	3
1517	2.77	3	11.11	sp|Q9Y2Z4|SYYM_HUMAN	Tyrosine--tRNA ligase, mitochondrial	HUMAN	3
1518	2.75	2.91	5.397	sp|Q13438|OS9_HUMAN	Protein OS-9	HUMAN	2
1519	2.74	4.88	12.84	sp|P00492|HPRT_HUMAN	Hypoxanthine-guanine phosphoribosyltransferase	HUMAN	3
1520	2.74	3.07	2.592	sp|O14936|CSKP_HUMAN	Peripheral plasma membrane protein CASK	HUMAN	3
1521	2.74	2.75	18.75	sp|P35268|RL22_HUMAN	60S ribosomal protein L22	HUMAN	4
1522	2.73	3.08	2.541	sp|P51692|STA5B_HUMAN	Signal transducer and activator of transcription 5B	HUMAN	2
1522	0	2.53	1.511	sp|P42229|STA5A_HUMAN	Signal transducer and activator of transcription 5A	HUMAN	1
1523	2.72	3.03	5.9	sp|Q13825|AUHM_HUMAN	Methylglutaconyl-CoA hydratase, mitochondrial	HUMAN	2
1524	2.72	2.81	5.053	sp|O75844|FACE1_HUMAN	CAAX prenyl protease 1 homolog	HUMAN	2
1525	2.72	2.73	25.53	sp|P56134|ATPK_HUMAN	ATP synthase subunit f, mitochondrial	HUMAN	6
1526	2.71	2.81	4.803	sp|Q13740|CD166_HUMAN	CD166 antigen	HUMAN	2
1527	2.71	2.79	8.867	sp|Q15041|AR6P1_HUMAN	ADP-ribosylation factor-like protein 6-interacting protein 1	HUMAN	3
1528	2.71	2.74	9.524	sp|O00217|NDUS8_HUMAN	NADH dehydrogenase [ubiquinone] iron-sulfur protein 8, mitochondrial	HUMAN	3
1529	2.7	2.75	23.45	sp|P62841|RS15_HUMAN	40S ribosomal protein S15	HUMAN	3
1530	2.69	3.34	1.796	sp|Q02952|AKA12_HUMAN	A-kinase anchor protein 12	HUMAN	2
1531	2.68	2.71	8.497	sp|Q9NWU1|OXSM_HUMAN	3-oxoacyl-[acyl-carrier-protein] synthase, mitochondrial	HUMAN	2
1532	2.68	2.69	24.27	sp|P82909|RT36_HUMAN	28S ribosomal protein S36, mitochondrial	HUMAN	2
1533	2.68	2.68	21.71	sp|O95168|NDUB4_HUMAN	NADH dehydrogenase [ubiquinone] 1 beta subcomplex subunit 4	HUMAN	2
1534	2.67	5.19	3	sp|Q9Y6Y8|S23IP_HUMAN	SEC23-interacting protein	HUMAN	3
1535	2.67	2.75	8.605	sp|Q96C86|DCPS_HUMAN	m7GpppX diphosphatase	HUMAN	2
1536	2.65	9.5	22.96	sp|P60891|PRPS1_HUMAN	Ribose-phosphate pyrophosphokinase 1	HUMAN	8
1536	0	6.29	13.52	sp|P21108|PRPS3_HUMAN	Ribose-phosphate pyrophosphokinase 3	HUMAN	4
1537	2.65	2.79	8.451	sp|Q9GZT9|EGLN1_HUMAN	Egl nine homolog 1	HUMAN	2
1538	2.64	2.66	10.66	sp|Q6UX53|MET7B_HUMAN	Methyltransferase-like protein 7B	HUMAN	2
1539	2.64	2.64	19.15	sp|P59666|DEF3_HUMAN	Neutrophil defensin 3	HUMAN	2
1539	0	2.64	19.15	sp|P59665|DEF1_HUMAN	Neutrophil defensin 1	HUMAN	2
1540	2.63	3.34	1.608	sp|P12270|TPR_HUMAN	Nucleoprotein TPR	HUMAN	3
1541	2.63	3.05	11	sp|P61086|UBE2K_HUMAN	Ubiquitin-conjugating enzyme E2 K	HUMAN	2
1542	2.63	2.67	13.31	sp|O75431|MTX2_HUMAN	Metaxin-2	HUMAN	2
1543	2.63	2.65	8.357	sp|O14828|SCAM3_HUMAN	Secretory carrier-associated membrane protein 3	HUMAN	2
1544	2.62	2.75	6.27	sp|P00734|THRB_HUMAN	Prothrombin	HUMAN	3
1545	2.62	2.66	35.96	sp|P06702|S10A9_HUMAN	Protein S100-A9	HUMAN	3
1546	2.61	2.72	5.105	sp|P00751|CFAB_HUMAN	Complement factor B	HUMAN	4
1547	2.6	3.29	2.596	sp|Q69YQ0|CYTSA_HUMAN	Cytospin-A	HUMAN	2
1547	0.01	1.68	1.311	sp|Q5M775|CYTSB_HUMAN	Cytospin-B	HUMAN	1
1548	2.6	2.68	22.39	sp|Q6UXV4|APOOL_HUMAN	Apolipoprotein O-like	HUMAN	3
1549	2.59	2.67	4.38	sp|O15371|EIF3D_HUMAN	Eukaryotic translation initiation factor 3 subunit D	HUMAN	3
1550	2.58	2.95	1.493	sp|O15320|CTGE5_HUMAN	Cutaneous T-cell lymphoma-associated antigen 5	HUMAN	1
1550	0.03	2.36	1.611	sp|Q96RT6|CTGE2_HUMAN	Protein cTAGE-2	HUMAN	1
1550	0	2.77	1.544	sp|A4FU28|CTGE9_HUMAN	Cutaneous T-cell lymphoma-associated antigen 9	HUMAN	1
1551	2.58	2.77	12.05	sp|P55327|TPD52_HUMAN	Tumor protein D52	HUMAN	2
1552	2.58	2.62	5.303	sp|Q03426|KIME_HUMAN	Mevalonate kinase	HUMAN	2
1553	2.57	2.74	7.264	sp|Q8NI60|ADCK3_HUMAN	Chaperone activity of bc1 complex-like, mitochondrial	HUMAN	3
1554	2.56	3	12.71	sp|Q15493|RGN_HUMAN	Regucalcin	HUMAN	3
1555	2.56	2.95	4.177	sp|Q13045|FLII_HUMAN	Protein flightless-1 homolog	HUMAN	4
1556	2.56	2.75	6.41	sp|Q9Y2Z9|COQ6_HUMAN	Ubiquinone biosynthesis monooxygenase COQ6	HUMAN	2
1557	2.52	2.56	23.79	sp|Q13907|IDI1_HUMAN	Isopentenyl-diphosphate Delta-isomerase 1	HUMAN	5
1558	2.52	2.52	12.82	sp|P49207|RL34_HUMAN	60S ribosomal protein L34	HUMAN	2
1559	2.51	2.93	2.715	sp|P42226|STAT6_HUMAN	Signal transducer and activator of transcription 6	HUMAN	2
1560	2.51	2.67	4.775	sp|Q8TCT9|HM13_HUMAN	Minor histocompatibility antigen H13	HUMAN	2
1561	2.51	2.52	17.89	sp|Q9BRA2|TXD17_HUMAN	Thioredoxin domain-containing protein 17	HUMAN	3
1562	2.5	3.15	19.02	sp|P63208|SKP1_HUMAN	S-phase kinase-associated protein 1	HUMAN	5
1563	2.5	2.65	9.868	sp|Q8TAT6|NPL4_HUMAN	Nuclear protein localization protein 4 homolog	HUMAN	3
1564	2.5	2.65	22.7	sp|Q86Y39|NDUAB_HUMAN	NADH dehydrogenase [ubiquinone] 1 alpha subcomplex subunit 11	HUMAN	2
1565	2.5	2.59	1.989	sp|Q5SSJ5|HP1B3_HUMAN	Heterochromatin protein 1-binding protein 3	HUMAN	1
1566	2.49	3	8.082	sp|A0MZ66|SHOT1_HUMAN	Shootin-1	HUMAN	5
1567	2.49	2.65	16.26	sp|Q15717|ELAV1_HUMAN	ELAV-like protein 1	HUMAN	5
1568	2.49	2.54	5.995	sp|P11279|LAMP1_HUMAN	Lysosome-associated membrane glycoprotein 1	HUMAN	3
1569	2.48	2.9	4.762	sp|O00541|PESC_HUMAN	Pescadillo homolog	HUMAN	2
1570	2.48	2.8	4.223	sp|Q9UBT7|CTNL1_HUMAN	Alpha-catulin	HUMAN	2
1571	2.48	2.48	22.62	sp|Q71UM5|RS27L_HUMAN	40S ribosomal protein S27-like	HUMAN	3
1572	2.47	2.65	7.008	sp|Q9H3P7|GCP60_HUMAN	Golgi resident protein GCP60	HUMAN	2
1573	2.47	2.54	4.082	sp|Q8IV08|PLD3_HUMAN	Phospholipase D3	HUMAN	3
1574	2.47	2.53	20	sp|Q9Y3U8|RL36_HUMAN	60S ribosomal protein L36	HUMAN	3
1575	2.47	2.5	26.26	sp|Q9H6K4|OPA3_HUMAN	Optic atrophy 3 protein	HUMAN	4
1576	2.46	2.6	8.304	sp|Q6PHW0|IYD1_HUMAN	Iodotyrosine dehalogenase 1	HUMAN	2
1577	2.46	2.52	40.45	sp|O75531|BAF_HUMAN	Barrier-to-autointegration factor	HUMAN	2
1578	2.46	2.46	4.737	sp|P04839|CY24B_HUMAN	Cytochrome b-245 heavy chain	HUMAN	2
1579	2.45	2.6	3.628	sp|Q8IZL8|PELP1_HUMAN	Proline-, glutamic acid- and leucine-rich protein 1	HUMAN	3
1580	2.45	2.58	14.54	sp|Q9NX63|CHCH3_HUMAN	Coiled-coil-helix-coiled-coil-helix domain-containing protein 3, mitochondrial	HUMAN	3
1581	2.45	2.51	9.122	sp|Q9UK22|FBX2_HUMAN	F-box only protein 2	HUMAN	2
1582	2.45	2.47	8.427	sp|Q9BYD1|RM13_HUMAN	39S ribosomal protein L13, mitochondrial	HUMAN	1
1583	2.45	2.46	30.28	sp|Q14019|COTL1_HUMAN	Coactosin-like protein	HUMAN	2
1584	2.44	2.58	11.43	sp|P56537|IF6_HUMAN	Eukaryotic translation initiation factor 6	HUMAN	4
1585	2.44	2.57	4.878	sp|O60568|PLOD3_HUMAN	Procollagen-lysine,2-oxoglutarate 5-dioxygenase 3	HUMAN	3
1586	2.43	2.88	8.615	sp|Q13347|EIF3I_HUMAN	Eukaryotic translation initiation factor 3 subunit I	HUMAN	2
1587	2.43	2.66	7.78	sp|Q13895|BYST_HUMAN	Bystin	HUMAN	2
1588	2.43	2.61	2.529	sp|O60832|DKC1_HUMAN	H/ACA ribonucleoprotein complex subunit 4	HUMAN	1
1589	2.41	4.58	19.53	sp|P61020|RAB5B_HUMAN	Ras-related protein Rab-5B	HUMAN	4
1590	2.38	2.5	7.692	sp|P53990|IST1_HUMAN	IST1 homolog	HUMAN	2
1591	2.38	2.46	6.704	sp|Q99829|CPNE1_HUMAN	Copine-1	HUMAN	3
1592	2.38	2.41	6.416	sp|Q9H8Y8|GORS2_HUMAN	Golgi reassembly-stacking protein 2	HUMAN	2
1593	2.37	2.56	9.677	sp|P46459|NSF_HUMAN	Vesicle-fusing ATPase	HUMAN	4
1594	2.37	2.38	13.07	sp|Q5BJF2|TMM97_HUMAN	Transmembrane protein 97	HUMAN	2
1595	2.36	2.8	2.752	sp|Q03169|TNAP2_HUMAN	Tumor necrosis factor alpha-induced protein 2	HUMAN	2
1596	2.36	2.39	8.911	sp|Q63HM1|KFA_HUMAN	Kynurenine formamidase	HUMAN	2
1597	2.34	3.04	1.922	sp|P29144|TPP2_HUMAN	Tripeptidyl-peptidase 2	HUMAN	2
1598	2.34	2.51	3.655	sp|Q9Y282|ERGI3_HUMAN	Endoplasmic reticulum-Golgi intermediate compartment protein 3	HUMAN	1
1599	2.34	2.45	5.45	sp|P02765|FETUA_HUMAN	Alpha-2-HS-glycoprotein	HUMAN	2
1600	2.34	2.42	4.307	sp|Q8N159|NAGS_HUMAN	N-acetylglutamate synthase, mitochondrial	HUMAN	2
1601	2.34	2.4	12.76	sp|Q9BVC6|TM109_HUMAN	Transmembrane protein 109	HUMAN	3
1602	2.33	2.68	3.979	sp|Q9UJ83|HACL1_HUMAN	2-hydroxyacyl-CoA lyase 1	HUMAN	2
1603	2.33	2.38	8.642	sp|O60493|SNX3_HUMAN	Sorting nexin-3	HUMAN	1
1604	2.33	2.36	10.04	sp|Q96GQ5|CP058_HUMAN	UPF0420 protein C16orf58	HUMAN	4
1605	2.32	3.58	1.607	sp|Q7Z478|DHX29_HUMAN	ATP-dependent RNA helicase DHX29	HUMAN	2
1606	2.32	2.33	5.91	sp|P11117|PPAL_HUMAN	Lysosomal acid phosphatase	HUMAN	2
1607	2.31	11.46	15.84	sp|Q13310|PABP4_HUMAN	Polyadenylate-binding protein 4	HUMAN	11
1608	2.31	2.34	8.75	sp|P14678|RSMB_HUMAN	Small nuclear ribonucleoprotein-associated proteins B and B'	HUMAN	3
1608	0	2.34	8.75	sp|P63162|RSMN_HUMAN	Small nuclear ribonucleoprotein-associated protein N	HUMAN	3
1608	0	2.12	1.218	sp|Q92611|EDEM1_HUMAN	ER degradation-enhancing alpha-mannosidase-like 1	HUMAN	2
1609	2.3	2.47	16.16	sp|Q04323|UBXN1_HUMAN	UBX domain-containing protein 1	HUMAN	2
1610	2.3	2.41	10.51	sp|P62917|RL8_HUMAN	60S ribosomal protein L8	HUMAN	4
1611	2.3	2.32	12.24	sp|Q99735|MGST2_HUMAN	Microsomal glutathione S-transferase 2	HUMAN	2
1612	2.29	4.75	14.06	sp|P62753|RS6_HUMAN	40S ribosomal protein S6	HUMAN	5
1613	2.29	2.67	3.896	sp|Q8N490|PNKD_HUMAN	Probable hydrolase PNKD	HUMAN	1
1614	2.28	2.42	5.764	sp|Q9HB90|RRAGC_HUMAN	Ras-related GTP-binding protein C	HUMAN	2
1615	2.28	2.35	25.71	sp|Q9UKR5|ERG28_HUMAN	Probable ergosterol biosynthetic protein 28	HUMAN	5
1616	2.28	2.32	13.2	sp|P05026|AT1B1_HUMAN	Sodium/potassium-transporting ATPase subunit beta-1	HUMAN	3
1617	2.27	2.44	3.792	sp|Q9Y5L0|TNPO3_HUMAN	Transportin-3	HUMAN	3
1618	2.27	2.38	3.678	sp|Q10471|GALT2_HUMAN	Polypeptide N-acetylgalactosaminyltransferase 2	HUMAN	2
1619	2.26	2.57	2.3	sp|Q9UIA9|XPO7_HUMAN	Exportin-7	HUMAN	2
1620	2.26	2.49	9.972	sp|Q8NBU5|ATAD1_HUMAN	ATPase family AAA domain-containing protein 1	HUMAN	3
1621	2.26	2.34	7.485	sp|Q9NZL9|MAT2B_HUMAN	Methionine adenosyltransferase 2 subunit beta	HUMAN	1
1622	2.25	2.41	3.395	sp|Q13620|CUL4B_HUMAN	Cullin-4B	HUMAN	3
1623	2.25	2.35	22.02	sp|Q9GZT3|SLIRP_HUMAN	SRA stem-loop-interacting RNA-binding protein, mitochondrial	HUMAN	2
1624	2.24	2.89	1.103	sp|P78344|IF4G2_HUMAN	Eukaryotic translation initiation factor 4 gamma 2	HUMAN	3
1625	2.24	2.26	18.52	sp|P09455|RET1_HUMAN	Retinol-binding protein 1	HUMAN	3
1626	2.23	2.27	5.067	sp|P08571|CD14_HUMAN	Monocyte differentiation antigen CD14	HUMAN	2
1627	2.22	4.46	10.7	sp|O95292|VAPB_HUMAN	Vesicle-associated membrane protein-associated protein B/C	HUMAN	4
1628	2.22	2.55	2.599	sp|O43592|XPOT_HUMAN	Exportin-T	HUMAN	2
1629	2.22	2.39	6.51	sp|Q9Y223|GLCNE_HUMAN	Bifunctional UDP-N-acetylglucosamine 2-epimerase/N-acetylmannosamine kinase	HUMAN	3
1630	2.22	2.32	8.228	sp|P27216|ANX13_HUMAN	Annexin A13	HUMAN	2
1631	2.21	2.35	6.413	sp|P53041|PPP5_HUMAN	Serine/threonine-protein phosphatase 5	HUMAN	2
1632	2.21	2.27	5.514	sp|Q9NTG7|SIR3_HUMAN	NAD-dependent protein deacetylase sirtuin-3, mitochondrial	HUMAN	2
1633	2.2	2.39	2.08	sp|Q14677|EPN4_HUMAN	Clathrin interactor 1	HUMAN	2
1634	2.2	2.3	3.401	sp|P49888|ST1E1_HUMAN	Estrogen sulfotransferase	HUMAN	1
1635	2.2	2.23	7.65	sp|Q13185|CBX3_HUMAN	Chromobox protein homolog 3	HUMAN	1
1636	2.2	2.21	14.95	sp|Q9Y619|ORNT1_HUMAN	Mitochondrial ornithine transporter 1	HUMAN	5
1637	2.19	2.33	1.505	sp|Q96AQ6|PBIP1_HUMAN	Pre-B-cell leukemia transcription factor-interacting protein 1	HUMAN	1
1638	2.19	2.33	11.41	sp|P48728|GCST_HUMAN	Aminomethyltransferase, mitochondrial	HUMAN	3
1639	2.19	2.29	4.167	sp|P10619|PPGB_HUMAN	Lysosomal protective protein	HUMAN	3
1640	2.19	2.29	3.183	sp|O75381|PEX14_HUMAN	Peroxisomal membrane protein PEX14	HUMAN	2
1641	2.18	2.33	2.842	sp|P41250|SYG_HUMAN	Glycine--tRNA ligase	HUMAN	1
1642	2.18	2.25	11.72	sp|Q9BUP0|EFHD1_HUMAN	EF-hand domain-containing protein D1	HUMAN	2
1643	2.18	2.19	8.403	sp|P61769|B2MG_HUMAN	Beta-2-microglobulin	HUMAN	1
1644	2.17	5.15	2.498	sp|O95342|ABCBB_HUMAN	Bile salt export pump	HUMAN	2
1645	2.17	2.68	3.088	sp|P09543|CN37_HUMAN	2',3'-cyclic-nucleotide 3'-phosphodiesterase	HUMAN	1
1646	2.17	2.4	2.304	sp|Q9Y2W1|TR150_HUMAN	Thyroid hormone receptor-associated protein 3	HUMAN	2
1647	2.17	2.27	10.64	sp|O75915|PRAF3_HUMAN	PRA1 family protein 3	HUMAN	2
1648	2.17	2.25	5.521	sp|Q13492|PICAL_HUMAN	Phosphatidylinositol-binding clathrin assembly protein	HUMAN	2
1649	2.17	2.21	6.757	sp|P46776|RL27A_HUMAN	60S ribosomal protein L27a	HUMAN	2
1650	2.17	2.17	9.819	sp|O75936|BODG_HUMAN	Gamma-butyrobetaine dioxygenase	HUMAN	3
1651	2.16	2.3	2.899	sp|Q13148|TADBP_HUMAN	TAR DNA-binding protein 43	HUMAN	1
1652	2.16	2.29	1.662	sp|Q9UID3|VPS51_HUMAN	Vacuolar protein sorting-associated protein 51 homolog	HUMAN	1
1653	2.16	2.18	12.97	sp|P14209|CD99_HUMAN	CD99 antigen	HUMAN	2
1654	2.15	4.33	8.127	sp|Q9Y277|VDAC3_HUMAN	Voltage-dependent anion-selective channel protein 3	HUMAN	2
1655	2.15	2.28	2.045	sp|Q13363|CTBP1_HUMAN	C-terminal-binding protein 1	HUMAN	1
1655	0	2.16	2.022	sp|P56545|CTBP2_HUMAN	C-terminal-binding protein 2	HUMAN	1
1656	2.14	2.74	7.35	sp|Q08380|LG3BP_HUMAN	Galectin-3-binding protein	HUMAN	3
1657	2.14	2.34	6.667	sp|Q9H1K4|GHC2_HUMAN	Mitochondrial glutamate carrier 2	HUMAN	5
1658	2.14	2.33	6.834	sp|Q9Y305|ACOT9_HUMAN	Acyl-coenzyme A thioesterase 9, mitochondrial	HUMAN	2
1659	2.14	2.27	11.26	sp|O95372|LYPA2_HUMAN	Acyl-protein thioesterase 2	HUMAN	2
1660	2.14	2.23	2.995	sp|Q13685|AAMP_HUMAN	Angio-associated migratory cell protein	HUMAN	1
1661	2.14	2.14	16.44	sp|Q8NI22|MCFD2_HUMAN	Multiple coagulation factor deficiency protein 2	HUMAN	2
1662	2.13	2.88	1.011	sp|Q15643|TRIPB_HUMAN	Thyroid receptor-interacting protein 11	HUMAN	1
1663	2.13	2.46	1.946	sp|P07332|FES_HUMAN	Tyrosine-protein kinase Fes/Fps	HUMAN	1
1664	2.13	2.39	3.648	sp|Q9Y263|PLAP_HUMAN	Phospholipase A-2-activating protein	HUMAN	2
1665	2.13	2.26	13.54	sp|P43897|EFTS_HUMAN	Elongation factor Ts, mitochondrial	HUMAN	2
1666	2.13	2.23	4.381	sp|Q9NR56|MBNL1_HUMAN	Muscleblind-like protein 1	HUMAN	2
1666	0	2.19	4.558	sp|Q5VZF2|MBNL2_HUMAN	Muscleblind-like protein 2	HUMAN	2
1667	2.13	2.21	8.182	sp|Q13501|SQSTM_HUMAN	Sequestosome-1	HUMAN	3
1668	2.13	2.2	3.378	sp|Q96GD0|PLPP_HUMAN	Pyridoxal phosphate phosphatase	HUMAN	1
1669	2.13	2.13	15.85	sp|O14949|QCR8_HUMAN	Cytochrome b-c1 complex subunit 8	HUMAN	2
1670	2.12	2.33	8.577	sp|O95497|VNN1_HUMAN	Pantetheinase	HUMAN	3
1671	2.12	2.3	3.323	sp|Q06787|FMR1_HUMAN	Fragile X mental retardation protein 1	HUMAN	2
1672	2.12	2.24	7.068	sp|P35813|PPM1A_HUMAN	Protein phosphatase 1A	HUMAN	3
1673	2.12	2.15	15.58	sp|P56556|NDUA6_HUMAN	NADH dehydrogenase [ubiquinone] 1 alpha subcomplex subunit 6	HUMAN	2
1674	2.12	2.12	9.375	sp|P13987|CD59_HUMAN	CD59 glycoprotein	HUMAN	4
1675	2.11	2.55	2.468	sp|Q63ZY3|KANK2_HUMAN	KN motif and ankyrin repeat domain-containing protein 2	HUMAN	2
1676	2.11	2.33	6.982	sp|O75351|VPS4B_HUMAN	Vacuolar protein sorting-associated protein 4B	HUMAN	2
1677	2.11	2.31	1.919	sp|P42285|SK2L2_HUMAN	Superkiller viralicidic activity 2-like 2	HUMAN	2
1678	2.11	2.3	3.558	sp|P13674|P4HA1_HUMAN	Prolyl 4-hydroxylase subunit alpha-1	HUMAN	1
1679	2.11	2.28	13.03	sp|Q9UHY7|ENOPH_HUMAN	Enolase-phosphatase E1	HUMAN	2
1680	2.11	2.17	8.571	sp|O43181|NDUS4_HUMAN	NADH dehydrogenase [ubiquinone] iron-sulfur protein 4, mitochondrial	HUMAN	2
1681	2.11	2.16	7.983	sp|Q15654|TRIP6_HUMAN	Thyroid receptor-interacting protein 6	HUMAN	2
1682	2.11	2.12	14.74	sp|Q9Y5L4|TIM13_HUMAN	Mitochondrial import inner membrane translocase subunit Tim13	HUMAN	3
1683	2.1	2.69	2.433	sp|Q86TI2|DPP9_HUMAN	Dipeptidyl peptidase 9	HUMAN	1
1684	2.1	2.27	4.067	sp|P36955|PEDF_HUMAN	Pigment epithelium-derived factor	HUMAN	1
1685	2.1	2.27	32.94	sp|P61960|UFM1_HUMAN	Ubiquitin-fold modifier 1	HUMAN	1
1686	2.1	2.25	4.134	sp|Q92575|UBXN4_HUMAN	UBX domain-containing protein 4	HUMAN	1
1687	2.1	2.24	3.191	sp|Q9NRZ7|PLCC_HUMAN	1-acyl-sn-glycerol-3-phosphate acyltransferase gamma	HUMAN	1
1688	2.1	2.14	2.707	sp|Q96RF0|SNX18_HUMAN	Sorting nexin-18	HUMAN	1
1689	2.1	2.1	9.821	sp|Q9Y3B3|TMED7_HUMAN	Transmembrane emp24 domain-containing protein 7	HUMAN	3
1690	2.09	3.47	4.373	sp|P35637|FUS_HUMAN	RNA-binding protein FUS	HUMAN	2
1690	0	3.47	3.885	sp|Q92804|RBP56_HUMAN	TATA-binding protein-associated factor 2N	HUMAN	2
1691	2.09	2.45	0.85	sp|Q12873|CHD3_HUMAN	Chromodomain-helicase-DNA-binding protein 3	HUMAN	1
1691	0.04	2.42	1.308	sp|Q14839|CHD4_HUMAN	Chromodomain-helicase-DNA-binding protein 4	HUMAN	2
1692	2.09	2.29	2.376	sp|P19838|NFKB1_HUMAN	Nuclear factor NF-kappa-B p105 subunit	HUMAN	1
1693	2.09	2.27	4.139	sp|Q96BH1|RNF25_HUMAN	E3 ubiquitin-protein ligase RNF25	HUMAN	1
1694	2.09	2.18	13.08	sp|Q15121|PEA15_HUMAN	Astrocytic phosphoprotein PEA-15	HUMAN	2
1695	2.09	2.17	6.702	sp|Q9BV79|MECR_HUMAN	Trans-2-enoyl-CoA reductase, mitochondrial	HUMAN	2
1696	2.09	2.12	10	sp|Q9NWV4|CA123_HUMAN	UPF0587 protein C1orf123	HUMAN	1
1697	2.08	6.46	2.989	sp|O15397|IPO8_HUMAN	Importin-8	HUMAN	3
1698	2.08	2.69	21.59	sp|P80723|BASP1_HUMAN	Brain acid soluble protein 1	HUMAN	2
1699	2.08	2.46	1.365	sp|Q7Z460|CLAP1_HUMAN	CLIP-associating protein 1	HUMAN	2
1700	2.08	2.33	0.1784	RRRRRsp|P78559|MAP1A_HUMAN	REVERSED Microtubule-associated protein 1A	HUMAN	1
1700	0.01	2.62	0.3768	sp|O95271|TNKS1_HUMAN	Tankyrase-1	HUMAN	1
1700	0.01	2.4	0.8389	RRRRRsp|Q9Y250|LZTS1_HUMAN	REVERSED Leucine zipper putative tumor suppressor 1	HUMAN	1
1700	0.01	2.23	1.292	RRRRRsp|O75781|PALM_HUMAN	REVERSED Paralemmin-1	HUMAN	1
1700	0.01	2.2	0.2558	sp|Q96QU1|PCD15_HUMAN	Protocadherin-15	HUMAN	1
1700	0.01	2.09	1.152	sp|Q9H4F8|SMOC1_HUMAN	SPARC-related modular calcium-binding protein 1	HUMAN	1
1700	0	2.63	0.8197	RRRRRsp|P21860|ERBB3_HUMAN	REVERSED Receptor tyrosine-protein kinase erbB-3	HUMAN	2
1700	0	2.53	1.859	sp|P08217|CEL2A_HUMAN	Chymotrypsin-like elastase family member 2A	HUMAN	1
1700	0	2.45	0.2026	RRRRRsp|P46821|MAP1B_HUMAN	REVERSED Microtubule-associated protein 1B	HUMAN	1
1700	0	2.43	1.859	sp|P08218|CEL2B_HUMAN	Chymotrypsin-like elastase family member 2B	HUMAN	1
1700	0	2.36	0.4288	sp|Q9H2K2|TNKS2_HUMAN	Tankyrase-2	HUMAN	1
1700	0	2.25	0.4468	RRRRRsp|Q5T6F2|UBAP2_HUMAN	REVERSED Ubiquitin-associated protein 2	HUMAN	1
1700	0	2.14	0.1742	sp|P35555|FBN1_HUMAN	Fibrillin-1	HUMAN	1
1700	0	2.1	0.8711	sp|O75084|FZD7_HUMAN	Frizzled-7	HUMAN	1
1700	0	2.09	0.641	RRRRRsp|Q96JM7|LMBL3_HUMAN	REVERSED Lethal(3)malignant brain tumor-like protein 3	HUMAN	1
1700	0	2.05	0.109	sp|Q14517|FAT1_HUMAN	Protocadherin Fat 1	HUMAN	1
1700	0	2.05	1.121	sp|Q9H3U7|SMOC2_HUMAN	SPARC-related modular calcium-binding protein 2	HUMAN	1
1700	0	2.04	1.592	sp|P43365|MAGAC_HUMAN	Melanoma-associated antigen 12	HUMAN	1
1700	0	2.04	5.155	RRRRRsp|Q5JTB6|PLAC9_HUMAN	REVERSED Placenta-specific protein 9	HUMAN	1
1701	2.08	2.22	4.211	sp|Q9UBB4|ATX10_HUMAN	Ataxin-10	HUMAN	1
1702	2.08	2.17	6.197	sp|O95299|NDUAA_HUMAN	NADH dehydrogenase [ubiquinone] 1 alpha subcomplex subunit 10, mitochondrial	HUMAN	2
1703	2.08	2.17	3.704	sp|Q9H1E3|NUCKS_HUMAN	Nuclear ubiquitous casein and cyclin-dependent kinase substrate 1	HUMAN	1
1704	2.08	2.15	9.322	sp|O75348|VATG1_HUMAN	V-type proton ATPase subunit G 1	HUMAN	2
1705	2.08	2.13	14.04	sp|P05386|RLA1_HUMAN	60S acidic ribosomal protein P1	HUMAN	6
1706	2.08	2.08	23.94	sp|P60983|GMFB_HUMAN	Glia maturation factor beta	HUMAN	3
1707	2.07	4.79	2.094	sp|Q7L2E3|DHX30_HUMAN	Putative ATP-dependent RNA helicase DHX30	HUMAN	3
1708	2.07	2.52	1.563	sp|Q92539|LPIN2_HUMAN	Phosphatidate phosphatase LPIN2	HUMAN	1
1709	2.07	2.39	5.235	sp|Q96KC8|DNJC1_HUMAN	DnaJ homolog subfamily C member 1	HUMAN	1
1710	2.07	2.37	1.407	sp|Q08AM6|VAC14_HUMAN	Protein VAC14 homolog	HUMAN	1
1711	2.07	2.13	5.15	sp|Q86VR2|F134C_HUMAN	Protein FAM134C	HUMAN	2
1712	2.07	2.1	25.35	sp|Q9NS69|TOM22_HUMAN	Mitochondrial import receptor subunit TOM22 homolog	HUMAN	2
1713	2.06	2.81	1.576	sp|Q8N3D4|EH1L1_HUMAN	EH domain-binding protein 1-like protein 1	HUMAN	2
1714	2.06	2.41	2.137	sp|Q9BZF1|OSBL8_HUMAN	Oxysterol-binding protein-related protein 8	HUMAN	1
1715	2.06	2.28	2.347	sp|Q86WA8|LONP2_HUMAN	Lon protease homolog 2, peroxisomal	HUMAN	1
1716	2.06	2.24	5.172	sp|Q16222|UAP1_HUMAN	UDP-N-acetylhexosamine pyrophosphorylase	HUMAN	2
1717	2.06	2.24	3.803	sp|Q969Z0|TBRG4_HUMAN	Protein TBRG4	HUMAN	2
1718	2.06	2.23	1.251	sp|Q15262|PTPRK_HUMAN	Receptor-type tyrosine-protein phosphatase kappa	HUMAN	1
1719	2.06	2.22	6.224	sp|Q9UN86|G3BP2_HUMAN	Ras GTPase-activating protein-binding protein 2	HUMAN	2
1720	2.06	2.15	5.105	sp|O14908|GIPC1_HUMAN	PDZ domain-containing protein GIPC1	HUMAN	1
1720	0.01	2.16	5.397	sp|Q8TF65|GIPC2_HUMAN	PDZ domain-containing protein GIPC2	HUMAN	1
1721	2.06	2.08	2.894	sp|Q9Y6L6|SO1B1_HUMAN	Solute carrier organic anion transporter family member 1B1	HUMAN	2
1721	0.01	2.04	2.849	sp|Q9NPD5|SO1B3_HUMAN	Solute carrier organic anion transporter family member 1B3	HUMAN	2
1721	0	2.08	3.125	sp|G3V0H7|SO1B7_HUMAN	Putative solute carrier organic anion transporter family member 1B7	HUMAN	2
1722	2.05	4.03	0.7671	sp|Q14789|GOGB1_HUMAN	Golgin subfamily B member 1	HUMAN	3
1723	2.05	2.54	2.411	sp|Q0IIM8|TBC8B_HUMAN	TBC1 domain family member 8B	HUMAN	1
1724	2.05	2.4	1.953	sp|Q9P253|VPS18_HUMAN	Vacuolar protein sorting-associated protein 18 homolog	HUMAN	1
1725	2.05	2.27	0.4355	sp|Q9NRC6|SPTN5_HUMAN	Spectrin beta chain, non-erythrocytic 5	HUMAN	1
1726	2.05	2.24	3.581	sp|Q9NP80|PLPL8_HUMAN	Calcium-independent phospholipase A2-gamma	HUMAN	2
1727	2.05	2.2	4.916	sp|P49757|NUMB_HUMAN	Protein numb homolog	HUMAN	2
1728	2.05	2.14	4.658	sp|Q5K4L6|S27A3_HUMAN	Long-chain fatty acid transport protein 3	HUMAN	2
1729	2.05	2.11	2.667	sp|Q8IUZ5|AT2L2_HUMAN	5-phosphohydroxy-L-lysine phospho-lyase	HUMAN	1
1730	2.05	2.1	2.647	sp|Q8TD22|SFXN5_HUMAN	Sideroflexin-5	HUMAN	1
1731	2.04	2.65	1.148	sp|O60841|IF2P_HUMAN	Eukaryotic translation initiation factor 5B	HUMAN	1
1732	2.04	2.63	0.8065	sp|Q8IUD2|RB6I2_HUMAN	ELKS/Rab6-interacting/CAST family member 1	HUMAN	1
1733	2.04	2.57	0.6807	sp|Q5SXM2|SNPC4_HUMAN	snRNA-activating protein complex subunit 4	HUMAN	1
1734	2.04	2.5	2.212	sp|O76031|CLPX_HUMAN	ATP-dependent Clp protease ATP-binding subunit clpX-like, mitochondrial	HUMAN	1
1735	2.04	2.44	2.341	sp|Q6WCQ1|MPRIP_HUMAN	Myosin phosphatase Rho-interacting protein	HUMAN	2
1736	2.04	2.38	1.68	sp|Q66K14|TBC9B_HUMAN	TBC1 domain family member 9B	HUMAN	1
1737	2.04	2.23	1.335	sp|Q9Y3T9|NOC2L_HUMAN	Nucleolar complex protein 2 homolog	HUMAN	1
1738	2.04	2.22	2.921	sp|P60228|EIF3E_HUMAN	Eukaryotic translation initiation factor 3 subunit E	HUMAN	3
1739	2.04	2.22	4.859	sp|P68400|CSK21_HUMAN	Casein kinase II subunit alpha	HUMAN	1
1740	2.04	2.22	1.982	sp|P17735|ATTY_HUMAN	Tyrosine aminotransferase	HUMAN	1
1741	2.04	2.18	3.097	sp|Q13418|ILK_HUMAN	Integrin-linked protein kinase	HUMAN	1
1742	2.04	2.18	13.53	sp|Q96F10|SAT2_HUMAN	Diamine acetyltransferase 2	HUMAN	1
1743	2.04	2.15	4.11	sp|Q9Y2Z0|SUGT1_HUMAN	Suppressor of G2 allele of SKP1 homolog	HUMAN	1
1744	2.04	2.14	21.36	sp|P20290|BTF3_HUMAN	Transcription factor BTF3	HUMAN	2
1745	2.04	2.13	3.326	sp|P31751|AKT2_HUMAN	RAC-beta serine/threonine-protein kinase	HUMAN	2
1746	2.04	2.1	5.353	sp|Q96ER9|CCD51_HUMAN	Coiled-coil domain-containing protein 51	HUMAN	1
1747	2.03	4.13	4.167	sp|Q99624|S38A3_HUMAN	Sodium-coupled neutral amino acid transporter 3	HUMAN	4
1748	2.03	3.95	1.34	sp|Q14185|DOCK1_HUMAN	Dedicator of cytokinesis protein 1	HUMAN	3
1749	2.03	3.28	4.253	sp|O60518|RNBP6_HUMAN	Ran-binding protein 6	HUMAN	3
1750	2.03	2.49	0.8065	sp|Q13428|TCOF_HUMAN	Treacle protein	HUMAN	1
1751	2.03	2.47	1.137	sp|Q8NDI1|EHBP1_HUMAN	EH domain-binding protein 1	HUMAN	1
1752	2.03	2.38	1.499	sp|P43246|MSH2_HUMAN	DNA mismatch repair protein Msh2	HUMAN	1
1753	2.03	2.33	0.5002	sp|O95071|UBR5_HUMAN	E3 ubiquitin-protein ligase UBR5	HUMAN	1
1754	2.03	2.28	1.54	sp|Q96A65|EXOC4_HUMAN	Exocyst complex component 4	HUMAN	1
1755	2.03	2.22	1.603	sp|Q9Y2L5|TPPC8_HUMAN	Trafficking protein particle complex subunit 8	HUMAN	1
1756	2.03	2.22	1.604	sp|Q5H9R7|PP6R3_HUMAN	Serine/threonine-protein phosphatase 6 regulatory subunit 3	HUMAN	1
1757	2.03	2.2	3.619	sp|Q53LP3|SWAHC_HUMAN	Ankyrin repeat domain-containing protein SOWAHC	HUMAN	1
1758	2.03	2.2	2.178	sp|P19525|E2AK2_HUMAN	Interferon-induced, double-stranded RNA-activated protein kinase	HUMAN	1
1759	2.03	2.2	8.611	sp|P28482|MK01_HUMAN	Mitogen-activated protein kinase 1	HUMAN	3
1760	2.03	2.16	2.729	sp|Q8IWX8|CHERP_HUMAN	Calcium homeostasis endoplasmic reticulum protein	HUMAN	2
1761	2.03	2.16	6.114	sp|O43464|HTRA2_HUMAN	Serine protease HTRA2, mitochondrial	HUMAN	1
1762	2.03	2.16	3.846	sp|Q6FI81|CPIN1_HUMAN	Anamorsin	HUMAN	1
1763	2.03	2.15	2.697	sp|Q13325|IFIT5_HUMAN	Interferon-induced protein with tetratricopeptide repeats 5	HUMAN	1
1764	2.03	2.15	8.421	sp|Q9Y3D9|RT23_HUMAN	28S ribosomal protein S23, mitochondrial	HUMAN	1
1765	2.03	2.14	9.434	sp|P47914|RL29_HUMAN	60S ribosomal protein L29	HUMAN	1
1766	2.03	2.12	6.186	sp|Q9NUL5|CS066_HUMAN	UPF0515 protein C19orf66	HUMAN	1
1767	2.03	2.1	2.041	sp|Q6IN85|P4R3A_HUMAN	Serine/threonine-protein phosphatase 4 regulatory subunit 3A	HUMAN	1
1768	2.03	2.1	2.553	sp|P00736|C1R_HUMAN	Complement C1r subcomponent	HUMAN	1
1769	2.03	2.1	5.128	sp|Q8N8N7|PTGR2_HUMAN	Prostaglandin reductase 2	HUMAN	1
1770	2.03	2.07	4.045	sp|Q96CS3|FAF2_HUMAN	FAS-associated factor 2	HUMAN	1
1771	2.03	2.07	2.368	sp|Q96G23|CERS2_HUMAN	Ceramide synthase 2	HUMAN	2
1772	2.03	2.05	16.13	sp|Q9H299|SH3L3_HUMAN	SH3 domain-binding glutamic acid-rich-like protein 3	HUMAN	1
1773	2.03	2.04	8.182	sp|P18077|RL35A_HUMAN	60S ribosomal protein L35a	HUMAN	1
1774	2.02	5.32	1.235	sp|Q07283|TRHY_HUMAN	Trichohyalin	HUMAN	3
1775	2.02	4.07	9.744	sp|Q9ULZ3|ASC_HUMAN	Apoptosis-associated speck-like protein containing a CARD	HUMAN	3
1776	2.02	3.86	4.281	sp|P13645|K1C10_HUMAN	Keratin, type I cytoskeletal 10	HUMAN	2
1777	2.02	3.33	1.986	sp|Q12965|MYO1E_HUMAN	Unconventional myosin-Ie	HUMAN	2
1778	2.02	2.92	3.273	sp|Q96HN2|SAHH3_HUMAN	Putative adenosylhomocysteinase 3	HUMAN	2
1778	0	2.81	3.774	sp|O43865|SAHH2_HUMAN	Putative adenosylhomocysteinase 2	HUMAN	2
1779	2.02	2.78	1.486	sp|P52948|NUP98_HUMAN	Nuclear pore complex protein Nup98-Nup96	HUMAN	3
1780	2.02	2.5	3.286	sp|Q8WU90|ZC3HF_HUMAN	Zinc finger CCCH domain-containing protein 15	HUMAN	1
1781	2.02	2.49	2.952	sp|Q8IY81|RRMJ3_HUMAN	pre-rRNA processing protein FTSJ3	HUMAN	1
1782	2.02	2.35	0.5607	sp|Q96N67|DOCK7_HUMAN	Dedicator of cytokinesis protein 7	HUMAN	1
1783	2.02	2.35	1.835	sp|Q96IV0|NGLY1_HUMAN	Peptide-N(4)-(N-acetyl-beta-glucosaminyl)asparagine amidase	HUMAN	1
1784	2.02	2.29	2.628	sp|Q8N1B4|VPS52_HUMAN	Vacuolar protein sorting-associated protein 52 homolog	HUMAN	1
1785	2.02	2.26	1.912	sp|Q7Z4Q2|HEAT3_HUMAN	HEAT repeat-containing protein 3	HUMAN	2
1786	2.02	2.22	1.816	sp|Q8TCJ2|STT3B_HUMAN	Dolichyl-diphosphooligosaccharide--protein glycosyltransferase subunit STT3B	HUMAN	1
1787	2.02	2.2	0.9879	sp|Q9H330|TM245_HUMAN	Transmembrane protein 245	HUMAN	1
1788	2.02	2.19	4.728	sp|Q9UNS2|CSN3_HUMAN	COP9 signalosome complex subunit 3	HUMAN	2
1789	2.02	2.16	1.778	sp|Q8N3R9|MPP5_HUMAN	MAGUK p55 subfamily member 5	HUMAN	1
1790	2.02	2.16	3.926	sp|Q99538|LGMN_HUMAN	Legumain	HUMAN	1
1791	2.02	2.14	4.762	sp|Q5TDH0|DDI2_HUMAN	Protein DDI1 homolog 2	HUMAN	1
1792	2.02	2.13	2.299	sp|O00461|GOLI4_HUMAN	Golgi integral membrane protein 4	HUMAN	1
1793	2.02	2.13	2.553	sp|Q7Z5R6|AB1IP_HUMAN	Amyloid beta A4 precursor protein-binding family B member 1-interacting protein	HUMAN	1
1794	2.02	2.13	4.372	sp|P52788|SPSY_HUMAN	Spermine synthase	HUMAN	1
1795	2.02	2.12	8.475	sp|P60033|CD81_HUMAN	CD81 antigen	HUMAN	1
1796	2.02	2.1	0.4357	sp|Q8WXH0|SYNE2_HUMAN	Nesprin-2	HUMAN	2
1797	2.02	2.1	2.85	sp|P22059|OSBP1_HUMAN	Oxysterol-binding protein 1	HUMAN	3
1798	2.02	2.09	14.41	sp|P58546|MTPN_HUMAN	Myotrophin	HUMAN	1
1799	2.02	2.06	8.721	sp|O95881|TXD12_HUMAN	Thioredoxin domain-containing protein 12	HUMAN	1
1800	2.02	2.05	3.368	sp|Q7L3T8|SYPM_HUMAN	Probable proline--tRNA ligase, mitochondrial	HUMAN	1
1801	2.02	2.05	2.927	sp|P13473|LAMP2_HUMAN	Lysosome-associated membrane glycoprotein 2	HUMAN	1
1802	2.02	2.04	11.17	sp|Q16774|KGUA_HUMAN	Guanylate kinase	HUMAN	1
1803	2.02	2.03	7.143	sp|Q96A26|F162A_HUMAN	Protein FAM162A	HUMAN	1
1804	2.01	23.45	36.24	sp|P12236|ADT3_HUMAN	ADP/ATP translocase 3	HUMAN	22
1805	2.01	7.46	20	sp|P62873|GBB1_HUMAN	Guanine nucleotide-binding protein G(I)/G(S)/G(T) subunit beta-1	HUMAN	6
1806	2.01	4.39	2.98	sp|Q9H269|VPS16_HUMAN	Vacuolar protein sorting-associated protein 16 homolog	HUMAN	3
1807	2.01	4.12	8.284	sp|Q9NQH7|XPP3_HUMAN	Probable Xaa-Pro aminopeptidase 3	HUMAN	3
1808	2.01	4.07	6.905	sp|P55209|NP1L1_HUMAN	Nucleosome assembly protein 1-like 1	HUMAN	3
1809	2.01	2.63	0.7273	sp|Q96K76|UBP47_HUMAN	Ubiquitin carboxyl-terminal hydrolase 47	HUMAN	1
1810	2.01	2.47	2.119	sp|Q9H3U1|UN45A_HUMAN	Protein unc-45 homolog A	HUMAN	1
1811	2.01	2.42	2.965	sp|P52306|GDS1_HUMAN	Rap1 GTPase-GDP dissociation stimulator 1	HUMAN	1
1812	2.01	2.31	2.838	sp|P61221|ABCE1_HUMAN	ATP-binding cassette sub-family E member 1	HUMAN	1
1813	2.01	2.3	1.56	sp|O95208|EPN2_HUMAN	Epsin-2	HUMAN	1
1813	0	2.15	1.582	sp|Q9H201|EPN3_HUMAN	Epsin-3	HUMAN	1
1814	2.01	2.3	4.545	sp|O00170|AIP_HUMAN	AH receptor-interacting protein	HUMAN	1
1815	2.01	2.29	1.423	sp|O94887|FARP2_HUMAN	FERM, RhoGEF and pleckstrin domain-containing protein 2	HUMAN	1
1816	2.01	2.29	2.732	sp|Q9BVP2|GNL3_HUMAN	Guanine nucleotide-binding protein-like 3	HUMAN	1
1817	2.01	2.26	1.297	sp|O14976|GAK_HUMAN	Cyclin-G-associated kinase	HUMAN	2
1818	2.01	2.26	2.89	sp|O43823|AKAP8_HUMAN	A-kinase anchor protein 8	HUMAN	1
1819	2.01	2.24	2.539	sp|Q5VV41|ARHGG_HUMAN	Rho guanine nucleotide exchange factor 16	HUMAN	1
1820	2.01	2.23	1.066	sp|O95197|RTN3_HUMAN	Reticulon-3	HUMAN	2
1821	2.01	2.22	1.544	sp|O15091|MRRP3_HUMAN	Mitochondrial ribonuclease P protein 3	HUMAN	2
1822	2.01	2.2	1.765	sp|Q9P0V3|SH3B4_HUMAN	SH3 domain-binding protein 4	HUMAN	1
1823	2.01	2.2	1.253	sp|Q12769|NU160_HUMAN	Nuclear pore complex protein Nup160	HUMAN	1
1824	2.01	2.2	3.636	sp|Q4G148|GXLT1_HUMAN	Glucoside xylosyltransferase 1	HUMAN	1
1825	2.01	2.19	3.281	sp|A6ND36|FA83G_HUMAN	Protein FAM83G	HUMAN	1
1826	2.01	2.18	0.4416	sp|P11717|MPRI_HUMAN	Cation-independent mannose-6-phosphate receptor	HUMAN	1
1827	2.01	2.18	4.419	sp|Q9NW68|BSDC1_HUMAN	BSD domain-containing protein 1	HUMAN	1
1828	2.01	2.17	2.456	sp|Q9NRW7|VPS45_HUMAN	Vacuolar protein sorting-associated protein 45	HUMAN	1
1829	2.01	2.17	2.134	sp|O95352|ATG7_HUMAN	Ubiquitin-like modifier-activating enzyme ATG7	HUMAN	1
1830	2.01	2.16	0.828	sp|Q14157|UBP2L_HUMAN	Ubiquitin-associated protein 2-like	HUMAN	1
1831	2.01	2.16	1.905	sp|Q9UPT5|EXOC7_HUMAN	Exocyst complex component 7	HUMAN	1
1832	2.01	2.16	4.237	sp|P09913|IFIT2_HUMAN	Interferon-induced protein with tetratricopeptide repeats 2	HUMAN	1
1833	2.01	2.16	1.903	sp|O94929|ABLM3_HUMAN	Actin-binding LIM protein 3	HUMAN	1
1834	2.01	2.15	2.821	sp|Q13409|DC1I2_HUMAN	Cytoplasmic dynein 1 intermediate chain 2	HUMAN	2
1835	2.01	2.13	0.5771	sp|P18583|SON_HUMAN	Protein SON	HUMAN	1
1836	2.01	2.13	9.055	sp|Q9GZT6|CC90B_HUMAN	Coiled-coil domain-containing protein 90B, mitochondrial	HUMAN	1
1837	2.01	2.13	3.484	sp|Q658P3|STEA3_HUMAN	Metalloreductase STEAP3	HUMAN	2
1838	2.01	2.13	13.61	sp|P55008|AIF1_HUMAN	Allograft inflammatory factor 1	HUMAN	1
1839	2.01	2.13	6.048	sp|Q2TAA2|IAH1_HUMAN	Isoamyl acetate-hydrolyzing esterase 1 homolog	HUMAN	1
1840	2.01	2.12	3.361	sp|P29350|PTN6_HUMAN	Tyrosine-protein phosphatase non-receptor type 6	HUMAN	1
1841	2.01	2.11	1.772	sp|Q09161|NCBP1_HUMAN	Nuclear cap-binding protein subunit 1	HUMAN	1
1842	2.01	2.11	3.208	sp|Q14498|RBM39_HUMAN	RNA-binding protein 39	HUMAN	1
1843	2.01	2.11	4.255	sp|P41227|NAA10_HUMAN	N-alpha-acetyltransferase 10	HUMAN	1
1844	2.01	2.1	5.308	sp|Q8N684|CPSF7_HUMAN	Cleavage and polyadenylation specificity factor subunit 7	HUMAN	1
1845	2.01	2.09	1.351	sp|O00192|ARVC_HUMAN	Armadillo repeat protein deleted in velo-cardio-facial syndrome	HUMAN	1
1846	2.01	2.09	1.653	sp|Q8TEQ8|PIGO_HUMAN	GPI ethanolamine phosphate transferase 3	HUMAN	1
1847	2.01	2.09	7.955	sp|Q9BQ61|CS043_HUMAN	Uncharacterized protein C19orf43	HUMAN	1
1848	2.01	2.09	6.599	sp|P61758|PFD3_HUMAN	Prefoldin subunit 3	HUMAN	2
1849	2.01	2.08	2.72	sp|O43670|ZN207_HUMAN	Zinc finger protein 207	HUMAN	2
1850	2.01	2.08	5.789	sp|Q9BSD7|NTPCR_HUMAN	Cancer-related nucleoside-triphosphatase	HUMAN	1
1851	2.01	2.08	8.097	sp|P07478|TRY2_HUMAN	Trypsin-2	HUMAN	7
1851	0	2.06	8.097	sp|P07477|TRY1_HUMAN	Trypsin-1	HUMAN	7
1851	0	2.05	8.097	sp|Q8NHM4|TRY6_HUMAN	Putative trypsin-6	HUMAN	7
1852	2.01	2.08	25	sp|O00244|ATOX1_HUMAN	Copper transport protein ATOX1	HUMAN	2
1853	2.01	2.07	2.351	sp|Q49A26|GLYR1_HUMAN	Putative oxidoreductase GLYR1	HUMAN	1
1854	2.01	2.07	3.03	sp|Q8WU79|SMAP2_HUMAN	Stromal membrane-associated protein 2	HUMAN	1
1855	2.01	2.07	4.074	sp|Q9NQ88|TIGAR_HUMAN	Fructose-2,6-bisphosphatase TIGAR	HUMAN	1
1856	2.01	2.07	5.189	sp|Q9Y6I8|PXMP4_HUMAN	Peroxisomal membrane protein 4	HUMAN	1
1857	2.01	2.07	10.68	sp|Q96FQ6|S10AG_HUMAN	Protein S100-A16	HUMAN	1
1858	2.01	2.07	4.152	sp|Q8N5M1|ATPF2_HUMAN	ATP synthase mitochondrial F1 complex assembly factor 2	HUMAN	1
1859	2.01	2.06	3.704	sp|Q14449|GRB14_HUMAN	Growth factor receptor-bound protein 14	HUMAN	1
1860	2.01	2.06	4.348	sp|P36959|GMPR1_HUMAN	GMP reductase 1	HUMAN	1
1861	2.01	2.06	2.667	sp|P35659|DEK_HUMAN	Protein DEK	HUMAN	2
1862	2.01	2.05	4.583	sp|Q12849|GRSF1_HUMAN	G-rich sequence factor 1	HUMAN	1
1863	2.01	2.05	10.2	sp|P50583|AP4A_HUMAN	Bis(5'-nucleosyl)-tetraphosphatase [asymmetrical]	HUMAN	1
1864	2.01	2.04	6.383	sp|Q9UJ68|MSRA_HUMAN	Mitochondrial peptide methionine sulfoxide reductase	HUMAN	2
1865	2.01	2.03	5.696	sp|P53370|NUDT6_HUMAN	Nucleoside diphosphate-linked moiety X motif 6	HUMAN	1
1866	2.01	2.03	6.179	sp|P00748|FA12_HUMAN	Coagulation factor XII	HUMAN	3
1867	2.01	2.03	7.818	sp|Q92890|UFD1_HUMAN	Ubiquitin fusion degradation protein 1 homolog	HUMAN	3
1868	2.01	2.03	7.368	sp|Q9H910|HN1L_HUMAN	Hematological and neurological expressed 1-like protein	HUMAN	2
1869	2.01	2.03	14.05	sp|O43768|ENSA_HUMAN	Alpha-endosulfine	HUMAN	2
1870	2.01	2.02	8.995	sp|Q6UW68|TM205_HUMAN	Transmembrane protein 205	HUMAN	3
1871	2.01	2.02	4.808	sp|Q13077|TRAF1_HUMAN	TNF receptor-associated factor 1	HUMAN	1
1872	2.01	2.02	1.843	sp|P04003|C4BPA_HUMAN	C4b-binding protein alpha chain	HUMAN	1
1873	2.01	2.01	5.072	sp|Q9Y6N1|COX11_HUMAN	Cytochrome c oxidase assembly protein COX11, mitochondrial	HUMAN	1
1874	2.01	2.01	8.543	sp|P78560|CRADD_HUMAN	Death domain-containing protein CRADD	HUMAN	1
1875	2.01	2.01	4	sp|Q9NQT5|EXOS3_HUMAN	Exosome complex component RRP40	HUMAN	1
1876	2	45.24	67.34	sp|P04350|TBB4A_HUMAN	Tubulin beta-4A chain	HUMAN	83
1876	0	20.23	34.98	sp|Q9BUF5|TBB6_HUMAN	Tubulin beta-6 chain	HUMAN	38
1877	2	23.53	19.59	sp|P33261|CP2CJ_HUMAN	Cytochrome P450 2C19	HUMAN	23
1878	2	13.59	66.86	sp|O14950|ML12B_HUMAN	Myosin regulatory light chain 12B	HUMAN	21
1879	2	12.24	20.94	sp|P55795|HNRH2_HUMAN	Heterogeneous nuclear ribonucleoprotein H2	HUMAN	12
1880	2	9.21	34.24	sp|P61224|RAP1B_HUMAN	Ras-related protein Rap-1b	HUMAN	10
1880	0	7.1	28.26	sp|A6NIZ1|RP1BL_HUMAN	Ras-related protein Rap-1b-like protein	HUMAN	8
1881	2	7.91	9.605	sp|Q6NT55|CP4FN_HUMAN	Cytochrome P450 4F22	HUMAN	9
1882	2	6.04	16.43	sp|Q92930|RAB8B_HUMAN	Ras-related protein Rab-8B	HUMAN	6
1883	2	4.37	2.685	sp|Q68E01|INT3_HUMAN	Integrator complex subunit 3	HUMAN	2
1884	2	4.12	3.541	sp|A0AV96|RBM47_HUMAN	RNA-binding protein 47	HUMAN	2
1885	2	4.09	5.862	sp|P11245|ARY2_HUMAN	Arylamine N-acetyltransferase 2	HUMAN	2
1886	2	2.74	1.943	sp|Q63HK5|TSH3_HUMAN	Teashirt homolog 3	HUMAN	1
1887	2	2.65	2.5	sp|Q92743|HTRA1_HUMAN	Serine protease HTRA1	HUMAN	1
1888	2	2.6	0.8902	sp|Q86W92|LIPB1_HUMAN	Liprin-beta-1	HUMAN	1
1889	2	2.42	5.464	sp|Q6Q788|APOA5_HUMAN	Apolipoprotein A-V	HUMAN	1
1890	2	2.41	4.618	sp|Q8IYM9|TRI22_HUMAN	E3 ubiquitin-protein ligase TRIM22	HUMAN	1
1891	2	2.4	2.603	sp|Q9H173|SIL1_HUMAN	Nucleotide exchange factor SIL1	HUMAN	1
[truncated: 440 more rows]

## Sheet: iTRAQ 2
Unused	Total	%Cov(95)	Accession	Name	Species	Peptides(95%)
336.76	336.76	80.27	sp|P31327|CPSM_HUMAN	Carbamoyl-phosphate synthase [ammonia], mitochondrial	HUMAN	425
221.71	221.87	55.36	sp|P49327|FAS_HUMAN	Fatty acid synthase	HUMAN	172
215.35	215.59	53.37	sp|P35579|MYH9_HUMAN	Myosin-9	HUMAN	180
183.26	183.89	46.68	sp|Q13813|SPTN1_HUMAN	Spectrin alpha chain, non-erythrocytic 1	HUMAN	116
164.68	165.49	79.16	sp|O75891|AL1L1_HUMAN	Cytosolic 10-formyltetrahydrofolate dehydrogenase	HUMAN	138
156.08	156.5	43.5	sp|O75369|FLNB_HUMAN	Filamin-B	HUMAN	102
149.6	151.32	44.88	sp|Q01082|SPTB2_HUMAN	Spectrin beta chain, non-erythrocytic 1	HUMAN	106
143.59	143.74	80.27	sp|P00325|ADH1B_HUMAN	Alcohol dehydrogenase 1B	HUMAN	167
141.86	142.52	26.6	sp|Q15149|PLEC_HUMAN	Plectin	HUMAN	106
121.6	122.29	51.87	sp|Q06278|ADO_HUMAN	Aldehyde oxidase	HUMAN	82
121.15	122.12	72.49	sp|P23141|EST1_HUMAN	Liver carboxylesterase 1	HUMAN	166
119.83	120.36	72.22	sp|P00367|DHE3_HUMAN	Glutamate dehydrogenase 1, mitochondrial	HUMAN	147
119.47	120.79	70.16	sp|P10809|CH60_HUMAN	60 kDa heat shock protein, mitochondrial	HUMAN	149
117.45	118.89	74.95	sp|P04040|CATA_HUMAN	Catalase	HUMAN	129
112.71	114.04	75.24	sp|P05091|ALDH2_HUMAN	Aldehyde dehydrogenase, mitochondrial	HUMAN	125
110.66	112.5	42.54	sp|Q13576|IQGA2_HUMAN	Ras GTPase-activating-like protein IQGAP2	HUMAN	70
108.54	109.05	60.53	sp|P11586|C1TC_HUMAN	C-1-tetrahydrofolate synthase, cytoplasmic	HUMAN	84
108.23	108.88	48.11	sp|P35573|GDE_HUMAN	Glycogen debranching enzyme	HUMAN	83
106.52	106.6	29.93	sp|Q09666|AHNK_HUMAN	Neuroblast differentiation-associated protein AHNAK	HUMAN	86
104.36	107.14	54.84	sp|P11498|PYC_HUMAN	Pyruvate carboxylase, mitochondrial	HUMAN	96
99.8	100.86	66.63	sp|O43707|ACTN4_HUMAN	Alpha-actinin-4	HUMAN	85
99.54	99.71	78.74	sp|P07237|PDIA1_HUMAN	Protein disulfide-isomerase	HUMAN	90
98.94	100.14	40.6	sp|Q00610|CLH1_HUMAN	Clathrin heavy chain 1	HUMAN	72
93.48	94.85	74.65	sp|P05783|K1C18_HUMAN	Keratin, type I cytoskeletal 18	HUMAN	74
92.93	94.18	52.55	sp|P14625|ENPL_HUMAN	Endoplasmin	HUMAN	64
91.84	93.48	52.13	sp|Q9P2E9|RRBP1_HUMAN	Ribosome-binding protein 1	HUMAN	60
91.62	95.92	64.86	sp|P02768|ALBU_HUMAN	Serum albumin	HUMAN	63
91.61	92.65	72.2	sp|Q08426|ECHP_HUMAN	Peroxisomal bifunctional enzyme	HUMAN	67
90.42	90.42	90.85	sp|P69905|HBA_HUMAN	Hemoglobin subunit alpha	HUMAN	132
87.97	94.74	82.89	sp|P08319|ADH4_HUMAN	Alcohol dehydrogenase 4	HUMAN	117
86.73	87	63.89	sp|P08133|ANXA6_HUMAN	Annexin A6	HUMAN	68
85.78	87.3	54.9	sp|P06737|PYGL_HUMAN	Glycogen phosphorylase, liver form	HUMAN	67
85.76	87.64	59.11	sp|P40939|ECHA_HUMAN	Trifunctional enzyme subunit alpha, mitochondrial	HUMAN	77
85.71	87.32	70.28	sp|P54868|HMCS2_HUMAN	Hydroxymethylglutaryl-CoA synthase, mitochondrial	HUMAN	98
84.44	85.25	59.49	sp|P25705|ATPA_HUMAN	ATP synthase subunit alpha, mitochondrial	HUMAN	76
84.17	84.31	84.44	sp|P21549|SPYA_HUMAN	Serine--pyruvate aminotransferase	HUMAN	98
83.79	85.25	62.34	sp|P68104|EF1A1_HUMAN	Elongation factor 1-alpha 1	HUMAN	77
83.15	84.64	47.09	sp|P13639|EF2_HUMAN	Elongation factor 2	HUMAN	52
82.72	86.26	35.54	sp|P01024|CO3_HUMAN	Complement C3	HUMAN	50
81.74	82.16	68.12	sp|P05787|K2C8_HUMAN	Keratin, type II cytoskeletal 8	HUMAN	80
81.65	82.78	47.88	sp|Q14697|GANAB_HUMAN	Neutral alpha-glucosidase AB	HUMAN	62
80.37	80.45	66.15	sp|P07099|HYEP_HUMAN	Epoxide hydrolase 1	HUMAN	79
79.94	80.51	70.4	sp|P80404|GABT_HUMAN	4-aminobutyrate aminotransferase, mitochondrial	HUMAN	75
79.87	83.38	80.8	sp|Q04828|AK1C1_HUMAN	Aldo-keto reductase family 1 member C1	HUMAN	99
79.29	80.75	49.55	sp|P55157|MTP_HUMAN	Microsomal triglyceride transfer protein large subunit	HUMAN	58
78.32	90.71	69.26	sp|P00352|AL1A1_HUMAN	Retinal dehydrogenase 1	HUMAN	116
78.05	78.64	83.24	sp|P05062|ALDOB_HUMAN	Fructose-bisphosphate aldolase B	HUMAN	121
76.88	79.19	51.74	sp|Q9UL12|SARDH_HUMAN	Sarcosine dehydrogenase, mitochondrial	HUMAN	51
75.04	75.36	80.86	sp|P42765|THIM_HUMAN	3-ketoacyl-CoA thiolase, mitochondrial	HUMAN	103
74.28	74.81	66.13	sp|P63261|ACTG_HUMAN	Actin, cytoplasmic 2	HUMAN	129
0	74.81	66.13	sp|P60709|ACTB_HUMAN	Actin, cytoplasmic 1	HUMAN	129
73.61	74.94	27.19	sp|Q9Y490|TLN1_HUMAN	Talin-1	HUMAN	50
73.26	73.83	63.44	sp|Q16822|PCKGM_HUMAN	Phosphoenolpyruvate carboxykinase [GTP], mitochondrial	HUMAN	79
73.07	74.2	56.57	sp|P11021|GRP78_HUMAN	78 kDa glucose-regulated protein	HUMAN	58
71.14	74.1	44.67	sp|P07900|HS90A_HUMAN	Heat shock protein HSP 90-alpha	HUMAN	50
70.8	71.96	59.65	sp|Q16851|UGPA_HUMAN	UTP--glucose-1-phosphate uridylyltransferase	HUMAN	72
70.43	73.37	71.9	sp|P24752|THIL_HUMAN	Acetyl-CoA acetyltransferase, mitochondrial	HUMAN	97
69.25	69.83	51.72	sp|P02787|TRFE_HUMAN	Serotransferrin	HUMAN	51
68.65	69.87	95.24	sp|P68871|HBB_HUMAN	Hemoglobin subunit beta	HUMAN	117
68.52	69.38	53.87	sp|P33121|ACSL1_HUMAN	Long-chain-fatty-acid--CoA ligase 1	HUMAN	51
68.49	69.03	70.23	sp|P00505|AATM_HUMAN	Aspartate aminotransferase, mitochondrial	HUMAN	61
68.12	68.78	68.62	sp|P06576|ATPB_HUMAN	ATP synthase subunit beta, mitochondrial	HUMAN	94
67.2	68.69	50.35	sp|Q9UI17|M2GD_HUMAN	Dimethylglycine dehydrogenase, mitochondrial	HUMAN	42
67.06	67.78	13.47	sp|Q14204|DYHC1_HUMAN	Cytoplasmic dynein 1 heavy chain 1	HUMAN	46
66.62	67.75	59.21	sp|P30101|PDIA3_HUMAN	Protein disulfide-isomerase A3	HUMAN	57
66.31	66.68	68.11	sp|P27797|CALR_HUMAN	Calreticulin	HUMAN	55
66.1	66.44	64.64	sp|Q08AH3|ACS2A_HUMAN	Acyl-coenzyme A synthetase ACSM2A, mitochondrial	HUMAN	60
66.07	66.98	75.36	sp|O75874|IDHC_HUMAN	Isocitrate dehydrogenase [NADP] cytoplasmic	HUMAN	67
65.62	66.35	67.08	sp|P36871|PGM1_HUMAN	Phosphoglucomutase-1	HUMAN	56
65.56	66.14	66.19	sp|P50440|GATM_HUMAN	Glycine amidinotransferase, mitochondrial	HUMAN	66
65.38	68.41	49.73	sp|P51659|DHB4_HUMAN	Peroxisomal multifunctional enzyme type 2	HUMAN	60
65.15	65.76	68.35	sp|Q3LXA3|DHAK_HUMAN	Bifunctional ATP-dependent dihydroxyacetone kinase/FAD-AMP lyase (cyclizing)	HUMAN	53
64.36	67.32	47.86	sp|P38646|GRP75_HUMAN	Stress-70 protein, mitochondrial	HUMAN	46
64.24	64.93	67.49	sp|Q93088|BHMT1_HUMAN	Betaine--homocysteine S-methyltransferase 1	HUMAN	59
63.57	65.23	52.56	sp|P02545|LMNA_HUMAN	Prelamin-A/C	HUMAN	42
62.1	64.54	51.94	sp|P13667|PDIA4_HUMAN	Protein disulfide-isomerase A4	HUMAN	46
61.09	62	74.81	sp|P32754|HPPD_HUMAN	4-hydroxyphenylpyruvate dioxygenase	HUMAN	52
61.06	61.43	64.62	sp|P09110|THIK_HUMAN	3-ketoacyl-CoA thiolase, peroxisomal	HUMAN	59
60.52	60.69	79.14	sp|P30086|PEBP1_HUMAN	Phosphatidylethanolamine-binding protein 1	HUMAN	58
59.74	69.77	25.31	sp|P21333|FLNA_HUMAN	Filamin-A	HUMAN	45
59.63	60.55	53.59	sp|P49748|ACADV_HUMAN	Very long-chain specific acyl-CoA dehydrogenase, mitochondrial	HUMAN	42
59.26	59.96	71.2	sp|P06733|ENOA_HUMAN	Alpha-enolase	HUMAN	80
58.79	59.71	58.01	sp|P30613|KPYR_HUMAN	Pyruvate kinase isozymes R/L	HUMAN	37
58.64	58.9	58.08	sp|P30038|AL4A1_HUMAN	Delta-1-pyrroline-5-carboxylate dehydrogenase, mitochondrial	HUMAN	47
58.57	59.34	64.3	sp|Q02252|MMSA_HUMAN	Methylmalonate-semialdehyde dehydrogenase [acylating], mitochondrial	HUMAN	66
58.32	59.45	76.42	sp|P04406|G3P_HUMAN	Glyceraldehyde-3-phosphate dehydrogenase	HUMAN	81
57.41	57.8	67.59	sp|P45954|ACDSB_HUMAN	Short/branched chain specific acyl-CoA dehydrogenase, mitochondrial	HUMAN	44
56.96	57.26	74.5	sp|Q71U36|TBA1A_HUMAN	Tubulin alpha-1A chain	HUMAN	61
56.87	58.46	75.52	sp|P30084|ECHM_HUMAN	Enoyl-CoA hydratase, mitochondrial	HUMAN	59
56.76	60.19	41.34	sp|Q9Y4L1|HYOU1_HUMAN	Hypoxia up-regulated protein 1	HUMAN	37
56.72	56.87	71.82	sp|Q13228|SBP1_HUMAN	Selenium-binding protein 1	HUMAN	50
56.67	57.18	56.18	sp|P04843|RPN1_HUMAN	Dolichyl-diphosphooligosaccharide--protein glycosyltransferase subunit 1	HUMAN	38
56.22	85.16	28.04	sp|P35580|MYH10_HUMAN	Myosin-10	HUMAN	58
56.02	58.62	53.19	sp|Q9UJS0|CMC2_HUMAN	Calcium-binding mitochondrial carrier protein Aralar2	HUMAN	37
55.64	56.25	56.39	sp|P31513|FMO3_HUMAN	Dimethylaniline monooxygenase [N-oxide-forming] 3	HUMAN	40
55.31	56.15	55.21	sp|P22307|NLTP_HUMAN	Non-specific lipid-transfer protein	HUMAN	50
55.02	55.33	67.7	sp|P34896|GLYC_HUMAN	Serine hydroxymethyltransferase, cytosolic	HUMAN	53
54.53	57.98	50.74	sp|P55072|TERA_HUMAN	Transitional endoplasmic reticulum ATPase	HUMAN	43
54.06	54.59	84.68	sp|P04179|SODM_HUMAN	Superoxide dismutase [Mn], mitochondrial	HUMAN	83
53.99	54.97	67.51	sp|P00480|OTC_HUMAN	Ornithine carbamoyltransferase, mitochondrial	HUMAN	43
53.59	53.87	61.34	sp|O60701|UGDH_HUMAN	UDP-glucose 6-dehydrogenase	HUMAN	37
53.33	54.67	50.72	sp|Q9Y2P5|S27A5_HUMAN	Bile acyl-CoA synthetase	HUMAN	46
53.31	54.93	32.78	sp|Q13423|NNTM_HUMAN	NAD(P) transhydrogenase, mitochondrial	HUMAN	36
52.49	52.54	73.87	sp|P07437|TBB5_HUMAN	Tubulin beta chain	HUMAN	65
52.36	52.64	50.83	sp|O95954|FTCD_HUMAN	Formimidoyltransferase-cyclodeaminase	HUMAN	41
52.32	52.97	45.79	sp|P16435|NCPR_HUMAN	NADPH--cytochrome P450 reductase	HUMAN	40
52.09	52.24	53.31	sp|P16662|UD2B7_HUMAN	UDP-glucuronosyltransferase 2B7	HUMAN	60
51.87	52	68.07	sp|P00338|LDHA_HUMAN	L-lactate dehydrogenase A chain	HUMAN	46
51.46	52.44	51.02	sp|P11712|CP2C9_HUMAN	Cytochrome P450 2C9	HUMAN	40
51.4	52.01	51.76	sp|P49419|AL7A1_HUMAN	Alpha-aminoadipic semialdehyde dehydrogenase	HUMAN	38
51.3	53.57	34.69	sp|P22314|UBA1_HUMAN	Ubiquitin-like modifier-activating enzyme 1	HUMAN	38
51.22	51.66	57.25	sp|P07954|FUMH_HUMAN	Fumarate hydratase, mitochondrial	HUMAN	54
51.12	53.34	24.31	sp|P0C0L5|CO4B_HUMAN	Complement C4-B	HUMAN	33
0	51.18	22.76	sp|P0C0L4|CO4A_HUMAN	Complement C4-A	HUMAN	32
51.03	51.98	84.42	sp|P00441|SODC_HUMAN	Superoxide dismutase [Cu-Zn]	HUMAN	45
50.98	52.85	63.83	sp|P00966|ASSY_HUMAN	Argininosuccinate synthase	HUMAN	47
50.56	51.48	50.16	sp|O14975|S27A2_HUMAN	Very long-chain acyl-CoA synthetase	HUMAN	31
50.19	53.13	86.65	sp|P05089|ARGI1_HUMAN	Arginase-1	HUMAN	53
49.81	51.78	61.15	sp|P00558|PGK1_HUMAN	Phosphoglycerate kinase 1	HUMAN	45
49.6	50.41	44.13	sp|P22033|MUTA_HUMAN	Methylmalonyl-CoA mutase, mitochondrial	HUMAN	34
49.52	51.04	25.97	sp|P42704|LPPRC_HUMAN	Leucine-rich PPR motif-containing protein, mitochondrial	HUMAN	28
48.84	70.05	25.41	sp|Q7Z406|MYH14_HUMAN	Myosin-14	HUMAN	44
48.42	49.11	47.59	sp|P31040|DHSA_HUMAN	Succinate dehydrogenase [ubiquinone] flavoprotein subunit, mitochondrial	HUMAN	37
47.72	49.44	43.59	sp|Q04446|GLGB_HUMAN	1,4-alpha-glucan-branching enzyme	HUMAN	33
47.38	48.23	49.22	sp|P26038|MOES_HUMAN	Moesin	HUMAN	34
47.37	48.67	58.19	sp|P28838|AMPL_HUMAN	Cytosol aminopeptidase	HUMAN	40
47.23	48.65	58.95	sp|Q96KP4|CNDP2_HUMAN	Cytosolic non-specific dipeptidase	HUMAN	37
47.02	47.74	52.54	sp|P02679|FIBG_HUMAN	Fibrinogen gamma chain	HUMAN	29
46.95	48.41	46.43	sp|P05165|PCCA_HUMAN	Propionyl-CoA carboxylase alpha chain, mitochondrial	HUMAN	33
46.78	47.06	34.39	sp|O95479|G6PE_HUMAN	GDH/6PGL endoplasmic bifunctional protein	HUMAN	27
46.75	47.8	36.61	sp|Q9UDR5|AASS_HUMAN	Alpha-aminoadipic semialdehyde synthase, mitochondrial	HUMAN	25
46.63	47.01	54.38	sp|P43490|NAMPT_HUMAN	Nicotinamide phosphoribosyltransferase	HUMAN	30
46.45	46.71	44.47	sp|P22309|UD11_HUMAN	UDP-glucuronosyltransferase 1-1	HUMAN	52
46.36	47.34	55.47	sp|P11509|CP2A6_HUMAN	Cytochrome P450 2A6	HUMAN	43
46.26	46.75	47.16	sp|P21980|TGM2_HUMAN	Protein-glutamine gamma-glutamyltransferase 2	HUMAN	45
46.23	47.84	27.55	sp|O43795|MYO1B_HUMAN	Unconventional myosin-Ib	HUMAN	26
46.21	47.27	78.03	sp|Q16836|HCDH_HUMAN	Hydroxyacyl-coenzyme A dehydrogenase, mitochondrial	HUMAN	47
45.41	45.79	42.18	sp|Q99798|ACON_HUMAN	Aconitate hydratase, mitochondrial	HUMAN	36
45.34	45.64	50.77	sp|P22695|QCR2_HUMAN	Cytochrome b-c1 complex subunit 2, mitochondrial	HUMAN	33
45.3	46.32	69.82	sp|P40926|MDHM_HUMAN	Malate dehydrogenase, mitochondrial	HUMAN	43
44.94	45.82	67.31	sp|P17174|AATC_HUMAN	Aspartate aminotransferase, cytoplasmic	HUMAN	47
44.93	45.73	49.55	sp|P34913|HYES_HUMAN	Bifunctional epoxide hydrolase 2	HUMAN	36
44.59	48.5	58.53	sp|P34897|GLYM_HUMAN	Serine hydroxymethyltransferase, mitochondrial	HUMAN	35
44.45	44.73	59.55	sp|P50395|GDIB_HUMAN	Rab GDP dissociation inhibitor beta	HUMAN	25
44.21	44.55	66.67	sp|Q16762|THTR_HUMAN	Thiosulfate sulfurtransferase	HUMAN	41
44.06	44.73	48.34	sp|P04844|RPN2_HUMAN	Dolichyl-diphosphooligosaccharide--protein glycosyltransferase subunit 2	HUMAN	29
44.02	44.46	71.62	sp|Q9UJM8|HAOX1_HUMAN	Hydroxyacid oxidase 1	HUMAN	42
44.01	44.9	75.68	sp|P09210|GSTA2_HUMAN	Glutathione S-transferase A2	HUMAN	68
43.92	52.26	48.14	sp|P11142|HSP7C_HUMAN	Heat shock cognate 71 kDa protein	HUMAN	50
43.88	44.82	40.16	sp|P05181|CP2E1_HUMAN	Cytochrome P450 2E1	HUMAN	36
43.71	44.04	64.2	sp|P09467|F16P1_HUMAN	Fructose-1,6-bisphosphatase 1	HUMAN	48
43.68	44.36	67.62	sp|P21695|GPDA_HUMAN	Glycerol-3-phosphate dehydrogenase [NAD(+)], cytoplasmic	HUMAN	32
43.29	44.59	30.4	sp|P05023|AT1A1_HUMAN	Sodium/potassium-transporting ATPase subunit alpha-1	HUMAN	28
43.15	44.08	68.35	sp|Q00796|DHSO_HUMAN	Sorbitol dehydrogenase	HUMAN	37
42.88	43.93	49.26	sp|P00738|HPT_HUMAN	Haptoglobin	HUMAN	24
42.77	43.75	51.83	sp|Q9UBQ7|GRHPR_HUMAN	Glyoxylate reductase/hydroxypyruvate reductase	HUMAN	40
42.64	43.83	51.59	sp|P49326|FMO5_HUMAN	Dimethylaniline monooxygenase [N-oxide-forming] 5	HUMAN	33
42.6	43.55	51.48	sp|P55084|ECHB_HUMAN	Trifunctional enzyme subunit beta, mitochondrial	HUMAN	37
42.47	42.53	46.52	sp|P08684|CP3A4_HUMAN	Cytochrome P450 3A4	HUMAN	46
42.32	43.24	66.37	sp|P07355|ANXA2_HUMAN	Annexin A2	HUMAN	28
42.28	51.56	52.88	sp|P48735|IDHP_HUMAN	Isocitrate dehydrogenase [NADP], mitochondrial	HUMAN	37
42.2	46.57	53.22	sp|P08670|VIME_HUMAN	Vimentin	HUMAN	27
42.12	43.52	28.54	sp|Q02218|ODO1_HUMAN	2-oxoglutarate dehydrogenase, mitochondrial	HUMAN	24
41.94	43.12	49.24	sp|Q15067|ACOX1_HUMAN	Peroxisomal acyl-coenzyme A oxidase 1	HUMAN	29
41.84	44.46	76.1	sp|P35232|PHB_HUMAN	Prohibitin	HUMAN	27
41.79	42.15	67.16	sp|Q16698|DECR_HUMAN	2,4-dienoyl-CoA reductase, mitochondrial	HUMAN	38
41.6	42.68	29.21	sp|P02671|FIBA_HUMAN	Fibrinogen alpha chain	HUMAN	29
41.43	80.02	57.06	sp|P12814|ACTN1_HUMAN	Alpha-actinin-1	HUMAN	58
41.29	41.49	65.57	sp|Q00266|METK1_HUMAN	S-adenosylmethionine synthase isoform type-1	HUMAN	32
41.2	41.96	32.4	sp|P21399|ACOC_HUMAN	Cytoplasmic aconitate hydratase	HUMAN	26
40.97	48.64	44.29	sp|P10632|CP2C8_HUMAN	Cytochrome P450 2C8	HUMAN	39
40.92	41.56	52.22	sp|Q9Y6N5|SQRD_HUMAN	Sulfide:quinone oxidoreductase, mitochondrial	HUMAN	22
40.78	41.13	65	sp|P08758|ANXA5_HUMAN	Annexin A5	HUMAN	29
40.68	43.26	32.84	sp|P23378|GCSP_HUMAN	Glycine dehydrogenase [decarboxylating], mitochondrial	HUMAN	33
40.07	40.36	46.44	sp|Q02928|CP4AB_HUMAN	Cytochrome P450 4A11	HUMAN	35
39.99	40.72	57.3	sp|Q93099|HGD_HUMAN	Homogentisate 1,2-dioxygenase	HUMAN	28
39.9	40.02	49.9	sp|P05177|CP1A2_HUMAN	Cytochrome P450 1A2	HUMAN	32
39.83	40.1	53.06	sp|P51570|GALK1_HUMAN	Galactokinase	HUMAN	26
39.81	40.61	55.79	sp|Q06520|ST2A1_HUMAN	Bile salt sulfotransferase	HUMAN	35
39.16	39.7	26.92	sp|Q7KZF4|SND1_HUMAN	Staphylococcal nuclease domain-containing protein 1	HUMAN	24
38.95	39.87	72.67	sp|P13804|ETFA_HUMAN	Electron transfer flavoprotein subunit alpha, mitochondrial	HUMAN	34
38.78	42.03	43.58	sp|P02675|FIBB_HUMAN	Fibrinogen beta chain	HUMAN	37
38.59	39.18	51.91	sp|Q6YN16|HSDL2_HUMAN	Hydroxysteroid dehydrogenase-like protein 2	HUMAN	27
38.19	38.43	71.68	sp|P60174|TPIS_HUMAN	Triosephosphate isomerase	HUMAN	42
38.15	38.39	57.35	sp|Q03154|ACY1_HUMAN	Aminoacylase-1	HUMAN	31
38.11	39.39	70.98	sp|P30041|PRDX6_HUMAN	Peroxiredoxin-6	HUMAN	24
37.94	38.05	55.79	sp|Q13011|ECH1_HUMAN	Delta(3,5)-Delta(2,4)-dienoyl-CoA isomerase, mitochondrial	HUMAN	38
37.79	38.86	24.6	sp|Q9NSE4|SYIM_HUMAN	Isoleucine--tRNA ligase, mitochondrial	HUMAN	21
37.46	38.79	21.77	sp|Q00341|VIGLN_HUMAN	Vigilin	HUMAN	22
37.42	38.73	75.82	sp|Q7Z4W1|DCXR_HUMAN	L-xylulose reductase	HUMAN	49
37.33	37.45	62.14	sp|P16219|ACADS_HUMAN	Short-chain specific acyl-CoA dehydrogenase, mitochondrial	HUMAN	40
37.25	38.19	37.5	sp|P27338|AOFB_HUMAN	Amine oxidase [flavin-containing] B	HUMAN	33
37.22	39.37	47.31	sp|P78329|CP4F2_HUMAN	Leukotriene-B(4) omega-hydroxylase 1	HUMAN	29
37.16	39.47	72.05	sp|P25325|THTM_HUMAN	3-mercaptopyruvate sulfurtransferase	HUMAN	28
37.06	37.9	40.46	sp|O95831|AIFM1_HUMAN	Apoptosis-inducing factor 1, mitochondrial	HUMAN	28
36.78	37.05	36.95	sp|Q16134|ETFD_HUMAN	Electron transfer flavoprotein-ubiquinone oxidoreductase, mitochondrial	HUMAN	31
36.75	38.08	48.6	sp|P78371|TCPB_HUMAN	T-complex protein 1 subunit beta	HUMAN	23
36.71	38.96	21.89	sp|O14841|OPLA_HUMAN	5-oxoprolinase	HUMAN	23
36.68	43.92	45.07	sp|P30837|AL1B1_HUMAN	Aldehyde dehydrogenase X, mitochondrial	HUMAN	31
36.67	37.76	26.99	sp|Q96HY7|DHTK1_HUMAN	Probable 2-oxoglutarate dehydrogenase E1 component DHKTD1, mitochondrial	HUMAN	32
36.65	37.73	50.59	sp|P11310|ACADM_HUMAN	Medium-chain specific acyl-CoA dehydrogenase, mitochondrial	HUMAN	24
36.32	36.42	54.3	sp|P30048|PRDX3_HUMAN	Thioredoxin-dependent peroxide reductase, mitochondrial	HUMAN	36
36.3	37.31	44.71	sp|P05166|PCCB_HUMAN	Propionyl-CoA carboxylase beta chain, mitochondrial	HUMAN	23
36.24	36.49	43.53	sp|P04424|ARLY_HUMAN	Argininosuccinate lyase	HUMAN	33
35.98	36.37	49.48	sp|Q6NVY1|HIBCH_HUMAN	3-hydroxyisobutyryl-CoA hydrolase, mitochondrial	HUMAN	29
35.89	36.41	42.11	sp|P35520|CBS_HUMAN	Cystathionine beta-synthase	HUMAN	23
35.69	38.45	26.2	sp|P16615|AT2A2_HUMAN	Sarcoplasmic/endoplasmic reticulum calcium ATPase 2	HUMAN	20
35.69	36.02	66	sp|Q7Z5P4|DHB13_HUMAN	17-beta-hydroxysteroid dehydrogenase 13	HUMAN	28
35.68	36.41	34.33	sp|P35221|CTNA1_HUMAN	Catenin alpha-1	HUMAN	26
35.51	36.25	42.03	sp|O43175|SERA_HUMAN	D-3-phosphoglycerate dehydrogenase	HUMAN	26
35.25	35.85	37.77	sp|P17987|TCPA_HUMAN	T-complex protein 1 subunit alpha	HUMAN	23
35.2	35.71	44.25	sp|P49411|EFTU_HUMAN	Elongation factor Tu, mitochondrial	HUMAN	23
35.08	40.94	54.35	sp|P28332|ADH6_HUMAN	Alcohol dehydrogenase 6	HUMAN	31
35.04	35.25	50.84	sp|P16930|FAAA_HUMAN	Fumarylacetoacetase	HUMAN	32
34.66	34.9	52.05	sp|Q86YB7|ECHD2_HUMAN	Enoyl-CoA hydratase domain-containing protein 2, mitochondrial	HUMAN	25
34.62	35.89	54.81	sp|Q02338|BDH_HUMAN	D-beta-hydroxybutyrate dehydrogenase, mitochondrial	HUMAN	28
34.51	34.68	55.58	sp|Q86TX2|ACOT1_HUMAN	Acyl-coenzyme A thioesterase 1	HUMAN	23
34.37	34.68	41.97	sp|P50990|TCPQ_HUMAN	T-complex protein 1 subunit theta	HUMAN	22
34.26	35.67	43.93	sp|P07339|CATD_HUMAN	Cathepsin D	HUMAN	43
34.24	35.22	71.84	sp|P16152|CBR1_HUMAN	Carbonyl reductase [NADPH] 1	HUMAN	41
34.2	35.87	40	sp|P51649|SSDH_HUMAN	Succinate-semialdehyde dehydrogenase, mitochondrial	HUMAN	24
34.15	34.97	74.64	sp|Q9NQR4|NIT2_HUMAN	Omega-amidase NIT2	HUMAN	25
33.91	34.43	6.575	sp|P04114|APOB_HUMAN	Apolipoprotein B-100	HUMAN	24
33.88	35.72	21.32	sp|P53621|COPA_HUMAN	Coatomer subunit alpha	HUMAN	19
33.5	33.92	31.92	sp|Q9H6R3|ACSS3_HUMAN	Acyl-CoA synthetase short-chain family member 3, mitochondrial	HUMAN	20
33.4	34.3	41.09	sp|P29401|TKT_HUMAN	Transketolase	HUMAN	24
33.36	34.58	43.29	sp|P23526|SAHH_HUMAN	Adenosylhomocysteinase	HUMAN	23
33.29	33.48	47.12	sp|P00439|PH4H_HUMAN	Phenylalanine-4-hydroxylase	HUMAN	19
33.21	33.54	41.79	sp|P13796|PLSL_HUMAN	Plastin-2	HUMAN	27
33.17	33.38	58.36	sp|O14756|H17B6_HUMAN	17-beta-hydroxysteroid dehydrogenase type 6	HUMAN	28
32.97	33.1	45.97	sp|P05141|ADT2_HUMAN	ADP/ATP translocase 2	HUMAN	24
32.95	33.63	51.83	sp|Q14117|DPYS_HUMAN	Dihydropyrimidinase	HUMAN	23
32.92	33.21	55.99	sp|Q9UBR1|BUP1_HUMAN	Beta-ureidopropionase	HUMAN	28
32.73	33.87	23.91	sp|Q9BSJ8|ESYT1_HUMAN	Extended synaptotagmin-1	HUMAN	18
32.58	32.85	52.49	sp|P00387|NB5R3_HUMAN	NADH-cytochrome b5 reductase 3	HUMAN	23
32.54	33.3	46.3	sp|Q8NBS9|TXND5_HUMAN	Thioredoxin domain-containing protein 5	HUMAN	25
32.38	32.95	32.05	sp|P28331|NDUS1_HUMAN	NADH-ubiquinone oxidoreductase 75 kDa subunit, mitochondrial	HUMAN	17
32.37	32.84	32.29	sp|P49368|TCPG_HUMAN	T-complex protein 1 subunit gamma	HUMAN	18
32.26	34	53.82	sp|Q06323|PSME1_HUMAN	Proteasome activator complex subunit 1	HUMAN	23
32.23	32.28	75	sp|P30039|PBLD_HUMAN	Phenazine biosynthesis-like domain-containing protein	HUMAN	22
32.16	33.71	22.52	sp|P53396|ACLY_HUMAN	ATP-citrate synthase	HUMAN	19
32.1	33.01	24.87	sp|Q99460|PSMD1_HUMAN	26S proteasome non-ATPase regulatory subunit 1	HUMAN	19
31.99	53.96	40.57	sp|P11216|PYGB_HUMAN	Glycogen phosphorylase, brain form	HUMAN	35
31.97	34.12	10.38	sp|P15924|DESP_HUMAN	Desmoplakin	HUMAN	20
31.91	32.6	9.547	sp|Q92616|GCN1L_HUMAN	Translational activator GCN1	HUMAN	19
31.85	32.08	52.41	sp|P22626|ROA2_HUMAN	Heterogeneous nuclear ribonucleoproteins A2/B1	HUMAN	29
31.66	32.18	41.96	sp|P49257|LMAN1_HUMAN	Protein ERGIC-53	HUMAN	27
31.65	32.16	46.81	sp|Q14914|PTGR1_HUMAN	Prostaglandin reductase 1	HUMAN	25
31.51	32.19	23.94	sp|P19338|NUCL_HUMAN	Nucleolin	HUMAN	19
31.35	33.88	25.55	sp|P36776|LONM_HUMAN	Lon protease homolog, mitochondrial	HUMAN	22
31.34	31.92	34.81	sp|P12956|XRCC6_HUMAN	X-ray repair cross-complementing protein 6	HUMAN	21
31.19	31.4	85.44	sp|Q99714|HCD2_HUMAN	3-hydroxyacyl-CoA dehydrogenase type-2	HUMAN	32
31.17	31.32	39.82	sp|P07858|CATB_HUMAN	Cathepsin B	HUMAN	24
30.95	31.24	31.28	sp|Q99424|ACOX2_HUMAN	Peroxisomal acyl-coenzyme A oxidase 2	HUMAN	24
30.76	30.8	64.74	sp|Q08257|QOR_HUMAN	Quinone oxidoreductase	HUMAN	32
30.73	31.48	30.57	sp|P27824|CALX_HUMAN	Calnexin	HUMAN	18
30.69	31.53	60.92	sp|P14550|AK1A1_HUMAN	Alcohol dehydrogenase [NADP(+)]	HUMAN	23
30.59	34.16	34.22	sp|Q07065|CKAP4_HUMAN	Cytoskeleton-associated protein 4	HUMAN	21
30.56	30.63	59.12	sp|Q6IB77|GLYAT_HUMAN	Glycine N-acyltransferase	HUMAN	41
30.32	30.38	41.63	sp|Q14032|BAAT_HUMAN	Bile acid-CoA:amino acid N-acyltransferase	HUMAN	35
30.13	30.78	44.06	sp|P61978|HNRPK_HUMAN	Heterogeneous nuclear ribonucleoprotein K	HUMAN	22
30.1	30.19	40.42	sp|P31930|QCR1_HUMAN	Cytochrome b-c1 complex subunit 1, mitochondrial	HUMAN	32
29.89	30.21	33.59	sp|P23786|CPT2_HUMAN	Carnitine O-palmitoyltransferase 2, mitochondrial	HUMAN	17
29.69	30.28	54.85	sp|Q99623|PHB2_HUMAN	Prohibitin-2	HUMAN	18
29.68	33.83	62.27	sp|P51857|AK1D1_HUMAN	3-oxo-5-beta-steroid 4-dehydrogenase	HUMAN	25
29.62	30.02	39.08	sp|Q9HCC0|MCCB_HUMAN	Methylcrotonoyl-CoA carboxylase beta chain, mitochondrial	HUMAN	20
29.62	29.92	48.28	sp|P60842|IF4A1_HUMAN	Eukaryotic initiation factor 4A-I	HUMAN	26
29.49	31.74	43.67	sp|Q4G0N4|NAKD1_HUMAN	NAD kinase domain-containing protein 1	HUMAN	20
29.34	30.44	40.88	sp|P31939|PUR9_HUMAN	Bifunctional purine biosynthesis protein PURH	HUMAN	18
29.31	29.31	76.97	sp|P62937|PPIA_HUMAN	Peptidyl-prolyl cis-trans isomerase A	HUMAN	26
29.28	29.48	67.49	sp|P21796|VDAC1_HUMAN	Voltage-dependent anion-selective channel protein 1	HUMAN	24
29.26	30.48	27.56	sp|P17858|K6PL_HUMAN	6-phosphofructokinase, liver type	HUMAN	20
29.26	29.63	41.67	sp|P14314|GLU2B_HUMAN	Glucosidase 2 subunit beta	HUMAN	26
29.05	30.39	14.16	sp|P26640|SYVC_HUMAN	Valine--tRNA ligase	HUMAN	17
29.02	29.86	47.44	sp|Q9P0Z9|SOX_HUMAN	Peroxisomal sarcosine oxidase	HUMAN	21
28.94	30.81	17.32	sp|Q86VP6|CAND1_HUMAN	Cullin-associated NEDD8-dissociated protein 1	HUMAN	15
28.85	47.73	47.43	sp|P08107|HSP71_HUMAN	Heat shock 70 kDa protein 1A/1B	HUMAN	37
28.82	31.12	14.64	sp|O60437|PEPL_HUMAN	Periplakin	HUMAN	19
28.8	30.29	34.95	sp|P06744|G6PI_HUMAN	Glucose-6-phosphate isomerase	HUMAN	30
28.72	28.94	45	sp|Q15084|PDIA6_HUMAN	Protein disulfide-isomerase A6	HUMAN	19
28.51	28.61	67.46	sp|P23527|H2B1O_HUMAN	Histone H2B type 1-O	HUMAN	34
0	28.61	67.46	sp|Q16778|H2B2E_HUMAN	Histone H2B type 2-E	HUMAN	34
0	28.61	67.46	sp|P33778|H2B1B_HUMAN	Histone H2B type 1-B	HUMAN	34
0	28.16	67.46	sp|P06899|H2B1J_HUMAN	Histone H2B type 1-J	HUMAN	34
28.45	36.36	53.72	sp|Q9H2M3|BHMT2_HUMAN	S-methylmethionine--homocysteine S-methyltransferase BHMT2	HUMAN	21
28.38	30.11	16.14	sp|Q08211|DHX9_HUMAN	ATP-dependent RNA helicase A	HUMAN	18
28.34	29.78	14.6	sp|Q9NYU2|UGGG1_HUMAN	UDP-glucose:glycoprotein glucosyltransferase 1	HUMAN	16
28.34	28.64	48.48	sp|P13716|HEM2_HUMAN	Delta-aminolevulinic acid dehydratase	HUMAN	25
28.33	29.53	21.7	sp|Q00839|HNRPU_HUMAN	Heterogeneous nuclear ribonucleoprotein U	HUMAN	18
28.24	30.16	31.77	sp|Q9ULC5|ACSL5_HUMAN	Long-chain-fatty-acid--CoA ligase 5	HUMAN	17
28.14	68.84	66.25	sp|P17516|AK1C4_HUMAN	Aldo-keto reductase family 1 member C4	HUMAN	68
28.08	32.54	20.11	sp|P47989|XDH_HUMAN	Xanthine dehydrogenase/oxidase	HUMAN	18
27.98	28.39	44.21	sp|P26440|IVD_HUMAN	Isovaleryl-CoA dehydrogenase, mitochondrial	HUMAN	24
27.84	28.95	39.52	sp|P24298|ALAT1_HUMAN	Alanine aminotransferase 1	HUMAN	20
27.77	31.23	34.21	sp|P49189|AL9A1_HUMAN	4-trimethylaminobutyraldehyde dehydrogenase	HUMAN	21
27.69	27.82	29.93	sp|Q6XQN6|PNCB_HUMAN	Nicotinate phosphoribosyltransferase	HUMAN	16
27.66	27.79	44.68	sp|O00151|PDLI1_HUMAN	PDZ and LIM domain protein 1	HUMAN	15
27.59	30.51	23.08	sp|O60763|USO1_HUMAN	General vesicular transport factor p115	HUMAN	17
27.57	30.6	41.07	sp|Q9H2A2|AL8A1_HUMAN	Aldehyde dehydrogenase family 8 member A1	HUMAN	19
27.54	28.29	55.69	sp|P38117|ETFB_HUMAN	Electron transfer flavoprotein subunit beta	HUMAN	20
27.46	27.46	66.52	sp|Q9UIJ7|KAD3_HUMAN	GTP:AMP phosphotransferase, mitochondrial	HUMAN	16
27.43	27.88	26.64	sp|P48449|ERG7_HUMAN	Lanosterol synthase	HUMAN	17
27.4	28	20.68	sp|P15144|AMPN_HUMAN	Aminopeptidase N	HUMAN	16
27.34	38.74	33.96	sp|P54855|UDB15_HUMAN	UDP-glucuronosyltransferase 2B15	HUMAN	22
27.33	30	38.78	sp|P50991|TCPD_HUMAN	T-complex protein 1 subunit delta	HUMAN	23
27.32	27.91	41.7	sp|P19971|TYPH_HUMAN	Thymidine phosphorylase	HUMAN	16
27.09	28.14	19.11	sp|P49588|SYAC_HUMAN	Alanine--tRNA ligase, cytoplasmic	HUMAN	20
27.07	27.29	24.94	sp|Q9Y678|COPG1_HUMAN	Coatomer subunit gamma-1	HUMAN	18
27.06	27.06	78.54	sp|P04792|HSPB1_HUMAN	Heat shock protein beta-1	HUMAN	19
26.98	27.04	51.36	sp|O95154|ARK73_HUMAN	Aflatoxin B1 aldehyde reductase member 3	HUMAN	23
26.91	27.46	27.07	sp|O60716|CTND1_HUMAN	Catenin delta-1	HUMAN	17
26.76	67.53	47.1	sp|P08238|HS90B_HUMAN	Heat shock protein HSP 90-beta	HUMAN	45
26.75	36.41	39.09	sp|P21397|AOFA_HUMAN	Amine oxidase [flavin-containing] A	HUMAN	25
26.69	27	48.55	sp|P78417|GSTO1_HUMAN	Glutathione S-transferase omega-1	HUMAN	19
26.5	26.62	45.68	sp|P32929|CGL_HUMAN	Cystathionine gamma-lyase	HUMAN	18
26.43	30.75	49.22	sp|P09525|ANXA4_HUMAN	Annexin A4	HUMAN	19
26.39	26.39	56.78	sp|P63244|GBLP_HUMAN	Guanine nucleotide-binding protein subunit beta-2-like 1	HUMAN	18
26.34	26.38	33.21	sp|Q9NNW7|TRXR2_HUMAN	Thioredoxin reductase 2, mitochondrial	HUMAN	20
26.27	27.03	19.93	sp|Q13200|PSMD2_HUMAN	26S proteasome non-ATPase regulatory subunit 2	HUMAN	15
26.24	26.38	49.23	sp|P00918|CAH2_HUMAN	Carbonic anhydrase 2	HUMAN	20
26.24	26.38	38.99	sp|P31937|3HIDH_HUMAN	3-hydroxyisobutyrate dehydrogenase, mitochondrial	HUMAN	31
26.04	27.29	26.36	sp|P43155|CACP_HUMAN	Carnitine O-acetyltransferase	HUMAN	16
25.85	26.59	70.9	sp|Q99497|PARK7_HUMAN	Protein DJ-1	HUMAN	19
25.76	25.84	58.43	sp|P62258|1433E_HUMAN	14-3-3 protein epsilon	HUMAN	23
25.74	25.81	45.31	sp|Q96DG6|CMBL_HUMAN	Carboxymethylenebutenolidase homolog	HUMAN	16
25.49	25.57	61.62	sp|P32119|PRDX2_HUMAN	Peroxiredoxin-2	HUMAN	17
25.47	25.64	47.01	sp|P00167|CYB5_HUMAN	Cytochrome b5	HUMAN	42
25.34	26.17	25.82	sp|P13010|XRCC5_HUMAN	X-ray repair cross-complementing protein 5	HUMAN	15
25.31	25.9	37	sp|P36578|RL4_HUMAN	60S ribosomal protein L4	HUMAN	17
25.31	25.47	5.172	sp|Q07954|LRP1_HUMAN	Prolow-density lipoprotein receptor-related protein 1	HUMAN	18
25.21	28.53	29.9	sp|P51648|AL3A2_HUMAN	Fatty aldehyde dehydrogenase	HUMAN	17
25.2	26.74	33.33	sp|Q96I99|SUCB2_HUMAN	Succinyl-CoA ligase [GDP-forming] subunit beta, mitochondrial	HUMAN	21
25.16	25.67	27.69	sp|Q709F0|ACD11_HUMAN	Acyl-CoA dehydrogenase family member 11	HUMAN	17
25.13	25.52	61.57	sp|P30042|ES1_HUMAN	ES1 protein homolog, mitochondrial	HUMAN	25
25.08	26.4	22.56	sp|P53618|COPB_HUMAN	Coatomer subunit beta	HUMAN	16
25.01	30.37	20.68	sp|Q05682|CALD1_HUMAN	Caldesmon	HUMAN	18
24.93	25.7	24.89	sp|Q14974|IMB1_HUMAN	Importin subunit beta-1	HUMAN	20
24.9	25.17	43.15	sp|P28845|DHI1_HUMAN	Corticosteroid 11-beta-dehydrogenase isozyme 1	HUMAN	23
24.85	25.22	36.65	sp|P52209|6PGD_HUMAN	6-phosphogluconate dehydrogenase, decarboxylating	HUMAN	16
24.83	27.34	35.03	sp|P11766|ADHX_HUMAN	Alcohol dehydrogenase class-3	HUMAN	15
24.82	25.56	39.82	sp|P40925|MDHC_HUMAN	Malate dehydrogenase, cytoplasmic	HUMAN	17
24.8	25.53	38.04	sp|P01009|A1AT_HUMAN	Alpha-1-antitrypsin	HUMAN	16
24.73	26.38	35.95	sp|P09622|DLDH_HUMAN	Dihydrolipoyl dehydrogenase, mitochondrial	HUMAN	16
24.71	27.86	36.41	sp|P48643|TCPE_HUMAN	T-complex protein 1 subunit epsilon	HUMAN	19
24.62	24.93	37.29	sp|O75083|WDR1_HUMAN	WD repeat-containing protein 1	HUMAN	14
24.52	24.93	47.95	sp|P05388|RLA0_HUMAN	60S acidic ribosomal protein P0	HUMAN	12
24.42	24.86	52.49	sp|P30040|ERP29_HUMAN	Endoplasmic reticulum resident protein 29	HUMAN	15
24.41	25.56	28.8	sp|O00748|EST2_HUMAN	Cocaine esterase	HUMAN	17
24.39	25.97	51.6	sp|P10412|H14_HUMAN	Histone H1.4	HUMAN	14
24.24	24.72	55.06	sp|Q15365|PCBP1_HUMAN	Poly(rC)-binding protein 1	HUMAN	25
24.21	25.08	57.5	sp|P51858|HDGF_HUMAN	Hepatoma-derived growth factor	HUMAN	13
24.18	24.4	63.68	sp|P27144|KAD4_HUMAN	Adenylate kinase isoenzyme 4, mitochondrial	HUMAN	17
24.12	25.6	21.51	sp|P35222|CTNB1_HUMAN	Catenin beta-1	HUMAN	14
24.09	25.59	22.82	sp|Q16891|IMMT_HUMAN	Mitochondrial inner membrane protein	HUMAN	17
24.06	24.52	26.89	sp|Q92841|DDX17_HUMAN	Probable ATP-dependent RNA helicase DDX17	HUMAN	16
23.9	24.29	38.93	sp|P21912|DHSB_HUMAN	Succinate dehydrogenase [ubiquinone] iron-sulfur subunit, mitochondrial	HUMAN	17
23.87	24.39	16.22	sp|P63010|AP2B1_HUMAN	AP-2 complex subunit beta	HUMAN	15
23.82	109.69	79.73	sp|P00326|ADH1G_HUMAN	Alcohol dehydrogenase 1C	HUMAN	109
23.71	24.04	51.17	sp|Q15493|RGN_HUMAN	Regucalcin	HUMAN	17
23.67	24.11	45.2	sp|Q15166|PON3_HUMAN	Serum paraoxonase/lactonase 3	HUMAN	16
23.62	26.71	53.7	sp|P23284|PPIB_HUMAN	Peptidyl-prolyl cis-trans isomerase B	HUMAN	18
23.62	24.07	24.25	sp|P52272|HNRPM_HUMAN	Heterogeneous nuclear ribonucleoprotein M	HUMAN	14
23.57	23.57	66.93	sp|Q9BSH5|HDHD3_HUMAN	Haloacid dehalogenase-like hydrolase domain-containing protein 3	HUMAN	15
23.51	23.76	51.13	sp|Q9BWD1|THIC_HUMAN	Acetyl-CoA acetyltransferase, cytosolic	HUMAN	18
23.49	23.88	61.92	sp|P54819|KAD2_HUMAN	Adenylate kinase 2, mitochondrial	HUMAN	23
23.45	45.45	46.43	sp|P19224|UD16_HUMAN	UDP-glucuronosyltransferase 1-6	HUMAN	49
23.36	23.41	80.31	sp|P07148|FABPL_HUMAN	Fatty acid-binding protein, liver	HUMAN	54
23.3	23.75	26.74	sp|A1L0T0|ILVBL_HUMAN	Acetolactate synthase-like protein	HUMAN	14
23.25	23.55	23.59	sp|Q96RQ3|MCCA_HUMAN	Methylcrotonoyl-CoA carboxylase subunit alpha, mitochondrial	HUMAN	17
23.25	23.38	19.15	sp|P50416|CPT1A_HUMAN	Carnitine O-palmitoyltransferase 1, liver isoform	HUMAN	14
23.05	23.63	40.13	sp|Q9Y2S2|CRYL1_HUMAN	Lambda-crystallin homolog	HUMAN	15
23.03	24.36	24.88	sp|P34932|HSP74_HUMAN	Heat shock 70 kDa protein 4	HUMAN	14
22.97	27.77	59.49	sp|O60218|AK1BA_HUMAN	Aldo-keto reductase family 1 member B10	HUMAN	18
22.95	24.27	26.32	sp|P30153|2AAA_HUMAN	Serine/threonine-protein phosphatase 2A 65 kDa regulatory subunit A alpha isoform	HUMAN	14
22.95	23.4	67.1	sp|P10620|MGST1_HUMAN	Microsomal glutathione S-transferase 1	HUMAN	29
22.89	22.93	29.29	sp|P26641|EF1G_HUMAN	Elongation factor 1-gamma	HUMAN	15
22.83	30.24	49.21	sp|O75452|RDH16_HUMAN	Retinol dehydrogenase 16	HUMAN	23
22.8	23.06	60.28	sp|P10768|ESTD_HUMAN	S-formylglutathione hydrolase	HUMAN	16
22.78	24.18	16.06	sp|P27816|MAP4_HUMAN	Microtubule-associated protein 4	HUMAN	13
22.72	23.24	54.17	sp|P27105|STOM_HUMAN	Erythrocyte band 7 integral membrane protein	HUMAN	21
22.71	23.57	69.88	sp|P23528|COF1_HUMAN	Cofilin-1	HUMAN	18
22.69	27.37	58.29	sp|Q06830|PRDX1_HUMAN	Peroxiredoxin-1	HUMAN	18
22.68	22.92	32.54	sp|P49821|NDUV1_HUMAN	NADH dehydrogenase [ubiquinone] flavoprotein 1, mitochondrial	HUMAN	13
22.67	22.86	53.94	sp|P18669|PGAM1_HUMAN	Phosphoglycerate mutase 1	HUMAN	17
22.65	23.26	28.18	sp|P54136|SYRC_HUMAN	Arginine--tRNA ligase, cytoplasmic	HUMAN	15
22.64	23.16	75.49	sp|P61604|CH10_HUMAN	10 kDa heat shock protein, mitochondrial	HUMAN	18
22.62	22.76	48.14	sp|P50225|ST1A1_HUMAN	Sulfotransferase 1A1	HUMAN	19
22.61	23.38	23.06	sp|Q8NE62|CHDH_HUMAN	Choline dehydrogenase, mitochondrial	HUMAN	13
22.55	24.39	41.84	sp|P37837|TALDO_HUMAN	Transaldolase	HUMAN	17
22.52	22.88	15.08	sp|O94979|SC31A_HUMAN	Protein transport protein Sec31A	HUMAN	17
22.41	23.98	13.62	sp|P07814|SYEP_HUMAN	Bifunctional glutamate/proline--tRNA ligase	HUMAN	17
22.35	22.81	29.73	sp|P54577|SYYC_HUMAN	Tyrosine--tRNA ligase, cytoplasmic	HUMAN	13
22.34	22.39	47.13	sp|Q96GK7|FAH2A_HUMAN	Fumarylacetoacetate hydrolase domain-containing protein 2A	HUMAN	15
22.27	22.68	55.02	sp|P00491|PNPH_HUMAN	Purine nucleoside phosphorylase	HUMAN	12
22.26	22.36	19.33	sp|P10253|LYAG_HUMAN	Lysosomal alpha-glucosidase	HUMAN	16
22.19	22.97	50.44	sp|Q9Y2Q3|GSTK1_HUMAN	Glutathione S-transferase kappa 1	HUMAN	17
22.18	22.69	24.37	sp|P11940|PABP1_HUMAN	Polyadenylate-binding protein 1	HUMAN	14
22.1	22.32	5.644	sp|P78527|PRKDC_HUMAN	DNA-dependent protein kinase catalytic subunit	HUMAN	17
22.05	22.08	45.83	sp|O75489|NDUS3_HUMAN	NADH dehydrogenase [ubiquinone] iron-sulfur protein 3, mitochondrial	HUMAN	11
22.04	23.97	9.113	sp|O00763|ACACB_HUMAN	Acetyl-CoA carboxylase 2	HUMAN	16
21.95	23.05	36.07	sp|Q92947|GCDH_HUMAN	Glutaryl-CoA dehydrogenase, mitochondrial	HUMAN	24
21.91	22.43	19.12	sp|Q8WUM4|PDC6I_HUMAN	Programmed cell death 6-interacting protein	HUMAN	13
21.86	22.35	46.01	sp|P25786|PSA1_HUMAN	Proteasome subunit alpha type-1	HUMAN	12
21.83	24.28	15.61	sp|P18206|VINC_HUMAN	Vinculin	HUMAN	12
21.72	23.06	39.69	sp|P35914|HMGCL_HUMAN	Hydroxymethylglutaryl-CoA lyase, mitochondrial	HUMAN	16
21.71	21.97	57.97	sp|P08865|RSSA_HUMAN	40S ribosomal protein SA	HUMAN	16
21.56	22.56	13.02	sp|O95342|ABCBB_HUMAN	Bile salt export pump	HUMAN	15
21.55	22.18	29.86	sp|O60506|HNRPQ_HUMAN	Heterogeneous nuclear ribonucleoprotein Q	HUMAN	15
21.54	22.97	10.78	sp|Q14152|EIF3A_HUMAN	Eukaryotic translation initiation factor 3 subunit A	HUMAN	14
21.46	21.52	38.85	sp|P22760|AAAD_HUMAN	Arylacetamide deacetylase	HUMAN	17
21.45	21.95	29.01	sp|O15229|KMO_HUMAN	Kynurenine 3-monooxygenase	HUMAN	13
21.44	22.53	27.16	sp|P10635|CP2D6_HUMAN	Cytochrome P450 2D6	HUMAN	14
21.43	26.37	36.62	sp|P09493|TPM1_HUMAN	Tropomyosin alpha-1 chain	HUMAN	14
21.43	21.81	39.94	sp|O95210|STBD1_HUMAN	Starch-binding domain-containing protein 1	HUMAN	17
21.33	40.56	43.37	sp|P06133|UD2B4_HUMAN	UDP-glucuronosyltransferase 2B4	HUMAN	40
21.24	21.57	42.71	sp|Q16795|NDUA9_HUMAN	NADH dehydrogenase [ubiquinone] 1 alpha subcomplex subunit 9, mitochondrial	HUMAN	12
21.2	21.39	74.58	sp|P30046|DOPD_HUMAN	D-dopachrome decarboxylase	HUMAN	13
0	19.26	57.46	sp|A6NHG4|DDTL_HUMAN	D-dopachrome decarboxylase-like protein	HUMAN	11
21.19	21.62	34.72	sp|Q02878|RL6_HUMAN	60S ribosomal protein L6	HUMAN	12
21.13	21.5	37.46	sp|P04899|GNAI2_HUMAN	Guanine nucleotide-binding protein G(i) subunit alpha-2	HUMAN	10
21.05	21.66	16.9	sp|P00450|CERU_HUMAN	Ceruloplasmin	HUMAN	12
21.01	21.72	44.67	sp|Q8NBQ5|DHB11_HUMAN	Estradiol 17-beta-dehydrogenase 11	HUMAN	13
20.93	22.35	22.75	sp|Q15436|SC23A_HUMAN	Protein transport protein Sec23A	HUMAN	17
20.92	21.41	22.99	sp|Q96HC4|PDLI5_HUMAN	PDZ and LIM domain protein 5	HUMAN	15
20.91	21.26	28.31	sp|P54840|GYS2_HUMAN	Glycogen [starch] synthase, liver	HUMAN	18
20.88	21.6	32.75	sp|Q02818|NUCB1_HUMAN	Nucleobindin-1	HUMAN	12
20.82	37.83	52.53	sp|P13929|ENOB_HUMAN	Beta-enolase	HUMAN	32
20.81	21.75	36.83	sp|Q8NBX0|SCPDL_HUMAN	Saccharopine dehydrogenase-like oxidoreductase	HUMAN	16
20.79	21.47	25.56	sp|Q8N1G4|LRC47_HUMAN	Leucine-rich repeat-containing protein 47	HUMAN	14
20.76	22.16	24.4	sp|Q53FZ2|ACSM3_HUMAN	Acyl-coenzyme A synthetase ACSM3, mitochondrial	HUMAN	11
20.76	20.96	32.43	sp|Q9Y617|SERC_HUMAN	Phosphoserine aminotransferase	HUMAN	13
20.74	21.1	27.5	sp|Q02318|CP27A_HUMAN	Sterol 26-hydroxylase, mitochondrial	HUMAN	13
20.72	42.7	43.07	sp|P22310|UD14_HUMAN	UDP-glucuronosyltransferase 1-4	HUMAN	49
20.57	28.12	53.3	sp|P04075|ALDOA_HUMAN	Fructose-bisphosphate aldolase A	HUMAN	24
20.56	20.71	41.02	sp|Q9H2U2|IPYR2_HUMAN	Inorganic pyrophosphatase 2, mitochondrial	HUMAN	17
20.5	23.15	12.97	sp|Q27J81|INF2_HUMAN	Inverted formin-2	HUMAN	12
20.47	25.29	15.34	sp|O94973|AP2A2_HUMAN	AP-2 complex subunit alpha-2	HUMAN	13
20.43	21.28	19.21	sp|P35606|COPB2_HUMAN	Coatomer subunit beta'	HUMAN	12
20.39	20.88	16.37	sp|Q15155|NOMO1_HUMAN	Nodal modulator 1	HUMAN	15
0	20.85	16.37	sp|P69849|NOMO3_HUMAN	Nodal modulator 3	HUMAN	15
0	20.78	15.79	sp|Q5JPE7|NOMO2_HUMAN	Nodal modulator 2	HUMAN	15
20.35	22.21	42.91	sp|Q14847|LASP1_HUMAN	LIM and SH3 domain protein 1	HUMAN	16
20.35	20.81	12.74	sp|Q9HC35|EMAL4_HUMAN	Echinoderm microtubule-associated protein-like 4	HUMAN	11
20.33	20.79	29.89	sp|Q16719|KYNU_HUMAN	Kynureninase	HUMAN	11
20.31	21.08	48.69	sp|P02647|APOA1_HUMAN	Apolipoprotein A-I	HUMAN	12
20.24	20.33	26.11	sp|O14773|TPP1_HUMAN	Tripeptidyl-peptidase 1	HUMAN	14
20.22	21.74	36.29	sp|P09651|ROA1_HUMAN	Heterogeneous nuclear ribonucleoprotein A1	HUMAN	19
20.22	20.45	35.26	sp|P53597|SUCA_HUMAN	Succinyl-CoA ligase [ADP/GDP-forming] subunit alpha, mitochondrial	HUMAN	20
20.19	20.64	32.35	sp|Q86WU2|LDHD_HUMAN	Probable D-lactate dehydrogenase, mitochondrial	HUMAN	14
20.13	20.18	62.14	sp|P30043|BLVRB_HUMAN	Flavin reductase (NADPH)	HUMAN	24
20.11	20.48	37.47	sp|O76054|S14L2_HUMAN	SEC14-like protein 2	HUMAN	16
20.08	20.89	46.32	sp|O94760|DDAH1_HUMAN	N(G),N(G)-dimethylarginine dimethylaminohydrolase 1	HUMAN	12
20.02	20.67	18.72	sp|P13798|ACPH_HUMAN	Acylamino-acid-releasing enzyme	HUMAN	11
20	21.56	19.31	sp|Q06210|GFPT1_HUMAN	Glutamine--fructose-6-phosphate aminotransferase [isomerizing] 1	HUMAN	11
20	20.62	40.22	sp|P21964|COMT_HUMAN	Catechol O-methyltransferase	HUMAN	13
19.98	20.03	65.69	sp|P52758|UK114_HUMAN	Ribonuclease UK114	HUMAN	34
19.94	20.25	17.44	sp|Q13724|MOGS_HUMAN	Mannosyl-oligosaccharide glucosidase	HUMAN	11
19.92	20.18	29.25	sp|P83111|LACTB_HUMAN	Serine beta-lactamase-like protein LACTB, mitochondrial	HUMAN	13
19.81	20.1	46.95	sp|P53007|TXTP_HUMAN	Tricarboxylate transport protein, mitochondrial	HUMAN	15
19.72	19.92	44.9	sp|Q02978|M2OM_HUMAN	Mitochondrial 2-oxoglutarate/malate carrier protein	HUMAN	11
19.67	20.04	35.4	sp|P13861|KAP2_HUMAN	cAMP-dependent protein kinase type II-alpha regulatory subunit	HUMAN	15
19.61	20.87	18.49	sp|P54886|P5CS_HUMAN	Delta-1-pyrroline-5-carboxylate synthase	HUMAN	10
19.52	19.66	34.63	sp|Q969Z3|MOSC2_HUMAN	MOSC domain-containing protein 2, mitochondrial	HUMAN	15
19.49	20.65	28.06	sp|P40227|TCPZ_HUMAN	T-complex protein 1 subunit zeta	HUMAN	13
19.4	19.67	25.37	sp|P09960|LKHA4_HUMAN	Leukotriene A-4 hydrolase	HUMAN	10
19.4	19.4	74.17	sp|P60660|MYL6_HUMAN	Myosin light polypeptide 6	HUMAN	21
19.31	22.39	8.99	sp|Q86UP2|KTN1_HUMAN	Kinectin	HUMAN	9
19.26	19.57	31.55	sp|O75390|CISY_HUMAN	Citrate synthase, mitochondrial	HUMAN	12
18.98	19.15	42.8	sp|P23396|RS3_HUMAN	40S ribosomal protein S3	HUMAN	12
18.97	20.34	30.22	sp|Q6NUN0|ACSM5_HUMAN	Acyl-coenzyme A synthetase ACSM5, mitochondrial	HUMAN	14
18.92	20.04	17.71	sp|Q96QK1|VPS35_HUMAN	Vacuolar protein sorting-associated protein 35	HUMAN	12
18.92	19.01	32.3	sp|Q12907|LMAN2_HUMAN	Vesicular integral-membrane protein VIP36	HUMAN	13
18.88	18.94	23.67	sp|P51687|SUOX_HUMAN	Sulfite oxidase, mitochondrial	HUMAN	11
18.86	21.07	10.11	sp|O95255|MRP6_HUMAN	Multidrug resistance-associated protein 6	HUMAN	11
18.86	19.08	51.25	sp|P29692|EF1D_HUMAN	Elongation factor 1-delta	HUMAN	14
18.82	18.83	70.39	sp|P22392|NDKB_HUMAN	Nucleoside diphosphate kinase B	HUMAN	12
18.79	19.04	31.41	sp|Q96HE7|ERO1A_HUMAN	ERO1-like protein alpha	HUMAN	12
18.77	19	40.71	sp|Q9Y394|DHRS7_HUMAN	Dehydrogenase/reductase SDR family member 7	HUMAN	12
18.76	19.23	24.85	sp|Q96N76|HUTU_HUMAN	Urocanate hydratase	HUMAN	15
18.74	18.89	51.94	sp|O95336|6PGL_HUMAN	6-phosphogluconolactonase	HUMAN	11
18.72	18.79	60.8	sp|P37802|TAGL2_HUMAN	Transgelin-2	HUMAN	15
18.65	22.02	45.63	sp|P27169|PON1_HUMAN	Serum paraoxonase/arylesterase 1	HUMAN	21
18.65	18.8	49.39	sp|Q9UFN0|NPS3A_HUMAN	Protein NipSnap homolog 3A	HUMAN	14
18.62	19.85	11.5	sp|Q14203|DCTN1_HUMAN	Dynactin subunit 1	HUMAN	10
18.59	18.77	30.83	sp|P15104|GLNA_HUMAN	Glutamine synthetase	HUMAN	14
18.56	19.39	30.07	sp|P07910|HNRPC_HUMAN	Heterogeneous nuclear ribonucleoproteins C1/C2	HUMAN	12
18.55	18.55	41.55	sp|Q9BPW8|NIPS1_HUMAN	Protein NipSnap homolog 1	HUMAN	15
18.54	30.95	23.96	sp|Q9ULD0|OGDHL_HUMAN	2-oxoglutarate dehydrogenase-like, mitochondrial	HUMAN	18
18.54	18.89	21.11	sp|P20073|ANXA7_HUMAN	Annexin A7	HUMAN	16
18.46	20.49	36.89	sp|Q9H8H3|MET7A_HUMAN	Methyltransferase-like protein 7A	HUMAN	21
18.46	18.49	47.28	sp|Q96LJ7|DHRS1_HUMAN	Dehydrogenase/reductase SDR family member 1	HUMAN	12
18.44	19.72	23.6	sp|Q14254|FLOT2_HUMAN	Flotillin-2	HUMAN	10
18.44	18.44	54.9	sp|P46952|3HAO_HUMAN	3-hydroxyanthranilate 3,4-dioxygenase	HUMAN	12
18.4	18.68	35.28	sp|O75521|ECI2_HUMAN	Enoyl-CoA delta isomerase 2, mitochondrial	HUMAN	18
18.4	18.62	35.34	sp|Q9HDC9|APMAP_HUMAN	Adipocyte plasma membrane-associated protein	HUMAN	13
18.26	18.78	17.29	sp|P47897|SYQ_HUMAN	Glutamine--tRNA ligase	HUMAN	11
18.14	18.18	34.21	sp|P61158|ARP3_HUMAN	Actin-related protein 3	HUMAN	13
18.12	21.78	24.86	sp|Q12931|TRAP1_HUMAN	Heat shock protein 75 kDa, mitochondrial	HUMAN	16
18.07	18.27	36.96	sp|Q9H9B4|SFXN1_HUMAN	Sideroflexin-1	HUMAN	18
18.05	18.78	42.71	sp|Q53H82|LACB2_HUMAN	Beta-lactamase-like protein 2	HUMAN	10
18.03	22.2	23.25	sp|Q16555|DPYL2_HUMAN	Dihydropyrimidinase-related protein 2	HUMAN	11
18.03	18.23	7.334	sp|P02751|FINC_HUMAN	Fibronectin	HUMAN	9
18	18.21	23.15	sp|Q9UNU6|CP8B1_HUMAN	7-alpha-hydroxycholest-4-en-3-one 12-alpha-hydroxylase	HUMAN	13
17.97	19.72	12.13	sp|P56199|ITA1_HUMAN	Integrin alpha-1	HUMAN	11
17.95	18.26	17.61	sp|P48444|COPD_HUMAN	Coatomer subunit delta	HUMAN	9
17.85	18.06	30.95	sp|P06748|NPM_HUMAN	Nucleophosmin	HUMAN	19
17.82	18.14	15.6	sp|P55884|EIF3B_HUMAN	Eukaryotic translation initiation factor 3 subunit B	HUMAN	9
17.78	74.36	74.61	sp|P42330|AK1C3_HUMAN	Aldo-keto reductase family 1 member C3	HUMAN	76
17.77	17.77	40.8	sp|P02763|A1AG1_HUMAN	Alpha-1-acid glycoprotein 1	HUMAN	12
17.75	17.79	47.51	sp|Q9NVS9|PNPO_HUMAN	Pyridoxine-5'-phosphate oxidase	HUMAN	16
17.74	38.71	46.42	sp|O60656|UD19_HUMAN	UDP-glucuronosyltransferase 1-9	HUMAN	49
17.68	17.89	29.56	sp|P30479|1B41_HUMAN	HLA class I histocompatibility antigen, B-41 alpha chain	HUMAN	10
0	15.81	26.24	sp|Q04826|1B40_HUMAN	HLA class I histocompatibility antigen, B-40 alpha chain	HUMAN	9
0	15.73	25.69	sp|P30460|1B08_HUMAN	HLA class I histocompatibility antigen, B-8 alpha chain	HUMAN	9
0	15.73	25.69	sp|P30480|1B42_HUMAN	HLA class I histocompatibility antigen, B-42 alpha chain	HUMAN	9
17.65	17.92	30.08	sp|Q99447|PCY2_HUMAN	Ethanolamine-phosphate cytidylyltransferase	HUMAN	10
17.57	17.9	25.61	sp|P36957|ODO2_HUMAN	Dihydrolipoyllysine-residue succinyltransferase component of 2-oxoglutarate dehydrogenase complex, mitochondrial	HUMAN	14
17.55	23.36	15.52	sp|O00159|MYO1C_HUMAN	Unconventional myosin-Ic	HUMAN	13
17.55	17.75	40.94	sp|Q96CN7|ISOC1_HUMAN	Isochorismatase domain-containing protein 1	HUMAN	10
17.52	19.4	21.85	sp|P28288|ABCD3_HUMAN	ATP-binding cassette sub-family D member 3	HUMAN	13
17.52	17.52	40.68	sp|Q14749|GNMT_HUMAN	Glycine N-methyltransferase	HUMAN	13
17.48	17.65	30.7	sp|Q5R3I4|TTC38_HUMAN	Tetratricopeptide repeat protein 38	HUMAN	11
17.47	18.5	30.02	sp|P01011|AACT_HUMAN	Alpha-1-antichymotrypsin	HUMAN	11
17.35	17.58	28.63	sp|Q01518|CAP1_HUMAN	Adenylyl cyclase-associated protein 1	HUMAN	13
17.33	20.66	11.35	sp|P46940|IQGA1_HUMAN	Ras GTPase-activating-like protein IQGAP1	HUMAN	12
17.29	17.75	24.53	sp|Q13838|DX39B_HUMAN	Spliceosome RNA helicase DDX39B	HUMAN	10
17.24	17.24	20.33	sp|Q15043|S39AE_HUMAN	Zinc transporter ZIP14	HUMAN	13
17.22	17.7	36.29	sp|O14818|PSA7_HUMAN	Proteasome subunit alpha type-7	HUMAN	10
17.17	17.36	38.05	sp|Q15274|NADC_HUMAN	Nicotinate-nucleotide pyrophosphorylase [carboxylating]	HUMAN	13
17.13	18.57	32.71	sp|O75356|ENTP5_HUMAN	Ectonucleoside triphosphate diphosphohydrolase 5	HUMAN	10
17.08	18.83	18.43	sp|P20700|LMNB1_HUMAN	Lamin-B1	HUMAN	9
17.06	19.32	38.32	sp|P61160|ARP2_HUMAN	Actin-related protein 2	HUMAN	18
17.06	17.09	46.2	sp|Q9BY49|PECR_HUMAN	Peroxisomal trans-2-enoyl-CoA reductase	HUMAN	13
17.03	17.16	26.15	sp|P08559|ODPA_HUMAN	Pyruvate dehydrogenase E1 component subunit alpha, somatic form, mitochondrial	HUMAN	9
17	19.36	18.51	sp|P07602|SAP_HUMAN	Proactivator polypeptide	HUMAN	13
16.95	17.07	16.62	sp|Q9H4A4|AMPB_HUMAN	Aminopeptidase B	HUMAN	9
16.94	29.38	33.65	sp|P13797|PLST_HUMAN	Plastin-3	HUMAN	19
16.9	17.05	36.21	sp|Q9BS26|ERP44_HUMAN	Endoplasmic reticulum resident protein 44	HUMAN	12
16.89	19.79	11.13	sp|Q04637|IF4G1_HUMAN	Eukaryotic translation initiation factor 4 gamma 1	HUMAN	17
16.87	16.97	84.29	sp|P07737|PROF1_HUMAN	Profilin-1	HUMAN	18
16.86	16.89	55.19	sp|P61019|RAB2A_HUMAN	Ras-related protein Rab-2A	HUMAN	9
16.85	17.61	37.38	sp|Q9HC38|GLOD4_HUMAN	Glyoxalase domain-containing protein 4	HUMAN	9
16.85	17.43	27.41	sp|P39656|OST48_HUMAN	Dolichyl-diphosphooligosaccharide--protein glycosyltransferase 48 kDa subunit	HUMAN	13
16.82	17.38	25.6	sp|Q99832|TCPH_HUMAN	T-complex protein 1 subunit eta	HUMAN	13
16.76	17.08	20.88	sp|Q13586|STIM1_HUMAN	Stromal interaction molecule 1	HUMAN	9
16.76	16.89	44.62	sp|O00264|PGRC1_HUMAN	Membrane-associated progesterone receptor component 1	HUMAN	11
16.75	23.29	46.13	sp|Q13162|PRDX4_HUMAN	Peroxiredoxin-4	HUMAN	13
16.66	17.32	22.68	sp|Q13884|SNTB1_HUMAN	Beta-1-syntrophin	HUMAN	9
16.65	17	48.55	sp|P28066|PSA5_HUMAN	Proteasome subunit alpha type-5	HUMAN	13
16.62	47.8	46.97	sp|P36537|UDB10_HUMAN	UDP-glucuronosyltransferase 2B10	HUMAN	47
16.6	17.58	24.27	sp|Q14108|SCRB2_HUMAN	Lysosome membrane protein 2	HUMAN	12
16.57	16.64	51.46	sp|P19105|ML12A_HUMAN	Myosin regulatory light chain 12A	HUMAN	14
0	16.64	51.16	sp|O14950|ML12B_HUMAN	Myosin regulatory light chain 12B	HUMAN	14
16.52	16.89	25.84	sp|Q9H4M9|EHD1_HUMAN	EH domain-containing protein 1	HUMAN	12
16.51	16.76	24.89	sp|Q9Y2T3|GUAD_HUMAN	Guanine deaminase	HUMAN	9
16.48	16.9	48.11	sp|Q86WA6|BPHL_HUMAN	Valacyclovir hydrolase	HUMAN	10
16.44	16.54	50.24	sp|P51149|RAB7A_HUMAN	Ras-related protein Rab-7a	HUMAN	9
16.37	16.86	12.92	sp|Q9Y4F1|FARP1_HUMAN	FERM, RhoGEF and pleckstrin domain-containing protein 1	HUMAN	10
16.35	16.53	40.78	sp|Q07021|C1QBP_HUMAN	Complement component 1 Q subcomponent-binding protein, mitochondrial	HUMAN	9
16.32	19.19	26.74	sp|P14618|KPYM_HUMAN	Pyruvate kinase isozymes M1/M2	HUMAN	10
16.32	16.34	48.05	sp|P63241|IF5A1_HUMAN	Eukaryotic translation initiation factor 5A-1	HUMAN	10
16.31	16.69	18.53	sp|P45974|UBP5_HUMAN	Ubiquitin carboxyl-terminal hydrolase 5	HUMAN	10
16.29	16.35	32.42	sp|Q9ULA0|DNPEP_HUMAN	Aspartyl aminopeptidase	HUMAN	10
16.21	16.81	34.68	sp|P04083|ANXA1_HUMAN	Annexin A1	HUMAN	8
16.2	16.31	18.79	sp|Q9Y262|EIF3L_HUMAN	Eukaryotic translation initiation factor 3 subunit L	HUMAN	8
16.2	16.24	57.14	sp|P49773|HINT1_HUMAN	Histidine triad nucleotide-binding protein 1	HUMAN	10
16.19	16.27	27.95	sp|P52597|HNRPF_HUMAN	Heterogeneous nuclear ribonucleoprotein F	HUMAN	12
16.16	16.46	42.47	sp|P49755|TMEDA_HUMAN	Transmembrane emp24 domain-containing protein 10	HUMAN	13
16.14	16.25	45.54	sp|P48047|ATPO_HUMAN	ATP synthase subunit O, mitochondrial	HUMAN	12
16.1	16.56	46.44	sp|Q9UL46|PSME2_HUMAN	Proteasome activator complex subunit 2	HUMAN	12
16.09	16.35	29.09	sp|Q5T2W1|NHRF3_HUMAN	Na(+)/H(+) exchange regulatory cofactor NHE-RF3	HUMAN	9
16.06	17.1	55.34	sp|P62805|H4_HUMAN	Histone H4	HUMAN	18
16.04	16.33	23.39	sp|P10909|CLUS_HUMAN	Clusterin	HUMAN	11
16.03	16.2	41.87	sp|P60900|PSA6_HUMAN	Proteasome subunit alpha type-6	HUMAN	10
16.02	25.48	44.49	sp|P63104|1433Z_HUMAN	14-3-3 protein zeta/delta	HUMAN	17
16	16.05	44.3	sp|P62158|CALM_HUMAN	Calmodulin	HUMAN	14
15.97	80.19	81.11	sp|P52895|AK1C2_HUMAN	Aldo-keto reductase family 1 member C2	HUMAN	96
15.96	16.06	42.6	sp|P47756|CAPZB_HUMAN	F-actin-capping protein subunit beta	HUMAN	13
15.96	15.97	36.96	sp|Q9Y6C9|MTCH2_HUMAN	Mitochondrial carrier homolog 2	HUMAN	9
15.95	16.13	25.71	sp|P62333|PRS10_HUMAN	26S protease regulatory subunit 10B	HUMAN	13
15.93	16.25	48.21	sp|P30049|ATPD_HUMAN	ATP synthase subunit delta, mitochondrial	HUMAN	10
15.89	16.47	21.21	sp|P49591|SYSC_HUMAN	Serine--tRNA ligase, cytoplasmic	HUMAN	10
15.87	15.96	30.03	sp|P56470|LEG4_HUMAN	Galectin-4	HUMAN	9
15.86	17.33	50	sp|P45880|VDAC2_HUMAN	Voltage-dependent anion-selective channel protein 2	HUMAN	13
15.8	15.84	34.57	sp|P51665|PSD7_HUMAN	26S proteasome non-ATPase regulatory subunit 7	HUMAN	8
15.69	16.1	26.84	sp|O94905|ERLN2_HUMAN	Erlin-2	HUMAN	8
15.68	15.72	35.23	sp|Q9BSE5|SPEB_HUMAN	Agmatinase, mitochondrial	HUMAN	11
15.63	15.66	43.3	sp|P35270|SPRE_HUMAN	Sepiapterin reductase	HUMAN	11
15.56	15.58	26.22	sp|P48506|GSH1_HUMAN	Glutamate--cysteine ligase catalytic subunit	HUMAN	11
15.54	15.63	39.37	sp|Q14376|GALE_HUMAN	UDP-glucose 4-epimerase	HUMAN	11
15.45	16.33	11.32	sp|P55786|PSA_HUMAN	Puromycin-sensitive aminopeptidase	HUMAN	8
15.45	15.71	47.62	sp|Q96IU4|ABHEB_HUMAN	Alpha/beta hydrolase domain-containing protein 14B	HUMAN	10
15.4	16.24	19.76	sp|P14868|SYDC_HUMAN	Aspartate--tRNA ligase, cytoplasmic	HUMAN	11
15.36	15.4	45	sp|P30711|GSTT1_HUMAN	Glutathione S-transferase theta-1	HUMAN	11
15.34	17.63	55.61	sp|P30085|KCY_HUMAN	UMP-CMP kinase	HUMAN	12
15.33	15.36	49.08	sp|Q9Y5M8|SRPRB_HUMAN	Signal recognition particle receptor subunit beta	HUMAN	10
15.29	30.11	46.98	sp|P09972|ALDOC_HUMAN	Fructose-bisphosphate aldolase C	HUMAN	22
15.22	15.36	22.18	sp|P04004|VTNC_HUMAN	Vitronectin	HUMAN	12
15.22	15.36	38.28	sp|P24539|AT5F1_HUMAN	ATP synthase subunit b, mitochondrial	HUMAN	14
15.21	15.37	38.01	sp|P50135|HNMT_HUMAN	Histamine N-methyltransferase	HUMAN	12
15.18	15.7	14.27	sp|O60313|OPA1_HUMAN	Dynamin-like 120 kDa protein, mitochondrial	HUMAN	10
15.16	15.82	35.66	sp|Q13561|DCTN2_HUMAN	Dynactin subunit 2	HUMAN	9
15.11	15.9	34.07	sp|P02649|APOE_HUMAN	Apolipoprotein E	HUMAN	10
15.11	15.45	15.45	sp|Q14764|MVP_HUMAN	Major vault protein	HUMAN	9
15.07	33.07	33.62	sp|P35241|RADI_HUMAN	Radixin	HUMAN	18
15.04	15.29	26.57	sp|O95822|DCMC_HUMAN	Malonyl-CoA decarboxylase, mitochondrial	HUMAN	12
15.02	15.4	24.47	sp|P02774|VTDB_HUMAN	Vitamin D-binding protein	HUMAN	8
15.01	15.39	11.46	sp|Q53SF7|COBL1_HUMAN	Cordon-bleu protein-like 1	HUMAN	9
14.98	15.24	12.38	sp|Q99613|EIF3C_HUMAN	Eukaryotic translation initiation factor 3 subunit C	HUMAN	8
14.97	15.04	55.98	sp|P61224|RAP1B_HUMAN	Ras-related protein Rap-1b	HUMAN	11
0	12.9	50	sp|A6NIZ1|RP1BL_HUMAN	Ras-related protein Rap-1b-like protein	HUMAN	10
14.96	15.45	27.25	sp|O00231|PSD11_HUMAN	26S proteasome non-ATPase regulatory subunit 11	HUMAN	9
14.96	15.27	73.17	sp|Q96AB3|ISOC2_HUMAN	Isochorismatase domain-containing protein 2, mitochondrial	HUMAN	13
14.96	15.12	18.6	sp|Q15392|DHC24_HUMAN	Delta(24)-sterol reductase	HUMAN	9
14.95	16.09	5.349	sp|Q5JRA6|MIA3_HUMAN	Melanoma inhibitory activity protein 3	HUMAN	8
14.95	15	55.81	sp|P61106|RAB14_HUMAN	Ras-related protein Rab-14	HUMAN	8
14.89	15.02	36.27	sp|P54920|SNAA_HUMAN	Alpha-soluble NSF attachment protein	HUMAN	9
14.88	14.96	33.25	sp|P07902|GALT_HUMAN	Galactose-1-phosphate uridylyltransferase	HUMAN	9
14.87	16.48	54.7	sp|P84077|ARF1_HUMAN	ADP-ribosylation factor 1	HUMAN	15
14.85	15.02	33.79	sp|P15880|RS2_HUMAN	40S ribosomal protein S2	HUMAN	10
14.78	15.12	30.54	sp|P50053|KHK_HUMAN	Ketohexokinase	HUMAN	9
14.77	14.99	25.06	sp|P14324|FPPS_HUMAN	Farnesyl pyrophosphate synthase	HUMAN	15
14.77	14.89	30.79	sp|Q9H0W9|CK054_HUMAN	Ester hydrolase C11orf54	HUMAN	11
14.7	14.79	28.9	sp|O43772|MCAT_HUMAN	Mitochondrial carnitine/acylcarnitine carrier protein	HUMAN	9
14.69	15.01	16.07	sp|Q6NUM9|RETST_HUMAN	All-trans-retinol 13,14-reductase	HUMAN	8
14.68	14.95	10.36	sp|O94875|SRBS2_HUMAN	Sorbin and SH3 domain-containing protein 2	HUMAN	8
14.67	14.68	37.46	sp|A6ND91|ASPD_HUMAN	Putative L-aspartate dehydrogenase	HUMAN	11
14.66	15.06	7.366	sp|P29144|TPP2_HUMAN	Tripeptidyl-peptidase 2	HUMAN	8
14.63	14.63	30.5	sp|P27695|APEX1_HUMAN	DNA-(apurinic or apyrimidinic site) lyase	HUMAN	8
14.62	14.76	12.99	sp|P50570|DYN2_HUMAN	Dynamin-2	HUMAN	8
14.59	14.7	39.65	sp|P00403|COX2_HUMAN	Cytochrome c oxidase subunit 2	HUMAN	13
14.59	14.61	22.25	sp|P36551|HEM6_HUMAN	Coproporphyrinogen-III oxidase, mitochondrial	HUMAN	10
14.58	14.74	25.1	sp|P62701|RS4X_HUMAN	40S ribosomal protein S4, X isoform	HUMAN	8
14.51	14.67	22.22	sp|P26599|PTBP1_HUMAN	Polypyrimidine tract-binding protein 1	HUMAN	10
14.47	14.49	35.25	sp|Q9BTZ2|DHRS4_HUMAN	Dehydrogenase/reductase SDR family member 4	HUMAN	10
14.46	15.5	23.6	sp|O43242|PSMD3_HUMAN	26S proteasome non-ATPase regulatory subunit 3	HUMAN	9
14.4	18.07	28.03	sp|P40261|NNMT_HUMAN	Nicotinamide N-methyltransferase	HUMAN	11
14.38	14.47	42.8	sp|P28070|PSB4_HUMAN	Proteasome subunit beta type-4	HUMAN	12
14.34	14.85	20.28	sp|P48163|MAOX_HUMAN	NADP-dependent malic enzyme	HUMAN	10
14.33	14.36	25.48	sp|Q8IWW8|HOT_HUMAN	Hydroxyacid-oxoacid transhydrogenase, mitochondrial	HUMAN	8
14.31	14.52	44.04	sp|Q15907|RB11B_HUMAN	Ras-related protein Rab-11B	HUMAN	9
0	13.51	34.72	sp|P62491|RB11A_HUMAN	Ras-related protein Rab-11A	HUMAN	8
14.3	14.9	11.85	sp|P09327|VILI_HUMAN	Villin-1	HUMAN	8
14.3	14.66	12.03	sp|P26639|SYTC_HUMAN	Threonine--tRNA ligase, cytoplasmic	HUMAN	8
14.29	14.7	15.61	sp|Q96CM8|ACSF2_HUMAN	Acyl-CoA synthetase family member 2, mitochondrial	HUMAN	8
14.19	14.44	47.2	sp|P52907|CAZA1_HUMAN	F-actin-capping protein subunit alpha-1	HUMAN	14
14.18	14.72	18.47	sp|Q969V3|NCLN_HUMAN	Nicalin	HUMAN	7
14.17	14.59	26.24	sp|P22830|HEMH_HUMAN	Ferrochelatase, mitochondrial	HUMAN	10
14.16	14.46	45.73	sp|P25787|PSA2_HUMAN	Proteasome subunit alpha type-2	HUMAN	9
14.13	16.47	34.61	sp|Q96I15|SCLY_HUMAN	Selenocysteine lyase	HUMAN	10
14.13	14.38	39.35	sp|P62826|RAN_HUMAN	GTP-binding nuclear protein Ran	HUMAN	9
14.12	15.07	34.56	sp|Q71DI3|H32_HUMAN	Histone H3.2	HUMAN	10
0	15.07	34.56	sp|P84243|H33_HUMAN	Histone H3.3	HUMAN	10
0	15	29.41	sp|P68431|H31_HUMAN	Histone H3.1	HUMAN	9
14.12	14.22	48.99	sp|Q9Y6B6|SAR1B_HUMAN	GTP-binding protein SAR1b	HUMAN	13
14.09	15.41	9.113	sp|P41252|SYIC_HUMAN	Isoleucine--tRNA ligase, cytoplasmic	HUMAN	7
14.08	14.62	37.82	sp|P62979|RS27A_HUMAN	Ubiquitin-40S ribosomal protein S27a	HUMAN	13
0	14.34	46.09	sp|P62987|RL40_HUMAN	Ubiquitin-60S ribosomal protein L40	HUMAN	13
0	14.34	77.52	sp|P0CG48|UBC_HUMAN	Polyubiquitin-C	HUMAN	13
0	14.34	77.29	sp|P0CG47|UBB_HUMAN	Polyubiquitin-B	HUMAN	13
14.07	20.32	13.52	sp|P58107|EPIPL_HUMAN	Epiplakin	HUMAN	18
14.07	16.95	10.69	sp|O95373|IPO7_HUMAN	Importin-7	HUMAN	9
14.07	14.34	30.1	sp|O14874|BCKD_HUMAN	[3-methyl-2-oxobutanoate dehydrogenase [lipoamide]] kinase, mitochondrial	HUMAN	7
14.07	14.3	45.45	sp|O14579|COPE_HUMAN	Coatomer subunit epsilon	HUMAN	9
14.06	14.27	25.84	sp|P50454|SERPH_HUMAN	Serpin H1	HUMAN	8
14.06	14.17	28.37	sp|Q9UJZ1|STML2_HUMAN	Stomatin-like protein 2	HUMAN	10
14.05	14.27	53.91	sp|P14174|MIF_HUMAN	Macrophage migration inhibitory factor	HUMAN	11
14.04	14.27	28.93	sp|Q8TC12|RDH11_HUMAN	Retinol dehydrogenase 11	HUMAN	10
14.01	14.11	45.79	sp|P30044|PRDX5_HUMAN	Peroxiredoxin-5, mitochondrial	HUMAN	11
14.01	14.05	10.21	sp|P46977|STT3A_HUMAN	Dolichyl-diphosphooligosaccharide--protein glycosyltransferase subunit STT3A	HUMAN	9
14	14.8	31.86	sp|Q15019|SEPT2_HUMAN	Septin-2	HUMAN	7
13.98	14.04	30.99	sp|Q96NU7|HUTI_HUMAN	Probable imidazolonepropionase	HUMAN	9
13.96	14.25	46.31	sp|P09417|DHPR_HUMAN	Dihydropteridine reductase	HUMAN	14
13.96	14.09	29.12	sp|Q8N0X4|CLYBL_HUMAN	Citrate lyase subunit beta-like protein, mitochondrial	HUMAN	12
13.91	14.3	15.65	sp|P31948|STIP1_HUMAN	Stress-induced-phosphoprotein 1	HUMAN	11
13.87	14.26	23.18	sp|P00390|GSHR_HUMAN	Glutathione reductase, mitochondrial	HUMAN	11
13.83	14.7	13.76	sp|Q12906|ILF3_HUMAN	Interleukin enhancer-binding factor 3	HUMAN	11
13.81	14.02	45.41	sp|Q8WW59|SPRY4_HUMAN	SPRY domain-containing protein 4	HUMAN	8
13.8	23.02	28.46	sp|P35558|PCKGC_HUMAN	Phosphoenolpyruvate carboxykinase, cytosolic [GTP]	HUMAN	21
13.77	15.38	54.67	sp|P20674|COX5A_HUMAN	Cytochrome c oxidase subunit 5A, mitochondrial	HUMAN	11
13.76	13.83	62.96	sp|P09382|LEG1_HUMAN	Galectin-1	HUMAN	16
13.76	13.82	32.81	sp|P12694|ODBA_HUMAN	2-oxoisovalerate dehydrogenase subunit alpha, mitochondrial	HUMAN	14
13.72	13.75	40.66	sp|P20618|PSB1_HUMAN	Proteasome subunit beta type-1	HUMAN	15
13.58	13.63	45.45	sp|P16104|H2AX_HUMAN	Histone H2A.x	HUMAN	17
13.56	15.57	9.591	sp|O60610|DIAP1_HUMAN	Protein diaphanous homolog 1	HUMAN	10
13.56	14.34	18	sp|Q14247|SRC8_HUMAN	Src substrate cortactin	HUMAN	8
13.56	13.68	31.27	sp|O94903|PROSC_HUMAN	Proline synthase co-transcribed bacterial homolog protein	HUMAN	9
13.53	13.67	2.904	sp|Q7Z6Z7|HUWE1_HUMAN	E3 ubiquitin-protein ligase HUWE1	HUMAN	8
13.5	13.85	21.18	sp|P22570|ADRO_HUMAN	NADPH:adrenodoxin oxidoreductase, mitochondrial	HUMAN	8
13.49	14.96	29.28	sp|P39023|RL3_HUMAN	60S ribosomal protein L3	HUMAN	15
13.49	13.68	41.35	sp|P62241|RS8_HUMAN	40S ribosomal protein S8	HUMAN	7
13.47	17.36	27.78	sp|P51991|ROA3_HUMAN	Heterogeneous nuclear ribonucleoprotein A3	HUMAN	12
13.47	13.67	30.14	sp|Q14103|HNRPD_HUMAN	Heterogeneous nuclear ribonucleoprotein D0	HUMAN	10
13.45	13.48	31.08	sp|Q9UNZ2|NSF1C_HUMAN	NSFL1 cofactor p47	HUMAN	9
13.41	13.58	27.56	sp|P17980|PRS6A_HUMAN	26S protease regulatory subunit 6A	HUMAN	9
13.37	14.05	16.94	sp|P22234|PUR6_HUMAN	Multifunctional protein ADE2	HUMAN	7
13.35	13.48	58.55	sp|P61586|RHOA_HUMAN	Transforming protein RhoA	HUMAN	8
13.33	13.38	28.15	sp|Q15738|NSDHL_HUMAN	Sterol-4-alpha-carboxylate 3-dehydrogenase, decarboxylating	HUMAN	7
13.31	13.76	19.35	sp|P08236|BGLR_HUMAN	Beta-glucuronidase	HUMAN	11
13.3	14.25	6.865	sp|Q92614|MY18A_HUMAN	Unconventional myosin-XVIIIa	HUMAN	9
13.24	13.34	13.58	sp|P23246|SFPQ_HUMAN	Splicing factor, proline- and glutamine-rich	HUMAN	8
13.19	13.22	28.41	sp|P11177|ODPB_HUMAN	Pyruvate dehydrogenase E1 component subunit beta, mitochondrial	HUMAN	10
13.12	14.08	24.15	sp|P38606|VATA_HUMAN	V-type proton ATPase catalytic subunit A	HUMAN	10
13.11	14.31	9.207	sp|O00410|IPO5_HUMAN	Importin-5	HUMAN	7
13.1	13.14	40.31	sp|P08574|CY1_HUMAN	Cytochrome c1, heme protein, mitochondrial	HUMAN	14
13.06	13.96	8.785	sp|O75153|CLU_HUMAN	Clustered mitochondria protein homolog	HUMAN	7
13.03	15.27	21.79	sp|P20813|CP2B6_HUMAN	Cytochrome P450 2B6	HUMAN	11
13.02	13.02	31.79	sp|P67809|YBOX1_HUMAN	Nuclease-sensitive element-binding protein 1	HUMAN	11
13	13.37	29.28	sp|Q00325|MPCP_HUMAN	Phosphate carrier protein, mitochondrial	HUMAN	11
12.97	115.63	77.33	sp|P07327|ADH1A_HUMAN	Alcohol dehydrogenase 1A	HUMAN	143
12.91	13.98	7.807	sp|Q16531|DDB1_HUMAN	DNA damage-binding protein 1	HUMAN	8
12.89	13.43	63.22	sp|P07108|ACBP_HUMAN	Acyl-CoA-binding protein	HUMAN	13
12.89	12.96	54.04	sp|O75947|ATP5H_HUMAN	ATP synthase subunit d, mitochondrial	HUMAN	8
12.88	12.97	26.86	sp|Q9UNM6|PSD13_HUMAN	26S proteasome non-ATPase regulatory subunit 13	HUMAN	8
12.85	14.21	10.06	sp|P09874|PARP1_HUMAN	Poly [ADP-ribose] polymerase 1	HUMAN	7
12.82	12.98	54.73	sp|P02753|RET4_HUMAN	Retinol-binding protein 4	HUMAN	11
12.8	13.22	12.41	sp|Q15393|SF3B3_HUMAN	Splicing factor 3B subunit 3	HUMAN	10
12.78	17.03	5.523	sp|O15020|SPTN2_HUMAN	Spectrin beta chain, non-erythrocytic 2	HUMAN	10
12.77	13.34	19.12	sp|P05455|LA_HUMAN	Lupus La protein	HUMAN	7
12.76	12.95	59.39	sp|P30050|RL12_HUMAN	60S ribosomal protein L12	HUMAN	9
12.67	12.83	6.964	sp|P46019|KPB2_HUMAN	Phosphorylase b kinase regulatory subunit alpha, liver isoform	HUMAN	7
12.66	13.16	9.901	sp|P22102|PUR2_HUMAN	Trifunctional purine biosynthetic protein adenosine-3	HUMAN	7
12.65	12.72	23.33	sp|O15144|ARPC2_HUMAN	Actin-related protein 2/3 complex subunit 2	HUMAN	7
12.63	12.77	17.53	sp|O95394|AGM1_HUMAN	Phosphoacetylglucosamine mutase	HUMAN	8
12.61	13.89	26.32	sp|O00232|PSD12_HUMAN	26S proteasome non-ATPase regulatory subunit 12	HUMAN	10
12.59	15.74	32.86	sp|Q9Y277|VDAC3_HUMAN	Voltage-dependent anion-selective channel protein 3	HUMAN	9
12.55	14.71	31.84	sp|O15173|PGRC2_HUMAN	Membrane-associated progesterone receptor component 2	HUMAN	13
12.55	13.03	14.84	sp|Q14554|PDIA5_HUMAN	Protein disulfide-isomerase A5	HUMAN	7
12.54	13.41	9.481	sp|Q9NZB2|F120A_HUMAN	Constitutive coactivator of PPAR-gamma-like protein 1	HUMAN	7
12.54	12.81	13.79	sp|Q9UI32|GLSL_HUMAN	Glutaminase liver isoform, mitochondrial	HUMAN	6
12.54	12.57	29.21	sp|P07306|ASGR1_HUMAN	Asialoglycoprotein receptor 1	HUMAN	7
12.52	13.15	19.66	sp|Q9Y2X3|NOP58_HUMAN	Nucleolar protein 58	HUMAN	8
12.52	12.97	20.37	sp|Q9NQ94|A1CF_HUMAN	APOBEC1 complementation factor	HUMAN	9
12.5	12.73	42.01	sp|P13073|COX41_HUMAN	Cytochrome c oxidase subunit 4 isoform 1, mitochondrial	HUMAN	10
12.49	29.75	31.68	sp|Q9HBI6|CP4FB_HUMAN	Cytochrome P450 4F11	HUMAN	21
12.49	13.49	8.181	sp|Q07157|ZO1_HUMAN	Tight junction protein ZO-1	HUMAN	9
12.45	12.92	25.93	sp|P46777|RL5_HUMAN	60S ribosomal protein L5	HUMAN	10
12.45	12.55	32.06	sp|Q9UBX3|DIC_HUMAN	Mitochondrial dicarboxylate carrier	HUMAN	7
12.39	12.52	36.24	sp|Q9BRX8|F213A_HUMAN	Redox-regulatory protein FAM213A	HUMAN	9
12.37	12.7	53.37	sp|Q9BX68|HINT2_HUMAN	Histidine triad nucleotide-binding protein 2, mitochondrial	HUMAN	12
12.37	12.58	19.21	sp|P42126|ECI1_HUMAN	Enoyl-CoA delta isomerase 1, mitochondrial	HUMAN	10
12.34	12.44	47.49	sp|Q9UKK9|NUDT5_HUMAN	ADP-sugar pyrophosphatase	HUMAN	11
12.33	12.85	18.97	sp|P50502|F10A1_HUMAN	Hsc70-interacting protein	HUMAN	8
0	10.76	15.18	sp|Q8NFI4|F10A5_HUMAN	Putative protein FAM10A5	HUMAN	7
12.33	12.46	22.91	sp|P62195|PRS8_HUMAN	26S protease regulatory subunit 8	HUMAN	7
12.27	13.22	13.49	sp|Q14258|TRI25_HUMAN	E3 ubiquitin/ISG15 ligase TRIM25	HUMAN	7
12.24	12.34	26.26	sp|O14745|NHRF1_HUMAN	Na(+)/H(+) exchange regulatory cofactor NHE-RF1	HUMAN	7
12.24	12.29	22.5	sp|Q92734|TFG_HUMAN	Protein TFG	HUMAN	12
12.21	12.81	24.13	sp|P05198|IF2A_HUMAN	Eukaryotic translation initiation factor 2 subunit 1	HUMAN	6
12.2	12.39	6.614	sp|O15438|MRP3_HUMAN	Canalicular multispecific organic anion transporter 2	HUMAN	6
12.18	12.61	27.33	sp|Q9UJ70|NAGK_HUMAN	N-acetyl-D-glucosamine kinase	HUMAN	6
12.16	12.78	14.05	sp|Q92499|DDX1_HUMAN	ATP-dependent RNA helicase DDX1	HUMAN	9
12.15	12.63	21.81	sp|P36542|ATPG_HUMAN	ATP synthase subunit gamma, mitochondrial	HUMAN	7
12.15	12.4	42.76	sp|P62269|RS18_HUMAN	40S ribosomal protein S18	HUMAN	8
12.14	12.28	11.72	sp|Q8IZ83|A16A1_HUMAN	Aldehyde dehydrogenase family 16 member A1	HUMAN	6
12.13	13.12	4.147	sp|Q14571|ITPR2_HUMAN	Inositol 1,4,5-trisphosphate receptor type 2	HUMAN	9
12.13	12.57	29.56	sp|P55263|ADK_HUMAN	Adenosine kinase	HUMAN	9
12.13	12.18	34.02	sp|O00299|CLIC1_HUMAN	Chloride intracellular channel protein 1	HUMAN	7
12.11	12.11	44.44	sp|Q6P1X6|CH082_HUMAN	UPF0598 protein C8orf82	HUMAN	8
12.1	65.79	54.59	sp|Q68CK6|ACS2B_HUMAN	Acyl-coenzyme A synthetase ACSM2B, mitochondrial	HUMAN	57
12.08	12.37	13.36	sp|P11168|GTR2_HUMAN	Solute carrier family 2, facilitated glucose transporter member 2	HUMAN	9
12.05	12.71	11.78	sp|P22413|ENPP1_HUMAN	Ectonucleotide pyrophosphatase/phosphodiesterase family member 1	HUMAN	8
12.03	12.25	26.82	sp|P62191|PRS4_HUMAN	26S protease regulatory subunit 4	HUMAN	8
12.01	12.01	44.51	sp|Q9Y2B0|CNPY2_HUMAN	Protein canopy homolog 2	HUMAN	6
12	12.14	19.41	sp|Q6DD88|ATLA3_HUMAN	Atlastin-3	HUMAN	7
11.98	12	40.31	sp|P10606|COX5B_HUMAN	Cytochrome c oxidase subunit 5B, mitochondrial	HUMAN	9
11.89	12.5	14.22	sp|Q96G03|PGM2_HUMAN	Phosphoglucomutase-2	HUMAN	7
11.88	12.03	21.72	sp|Q9NTK5|OLA1_HUMAN	Obg-like ATPase 1	HUMAN	6
11.87	12.25	20.88	sp|Q96AC1|FERM2_HUMAN	Fermitin family homolog 2	HUMAN	9
11.87	11.95	32.03	sp|P16083|NQO2_HUMAN	Ribosyldihydronicotinamide dehydrogenase [quinone]	HUMAN	6
11.86	13.01	5.617	sp|A3KMH1|VWA8_HUMAN	von Willebrand factor A domain-containing protein 8	HUMAN	8
11.82	11.94	26.13	sp|O75306|NDUS2_HUMAN	NADH dehydrogenase [ubiquinone] iron-sulfur protein 2, mitochondrial	HUMAN	9
11.82	11.87	55.56	sp|P0CW22|RS17L_HUMAN	40S ribosomal protein S17-like	HUMAN	10
0	11.87	55.56	sp|P08708|RS17_HUMAN	40S ribosomal protein S17	HUMAN	10
11.78	11.85	34.59	sp|Q14165|MLEC_HUMAN	Malectin	HUMAN	9
11.73	11.77	66.96	sp|P05387|RLA2_HUMAN	60S acidic ribosomal protein P2	HUMAN	9
11.71	12.43	15.3	sp|Q12797|ASPH_HUMAN	Aspartyl/asparaginyl beta-hydroxylase	HUMAN	7
11.68	12.33	13.18	sp|Q96EN8|MOCOS_HUMAN	Molybdenum cofactor sulfurase	HUMAN	7
11.68	11.73	30.19	sp|Q16775|GLO2_HUMAN	Hydroxyacylglutathione hydrolase, mitochondrial	HUMAN	12
11.66	11.77	22.76	sp|O00764|PDXK_HUMAN	Pyridoxal kinase	HUMAN	7
11.61	11.74	45.83	sp|P32969|RL9_HUMAN	60S ribosomal protein L9	HUMAN	8
11.59	11.7	21.9	sp|Q96IJ6|GMPPA_HUMAN	Mannose-1-phosphate guanyltransferase alpha	HUMAN	7
11.55	11.63	39.41	sp|P07203|GPX1_HUMAN	Glutathione peroxidase 1	HUMAN	9
11.53	11.8	15.64	sp|Q9UHG3|PCYOX_HUMAN	Prenylcysteine oxidase 1	HUMAN	8
11.53	11.63	26.9	sp|Q96C23|GALM_HUMAN	Aldose 1-epimerase	HUMAN	6
11.52	11.75	12.99	sp|P40763|STAT3_HUMAN	Signal transducer and activator of transcription 3	HUMAN	7
11.51	13.22	18.94	sp|P35998|PRS7_HUMAN	26S protease regulatory subunit 7	HUMAN	6
11.49	13.16	9.711	sp|O14980|XPO1_HUMAN	Exportin-1	HUMAN	8
11.49	12.12	18.77	sp|P30533|AMRP_HUMAN	Alpha-2-macroglobulin receptor-associated protein	HUMAN	7
11.47	11.85	23.87	sp|Q15293|RCN1_HUMAN	Reticulocalbin-1	HUMAN	7
11.42	11.91	23.73	sp|O60664|PLIN3_HUMAN	Perilipin-3	HUMAN	6
11.4	11.5	28.53	sp|Q53GQ0|DHB12_HUMAN	Estradiol 17-beta-dehydrogenase 12	HUMAN	9
11.4	11.4	37.5	sp|Q15185|TEBP_HUMAN	Prostaglandin E synthase 3	HUMAN	9
11.37	11.5	21.8	sp|Q8IVS8|GLCTK_HUMAN	Glycerate kinase	HUMAN	9
11.36	15.86	11.63	sp|Q15029|U5S1_HUMAN	116 kDa U5 small nuclear ribonucleoprotein component	HUMAN	8
11.3	11.41	19.8	sp|P54727|RD23B_HUMAN	UV excision repair protein RAD23 homolog B	HUMAN	9
11.3	11.33	33.65	sp|Q8WUY1|THEM6_HUMAN	UPF0670 protein THEM6	HUMAN	7
11.29	11.8	15.2	sp|P32455|GBP1_HUMAN	Interferon-induced guanylate-binding protein 1	HUMAN	9
11.26	11.79	17.82	sp|Q9Y3I0|RTCB_HUMAN	tRNA-splicing ligase RtcB homolog	HUMAN	7
11.26	11.56	11.71	sp|Q9NSD9|SYFB_HUMAN	Phenylalanine--tRNA ligase beta subunit	HUMAN	7
11.25	11.34	48.36	sp|P0DJI8|SAA1_HUMAN	Serum amyloid A-1 protein	HUMAN	8
11.23	11.52	21.32	sp|Q8NC51|PAIRB_HUMAN	Plasminogen activator inhibitor 1 RNA-binding protein	HUMAN	6
11.23	11.28	22.94	sp|P62140|PP1B_HUMAN	Serine/threonine-protein phosphatase PP1-beta catalytic subunit	HUMAN	6
0	9.35	18.48	sp|P62136|PP1A_HUMAN	Serine/threonine-protein phosphatase PP1-alpha catalytic subunit	HUMAN	5
11.22	11.5	35.02	sp|P62906|RL10A_HUMAN	60S ribosomal protein L10a	HUMAN	7
11.2	11.49	33.33	sp|Q12904|AIMP1_HUMAN	Aminoacyl tRNA synthase complex-interacting multifunctional protein 1	HUMAN	6
11.18	11.36	20.57	sp|Q13131|AAPK1_HUMAN	5'-AMP-activated protein kinase catalytic subunit alpha-1	HUMAN	8
11.15	11.35	24.4	sp|Q02790|FKBP4_HUMAN	Peptidyl-prolyl cis-trans isomerase FKBP4	HUMAN	7
11.11	11.25	22.98	sp|Q14166|TTL12_HUMAN	Tubulin--tyrosine ligase-like protein 12	HUMAN	11
11.11	11.14	19.93	sp|Q9Y619|ORNT1_HUMAN	Mitochondrial ornithine transporter 1	HUMAN	7
11.08	11.16	22.8	sp|Q96AG4|LRC59_HUMAN	Leucine-rich repeat-containing protein 59	HUMAN	7
11.02	11.18	35.15	sp|Q9NR28|DBLOH_HUMAN	Diablo homolog, mitochondrial	HUMAN	9
11.01	11.29	14.59	sp|O00116|ADAS_HUMAN	Alkyldihydroxyacetonephosphate synthase, peroxisomal	HUMAN	6
11.01	11.13	17.49	sp|Q9H9P8|L2HDH_HUMAN	L-2-hydroxyglutarate dehydrogenase, mitochondrial	HUMAN	7
11	12.17	7.519	sp|Q9P2M7|CING_HUMAN	Cingulin	HUMAN	7
10.98	10.98	22.93	sp|Q9P035|HACD3_HUMAN	Very-long-chain (3R)-3-hydroxyacyl-[acyl-carrier protein] dehydratase 3	HUMAN	7
10.93	11.31	18.66	sp|Q9UF12|PROD2_HUMAN	Probable proline dehydrogenase 2	HUMAN	6
10.91	11.37	40.47	sp|P61020|RAB5B_HUMAN	Ras-related protein Rab-5B	HUMAN	7
10.91	11.35	30.27	sp|P00915|CAH1_HUMAN	Carbonic anhydrase 1	HUMAN	8
10.87	10.91	35.97	sp|P49638|TTPA_HUMAN	Alpha-tocopherol transfer protein	HUMAN	8
10.84	11.18	11.4	sp|P05556|ITB1_HUMAN	Integrin beta-1	HUMAN	6
10.82	11.46	10.13	sp|Q5JRX3|PREP_HUMAN	Presequence protease, mitochondrial	HUMAN	8
10.82	11.17	12.73	sp|Q15046|SYK_HUMAN	Lysine--tRNA ligase	HUMAN	7
10.82	11.13	17.39	sp|Q9H845|ACAD9_HUMAN	Acyl-CoA dehydrogenase family member 9, mitochondrial	HUMAN	7
10.79	11.17	11.77	sp|Q9Y223|GLCNE_HUMAN	Bifunctional UDP-N-acetylglucosamine 2-epimerase/N-acetylmannosamine kinase	HUMAN	7
10.79	10.97	14.48	sp|Q10713|MPPA_HUMAN	Mitochondrial-processing peptidase subunit alpha	HUMAN	6
10.78	10.97	19.79	sp|Q15008|PSMD6_HUMAN	26S proteasome non-ATPase regulatory subunit 6	HUMAN	6
10.77	11.15	5.721	sp|O75923|DYSF_HUMAN	Dysferlin	HUMAN	8
10.76	10.79	28.04	sp|P27635|RL10_HUMAN	60S ribosomal protein L10	HUMAN	8
10.76	10.76	29.66	sp|P28074|PSB5_HUMAN	Proteasome subunit beta type-5	HUMAN	6
10.75	11.34	9.887	sp|P55060|XPO2_HUMAN	Exportin-2	HUMAN	8
10.73	11.25	28.03	sp|P61247|RS3A_HUMAN	40S ribosomal protein S3a	HUMAN	8
10.73	10.79	27.17	sp|Q96HR9|REEP6_HUMAN	Receptor expression-enhancing protein 6	HUMAN	9
10.66	10.68	35.27	sp|Q6P587|FAHD1_HUMAN	Acylpyruvase FAHD1, mitochondrial	HUMAN	9
10.65	13.15	22.78	sp|P13489|RINI_HUMAN	Ribonuclease inhibitor	HUMAN	13
10.65	10.95	13.29	sp|Q96I24|FUBP3_HUMAN	Far upstream element-binding protein 3	HUMAN	7
10.59	13.36	9.912	sp|Q9Y4W6|AFG32_HUMAN	AFG3-like protein 2	HUMAN	8
10.59	11.77	33.56	sp|Q15181|IPYR_HUMAN	Inorganic pyrophosphatase	HUMAN	11
10.56	10.63	37.54	sp|P67775|PP2AA_HUMAN	Serine/threonine-protein phosphatase 2A catalytic subunit alpha isoform	HUMAN	9
10.55	11.33	25.49	sp|O94826|TOM70_HUMAN	Mitochondrial import receptor subunit TOM70	HUMAN	11
10.54	10.62	25.6	sp|Q96EY8|MMAB_HUMAN	Cob(I)yrinic acid a,c-diamide adenosyltransferase, mitochondrial	HUMAN	6
10.5	10.55	23.72	sp|P09429|HMGB1_HUMAN	High mobility group protein B1	HUMAN	6
10.49	10.49	62.25	sp|P62263|RS14_HUMAN	40S ribosomal protein S14	HUMAN	8
10.45	10.54	24.61	sp|Q9UHK6|AMACR_HUMAN	Alpha-methylacyl-CoA racemase	HUMAN	6
10.44	10.55	16.88	sp|Q9NZ01|TECR_HUMAN	Very-long-chain enoyl-CoA reductase	HUMAN	5
10.43	10.47	31.34	sp|P43487|RANG_HUMAN	Ran-specific GTPase-activating protein	HUMAN	6
10.41	10.8	10.63	sp|P43243|MATR3_HUMAN	Matrin-3	HUMAN	6
10.37	11.51	14.8	sp|Q92598|HS105_HUMAN	Heat shock protein 105 kDa	HUMAN	8
10.36	10.91	14.48	sp|O00567|NOP56_HUMAN	Nucleolar protein 56	HUMAN	7
10.35	10.88	5.828	sp|O75533|SF3B1_HUMAN	Splicing factor 3B subunit 1	HUMAN	5
10.35	10.54	11.81	sp|Q92945|FUBP2_HUMAN	Far upstream element-binding protein 2	HUMAN	6
10.35	10.38	32.8	sp|Q9NRV9|HEBP1_HUMAN	Heme-binding protein 1	HUMAN	7
10.34	10.7	11.91	sp|P08240|SRPR_HUMAN	Signal recognition particle receptor subunit alpha	HUMAN	7
10.33	11.33	16.2	sp|O95470|SGPL1_HUMAN	Sphingosine-1-phosphate lyase 1	HUMAN	7
10.32	19.77	34.41	sp|P61981|1433G_HUMAN	14-3-3 protein gamma	HUMAN	14
10.31	10.38	55.24	sp|P99999|CYC_HUMAN	Cytochrome c	HUMAN	8
10.29	10.32	21.57	sp|Q92597|NDRG1_HUMAN	Protein NDRG1	HUMAN	8
10.28	10.65	3.948	sp|Q92887|MRP2_HUMAN	Canalicular multispecific organic anion transporter 1	HUMAN	5
10.27	10.28	25.82	sp|Q9NUJ1|ABHDA_HUMAN	Mycophenolic acid acyl-glucuronide esterase, mitochondrial	HUMAN	6
10.26	10.48	14.59	sp|P12268|IMDH2_HUMAN	Inosine-5'-monophosphate dehydrogenase 2	HUMAN	5
10.24	10.31	33.33	sp|Q92506|DHB8_HUMAN	Estradiol 17-beta-dehydrogenase 8	HUMAN	9
10.22	10.68	7.11	sp|Q9UM54|MYO6_HUMAN	Unconventional myosin-VI	HUMAN	6
10.22	10.51	7.663	sp|Q9BX66|SRBS1_HUMAN	Sorbin and SH3 domain-containing protein 1	HUMAN	6
10.22	10.37	20.33	sp|Q9UHQ9|NB5R1_HUMAN	NADH-cytochrome b5 reductase 1	HUMAN	5
10.2	51.19	68.3	sp|P68366|TBA4A_HUMAN	Tubulin alpha-4A chain	HUMAN	57
10.2	12.31	30.74	sp|P0CG30|GSTT2_HUMAN	Glutathione S-transferase theta-2B	HUMAN	6
0	12.31	30.74	sp|P0CG29|GST2_HUMAN	Glutathione S-transferase theta-2	HUMAN	6
10.19	15.03	33.97	sp|P01892|1A02_HUMAN	HLA class I histocompatibility antigen, A-2 alpha chain	HUMAN	9
0	15.03	33.15	sp|P10316|1A69_HUMAN	HLA class I histocompatibility antigen, A-69 alpha chain	HUMAN	9
10.19	10.32	23.41	sp|Q99536|VAT1_HUMAN	Synaptic vesicle membrane protein VAT-1 homolog	HUMAN	5
10.18	10.32	12.81	sp|O15484|CAN5_HUMAN	Calpain-5	HUMAN	6
10.17	14.67	25.17	sp|P55795|HNRH2_HUMAN	Heterogeneous nuclear ribonucleoprotein H2	HUMAN	11
10.16	11.07	13.87	sp|Q16881|TRXR1_HUMAN	Thioredoxin reductase 1, cytoplasmic	HUMAN	7
10.14	10.29	24.56	sp|O14832|PAHX_HUMAN	Phytanoyl-CoA dioxygenase, peroxisomal	HUMAN	8
10.13	10.45	10.33	sp|O94874|UFL1_HUMAN	E3 UFM1-protein ligase 1	HUMAN	6
10.13	10.15	22.26	sp|Q9NXA8|SIR5_HUMAN	NAD-dependent protein deacylase sirtuin-5, mitochondrial	HUMAN	5
10.12	10.18	20.44	sp|Q92820|GGH_HUMAN	Gamma-glutamyl hydrolase	HUMAN	8
10.11	10.68	22.01	sp|P60891|PRPS1_HUMAN	Ribose-phosphate pyrophosphokinase 1	HUMAN	7
10.11	10.22	10.5	sp|P54802|ANAG_HUMAN	Alpha-N-acetylglucosaminidase	HUMAN	7
10.1	10.36	10.65	sp|Q9BYT8|NEUL_HUMAN	Neurolysin, mitochondrial	HUMAN	5
10.09	10.21	26.64	sp|Q6UX53|MET7B_HUMAN	Methyltransferase-like protein 7B	HUMAN	8
10.06	10.54	17.76	sp|Q9NP81|SYSM_HUMAN	Serine--tRNA ligase, mitochondrial	HUMAN	6
10.06	10.31	33.05	sp|Q14353|GAMT_HUMAN	Guanidinoacetate N-methyltransferase	HUMAN	10
10.06	10.25	17.73	sp|Q9NZT2|OGFR_HUMAN	Opioid growth factor receptor	HUMAN	5
10.06	10.14	22.6	sp|Q9NUI1|DECR2_HUMAN	Peroxisomal 2,4-dienoyl-CoA reductase	HUMAN	6
10.06	10.11	22.94	sp|Q5HYK3|COQ5_HUMAN	2-methoxy-6-polyprenyl-1,4-benzoquinol methylase, mitochondrial	HUMAN	6
10.05	10.33	30.43	sp|P18621|RL17_HUMAN	60S ribosomal protein L17	HUMAN	6
10.05	10.13	30.64	sp|Q9BVK6|TMED9_HUMAN	Transmembrane emp24 domain-containing protein 9	HUMAN	9
10.05	10.05	25.7	sp|Q9Y6M9|NDUB9_HUMAN	NADH dehydrogenase [ubiquinone] 1 beta subcomplex subunit 9	HUMAN	6
10.04	10.16	2.335	sp|Q5T4S7|UBR4_HUMAN	E3 ubiquitin-protein ligase UBR4	HUMAN	8
10.03	10.76	4.95	sp|Q9NQC3|RTN4_HUMAN	Reticulon-4	HUMAN	7
10.03	10.52	12.54	sp|O00571|DDX3X_HUMAN	ATP-dependent RNA helicase DDX3X	HUMAN	8
10.03	10.35	10.41	sp|Q6P996|PDXD1_HUMAN	Pyridoxal-dependent decarboxylase domain-containing protein 1	HUMAN	5
10.03	10.22	15.06	sp|Q9NP74|PALMD_HUMAN	Palmdelphin	HUMAN	6
10.02	10.44	10.05	sp|P53992|SC24C_HUMAN	Protein transport protein Sec24C	HUMAN	9
10.02	10.15	15.5	sp|Q9NTJ5|SAC1_HUMAN	Phosphatidylinositide phosphatase SAC1	HUMAN	7
10.02	10.07	16.74	sp|Q9UHJ6|SHPK_HUMAN	Sedoheptulokinase	HUMAN	5
10.01	10.34	14.17	sp|P11172|UMPS_HUMAN	Uridine 5'-monophosphate synthase	HUMAN	6
10	10.62	14.29	sp|P40222|TXLNA_HUMAN	Alpha-taxilin	HUMAN	5
10	10.57	22.8	sp|Q9NTX5|ECHD1_HUMAN	Ethylmalonyl-CoA decarboxylase	HUMAN	7
10	10.17	40.95	sp|P10599|THIO_HUMAN	Thioredoxin	HUMAN	9
10	10	37.5	sp|O14880|MGST3_HUMAN	Microsomal glutathione S-transferase 3	HUMAN	8
9.99	10.57	3.36	sp|Q5VYK3|ECM29_HUMAN	Proteasome-associated protein ECM29 homolog	HUMAN	5
9.96	10.8	22.48	sp|P37059|DHB2_HUMAN	Estradiol 17-beta-dehydrogenase 2	HUMAN	10
9.94	13.37	7.236	sp|Q8N139|ABCA6_HUMAN	ATP-binding cassette sub-family A member 6	HUMAN	8
9.94	10	70.71	sp|P02656|APOC3_HUMAN	Apolipoprotein C-III	HUMAN	10
9.92	10.17	4.026	sp|Q6P2Q9|PRP8_HUMAN	Pre-mRNA-processing-splicing factor 8	HUMAN	5
9.92	9.97	12.63	sp|Q9UBM7|DHCR7_HUMAN	7-dehydrocholesterol reductase	HUMAN	6
9.89	10.04	40.69	sp|P39019|RS19_HUMAN	40S ribosomal protein S19	HUMAN	7
9.88	10.09	22.08	sp|Q8N490|PNKD_HUMAN	Probable hydrolase PNKD	HUMAN	5
9.87	10.35	15.07	sp|P16278|BGAL_HUMAN	Beta-galactosidase	HUMAN	8
9.85	9.9	16.91	sp|Q9BQE5|APOL2_HUMAN	Apolipoprotein L2	HUMAN	6
9.85	9.89	21.51	sp|Q9BXW7|CECR5_HUMAN	Cat eye syndrome critical region protein 5	HUMAN	8
9.83	9.92	20.93	sp|Q8NBJ7|SUMF2_HUMAN	Sulfatase-modifying factor 2	HUMAN	6
9.82	9.92	14.1	sp|P05362|ICAM1_HUMAN	Intercellular adhesion molecule 1	HUMAN	5
9.81	17.99	37.9	sp|P67936|TPM4_HUMAN	Tropomyosin alpha-4 chain	HUMAN	9
9.81	9.93	21.77	sp|P01008|ANT3_HUMAN	Antithrombin-III	HUMAN	8
9.81	9.89	17.68	sp|Q9UHL4|DPP2_HUMAN	Dipeptidyl peptidase 2	HUMAN	7
9.8	10.12	19.17	sp|O60884|DNJA2_HUMAN	DnaJ homolog subfamily A member 2	HUMAN	5
9.76	10.39	41.41	sp|P22061|PIMT_HUMAN	Protein-L-isoaspartate(D-aspartate) O-methyltransferase	HUMAN	6
9.76	10.13	17.1	sp|Q9NY33|DPP3_HUMAN	Dipeptidyl peptidase 3	HUMAN	7
9.74	9.77	25.69	sp|Q8NCW5|NNRE_HUMAN	NAD(P)H-hydrate epimerase	HUMAN	6
9.73	9.98	26.42	sp|Q96JY6|PDLI2_HUMAN	PDZ and LIM domain protein 2	HUMAN	5
9.72	9.86	28.13	sp|Q13155|AIMP2_HUMAN	Aminoacyl tRNA synthase complex-interacting multifunctional protein 2	HUMAN	7
9.7	9.78	57.02	sp|P05386|RLA1_HUMAN	60S acidic ribosomal protein P1	HUMAN	6
9.68	9.81	27.67	sp|Q9NWU1|OXSM_HUMAN	3-oxoacyl-[acyl-carrier-protein] synthase, mitochondrial	HUMAN	7
9.67	9.68	40.79	sp|P61088|UBE2N_HUMAN	Ubiquitin-conjugating enzyme E2 N	HUMAN	7
9.62	9.76	7.784	sp|Q13263|TIF1B_HUMAN	Transcription intermediary factor 1-beta	HUMAN	5
9.61	9.78	20.38	sp|Q96DB5|RMD1_HUMAN	Regulator of microtubule dynamics protein 1	HUMAN	5
9.6	9.61	34.42	sp|O75396|SC22B_HUMAN	Vesicle-trafficking protein SEC22b	HUMAN	8
9.57	52.25	73.71	sp|P68371|TBB4B_HUMAN	Tubulin beta-4B chain	HUMAN	63
9.53	9.63	14.05	sp|O43776|SYNC_HUMAN	Asparagine--tRNA ligase, cytoplasmic	HUMAN	8
9.53	9.59	49.35	sp|P68036|UB2L3_HUMAN	Ubiquitin-conjugating enzyme E2 L3	HUMAN	10
9.53	9.55	37.99	sp|Q9BV57|MTND_HUMAN	1,2-dihydroxy-3-keto-5-methylthiopentene dioxygenase	HUMAN	5
9.49	10.15	6.953	sp|O95486|SC24A_HUMAN	Protein transport protein Sec24A	HUMAN	6
9.45	9.76	42.99	sp|Q9BRF8|CPPED_HUMAN	Calcineurin-like phosphoesterase domain-containing protein 1	HUMAN	11
9.43	9.66	15.88	sp|Q9BXK5|B2L13_HUMAN	Bcl-2-like protein 13	HUMAN	5
9.42	13.54	29.03	sp|O75367|H2AY_HUMAN	Core histone macro-H2A.1	HUMAN	12
9.42	9.61	23.57	sp|Q96HY6|DDRGK_HUMAN	DDRGK domain-containing protein 1	HUMAN	5
9.4	9.71	8.39	sp|P41250|SYG_HUMAN	Glycine--tRNA ligase	HUMAN	5
9.4	9.68	13.99	sp|Q9UHD8|SEPT9_HUMAN	Septin-9	HUMAN	6
9.38	9.65	30.93	sp|P62081|RS7_HUMAN	40S ribosomal protein S7	HUMAN	6
9.37	11.61	35.32	sp|Q9H0U4|RAB1B_HUMAN	Ras-related protein Rab-1B	HUMAN	6
9.37	10.51	16.93	sp|Q9BYV1|AGT2_HUMAN	Alanine--glyoxylate aminotransferase 2, mitochondrial	HUMAN	8
9.37	9.75	23.92	sp|P25788|PSA3_HUMAN	Proteasome subunit alpha type-3	HUMAN	7
9.37	9.39	28.47	sp|P47985|UCRI_HUMAN	Cytochrome b-c1 complex subunit Rieske, mitochondrial	HUMAN	6
9.36	9.36	24.54	sp|O15260|SURF4_HUMAN	Surfeit locus protein 4	HUMAN	9
9.35	9.5	18	sp|P14866|HNRPL_HUMAN	Heterogeneous nuclear ribonucleoprotein L	HUMAN	7
9.33	9.64	17.66	sp|Q16401|PSMD5_HUMAN	26S proteasome non-ATPase regulatory subunit 5	HUMAN	6
9.31	9.52	16.63	sp|O75955|FLOT1_HUMAN	Flotillin-1	HUMAN	6
9.31	9.49	2.17	sp|Q63HN8|RN213_HUMAN	E3 ubiquitin-protein ligase RNF213	HUMAN	7
9.29	9.35	20.46	sp|Q99685|MGLL_HUMAN	Monoglyceride lipase	HUMAN	6
9.26	9.62	6.075	sp|Q5JWF2|GNAS1_HUMAN	Guanine nucleotide-binding protein G(s) subunit alpha isoforms XLas	HUMAN	5
0	9.53	15.99	sp|P63092|GNAS2_HUMAN	Guanine nucleotide-binding protein G(s) subunit alpha isoforms short	HUMAN	5
9.26	9.28	36.79	sp|O75208|COQ9_HUMAN	Ubiquinone biosynthesis protein COQ9, mitochondrial	HUMAN	8
9.25	9.27	37.86	sp|Q9NPJ3|ACO13_HUMAN	Acyl-coenzyme A thioesterase 13	HUMAN	10
9.24	9.3	24.62	sp|Q12905|ILF2_HUMAN	Interleukin enhancer-binding factor 2	HUMAN	5
9.22	9.57	24.07	sp|P11182|ODB2_HUMAN	Lipoamide acyltransferase component of branched-chain alpha-keto acid dehydrogenase complex, mitochondrial	HUMAN	9
9.16	10.19	13.92	sp|Q86UE4|LYRIC_HUMAN	Protein LYRIC	HUMAN	7
9.15	13.55	41.61	sp|P47755|CAZA2_HUMAN	F-actin-capping protein subunit alpha-2	HUMAN	11
9.12	10.09	16.24	sp|P20810|ICAL_HUMAN	Calpastatin	HUMAN	7
9.11	27.32	43.62	sp|P12235|ADT1_HUMAN	ADP/ATP translocase 1	HUMAN	19
9.07	9.19	13.29	sp|Q9HCL2|GPAT1_HUMAN	Glycerol-3-phosphate acyltransferase 1, mitochondrial	HUMAN	7
9.06	9.1	40.22	sp|Q96EK6|GNA1_HUMAN	Glucosamine 6-phosphate N-acetyltransferase	HUMAN	5
9.02	9.63	9.421	sp|Q99959|PKP2_HUMAN	Plakophilin-2	HUMAN	7
9.02	9.27	7.855	sp|Q8N766|EMC1_HUMAN	ER membrane protein complex subunit 1	HUMAN	5
9.01	24.23	29.35	sp|P15311|EZRI_HUMAN	Ezrin	HUMAN	14
9.01	9.07	38.04	sp|Q04760|LGUL_HUMAN	Lactoylglutathione lyase	HUMAN	6
9	12.78	17.62	sp|P50995|ANX11_HUMAN	Annexin A11	HUMAN	9
8.99	9.04	22.06	sp|P62879|GBB2_HUMAN	Guanine nucleotide-binding protein G(I)/G(S)/G(T) subunit beta-2	HUMAN	6
8.96	9.17	4.511	sp|Q9C0C2|TB182_HUMAN	182 kDa tankyrase-1-binding protein	HUMAN	5
8.95	9.58	6.418	sp|O14617|AP3D1_HUMAN	AP-3 complex subunit delta-1	HUMAN	5
8.94	10.88	13.58	sp|Q9UMX0|UBQL1_HUMAN	Ubiquilin-1	HUMAN	7
8.93	8.98	40	sp|P55957|BID_HUMAN	BH3-interacting domain death agonist	HUMAN	7
8.9	9.33	7.238	sp|Q92973|TNPO1_HUMAN	Transportin-1	HUMAN	5
8.86	8.98	10.23	sp|Q9UJU6|DBNL_HUMAN	Drebrin-like protein	HUMAN	4
8.85	9.5	32.22	sp|Q9BUP0|EFHD1_HUMAN	EF-hand domain-containing protein D1	HUMAN	6
8.85	8.94	21.43	sp|P21953|ODBB_HUMAN	2-oxoisovalerate dehydrogenase subunit beta, mitochondrial	HUMAN	8
8.83	16.19	14.09	sp|P14923|PLAK_HUMAN	Junction plakoglobin	HUMAN	9
8.83	9.02	14.12	sp|Q16850|CP51A_HUMAN	Lanosterol 14-alpha demethylase	HUMAN	6
8.79	9.53	13	sp|A0MZ66|SHOT1_HUMAN	Shootin-1	HUMAN	5
8.77	8.99	21.04	sp|P14920|OXDA_HUMAN	D-amino-acid oxidase	HUMAN	5
8.76	9.15	19.76	sp|Q15417|CNN3_HUMAN	Calponin-3	HUMAN	5
8.75	8.91	20.3	sp|O76003|GLRX3_HUMAN	Glutaredoxin-3	HUMAN	5
8.75	8.9	26.67	sp|Q9UL25|RAB21_HUMAN	Ras-related protein Rab-21	HUMAN	5
8.71	9.57	20.55	sp|P41091|IF2G_HUMAN	Eukaryotic translation initiation factor 2 subunit 3	HUMAN	7
0	8.31	17.58	sp|Q2VIR3|IF2GL_HUMAN	Putative eukaryotic translation initiation factor 2 subunit 3-like protein	HUMAN	6
8.71	8.96	14.55	sp|O75191|XYLB_HUMAN	Xylulose kinase	HUMAN	5
8.7	9.02	13.53	sp|O95671|ASML_HUMAN	N-acetylserotonin O-methyltransferase-like protein	HUMAN	5
8.7	8.73	38.86	sp|P62330|ARF6_HUMAN	ADP-ribosylation factor 6	HUMAN	8
8.69	40.05	36.12	sp|P33261|CP2CJ_HUMAN	Cytochrome P450 2C19	HUMAN	25
8.67	8.85	21.66	sp|Q15599|NHRF2_HUMAN	Na(+)/H(+) exchange regulatory cofactor NHE-RF2	HUMAN	5
8.61	8.76	26.21	sp|Q01105|SET_HUMAN	Protein SET	HUMAN	6
8.58	8.58	30.69	sp|P02655|APOC2_HUMAN	Apolipoprotein C-II	HUMAN	6
8.57	8.64	18.96	sp|P26373|RL13_HUMAN	60S ribosomal protein L13	HUMAN	5
8.56	8.59	56.12	sp|P04080|CYTB_HUMAN	Cystatin-B	HUMAN	5
8.54	8.57	21.07	sp|Q14558|KPRA_HUMAN	Phosphoribosyl pyrophosphate synthase-associated protein 1	HUMAN	5
8.5	8.5	36.6	sp|P00568|KAD1_HUMAN	Adenylate kinase isoenzyme 1	HUMAN	7
8.49	10	18.22	sp|P04181|OAT_HUMAN	Ornithine aminotransferase, mitochondrial	HUMAN	6
8.47	8.56	25.3	sp|P19404|NDUV2_HUMAN	NADH dehydrogenase [ubiquinone] flavoprotein 2, mitochondrial	HUMAN	5
8.44	8.9	8.403	sp|Q9UDY2|ZO2_HUMAN	Tight junction protein ZO-2	HUMAN	8
8.44	8.44	34.29	sp|P56537|IF6_HUMAN	Eukaryotic translation initiation factor 6	HUMAN	8
8.42	8.5	27.78	sp|Q00169|PIPNA_HUMAN	Phosphatidylinositol transfer protein alpha isoform	HUMAN	5
8.41	8.58	17.63	sp|Q99611|SPS2_HUMAN	Selenide, water dikinase 2	HUMAN	5
8.38	8.9	14.32	sp|P17735|ATTY_HUMAN	Tyrosine aminotransferase	HUMAN	5
8.37	8.53	25.83	sp|P20042|IF2B_HUMAN	Eukaryotic translation initiation factor 2 subunit 2	HUMAN	5
8.35	8.54	2.918	sp|Q93008|USP9X_HUMAN	Probable ubiquitin carboxyl-terminal hydrolase FAF-X	HUMAN	6
8.35	8.49	33.6	sp|Q9Y696|CLIC4_HUMAN	Chloride intracellular channel protein 4	HUMAN	7
8.34	8.56	5.07	sp|Q16706|MA2A1_HUMAN	Alpha-mannosidase 2	HUMAN	5
8.33	8.45	10.83	sp|Q9NPD5|SO1B3_HUMAN	Solute carrier organic anion transporter family member 1B3	HUMAN	4
8.32	8.95	9.6	sp|P42224|STAT1_HUMAN	Signal transducer and activator of transcription 1-alpha/beta	HUMAN	5
8.32	8.49	13.4	sp|Q96TC7|RMD3_HUMAN	Regulator of microtubule dynamics protein 3	HUMAN	5
8.31	10.7	4.04	sp|Q15075|EEA1_HUMAN	Early endosome antigen 1	HUMAN	4
8.31	8.47	36.92	sp|Q9NR77|PXMP2_HUMAN	Peroxisomal membrane protein 2	HUMAN	6
8.31	8.46	16.18	sp|P61619|S61A1_HUMAN	Protein transport protein Sec61 subunit alpha isoform 1	HUMAN	7
8.29	9.17	14.93	sp|O75439|MPPB_HUMAN	Mitochondrial-processing peptidase subunit beta	HUMAN	5
8.28	8.33	23.64	sp|P46783|RS10_HUMAN	40S ribosomal protein S10	HUMAN	6
8.26	9.53	39.5	sp|P61086|UBE2K_HUMAN	Ubiquitin-conjugating enzyme E2 K	HUMAN	7
8.25	9.23	7.673	sp|Q08AM6|VAC14_HUMAN	Protein VAC14 homolog	HUMAN	4
8.25	8.4	18.87	sp|Q969I3|GLYL1_HUMAN	Glycine N-acyltransferase-like protein 1	HUMAN	4
8.23	8.51	11.29	sp|Q07666|KHDR1_HUMAN	KH domain-containing, RNA-binding, signal transduction-associated protein 1	HUMAN	5
8.22	8.79	5.092	sp|Q14160|SCRIB_HUMAN	Protein scribble homolog	HUMAN	4
8.22	8.4	22.77	sp|Q00688|FKBP3_HUMAN	Peptidyl-prolyl cis-trans isomerase FKBP3	HUMAN	4
8.2	8.2	12.58	sp|P12955|PEPD_HUMAN	Xaa-Pro dipeptidase	HUMAN	6
8.19	8.33	7.432	sp|Q15424|SAFB1_HUMAN	Scaffold attachment factor B1	HUMAN	4
8.16	8.37	32.41	sp|O75347|TBCA_HUMAN	Tubulin-specific chaperone A	HUMAN	4
8.16	8.31	30.24	sp|P49720|PSB3_HUMAN	Proteasome subunit beta type-3	HUMAN	6
8.15	8.23	22.93	sp|Q14894|CRYM_HUMAN	Thiomorpholine-carboxylate dehydrogenase	HUMAN	5
8.14	8.24	25.2	sp|P51572|BAP31_HUMAN	B-cell receptor-associated protein 31	HUMAN	9
8.13	8.64	13.66	sp|P42167|LAP2B_HUMAN	Lamina-associated polypeptide 2, isoforms beta/gamma	HUMAN	4
8.13	8.25	4.807	sp|Q07075|AMPE_HUMAN	Glutamyl aminopeptidase	HUMAN	4
8.13	8.22	14.83	sp|P60228|EIF3E_HUMAN	Eukaryotic translation initiation factor 3 subunit E	HUMAN	5
8.13	8.15	19.68	sp|Q9UN36|NDRG2_HUMAN	Protein NDRG2	HUMAN	5
8.13	8.14	28.67	sp|P43307|SSRA_HUMAN	Translocon-associated protein subunit alpha	HUMAN	5
8.09	9.53	18.08	sp|Q15165|PON2_HUMAN	Serum paraoxonase/arylesterase 2	HUMAN	7
8.09	8.25	18.56	sp|Q9NZL9|MAT2B_HUMAN	Methionine adenosyltransferase 2 subunit beta	HUMAN	4
8.08	8.41	17.51	sp|Q13451|FKBP5_HUMAN	Peptidyl-prolyl cis-trans isomerase FKBP5	HUMAN	6
8.07	8.31	15.38	sp|Q9Y2Z9|COQ6_HUMAN	Ubiquinone biosynthesis monooxygenase COQ6	HUMAN	5
8.07	8.27	19.44	sp|Q15435|PP1R7_HUMAN	Protein phosphatase 1 regulatory subunit 7	HUMAN	5
8.07	8.1	30.46	sp|P62277|RS13_HUMAN	40S ribosomal protein S13	HUMAN	5
8.07	8.08	34.51	sp|P26885|FKBP2_HUMAN	Peptidyl-prolyl cis-trans isomerase FKBP2	HUMAN	6
8.06	8.4	13.65	sp|Q13057|COASY_HUMAN	Bifunctional coenzyme A synthase	HUMAN	5
8.05	8.35	7.044	sp|O43143|DHX15_HUMAN	Putative pre-mRNA-splicing factor ATP-dependent RNA helicase DHX15	HUMAN	4
8.05	8.24	31.4	sp|P51970|NDUA8_HUMAN	NADH dehydrogenase [ubiquinone] 1 alpha subcomplex subunit 8	HUMAN	6
8.05	8.21	9.477	sp|Q93052|LPP_HUMAN	Lipoma-preferred partner	HUMAN	6
8.04	10.7	23.85	sp|Q01581|HMCS1_HUMAN	Hydroxymethylglutaryl-CoA synthase, cytoplasmic	HUMAN	14
8.04	10.35	12.38	sp|Q9H223|EHD4_HUMAN	EH domain-containing protein 4	HUMAN	5
8.03	14.14	51.11	sp|P18085|ARF4_HUMAN	ADP-ribosylation factor 4	HUMAN	13
8.03	8.54	10.12	sp|Q8WVM8|SCFD1_HUMAN	Sec1 family domain-containing protein 1	HUMAN	4
8.03	8.21	11.8	sp|Q13505|MTX1_HUMAN	Metaxin-1	HUMAN	4
8.03	8.07	24.05	sp|Q5SRE7|PHYD1_HUMAN	Phytanoyl-CoA dioxygenase domain-containing protein 1	HUMAN	6
8.02	45.08	80.95	sp|P02042|HBD_HUMAN	Hemoglobin subunit delta	HUMAN	82
8.02	10.07	8.38	sp|Q99829|CPNE1_HUMAN	Copine-1	HUMAN	6
8.02	8.32	6.344	sp|Q14624|ITIH4_HUMAN	Inter-alpha-trypsin inhibitor heavy chain H4	HUMAN	4
8.02	8.18	13.81	sp|Q15942|ZYX_HUMAN	Zyxin	HUMAN	5
8.02	8.05	14.53	sp|Q9UK22|FBX2_HUMAN	F-box only protein 2	HUMAN	4
8.02	8.04	20.25	sp|P22087|FBRL_HUMAN	rRNA 2'-O-methyltransferase fibrillarin	HUMAN	5
8.01	9.16	3.605	sp|O75643|U520_HUMAN	U5 small nuclear ribonucleoprotein 200 kDa helicase	HUMAN	6
8.01	8.09	25.58	sp|Q13765|NACA_HUMAN	Nascent polypeptide-associated complex subunit alpha	HUMAN	5
8	8.51	30.38	sp|P62280|RS11_HUMAN	40S ribosomal protein S11	HUMAN	6
8	8.38	3.149	sp|Q8WWI1|LMO7_HUMAN	LIM domain only protein 7	HUMAN	5
8	8.22	19.94	sp|Q8NBN7|RDH13_HUMAN	Retinol dehydrogenase 13	HUMAN	4
8	8.18	13.96	sp|Q96EY1|DNJA3_HUMAN	DnaJ homolog subfamily A member 3, mitochondrial	HUMAN	4
8	8.08	20.46	sp|Q63HM1|KFA_HUMAN	Kynurenine formamidase	HUMAN	4
8	8.07	16.47	sp|Q9Y276|BCS1_HUMAN	Mitochondrial chaperone BCS1	HUMAN	5
8	8.05	44.16	sp|A2VDF0|FUCM_HUMAN	Fucose mutarotase	HUMAN	5
8	8	40.69	sp|P57105|SYJ2B_HUMAN	Synaptojanin-2-binding protein	HUMAN	4
7.96	7.98	23.04	sp|P46782|RS5_HUMAN	40S ribosomal protein S5	HUMAN	6
7.95	10.73	20.61	sp|O43488|ARK72_HUMAN	Aflatoxin B1 aldehyde reductase member 2	HUMAN	7
7.94	8.21	4.885	sp|P01023|A2MG_HUMAN	Alpha-2-macroglobulin	HUMAN	5
7.92	10.4	20.59	sp|Q15233|NONO_HUMAN	Non-POU domain-containing octamer-binding protein	HUMAN	8
7.89	12.1	21.38	sp|Q969X5|ERGI1_HUMAN	Endoplasmic reticulum-Golgi intermediate compartment protein 1	HUMAN	7
7.88	8.06	28.05	sp|Q96DC8|ECHD3_HUMAN	Enoyl-CoA hydratase domain-containing protein 3, mitochondrial	HUMAN	8
7.87	8	20.63	sp|Q9H1K4|GHC2_HUMAN	Mitochondrial glutamate carrier 2	HUMAN	5
7.87	7.94	9.577	sp|P48147|PPCE_HUMAN	Prolyl endopeptidase	HUMAN	5
7.85	9.54	32	sp|P24534|EF1B_HUMAN	Elongation factor 1-beta	HUMAN	7
7.84	7.95	11.32	sp|Q9UKS6|PACN3_HUMAN	Protein kinase C and casein kinase substrate in neurons protein 3	HUMAN	4
7.84	7.9	36.42	sp|P51571|SSRD_HUMAN	Translocon-associated protein subunit delta	HUMAN	8
7.83	7.88	19.11	sp|O96008|TOM40_HUMAN	Mitochondrial import receptor subunit TOM40 homolog	HUMAN	5
7.82	7.88	16.45	sp|P02790|HEMO_HUMAN	Hemopexin	HUMAN	5
7.8	8.18	10.85	sp|Q9UHB9|SRP68_HUMAN	Signal recognition particle 68 kDa protein	HUMAN	4
7.79	7.98	19.73	sp|Q99733|NP1L4_HUMAN	Nucleosome assembly protein 1-like 4	HUMAN	6
7.77	7.92	38.89	sp|P07741|APT_HUMAN	Adenine phosphoribosyltransferase	HUMAN	5
7.74	8.51	11.07	sp|O95340|PAPS2_HUMAN	Bifunctional 3'-phosphoadenosine 5'-phosphosulfate synthase 2	HUMAN	5
7.74	8.02	5.616	sp|O14936|CSKP_HUMAN	Peripheral plasma membrane protein CASK	HUMAN	4
7.73	7.74	24.03	sp|Q13126|MTAP_HUMAN	S-methyl-5'-thioadenosine phosphorylase	HUMAN	4
7.68	7.73	12.92	sp|P21281|VATB2_HUMAN	V-type proton ATPase subunit B, brain isoform	HUMAN	4
7.67	23.99	17.6	sp|Q10567|AP1B1_HUMAN	AP-1 complex subunit beta-1	HUMAN	15
7.67	8.09	10.36	sp|P07384|CAN1_HUMAN	Calpain-1 catalytic subunit	HUMAN	7
7.66	7.66	17.97	sp|A6NCS6|CB072_HUMAN	Uncharacterized protein C2orf72	HUMAN	4
7.65	7.79	8.467	sp|P62495|ERF1_HUMAN	Eukaryotic peptide chain release factor subunit 1	HUMAN	4
7.65	7.71	24.9	sp|Q9NX40|OCAD1_HUMAN	OCIA domain-containing protein 1	HUMAN	4
7.63	8.53	8.148	sp|P00747|PLMN_HUMAN	Plasminogen	HUMAN	6
7.57	7.98	23.96	sp|P15153|RAC2_HUMAN	Ras-related C3 botulinum toxin substrate 2	HUMAN	4
0	7.9	23.96	sp|P63000|RAC1_HUMAN	Ras-related C3 botulinum toxin substrate 1	HUMAN	4
0	7.9	23.96	sp|P60763|RAC3_HUMAN	Ras-related C3 botulinum toxin substrate 3	HUMAN	4
7.57	7.61	32.95	sp|P23434|GCSH_HUMAN	Glycine cleavage system H protein, mitochondrial	HUMAN	8
7.56	7.81	6.86	sp|P38435|VKGC_HUMAN	Vitamin K-dependent gamma-carboxylase	HUMAN	4
7.56	7.58	10.36	sp|P10515|ODP2_HUMAN	Dihydrolipoyllysine-residue acetyltransferase component of pyruvate dehydrogenase complex, mitochondrial	HUMAN	6
7.55	10.95	14.54	sp|Q9Y383|LC7L2_HUMAN	Putative RNA-binding protein Luc7-like 2	HUMAN	6
7.54	7.6	29.65	sp|P13693|TCTP_HUMAN	Translationally-controlled tumor protein	HUMAN	9
7.54	7.56	39.64	sp|P14927|QCR7_HUMAN	Cytochrome b-c1 complex subunit 7	HUMAN	5
7.53	7.66	15.73	sp|P18124|RL7_HUMAN	60S ribosomal protein L7	HUMAN	4
7.49	7.7	16.03	sp|P43686|PRS6B_HUMAN	26S protease regulatory subunit 6B	HUMAN	6
7.48	7.94	14.43	sp|P01019|ANGT_HUMAN	Angiotensinogen	HUMAN	5
7.43	7.71	8.16	sp|Q4G176|ACSF3_HUMAN	Acyl-CoA synthetase family member 3, mitochondrial	HUMAN	4
7.4	7.91	30.19	sp|Q9UII2|ATIF1_HUMAN	ATPase inhibitor, mitochondrial	HUMAN	4
7.39	7.69	8.399	sp|P10644|KAP0_HUMAN	cAMP-dependent protein kinase type I-alpha regulatory subunit	HUMAN	4
7.38	8.04	6.541	sp|Q7Z2W4|ZCCHV_HUMAN	Zinc finger CCCH-type antiviral protein 1	HUMAN	4
7.38	7.44	18.04	sp|P46781|RS9_HUMAN	40S ribosomal protein S9	HUMAN	4
7.38	7.42	14.16	sp|O43615|TIM44_HUMAN	Mitochondrial import inner membrane translocase subunit TIM44	HUMAN	5
7.36	7.39	39.23	sp|P62244|RS15A_HUMAN	40S ribosomal protein S15a	HUMAN	8
7.35	8.63	7.081	sp|Q6ZUJ8|BCAP_HUMAN	Phosphoinositide 3-kinase adapter protein 1	HUMAN	5
7.35	7.46	13.07	sp|Q9H3P7|GCP60_HUMAN	Golgi resident protein GCP60	HUMAN	5
7.34	8.2	10.53	sp|P11171|41_HUMAN	Protein 4.1	HUMAN	7
7.34	7.36	14.25	sp|Q9BTV4|TMM43_HUMAN	Transmembrane protein 43	HUMAN	4
7.32	7.4	26.39	sp|O43708|MAAI_HUMAN	Maleylacetoacetate isomerase	HUMAN	10
7.3	18.6	35.77	sp|Q04917|1433F_HUMAN	14-3-3 protein eta	HUMAN	13
7.3	7.76	9.406	sp|Q32MZ4|LRRF1_HUMAN	Leucine-rich repeat flightless-interacting protein 1	HUMAN	5
7.3	7.42	23.53	sp|P62070|RRAS2_HUMAN	Ras-related protein R-Ras2	HUMAN	4
7.29	7.5	29.17	sp|P59998|ARPC4_HUMAN	Actin-related protein 2/3 complex subunit 4	HUMAN	5
7.28	7.59	14.2	sp|P05155|IC1_HUMAN	Plasma protease C1 inhibitor	HUMAN	7
7.27	7.45	10.44	sp|P55010|IF5_HUMAN	Eukaryotic translation initiation factor 5	HUMAN	5
7.26	7.44	20.93	sp|P50914|RL14_HUMAN	60S ribosomal protein L14	HUMAN	6
7.24	7.3	22.16	sp|Q02543|RL18A_HUMAN	60S ribosomal protein L18a	HUMAN	4
7.22	19.9	40	sp|P27348|1433T_HUMAN	14-3-3 protein theta	HUMAN	15
7.2	7.28	21.29	sp|P39687|AN32A_HUMAN	Acidic leucine-rich nuclear phosphoprotein 32 family member A	HUMAN	7
7.18	8.57	12.58	sp|Q96AE4|FUBP1_HUMAN	Far upstream element-binding protein 1	HUMAN	6
7.13	7.54	16.62	sp|P54619|AAKG1_HUMAN	5'-AMP-activated protein kinase subunit gamma-1	HUMAN	4
7.13	7.19	33.16	sp|P21291|CSRP1_HUMAN	Cysteine and glycine-rich protein 1	HUMAN	4
7.13	7.16	30.4	sp|P62899|RL31_HUMAN	60S ribosomal protein L31	HUMAN	5
7.13	7.15	12.88	sp|O43464|HTRA2_HUMAN	Serine protease HTRA2, mitochondrial	HUMAN	5
7.1	7.88	9.39	sp|P52306|GDS1_HUMAN	Rap1 GTPase-GDP dissociation stimulator 1	HUMAN	4
7.07	7.86	13.39	sp|Q9P2R7|SUCB1_HUMAN	Succinyl-CoA ligase [ADP-forming] subunit beta, mitochondrial	HUMAN	5
7.07	7.09	15.78	sp|Q7L2H7|EIF3M_HUMAN	Eukaryotic translation initiation factor 3 subunit M	HUMAN	4
7.03	9.69	16.55	sp|P38919|IF4A3_HUMAN	Eukaryotic initiation factor 4A-III	HUMAN	6
7	7	29.72	sp|Q9P0L0|VAPA_HUMAN	Vesicle-associated membrane protein-associated protein A	HUMAN	8
6.98	7.11	20.78	sp|Q56VL3|OCAD2_HUMAN	OCIA domain-containing protein 2	HUMAN	3
6.96	7.46	4.97	sp|Q9BQG0|MBB1A_HUMAN	Myb-binding protein 1A	HUMAN	4
6.96	7.11	9.902	sp|Q9UH99|SUN2_HUMAN	SUN domain-containing protein 2	HUMAN	4
6.95	7.16	20.59	sp|P61313|RL15_HUMAN	60S ribosomal protein L15	HUMAN	5
6.92	7.86	6.854	sp|P33176|KINH_HUMAN	Kinesin-1 heavy chain	HUMAN	4
6.91	7.1	33.33	sp|Q8N4T8|CBR4_HUMAN	Carbonyl reductase family member 4	HUMAN	5
6.89	7.4	7.763	sp|Q9UGP8|SEC63_HUMAN	Translocation protein SEC63 homolog	HUMAN	5
6.88	6.98	13.29	sp|Q9Y266|NUDC_HUMAN	Nuclear migration protein nudC	HUMAN	4
6.87	7.97	11.66	sp|Q96JB5|CK5P3_HUMAN	CDK5 regulatory subunit-associated protein 3	HUMAN	5
6.87	7.19	15.04	sp|Q02083|NAAA_HUMAN	N-acylethanolamine-hydrolyzing acid amidase	HUMAN	4
6.87	7	6.757	sp|O00192|ARVC_HUMAN	Armadillo repeat protein deleted in velo-cardio-facial syndrome	HUMAN	4
6.87	6.97	22.36	sp|Q00577|PURA_HUMAN	Transcriptional activator protein Pur-alpha	HUMAN	4
6.83	7.26	8.333	sp|O94855|SC24D_HUMAN	Protein transport protein Sec24D	HUMAN	6
6.82	6.9	15.98	sp|Q9NQH7|XPP3_HUMAN	Probable Xaa-Pro aminopeptidase 3	HUMAN	6
6.81	6.92	7.773	sp|Q96PK6|RBM14_HUMAN	RNA-binding protein 14	HUMAN	4
6.8	6.86	14.78	sp|P40429|RL13A_HUMAN	60S ribosomal protein L13a	HUMAN	3
6.79	7.14	6.622	sp|P42285|SK2L2_HUMAN	Superkiller viralicidic activity 2-like 2	HUMAN	4
6.78	6.93	20.11	sp|Q00765|REEP5_HUMAN	Receptor expression-enhancing protein 5	HUMAN	5
6.78	6.82	17.97	sp|Q13510|ASAH1_HUMAN	Acid ceramidase	HUMAN	6
6.77	7.15	8.989	sp|P13674|P4HA1_HUMAN	Prolyl 4-hydroxylase subunit alpha-1	HUMAN	4
6.77	6.9	12.53	sp|P34949|MPI_HUMAN	Mannose-6-phosphate isomerase	HUMAN	4
6.73	6.92	20.41	sp|P51580|TPMT_HUMAN	Thiopurine S-methyltransferase	HUMAN	5
6.73	6.9	16.48	sp|Q9UBS4|DJB11_HUMAN	DnaJ homolog subfamily B member 11	HUMAN	5
6.73	6.74	17.53	sp|Q9H488|OFUT1_HUMAN	GDP-fucose protein O-fucosyltransferase 1	HUMAN	4
6.72	7.61	5.618	sp|O75146|HIP1R_HUMAN	Huntingtin-interacting protein 1-related protein	HUMAN	5
6.72	7.25	34.81	sp|P40616|ARL1_HUMAN	ADP-ribosylation factor-like protein 1	HUMAN	5
6.72	6.77	14.72	sp|Q9C0E8|LNP_HUMAN	Protein lunapark	HUMAN	4
6.71	7.02	8.202	sp|Q9NVI7|ATD3A_HUMAN	ATPase family AAA domain-containing protein 3A	HUMAN	3
6.7	6.93	17.74	sp|Q8NFW8|NEUA_HUMAN	N-acylneuraminate cytidylyltransferase	HUMAN	5
6.69	7.04	25.6	sp|P29966|MARCS_HUMAN	Myristoylated alanine-rich C-kinase substrate	HUMAN	5
6.69	6.72	29.03	sp|O75380|NDUS6_HUMAN	NADH dehydrogenase [ubiquinone] iron-sulfur protein 6, mitochondrial	HUMAN	4
6.68	9.1	38.65	sp|P30405|PPIF_HUMAN	Peptidyl-prolyl cis-trans isomerase F, mitochondrial	HUMAN	8
6.66	6.67	15.36	sp|P02749|APOH_HUMAN	Beta-2-glycoprotein 1	HUMAN	4
6.65	6.66	42.97	sp|P55769|NH2L1_HUMAN	NHP2-like protein 1	HUMAN	5
6.63	6.78	13.96	sp|P17612|KAPCA_HUMAN	cAMP-dependent protein kinase catalytic subunit alpha	HUMAN	4
6.63	6.69	19.13	sp|P50213|IDH3A_HUMAN	Isocitrate dehydrogenase [NAD] subunit alpha, mitochondrial	HUMAN	4
6.61	9.15	17.47	sp|Q99729|ROAA_HUMAN	Heterogeneous nuclear ribonucleoprotein A/B	HUMAN	5
6.61	6.79	16.62	sp|P30740|ILEU_HUMAN	Leukocyte elastase inhibitor	HUMAN	6
6.61	6.73	12.91	sp|Q658P3|STEA3_HUMAN	Metalloreductase STEAP3	HUMAN	7
6.58	6.73	17.82	sp|P35237|SPB6_HUMAN	Serpin B6	HUMAN	4
6.58	6.7	8.313	sp|Q9UBN7|HDAC6_HUMAN	Histone deacetylase 6	HUMAN	9
6.58	6.68	9.139	sp|P36268|GGT2_HUMAN	Gamma-glutamyltranspeptidase 2	HUMAN	4
0	6.66	9.139	sp|P19440|GGT1_HUMAN	Gamma-glutamyltranspeptidase 1	HUMAN	4
0	5.77	5.986	sp|A6NGU5|GGT3_HUMAN	Putative gamma-glutamyltranspeptidase 3	HUMAN	3
6.58	6.61	21.17	sp|Q9H0E2|TOLIP_HUMAN	Toll-interacting protein	HUMAN	4
6.57	10.92	14.56	sp|A6NDB9|PALM3_HUMAN	Paralemmin-3	HUMAN	7
6.57	7.46	14.63	sp|Q13557|KCC2D_HUMAN	Calcium/calmodulin-dependent protein kinase type II subunit delta	HUMAN	4
6.57	6.82	15.66	sp|P62753|RS6_HUMAN	40S ribosomal protein S6	HUMAN	4
6.55	6.85	6.588	sp|O00186|STXB3_HUMAN	Syntaxin-binding protein 3	HUMAN	3
6.52	6.54	33.77	sp|Q96A26|F162A_HUMAN	Protein FAM162A	HUMAN	5
6.48	6.54	15.86	sp|O15143|ARC1B_HUMAN	Actin-related protein 2/3 complex subunit 1B	HUMAN	4
6.47	6.52	8.316	sp|Q9Y512|SAM50_HUMAN	Sorting and assembly machinery component 50 homolog	HUMAN	4
6.46	8.85	3.777	sp|O94832|MYO1D_HUMAN	Unconventional myosin-Id	HUMAN	4
6.45	6.7	22.55	sp|P20962|PTMS_HUMAN	Parathymosin	HUMAN	6
6.43	6.57	8.942	sp|Q9UBV2|SE1L1_HUMAN	Protein sel-1 homolog 1	HUMAN	4
6.41	23.63	32.75	sp|P06753|TPM3_HUMAN	Tropomyosin alpha-3 chain	HUMAN	13
6.41	6.43	14.09	sp|Q9Y365|PCTL_HUMAN	PCTP-like protein	HUMAN	4
6.39	6.58	8.757	sp|Q10471|GALT2_HUMAN	Polypeptide N-acetylgalactosaminyltransferase 2	HUMAN	4
6.38	7.12	13.13	sp|Q8N142|PURA1_HUMAN	Adenylosuccinate synthetase isozyme 1	HUMAN	5
6.38	6.43	13.95	sp|Q96C86|DCPS_HUMAN	m7GpppX diphosphatase	HUMAN	3
6.37	6.6	3.399	sp|Q6JQN1|ACD10_HUMAN	Acyl-CoA dehydrogenase family member 10	HUMAN	3
6.36	6.58	22.08	sp|O95861|BPNT1_HUMAN	3'(2'),5'-bisphosphate nucleotidase 1	HUMAN	7
6.36	6.57	11.11	sp|Q9H993|CF211_HUMAN	UPF0364 protein C6orf211	HUMAN	3
6.36	6.39	20.87	sp|O95571|ETHE1_HUMAN	Protein ETHE1, mitochondrial	HUMAN	4
6.35	6.52	15.95	sp|P63208|SKP1_HUMAN	S-phase kinase-associated protein 1	HUMAN	4
6.35	6.41	12.5	sp|P02760|AMBP_HUMAN	Protein AMBP	HUMAN	3
6.34	6.73	3.13	sp|O43847|NRDC_HUMAN	Nardilysin	HUMAN	3
6.34	6.37	37.5	sp|Q9P0J0|NDUAD_HUMAN	NADH dehydrogenase [ubiquinone] 1 alpha subcomplex subunit 13	HUMAN	5
6.33	8.67	15.41	sp|O00273|DFFA_HUMAN	DNA fragmentation factor subunit alpha	HUMAN	5
6.33	8.24	13.91	sp|P30419|NMT1_HUMAN	Glycylpeptide N-tetradecanoyltransferase 1	HUMAN	5
6.31	6.63	7.508	sp|Q9Y3Z3|SAMH1_HUMAN	SAM domain and HD domain-containing protein 1	HUMAN	3
6.3	7.28	6.696	sp|P02730|B3AT_HUMAN	Band 3 anion transport protein	HUMAN	5
6.3	6.47	18.39	sp|Q96CT7|CC124_HUMAN	Coiled-coil domain-containing protein 124	HUMAN	3
6.29	6.56	6.303	sp|P46060|RAGP1_HUMAN	Ran GTPase-activating protein 1	HUMAN	3
6.27	6.53	16	sp|Q8N5Z0|AADAT_HUMAN	Kynurenine/alpha-aminoadipate aminotransferase, mitochondrial	HUMAN	7
6.26	7.38	6.524	sp|P49756|RBM25_HUMAN	RNA-binding protein 25	HUMAN	4
6.25	8.45	19.08	sp|P31942|HNRH3_HUMAN	Heterogeneous nuclear ribonucleoprotein H3	HUMAN	6
6.25	6.31	14.01	sp|O00303|EIF3F_HUMAN	Eukaryotic translation initiation factor 3 subunit F	HUMAN	3
6.25	6.28	18.54	sp|O15145|ARPC3_HUMAN	Actin-related protein 2/3 complex subunit 3	HUMAN	4
6.24	6.33	13.08	sp|O60762|DPM1_HUMAN	Dolichol-phosphate mannosyltransferase	HUMAN	3
6.23	6.87	35.8	sp|Q96PE7|MCEE_HUMAN	Methylmalonyl-CoA epimerase, mitochondrial	HUMAN	6
6.23	6.45	4.754	sp|P51690|ARSE_HUMAN	Arylsulfatase E	HUMAN	3
6.22	6.31	5.68	sp|O96005|CLPT1_HUMAN	Cleft lip and palate transmembrane protein 1	HUMAN	4
6.22	6.29	31.11	sp|Q8N5K1|CISD2_HUMAN	CDGSH iron-sulfur domain-containing protein 2	HUMAN	3
6.21	6.55	20.56	sp|Q13630|FCL_HUMAN	GDP-L-fucose synthase	HUMAN	6
6.21	6.29	20.62	sp|P46778|RL21_HUMAN	60S ribosomal protein L21	HUMAN	3
6.21	6.26	15.3	sp|P50336|PPOX_HUMAN	Protoporphyrinogen oxidase	HUMAN	4
6.21	6.21	21.43	sp|P55145|MANF_HUMAN	Mesencephalic astrocyte-derived neurotrophic factor	HUMAN	4
6.2	6.23	47.67	sp|P14854|CX6B1_HUMAN	Cytochrome c oxidase subunit 6B1	HUMAN	3
6.19	6.72	7.334	sp|Q9Y2D5|AKAP2_HUMAN	A-kinase anchor protein 2	HUMAN	3
6.19	6.43	13.1	sp|Q9UMS4|PRP19_HUMAN	Pre-mRNA-processing factor 19	HUMAN	4
6.19	6.42	7.389	sp|Q9UNH7|SNX6_HUMAN	Sorting nexin-6	HUMAN	3
6.19	6.27	9.236	sp|Q8IWE2|NXP20_HUMAN	Protein NOXP20	HUMAN	3
6.17	6.56	10.76	sp|Q9ULV4|COR1C_HUMAN	Coronin-1C	HUMAN	4
6.17	6.51	3.71	sp|Q15746|MYLK_HUMAN	Myosin light chain kinase, smooth muscle	HUMAN	5
6.16	8.34	16.22	sp|P61163|ACTZ_HUMAN	Alpha-centractin	HUMAN	4
6.15	6.94	11.69	sp|Q6IAN0|DRS7B_HUMAN	Dehydrogenase/reductase SDR family member 7B	HUMAN	4
6.15	6.52	9.756	sp|Q96LZ7|RMD2_HUMAN	Regulator of microtubule dynamics protein 2	HUMAN	3
6.15	6.4	37.67	sp|O43169|CYB5B_HUMAN	Cytochrome b5 type B	HUMAN	4
6.15	6.27	22.28	sp|Q9NR45|SIAS_HUMAN	Sialic acid synthase	HUMAN	6
6.14	6.75	7.9	sp|O60749|SNX2_HUMAN	Sorting nexin-2	HUMAN	4
6.13	6.26	8.52	sp|Q9BVL4|SELO_HUMAN	Selenoprotein O	HUMAN	4
6.13	6.17	19.12	sp|Q9BUH6|CI142_HUMAN	Uncharacterized protein C9orf142	HUMAN	3
6.12	6.5	11.65	sp|P62424|RL7A_HUMAN	60S ribosomal protein L7a	HUMAN	3
6.12	6.28	5.209	sp|Q8TD19|NEK9_HUMAN	Serine/threonine-protein kinase Nek9	HUMAN	3
6.11	8.99	5.814	sp|Q9HD20|AT131_HUMAN	Probable cation-transporting ATPase 13A1	HUMAN	5
6.11	6.17	7.94	sp|Q13283|G3BP1_HUMAN	Ras GTPase-activating protein-binding protein 1	HUMAN	3
6.1	6.17	14.76	sp|Q96FW1|OTUB1_HUMAN	Ubiquitin thioesterase OTUB1	HUMAN	3
6.1	6.1	16.62	sp|Q6IBS0|TWF2_HUMAN	Twinfilin-2	HUMAN	4
6.09	6.59	28.03	sp|Q86SX6|GLRX5_HUMAN	Glutaredoxin-related protein 5, mitochondrial	HUMAN	3
6.09	6.5	11.04	sp|Q15717|ELAV1_HUMAN	ELAV-like protein 1	HUMAN	4
6.08	6.2	4.995	sp|Q8TEX9|IPO4_HUMAN	Importin-4	HUMAN	3
6.07	6.35	17.71	sp|P02792|FRIL_HUMAN	Ferritin light chain	HUMAN	3
6.06	11.07	16.59	sp|A6NL28|TPM3L_HUMAN	Putative tropomyosin alpha-3 chain-like protein	HUMAN	5
6.06	6.43	5.101	sp|Q9NZ08|ERAP1_HUMAN	Endoplasmic reticulum aminopeptidase 1	HUMAN	3
6.06	6.33	6.284	sp|Q8N163|K1967_HUMAN	DBIRD complex subunit KIAA1967	HUMAN	3
6.06	6.28	6.109	sp|P00734|THRB_HUMAN	Prothrombin	HUMAN	3
6.06	6.11	62.83	sp|P41567|EIF1_HUMAN	Eukaryotic translation initiation factor 1	HUMAN	6
0	4.07	47.79	sp|O60739|EIF1B_HUMAN	Eukaryotic translation initiation factor 1b	HUMAN	5
6.06	6.09	12.32	sp|P28062|PSB8_HUMAN	Proteasome subunit beta type-8	HUMAN	5
6.05	9.93	21.25	sp|Q96C19|EFHD2_HUMAN	EF-hand domain-containing protein D2	HUMAN	5
6.05	6.38	1.835	sp|P46939|UTRO_HUMAN	Utrophin	HUMAN	4
6.04	6.63	6.289	sp|Q9UQ90|SPG7_HUMAN	Paraplegin	HUMAN	3
6.04	6.28	5.289	sp|Q96JQ2|CLMN_HUMAN	Calmin	HUMAN	3
6.04	6.25	14.12	sp|Q96IZ0|PAWR_HUMAN	PRKC apoptosis WT1 regulator protein	HUMAN	3
6.04	6.16	5.857	sp|O15254|ACOX3_HUMAN	Peroxisomal acyl-coenzyme A oxidase 3	HUMAN	3
6.04	6.15	13.37	sp|O75600|KBL_HUMAN	2-amino-3-ketobutyrate coenzyme A ligase, mitochondrial	HUMAN	3
6.04	6.11	17.49	sp|O00442|RTCA_HUMAN	RNA 3'-terminal phosphate cyclase	HUMAN	4
6.03	6.36	4.85	sp|Q9BXJ9|NAA15_HUMAN	N-alpha-acetyltransferase 15, NatA auxiliary subunit	HUMAN	3
6.03	6.18	12.72	sp|Q9BWS9|CHID1_HUMAN	Chitinase domain-containing protein 1	HUMAN	3
6.03	6.14	7.975	sp|Q13492|PICAL_HUMAN	Phosphatidylinositol-binding clathrin assembly protein	HUMAN	5
6.02	11.17	34.26	sp|P51148|RAB5C_HUMAN	Ras-related protein Rab-5C	HUMAN	8
6.02	7.15	15.95	sp|Q9NYQ3|HAOX2_HUMAN	Hydroxyacid oxidase 2	HUMAN	5
6.02	7.04	3.934	sp|Q93100|KPBB_HUMAN	Phosphorylase b kinase regulatory subunit beta	HUMAN	5
6.02	6.12	10.73	sp|Q14699|RFTN1_HUMAN	Raftlin	HUMAN	3
6.02	6.09	18.49	sp|Q96GS4|CQ059_HUMAN	Uncharacterized protein C17orf59	HUMAN	3
6.02	6.06	16.11	sp|P25311|ZA2G_HUMAN	Zinc-alpha-2-glycoprotein	HUMAN	5
6.02	6.05	13.89	sp|Q9Y5P6|GMPPB_HUMAN	Mannose-1-phosphate guanyltransferase beta	HUMAN	4
6.02	6.02	13.19	sp|Q9UBQ0|VPS29_HUMAN	Vacuolar protein sorting-associated protein 29	HUMAN	3
6.01	6.18	12.91	sp|Q02127|PYRD_HUMAN	Dihydroorotate dehydrogenase (quinone), mitochondrial	HUMAN	3
6.01	6.18	11.24	sp|P15289|ARSA_HUMAN	Arylsulfatase A	HUMAN	3
6.01	6.1	27.7	sp|P46776|RL27A_HUMAN	60S ribosomal protein L27a	HUMAN	4
6.01	6.08	7.907	sp|P28330|ACADL_HUMAN	Long-chain specific acyl-CoA dehydrogenase, mitochondrial	HUMAN	3
6.01	6.05	10.26	sp|O43826|G6PT1_HUMAN	Glucose-6-phosphate translocase	HUMAN	5
6.01	6.04	8.253	sp|Q8N465|D2HDH_HUMAN	D-2-hydroxyglutarate dehydrogenase, mitochondrial	HUMAN	3
6.01	6.04	31.84	sp|Q9Y3E5|PTH2_HUMAN	Peptidyl-tRNA hydrolase 2, mitochondrial	HUMAN	3
6.01	6.04	60.71	sp|P30047|GFRP_HUMAN	GTP cyclohydrolase 1 feedback regulatory protein	HUMAN	6
6.01	6.03	11.37	sp|Q9BXJ8|T120A_HUMAN	Transmembrane protein 120A	HUMAN	3
6.01	6.03	6.427	sp|P06865|HEXA_HUMAN	Beta-hexosaminidase subunit alpha	HUMAN	3
6	47.18	65.17	sp|Q13885|TBB2A_HUMAN	Tubulin beta-2A chain	HUMAN	61
0	45.04	62.47	sp|Q9BVA1|TBB2B_HUMAN	Tubulin beta-2B chain	HUMAN	60
6	7.33	5.626	sp|Q93009|UBP7_HUMAN	Ubiquitin carboxyl-terminal hydrolase 7	HUMAN	3
6	6.23	7.442	sp|Q6PI48|SYDM_HUMAN	Aspartate--tRNA ligase, mitochondrial	HUMAN	3
6	6.21	15.03	sp|P37235|HPCL1_HUMAN	Hippocalcin-like protein 1	HUMAN	3
6	6.14	9.888	sp|Q96M27|PRRC1_HUMAN	Protein PRRC1	HUMAN	4
6	6.13	11.82	sp|P15907|SIAT1_HUMAN	Beta-galactoside alpha-2,6-sialyltransferase 1	HUMAN	3
6	6.12	7.803	sp|Q6P1A2|MBOA5_HUMAN	Lysophospholipid acyltransferase 5	HUMAN	3
6	6.1	24.78	sp|Q8N2U0|CQ061_HUMAN	UPF0451 protein C17orf61	HUMAN	3
6	6.07	8.046	sp|P34059|GALNS_HUMAN	N-acetylgalactosamine-6-sulfatase	HUMAN	3
6	6.07	19.05	sp|A6NLP5|TTC36_HUMAN	Tetratricopeptide repeat protein 36	HUMAN	5
6	6.07	30.38	sp|P24666|PPAC_HUMAN	Low molecular weight phosphotyrosine protein phosphatase	HUMAN	4
6	6.06	23.43	sp|O43181|NDUS4_HUMAN	NADH dehydrogenase [ubiquinone] iron-sulfur protein 4, mitochondrial	HUMAN	3
6	6.05	35.34	sp|Q16718|NDUA5_HUMAN	NADH dehydrogenase [ubiquinone] 1 alpha subcomplex subunit 5	HUMAN	3
6	6.04	23.24	sp|P51452|DUS3_HUMAN	Dual specificity protein phosphatase 3	HUMAN	5
6	6.03	31.75	sp|P62318|SMD3_HUMAN	Small nuclear ribonucleoprotein Sm D3	HUMAN	3
6	6	19.33	sp|P60866|RS20_HUMAN	40S ribosomal protein S20	HUMAN	3
6	6	21.62	sp|P06454|PTMA_HUMAN	Prothymosin alpha	HUMAN	3
6	6	20.41	sp|Q99735|MGST2_HUMAN	Microsomal glutathione S-transferase 2	HUMAN	4
5.98	6.1	44.93	sp|P56385|ATP5I_HUMAN	ATP synthase subunit e, mitochondrial	HUMAN	3
5.97	6.05	7.37	sp|Q06124|PTN11_HUMAN	Tyrosine-protein phosphatase non-receptor type 11	HUMAN	3
5.96	6.03	17.91	sp|Q6UXV4|APOOL_HUMAN	Apolipoprotein O-like	HUMAN	3
5.95	6.97	3.994	sp|Q0VF96|CGNL1_HUMAN	Cingulin-like protein 1	HUMAN	6
5.94	6.81	3.408	sp|P30622|CLIP1_HUMAN	CAP-Gly domain-containing linker protein 1	HUMAN	3
5.93	6.13	14.81	sp|Q9Y316|MEMO1_HUMAN	Protein MEMO1	HUMAN	3
5.93	5.95	21.43	sp|P36405|ARL3_HUMAN	ADP-ribosylation factor-like protein 3	HUMAN	3
5.92	6.92	5.205	sp|O95487|SC24B_HUMAN	Protein transport protein Sec24B	HUMAN	5
5.92	6.16	6.522	sp|O00429|DNM1L_HUMAN	Dynamin-1-like protein	HUMAN	3
5.9	5.96	19.74	sp|Q15631|TSN_HUMAN	Translin	HUMAN	3
5.89	6.65	9.762	sp|P80303|NUCB2_HUMAN	Nucleobindin-2	HUMAN	3
5.89	6.28	2.062	sp|P11532|DMD_HUMAN	Dystrophin	HUMAN	7
5.89	5.93	7.895	sp|Q9BQA1|MEP50_HUMAN	Methylosome protein 50	HUMAN	3
5.88	6.02	21.59	sp|P80723|BASP1_HUMAN	Brain acid soluble protein 1	HUMAN	3
5.88	5.91	22.6	sp|P62249|RS16_HUMAN	40S ribosomal protein S16	HUMAN	4
5.86	6.1	2.27	sp|P50851|LRBA_HUMAN	Lipopolysaccharide-responsive and beige-like anchor protein	HUMAN	4
5.85	5.9	9.369	sp|Q9Y6G9|DC1L1_HUMAN	Cytoplasmic dynein 1 light intermediate chain 1	HUMAN	3
5.85	5.87	9.444	sp|O00115|DNS2A_HUMAN	Deoxyribonuclease-2-alpha	HUMAN	3
5.84	6	25.76	sp|P25398|RS12_HUMAN	40S ribosomal protein S12	HUMAN	4
5.84	5.97	30	sp|Q9H008|LHPP_HUMAN	Phospholysine phosphohistidine inorganic pyrophosphate phosphatase	HUMAN	4
5.83	6	5.374	sp|Q9BUJ2|HNRL1_HUMAN	Heterogeneous nuclear ribonucleoprotein U-like protein 1	HUMAN	3
5.82	5.94	19.88	sp|Q8IW45|NNRD_HUMAN	ATP-dependent (S)-NAD(P)H-hydrate dehydratase	HUMAN	5
5.82	5.94	12.62	sp|O75880|SCO1_HUMAN	Protein SCO1 homolog, mitochondrial	HUMAN	3
5.82	5.83	14.34	sp|O43741|AAKB2_HUMAN	5'-AMP-activated protein kinase subunit beta-2	HUMAN	3
5.81	5.92	7.734	sp|P07686|HEXB_HUMAN	Beta-hexosaminidase subunit beta	HUMAN	3
5.8	5.86	6.417	sp|P49589|SYCC_HUMAN	Cysteine--tRNA ligase, cytoplasmic	HUMAN	3
5.8	5.83	15.64	sp|P67812|SC11A_HUMAN	Signal peptidase complex catalytic subunit SEC11A	HUMAN	3
5.8	5.8	11.49	sp|P55735|SEC13_HUMAN	Protein SEC13 homolog	HUMAN	3
5.78	5.81	21.2	sp|P53370|NUDT6_HUMAN	Nucleoside diphosphate-linked moiety X motif 6	HUMAN	5
5.77	7.36	15.37	sp|P31689|DNJA1_HUMAN	DnaJ homolog subfamily A member 1	HUMAN	4
5.77	5.92	13.27	sp|Q53T59|H1BP3_HUMAN	HCLS1-binding protein 3	HUMAN	3
5.75	6.9	7.667	sp|Q03252|LMNB2_HUMAN	Lamin-B2	HUMAN	5
5.74	6.06	17.97	sp|Q9HAV7|GRPE1_HUMAN	GrpE protein homolog 1, mitochondrial	HUMAN	3
5.74	6.02	6.055	sp|Q6IC98|GRAM4_HUMAN	GRAM domain-containing protein 4	HUMAN	3
5.72	8.4	7.106	sp|O95793|STAU1_HUMAN	Double-stranded RNA-binding protein Staufen homolog 1	HUMAN	4
5.72	5.81	19.15	sp|Q07020|RL18_HUMAN	60S ribosomal protein L18	HUMAN	4
5.71	6.14	9.074	sp|Q96S66|CLCC1_HUMAN	Chloride channel CLIC-like protein 1	HUMAN	3
5.71	5.73	10.56	sp|Q96NB2|SFXN2_HUMAN	Sideroflexin-2	HUMAN	3
5.7	5.76	20.63	sp|Q6UW68|TM205_HUMAN	Transmembrane protein 205	HUMAN	6
5.69	6.66	7.355	sp|Q9H078|CLPB_HUMAN	Caseinolytic peptidase B protein homolog	HUMAN	4
5.69	6.01	7.621	sp|P10155|RO60_HUMAN	60 kDa SS-A/Ro ribonucleoprotein	HUMAN	3
5.69	5.75	13.93	sp|Q9Y224|CN166_HUMAN	UPF0568 protein C14orf166	HUMAN	3
5.67	15.2	27.59	sp|P31153|METK2_HUMAN	S-adenosylmethionine synthase isoform type-2	HUMAN	10
5.67	6.02	8.588	sp|Q9BZZ5|API5_HUMAN	Apoptosis inhibitor 5	HUMAN	3
5.67	5.69	15.84	sp|Q9UBR2|CATZ_HUMAN	Cathepsin Z	HUMAN	4
5.65	6	20.51	sp|P62750|RL23A_HUMAN	60S ribosomal protein L23a	HUMAN	3
5.65	5.81	14.31	sp|Q9BR76|COR1B_HUMAN	Coronin-1B	HUMAN	3
5.65	5.77	9.112	sp|Q07960|RHG01_HUMAN	Rho GTPase-activating protein 1	HUMAN	3
5.65	5.72	17.74	sp|Q2TAA2|IAH1_HUMAN	Isoamyl acetate-hydrolyzing esterase 1 homolog	HUMAN	3
5.63	29.78	34.42	sp|Q08477|CP4F3_HUMAN	Leukotriene-B(4) omega-hydroxylase 2	HUMAN	23
5.61	8.21	9.057	sp|O43865|SAHH2_HUMAN	Putative adenosylhomocysteinase 2	HUMAN	4
5.61	5.79	5.268	sp|Q12882|DPYD_HUMAN	Dihydropyrimidine dehydrogenase [NADP(+)]	HUMAN	4
5.56	9.92	12.33	sp|Q6UWM9|UD2A3_HUMAN	UDP-glucuronosyltransferase 2A3	HUMAN	7
5.56	5.57	24.38	sp|Q15363|TMED2_HUMAN	Transmembrane emp24 domain-containing protein 2	HUMAN	7
5.55	9.98	31.25	sp|Q71UI9|H2AV_HUMAN	Histone H2A.V	HUMAN	6
0	9.98	31.25	sp|P0C0S5|H2AZ_HUMAN	Histone H2A.Z	HUMAN	6
5.54	7.13	3.31	sp|Q14980|NUMA1_HUMAN	Nuclear mitotic apparatus protein 1	HUMAN	5
5.54	5.84	6.003	sp|O76031|CLPX_HUMAN	ATP-dependent Clp protease ATP-binding subunit clpX-like, mitochondrial	HUMAN	3
5.54	5.54	32.14	sp|Q9UKR5|ERG28_HUMAN	Probable ergosterol biosynthetic protein 28	HUMAN	4
5.52	8.22	22.14	sp|P48739|PIPNB_HUMAN	Phosphatidylinositol transfer protein beta isoform	HUMAN	5
5.52	5.68	16.99	sp|Q9NP72|RAB18_HUMAN	Ras-related protein Rab-18	HUMAN	3
5.52	5.66	11.46	sp|O75881|CP7B1_HUMAN	25-hydroxycholesterol 7-alpha-hydroxylase	HUMAN	3
5.52	5.56	8.022	sp|O60684|IMA7_HUMAN	Importin subunit alpha-7	HUMAN	3
0	3.42	5.39	sp|P52294|IMA1_HUMAN	Importin subunit alpha-1	HUMAN	2
5.51	5.6	14.97	sp|Q9P287|BCCIP_HUMAN	BRCA2 and CDKN1A-interacting protein	HUMAN	4
5.49	7.81	6.767	sp|O75534|CSDE1_HUMAN	Cold shock domain-containing protein E1	HUMAN	4
5.49	5.95	9.073	sp|Q9Y6M5|ZNT1_HUMAN	Zinc transporter 1	HUMAN	4
5.47	6.19	18.56	sp|P07305|H10_HUMAN	Histone H1.0	HUMAN	6
5.44	5.63	12.6	sp|Q13177|PAK2_HUMAN	Serine/threonine-protein kinase PAK 2	HUMAN	4
5.43	5.53	5.081	sp|P22059|OSBP1_HUMAN	Oxysterol-binding protein 1	HUMAN	4
5.43	5.43	28.32	sp|P61803|DAD1_HUMAN	Dolichyl-diphosphooligosaccharide--protein glycosyltransferase subunit DAD1	HUMAN	3
5.42	5.56	4.93	sp|P02788|TRFL_HUMAN	Lactotransferrin	HUMAN	3
5.42	5.53	26.7	sp|O75340|PDCD6_HUMAN	Programmed cell death protein 6	HUMAN	3
5.4	5.52	16.31	sp|P43897|EFTS_HUMAN	Elongation factor Ts, mitochondrial	HUMAN	3
5.39	5.89	5.85	sp|Q9BW92|SYTM_HUMAN	Threonine--tRNA ligase, mitochondrial	HUMAN	3
5.39	5.66	14.34	sp|Q96C11|FGGY_HUMAN	FGGY carbohydrate kinase domain-containing protein	HUMAN	5
5.39	5.6	13.17	sp|Q9H1E3|NUCKS_HUMAN	Nuclear ubiquitous casein and cyclin-dependent kinase substrate 1	HUMAN	3
5.38	5.51	16.25	sp|Q99541|PLIN2_HUMAN	Perilipin-2	HUMAN	5
5.38	5.49	9.182	sp|O00330|ODPX_HUMAN	Pyruvate dehydrogenase protein X component, mitochondrial	HUMAN	4
5.38	5.41	28.57	sp|P62847|RS24_HUMAN	40S ribosomal protein S24	HUMAN	4
5.37	5.42	26.47	sp|P52565|GDIR1_HUMAN	Rho GDP-dissociation inhibitor 1	HUMAN	5
5.36	7.56	17.21	sp|Q5VT66|MOSC1_HUMAN	MOSC domain-containing protein 1, mitochondrial	HUMAN	5
5.36	5.44	14.86	sp|Q9H936|GHC1_HUMAN	Mitochondrial glutamate carrier 1	HUMAN	3
5.35	5.46	8.939	sp|O75131|CPNE3_HUMAN	Copine-3	HUMAN	4
5.35	5.42	19.31	sp|Q9H0R4|HDHD2_HUMAN	Haloacid dehalogenase-like hydrolase domain-containing protein 2	HUMAN	4
5.32	5.4	4.348	sp|O75170|PP6R2_HUMAN	Serine/threonine-protein phosphatase 6 regulatory subunit 2	HUMAN	3
5.32	5.33	8.539	sp|O95674|CDS2_HUMAN	Phosphatidate cytidylyltransferase 2	HUMAN	3
5.31	5.47	5.874	sp|Q9H6S3|ES8L2_HUMAN	Epidermal growth factor receptor kinase substrate 8-like protein 2	HUMAN	3
5.3	5.32	20.78	sp|P56556|NDUA6_HUMAN	NADH dehydrogenase [ubiquinone] 1 alpha subcomplex subunit 6	HUMAN	3
5.26	5.26	27.94	sp|P61353|RL27_HUMAN	60S ribosomal protein L27	HUMAN	3
5.23	6.67	4.087	sp|O60879|DIAP2_HUMAN	Protein diaphanous homolog 2	HUMAN	4
5.23	5.33	8.943	sp|Q9H2F3|3BHS7_HUMAN	3 beta-hydroxysteroid dehydrogenase type 7	HUMAN	3
5.22	5.25	15	sp|Q8TD22|SFXN5_HUMAN	Sideroflexin-5	HUMAN	4
5.21	5.28	27.21	sp|P37108|SRP14_HUMAN	Signal recognition particle 14 kDa protein	HUMAN	3
5.2	12.87	15.64	sp|P17844|DDX5_HUMAN	Probable ATP-dependent RNA helicase DDX5	HUMAN	9
5.2	5.7	2.556	sp|P56192|SYMC_HUMAN	Methionine--tRNA ligase, cytoplasmic	HUMAN	2
5.19	5.29	18.77	sp|P29218|IMPA1_HUMAN	Inositol monophosphatase 1	HUMAN	3
5.19	5.27	24.38	sp|P49721|PSB2_HUMAN	Proteasome subunit beta type-2	HUMAN	5
5.14	14.54	65.13	sp|P15531|NDKA_HUMAN	Nucleoside diphosphate kinase A	HUMAN	10
5.14	13	10.27	sp|O43390|HNRPR_HUMAN	Heterogeneous nuclear ribonucleoprotein R	HUMAN	5
5.14	5.22	20	sp|P60981|DEST_HUMAN	Destrin	HUMAN	3
5.14	5.2	11.67	sp|Q8N4Q0|ZADH2_HUMAN	Zinc-binding alcohol dehydrogenase domain-containing protein 2	HUMAN	3
5.13	35.25	50.4	sp|P68133|ACTS_HUMAN	Actin, alpha skeletal muscle	HUMAN	58
0	34.43	50.4	sp|P68032|ACTC_HUMAN	Actin, alpha cardiac muscle 1	HUMAN	55
0	30.87	48.28	sp|P62736|ACTA_HUMAN	Actin, aortic smooth muscle	HUMAN	53
5.13	5.16	14.39	sp|Q03426|KIME_HUMAN	Mevalonate kinase	HUMAN	3
5.08	6.02	5.683	sp|O95202|LETM1_HUMAN	LETM1 and EF-hand domain-containing protein 1, mitochondrial	HUMAN	3
5.07	5.09	16.74	sp|P28072|PSB6_HUMAN	Proteasome subunit beta type-6	HUMAN	3
5.06	5.43	5.589	sp|P20591|MX1_HUMAN	Interferon-induced GTP-binding protein Mx1	HUMAN	3
5.06	5.17	7.49	sp|P54578|UBP14_HUMAN	Ubiquitin carboxyl-terminal hydrolase 14	HUMAN	3
5.03	7.39	32.98	sp|P60953|CDC42_HUMAN	Cell division control protein 42 homolog	HUMAN	7
5.02	9.35	31.31	sp|Q9NR31|SAR1A_HUMAN	GTP-binding protein SAR1a	HUMAN	11
5.02	5.06	40.74	sp|P18859|ATP5J_HUMAN	ATP synthase-coupling factor 6, mitochondrial	HUMAN	10
5.01	5.76	4.442	sp|P52735|VAV2_HUMAN	Guanine nucleotide exchange factor VAV2	HUMAN	3
5.01	5.41	2.243	sp|P12270|TPR_HUMAN	Nucleoprotein TPR	HUMAN	4
5.01	5.02	11.89	sp|Q14318|FKBP8_HUMAN	Peptidyl-prolyl cis-trans isomerase FKBP8	HUMAN	3
5	5.06	10.79	sp|P37268|FDFT_HUMAN	Squalene synthase	HUMAN	3
4.98	5.12	1.708	sp|Q9UQ35|SRRM2_HUMAN	Serine/arginine repetitive matrix protein 2	HUMAN	3
4.97	9.2	31.51	sp|Q15366|PCBP2_HUMAN	Poly(rC)-binding protein 2	HUMAN	16
4.97	5.04	20.76	sp|O43396|TXNL1_HUMAN	Thioredoxin-like protein 1	HUMAN	3
4.97	5.01	64.15	sp|P01834|IGKC_HUMAN	Ig kappa chain C region	HUMAN	4
4.96	5.79	9.108	sp|O95747|OXSR1_HUMAN	Serine/threonine-protein kinase OSR1	HUMAN	4
4.96	4.98	25.29	sp|O43598|RCL_HUMAN	Deoxyribonucleoside 5'-monophosphate N-glycosidase	HUMAN	4
4.94	18.64	38.21	sp|P31946|1433B_HUMAN	14-3-3 protein beta/alpha	HUMAN	16
4.94	4.97	26.02	sp|Q9BRA2|TXD17_HUMAN	Thioredoxin domain-containing protein 17	HUMAN	4
4.93	5.1	7.337	sp|Q9NQX3|GEPH_HUMAN	Gephyrin	HUMAN	4
4.93	4.94	27.56	sp|O95563|MPC2_HUMAN	Mitochondrial pyruvate carrier 2	HUMAN	5
4.92	5.37	4.17	sp|O75694|NU155_HUMAN	Nuclear pore complex protein Nup155	HUMAN	4
4.91	5.15	12.68	sp|O95299|NDUAA_HUMAN	NADH dehydrogenase [ubiquinone] 1 alpha subcomplex subunit 10, mitochondrial	HUMAN	3
4.91	5.04	31.18	sp|Q96F10|SAT2_HUMAN	Diamine acetyltransferase 2	HUMAN	3
4.88	5.42	5.246	sp|O60841|IF2P_HUMAN	Eukaryotic translation initiation factor 5B	HUMAN	3
4.88	4.97	45.15	sp|P04632|CPNS1_HUMAN	Calpain small subunit 1	HUMAN	5
4.87	4.89	14.4	sp|P17931|LEG3_HUMAN	Galectin-3	HUMAN	3
4.86	5.07	12.38	sp|Q9Y5X3|SNX5_HUMAN	Sorting nexin-5	HUMAN	3
4.85	4.88	22.4	sp|P62851|RS25_HUMAN	40S ribosomal protein S25	HUMAN	4
4.84	4.84	23.72	sp|O14561|ACPM_HUMAN	Acyl carrier protein, mitochondrial	HUMAN	6
4.81	4.84	17.71	sp|Q15126|PMVK_HUMAN	Phosphomevalonate kinase	HUMAN	3
4.8	4.97	7.052	sp|Q5SSJ5|HP1B3_HUMAN	Heterochromatin protein 1-binding protein 3	HUMAN	4
4.79	4.79	33.1	sp|Q9NS69|TOM22_HUMAN	Mitochondrial import receptor subunit TOM22 homolog	HUMAN	4
4.78	4.79	12.18	sp|Q3ZCQ8|TIM50_HUMAN	Mitochondrial import inner membrane translocase subunit TIM50	HUMAN	3
4.75	5.07	11.43	sp|P04196|HRG_HUMAN	Histidine-rich glycoprotein	HUMAN	4
4.75	4.77	9.317	sp|P10153|RNAS2_HUMAN	Non-secretory ribonuclease	HUMAN	3
4.74	4.9	20.37	sp|O60493|SNX3_HUMAN	Sorting nexin-3	HUMAN	3
4.74	4.76	14.11	sp|Q07955|SRSF1_HUMAN	Serine/arginine-rich splicing factor 1	HUMAN	3
4.73	4.9	11.35	sp|Q9BXS5|AP1M1_HUMAN	AP-1 complex subunit mu-1	HUMAN	3
4.73	4.81	9.283	sp|P55061|BI1_HUMAN	Bax inhibitor 1	HUMAN	4
4.69	4.8	20.57	sp|P30519|HMOX2_HUMAN	Heme oxygenase 2	HUMAN	4
4.69	4.72	20.66	sp|Q9NPA0|EMC7_HUMAN	ER membrane protein complex subunit 7	HUMAN	3
4.68	4.78	8.504	sp|Q9Y376|CAB39_HUMAN	Calcium-binding protein 39	HUMAN	3
4.67	4.69	26.51	sp|Q99757|THIOM_HUMAN	Thioredoxin, mitochondrial	HUMAN	4
4.66	5.04	6.864	sp|Q8IYQ7|THNS1_HUMAN	Threonine synthase-like 1	HUMAN	3
4.64	4.71	14.37	sp|Q86XE5|HOGA1_HUMAN	Probable 4-hydroxy-2-oxoglutarate aldolase, mitochondrial	HUMAN	4
4.62	5.16	6.855	sp|O76094|SRP72_HUMAN	Signal recognition particle 72 kDa protein	HUMAN	3
4.62	4.74	11.45	sp|Q9NX63|CHCH3_HUMAN	Coiled-coil-helix-coiled-coil-helix domain-containing protein 3, mitochondrial	HUMAN	2
4.61	4.87	6.92	sp|Q9UJ83|HACL1_HUMAN	2-hydroxyacyl-CoA lyase 1	HUMAN	3
4.61	4.81	17.09	sp|Q14696|MESD_HUMAN	LDLR chaperone MESD	HUMAN	3
4.61	4.77	11.95	sp|Q15005|SPCS2_HUMAN	Signal peptidase complex subunit 2	HUMAN	3
4.6	4.71	15.06	sp|Q96CS3|FAF2_HUMAN	FAS-associated factor 2	HUMAN	5
4.6	4.64	12.12	sp|Q12846|STX4_HUMAN	Syntaxin-4	HUMAN	3
4.59	4.8	3.528	sp|P78344|IF4G2_HUMAN	Eukaryotic translation initiation factor 4 gamma 2	HUMAN	3
4.58	4.67	6.98	sp|Q13617|CUL2_HUMAN	Cullin-2	HUMAN	3
4.55	4.55	23.81	sp|P42677|RS27_HUMAN	40S ribosomal protein S27	HUMAN	4
4.54	6.73	21.74	sp|P61006|RAB8A_HUMAN	Ras-related protein Rab-8A	HUMAN	4
4.54	4.79	5.474	sp|O43747|AP1G1_HUMAN	AP-1 complex subunit gamma-1	HUMAN	3
4.53	4.74	4.177	sp|Q13045|FLII_HUMAN	Protein flightless-1 homolog	HUMAN	3
4.53	4.59	26.19	sp|P09211|GSTP1_HUMAN	Glutathione S-transferase P	HUMAN	3
4.51	6.65	23.87	sp|O95292|VAPB_HUMAN	Vesicle-associated membrane protein-associated protein B/C	HUMAN	4
4.49	5.01	9.284	sp|Q9H7Z7|PGES2_HUMAN	Prostaglandin E synthase 2	HUMAN	4
4.48	7.39	5.625	sp|P08183|MDR1_HUMAN	Multidrug resistance protein 1	HUMAN	4
4.48	4.55	19.76	sp|P11226|MBL2_HUMAN	Mannose-binding protein C	HUMAN	3
4.47	4.69	7.006	sp|P16118|F261_HUMAN	6-phosphofructo-2-kinase/fructose-2,6-bisphosphatase 1	HUMAN	3
4.47	4.51	7.194	sp|Q9HCU5|PREB_HUMAN	Prolactin regulatory element-binding protein	HUMAN	2
4.47	4.47	25	sp|P62829|RL23_HUMAN	60S ribosomal protein L23	HUMAN	3
4.46	4.46	27.73	sp|P62314|SMD1_HUMAN	Small nuclear ribonucleoprotein Sm D1	HUMAN	3
4.44	4.84	3.876	sp|O95197|RTN3_HUMAN	Reticulon-3	HUMAN	2
4.44	4.48	6.335	sp|Q99805|TM9S2_HUMAN	Transmembrane 9 superfamily member 2	HUMAN	3
4.44	4.44	5.122	sp|P13473|LAMP2_HUMAN	Lysosome-associated membrane glycoprotein 2	HUMAN	2
4.44	4.44	34.29	sp|P31949|S10AB_HUMAN	Protein S100-A11	HUMAN	3
4.43	4.54	11.9	sp|Q16181|SEPT7_HUMAN	Septin-7	HUMAN	4
4.42	10.87	43.37	sp|Q9Y281|COF2_HUMAN	Cofilin-2	HUMAN	7
4.42	4.82	5.96	sp|P19022|CADH2_HUMAN	Cadherin-2	HUMAN	3
4.42	4.73	9.942	sp|Q9BTX7|TTPAL_HUMAN	Alpha-tocopherol transfer protein-like	HUMAN	2
4.42	4.53	4.061	sp|P19827|ITIH1_HUMAN	Inter-alpha-trypsin inhibitor heavy chain H1	HUMAN	2
4.42	4.45	3.992	sp|P13688|CEAM1_HUMAN	Carcinoembryonic antigen-related cell adhesion molecule 1	HUMAN	3
4.42	4.42	56.94	sp|Q9UBI6|GBG12_HUMAN	Guanine nucleotide-binding protein G(I)/G(S)/G(O) subunit gamma-12	HUMAN	3
4.41	4.67	19.83	sp|Q5VWZ2|LYPL1_HUMAN	Lysophospholipase-like protein 1	HUMAN	4
4.41	4.45	8.277	sp|Q9Y4P3|TBL2_HUMAN	Transducin beta-like protein 2	HUMAN	3
4.41	4.45	7.635	sp|P15735|PHKG2_HUMAN	Phosphorylase b kinase gamma catalytic chain, testis/liver isoform	HUMAN	2
4.4	4.72	2.471	sp|A0AVT1|UBA6_HUMAN	Ubiquitin-like modifier-activating enzyme 6	HUMAN	2
4.4	4.43	20.34	sp|Q15370|ELOB_HUMAN	Transcription elongation factor B polypeptide 2	HUMAN	2
4.39	9.47	10.78	sp|P07195|LDHB_HUMAN	L-lactate dehydrogenase B chain	HUMAN	4
4.39	4.52	3.291	sp|Q09161|NCBP1_HUMAN	Nuclear cap-binding protein subunit 1	HUMAN	2
4.38	5.17	3.058	sp|P00533|EGFR_HUMAN	Epidermal growth factor receptor	HUMAN	3
4.38	4.66	11.42	sp|Q96HS1|PGAM5_HUMAN	Serine/threonine-protein phosphatase PGAM5, mitochondrial	HUMAN	3
4.38	4.41	16.84	sp|Q9BSH4|TACO1_HUMAN	Translational activator of cytochrome c oxidase 1	HUMAN	3
4.37	6.26	2.56	sp|A6NKT7|RGPD3_HUMAN	RanBP2-like and GRIP domain-containing protein 3	HUMAN	4
0	6.26	2.56	sp|Q7Z3J3|RGPD4_HUMAN	RanBP2-like and GRIP domain-containing protein 4	HUMAN	4
0	4.65	1.582	sp|P49792|RBP2_HUMAN	E3 SUMO-protein ligase RanBP2	HUMAN	5
0	4.63	1.945	sp|P0DJD0|RGPD1_HUMAN	RANBP2-like and GRIP domain-containing protein 1	HUMAN	3
0	4.61	1.936	sp|P0DJD1|RGPD2_HUMAN	RANBP2-like and GRIP domain-containing protein 2	HUMAN	3
4.37	4.54	4.088	sp|Q9HCE1|MOV10_HUMAN	Putative helicase MOV-10	HUMAN	3
4.36	4.95	16.7	sp|P12081|SYHC_HUMAN	Histidine--tRNA ligase, cytoplasmic	HUMAN	7
4.36	4.41	18.3	sp|Q9Y3B3|TMED7_HUMAN	Transmembrane emp24 domain-containing protein 7	HUMAN	3
4.35	5.39	3.981	sp|Q8IXQ6|PARP9_HUMAN	Poly [ADP-ribose] polymerase 9	HUMAN	3
4.35	4.51	4.935	sp|P52888|THOP1_HUMAN	Thimet oligopeptidase	HUMAN	2
4.33	4.33	36.17	sp|Q86Y39|NDUAB_HUMAN	NADH dehydrogenase [ubiquinone] 1 alpha subcomplex subunit 11	HUMAN	3
4.32	4.36	6.813	sp|Q5TFE4|NT5D1_HUMAN	5'-nucleotidase domain-containing protein 1	HUMAN	2
4.31	6.83	12.2	sp|P43034|LIS1_HUMAN	Platelet-activating factor acetylhydrolase IB subunit alpha	HUMAN	4
4.31	4.37	7.703	sp|Q9H2B4|S26A1_HUMAN	Sulfate anion transporter 1	HUMAN	3
4.3	4.34	17.04	sp|P62910|RL32_HUMAN	60S ribosomal protein L32	HUMAN	2
4.28	4.38	21.67	sp|Q15041|AR6P1_HUMAN	ADP-ribosylation factor-like protein 6-interacting protein 1	HUMAN	3
4.28	4.35	20.65	sp|Q8NHM4|TRY6_HUMAN	Putative trypsin-6	HUMAN	13
0	4.06	12.15	sp|P07477|TRY1_HUMAN	Trypsin-1	HUMAN	10
4.27	4.38	4.055	sp|O00754|MA2B1_HUMAN	Lysosomal alpha-mannosidase	HUMAN	3
4.26	5.78	10.32	sp|Q13825|AUHM_HUMAN	Methylglutaconyl-CoA hydratase, mitochondrial	HUMAN	3
4.26	4.49	5.959	sp|Q9Y5L0|TNPO3_HUMAN	Transportin-3	HUMAN	3
4.26	4.33	7.273	sp|P04217|A1BG_HUMAN	Alpha-1B-glycoprotein	HUMAN	3
4.25	6.95	3.671	sp|Q7L576|CYFP1_HUMAN	Cytoplasmic FMR1-interacting protein 1	HUMAN	4
4.25	4.58	7.143	sp|Q9BT78|CSN4_HUMAN	COP9 signalosome complex subunit 4	HUMAN	2
4.25	4.45	3.413	sp|Q01433|AMPD2_HUMAN	AMP deaminase 2	HUMAN	2
4.25	4.43	5.263	sp|Q9Y450|HBS1L_HUMAN	HBS1-like protein	HUMAN	2
4.24	6.95	0.8257	sp|Q9UPN3|MACF1_HUMAN	Microtubule-actin cross-linking factor 1, isoforms 1/2/3/5	HUMAN	6
4.24	6.73	12.62	sp|Q99439|CNN2_HUMAN	Calponin-2	HUMAN	3
4.24	4.94	9.839	sp|P32189|GLPK_HUMAN	Glycerol kinase	HUMAN	4
0	4.94	9.946	sp|Q14409|GLPK3_HUMAN	Putative glycerol kinase 3	HUMAN	4
4.23	4.26	6.989	sp|O95870|ABHGA_HUMAN	Abhydrolase domain-containing protein 16A	HUMAN	3
4.22	5.07	8.723	sp|Q8NFQ8|TOIP2_HUMAN	Torsin-1A-interacting protein 2	HUMAN	3
4.22	4.36	5.722	sp|Q14978|NOLC1_HUMAN	Nucleolar and coiled-body phosphoprotein 1	HUMAN	3
4.22	4.34	3.66	sp|O94929|ABLM3_HUMAN	Actin-binding LIM protein 3	HUMAN	2
4.22	4.3	9.524	sp|O00217|NDUS8_HUMAN	NADH dehydrogenase [ubiquinone] iron-sulfur protein 8, mitochondrial	HUMAN	2
4.21	4.62	2.957	sp|Q9NQT8|KI13B_HUMAN	Kinesin-like protein KIF13B	HUMAN	3
4.2	10.35	10.71	sp|Q9Y6L6|SO1B1_HUMAN	Solute carrier organic anion transporter family member 1B1	HUMAN	5
4.2	4.56	7.743	sp|Q13418|ILK_HUMAN	Integrin-linked protein kinase	HUMAN	3
4.2	4.36	8.308	sp|Q13347|EIF3I_HUMAN	Eukaryotic translation initiation factor 3 subunit I	HUMAN	2
4.2	4.21	5	sp|Q7Z434|MAVS_HUMAN	Mitochondrial antiviral-signaling protein	HUMAN	2
4.19	4.24	5.797	sp|Q96A33|CCD47_HUMAN	Coiled-coil domain-containing protein 47	HUMAN	3
4.19	4.19	12.05	sp|Q92890|UFD1_HUMAN	Ubiquitin fusion degradation protein 1 homolog	HUMAN	3
4.18	4.4	11.9	sp|P07307|ASGR2_HUMAN	Asialoglycoprotein receptor 2	HUMAN	2
4.18	4.35	23	sp|P05114|HMGN1_HUMAN	Non-histone chromosomal protein HMG-14	HUMAN	2
4.18	4.26	7.22	sp|Q99436|PSB7_HUMAN	Proteasome subunit beta type-7	HUMAN	2
4.18	4.22	28	sp|Q8WUW1|BRK1_HUMAN	Protein BRICK1	HUMAN	2
4.17	18.12	21.56	sp|Q9HCS2|CP4FC_HUMAN	Cytochrome P450 4F12	HUMAN	14
4.17	4.2	35.8	sp|Q9P1F3|ABRAL_HUMAN	Costars family protein ABRACL	HUMAN	4
4.16	8.84	22.88	sp|P08754|GNAI3_HUMAN	Guanine nucleotide-binding protein G(k) subunit alpha	HUMAN	5
4.16	4.76	4.126	sp|A0FGR8|ESYT2_HUMAN	Extended synaptotagmin-2	HUMAN	3
4.16	4.29	7.895	sp|Q8IVH4|MMAA_HUMAN	Methylmalonic aciduria type A protein, mitochondrial	HUMAN	2
4.16	4.27	12.57	sp|P62760|VISL1_HUMAN	Visinin-like protein 1	HUMAN	2
4.16	4.26	27.91	sp|Q9UKY7|CDV3_HUMAN	Protein CDV3 homolog	HUMAN	3
4.16	4.24	11.11	sp|P25789|PSA4_HUMAN	Proteasome subunit alpha type-4	HUMAN	2
4.16	4.21	6.17	sp|Q9NZJ7|MTCH1_HUMAN	Mitochondrial carrier homolog 1	HUMAN	2
4.15	4.48	5.308	sp|P23368|MAOM_HUMAN	NAD-dependent malic enzyme, mitochondrial	HUMAN	2
4.15	4.39	1.964	sp|Q02952|AKA12_HUMAN	A-kinase anchor protein 12	HUMAN	3
4.15	4.19	40.87	sp|P62888|RL30_HUMAN	60S ribosomal protein L30	HUMAN	3
4.15	4.17	9.747	sp|Q16740|CLPP_HUMAN	Putative ATP-dependent Clp protease proteolytic subunit, mitochondrial	HUMAN	2
4.14	4.57	5.709	sp|Q9Y285|SYFA_HUMAN	Phenylalanine--tRNA ligase alpha subunit	HUMAN	2
4.14	4.32	4.348	sp|Q63ZY3|KANK2_HUMAN	KN motif and ankyrin repeat domain-containing protein 2	HUMAN	2
4.14	4.24	5.023	sp|P42357|HUTH_HUMAN	Histidine ammonia-lyase	HUMAN	3
4.14	4.19	12.54	sp|Q86X76|NIT1_HUMAN	Nitrilase homolog 1	HUMAN	3
4.14	4.17	14.47	sp|Q9BYD3|RM04_HUMAN	39S ribosomal protein L4, mitochondrial	HUMAN	3
4.14	4.14	6.438	sp|Q86VR2|F134C_HUMAN	Protein FAM134C	HUMAN	2
4.14	4.14	28.57	sp|Q15369|ELOC_HUMAN	Transcription elongation factor B polypeptide 1	HUMAN	3
4.13	4.58	13.29	sp|P62266|RS23_HUMAN	40S ribosomal protein S23	HUMAN	2
4.13	4.25	8.64	sp|Q14677|EPN4_HUMAN	Clathrin interactor 1	HUMAN	5
4.13	4.21	7.735	sp|Q13442|HAP28_HUMAN	28 kDa heat- and acid-stable phosphoprotein	HUMAN	2
4.13	4.13	19.01	sp|P53680|AP2S1_HUMAN	AP-2 complex subunit sigma	HUMAN	2
4.12	22.87	36.36	sp|Q14240|IF4A2_HUMAN	Eukaryotic initiation factor 4A-II	HUMAN	16
4.12	4.85	1.795	sp|O15031|PLXB2_HUMAN	Plexin-B2	HUMAN	3
4.12	4.81	2.744	sp|Q92878|RAD50_HUMAN	DNA repair protein RAD50	HUMAN	2
4.12	4.38	6.777	sp|O15355|PPM1G_HUMAN	Protein phosphatase 1G	HUMAN	2
4.12	4.16	12.23	sp|P68402|PA1B2_HUMAN	Platelet-activating factor acetylhydrolase IB subunit beta	HUMAN	3
4.12	4.14	13.96	sp|Q8N8N7|PTGR2_HUMAN	Prostaglandin reductase 2	HUMAN	2
4.11	4.35	4.167	sp|Q13618|CUL3_HUMAN	Cullin-3	HUMAN	2
4.11	4.23	5.922	sp|P17812|PYRG1_HUMAN	CTP synthase 1	HUMAN	3
4.11	4.19	6.113	sp|Q13409|DC1I2_HUMAN	Cytoplasmic dynein 1 intermediate chain 2	HUMAN	3
4.11	4.17	6.934	sp|O95834|EMAL2_HUMAN	Echinoderm microtubule-associated protein-like 2	HUMAN	3
4.1	4.31	3.204	sp|Q14244|MAP7_HUMAN	Ensconsin	HUMAN	2
4.1	4.24	4.661	sp|Q9Y646|CBPQ_HUMAN	Carboxypeptidase Q	HUMAN	2
4.1	4.22	14.04	sp|Q96BW5|PTER_HUMAN	Phosphotriesterase-related protein	HUMAN	3
4.1	4.13	8.611	sp|P28482|MK01_HUMAN	Mitogen-activated protein kinase 1	HUMAN	2
4.1	4.11	22.69	sp|P61769|B2MG_HUMAN	Beta-2-microglobulin	HUMAN	3
4.1	4.1	25	sp|P61457|PHS_HUMAN	Pterin-4-alpha-carbinolamine dehydratase	HUMAN	2
4.09	10.88	13.99	sp|Q14651|PLSI_HUMAN	Plastin-1	HUMAN	8
4.09	4.43	35.16	sp|P07919|QCR6_HUMAN	Cytochrome b-c1 complex subunit 6, mitochondrial	HUMAN	3
4.09	4.16	6.579	sp|Q96G23|CERS2_HUMAN	Ceramide synthase 2	HUMAN	2
4.09	4.15	10.51	sp|P62917|RL8_HUMAN	60S ribosomal protein L8	HUMAN	3
4.08	4.38	5.565	sp|Q15833|STXB2_HUMAN	Syntaxin-binding protein 2	HUMAN	2
4.08	4.21	15.25	sp|P60033|CD81_HUMAN	CD81 antigen	HUMAN	6
4.08	4.16	8.264	sp|P54725|RD23A_HUMAN	UV excision repair protein RAD23 homolog A	HUMAN	2
4.08	4.15	10.98	sp|O60784|TOM1_HUMAN	Target of Myb protein 1	HUMAN	5
4.08	4.12	6.198	sp|P57764|GSDMD_HUMAN	Gasdermin-D	HUMAN	2
4.07	42.61	69.37	sp|P08263|GSTA1_HUMAN	Glutathione S-transferase A1	HUMAN	68
4.07	4.43	4.16	sp|Q14397|GCKR_HUMAN	Glucokinase regulatory protein	HUMAN	2
4.07	4.18	4.869	sp|Q13564|ULA1_HUMAN	NEDD8-activating enzyme E1 regulatory subunit	HUMAN	2
4.07	4.1	12.5	sp|Q07812|BAX_HUMAN	Apoptosis regulator BAX	HUMAN	2
4.07	4.1	25.93	sp|Q9NZ45|CISD1_HUMAN	CDGSH iron-sulfur domain-containing protein 1	HUMAN	2
4.07	4.07	27.16	sp|O00483|NDUA4_HUMAN	NADH dehydrogenase [ubiquinone] 1 alpha subcomplex subunit 4	HUMAN	2
4.06	6.19	17	sp|P61026|RAB10_HUMAN	Ras-related protein Rab-10	HUMAN	3
4.06	4.32	8.182	sp|O00170|AIP_HUMAN	AH receptor-interacting protein	HUMAN	2
4.06	4.24	6.644	sp|Q8NFF5|FAD1_HUMAN	FAD synthase	HUMAN	2
4.06	4.23	8.257	sp|O75436|VP26A_HUMAN	Vacuolar protein sorting-associated protein 26A	HUMAN	2
4.06	4.2	7.848	sp|Q92665|RT31_HUMAN	28S ribosomal protein S31, mitochondrial	HUMAN	2
4.06	4.14	8.604	sp|Q5JPH6|SYEM_HUMAN	Probable glutamate--tRNA ligase, mitochondrial	HUMAN	3
4.06	4.11	6.857	sp|Q53LP3|SWAHC_HUMAN	Ankyrin repeat domain-containing protein SOWAHC	HUMAN	2
4.06	4.11	10.76	sp|P08621|RU17_HUMAN	U1 small nuclear ribonucleoprotein 70 kDa	HUMAN	2
4.06	4.09	27.71	sp|P14406|CX7A2_HUMAN	Cytochrome c oxidase subunit 7A2, mitochondrial	HUMAN	2
4.06	4.08	8.24	sp|P27701|CD82_HUMAN	CD82 antigen	HUMAN	2
4.05	4.1	7.895	sp|Q9Y3D6|FIS1_HUMAN	Mitochondrial fission 1 protein	HUMAN	2
4.05	4.1	10.87	sp|Q9Y3E0|GOT1B_HUMAN	Vesicle transport protein GOT1B	HUMAN	2
4.05	4.08	11.38	sp|Q9BQ69|MACD1_HUMAN	O-acetyl-ADP-ribose deacetylase MACROD1	HUMAN	2
4.04	6.25	10.95	sp|P46734|MP2K3_HUMAN	Dual specificity mitogen-activated protein kinase kinase 3	HUMAN	3
4.04	5.71	11.36	sp|Q8NBU5|ATAD1_HUMAN	ATPase family AAA domain-containing protein 1	HUMAN	3
4.04	4.72	5.68	sp|Q8NE71|ABCF1_HUMAN	ATP-binding cassette sub-family F member 1	HUMAN	4
4.04	4.65	5.125	sp|Q9H269|VPS16_HUMAN	Vacuolar protein sorting-associated protein 16 homolog	HUMAN	3
4.04	4.49	2.693	sp|Q29RF7|PDS5A_HUMAN	Sister chromatid cohesion protein PDS5 homolog A	HUMAN	2
4.04	4.47	2.648	sp|Q9Y2L5|TPPC8_HUMAN	Trafficking protein particle complex subunit 8	HUMAN	2
4.04	4.31	4.594	sp|P33908|MA1A1_HUMAN	Mannosyl-oligosaccharide 1,2-alpha-mannosidase IA	HUMAN	2
4.04	4.22	17.53	sp|P60903|S10AA_HUMAN	Protein S100-A10	HUMAN	3
4.04	4.16	3.319	sp|Q12959|DLG1_HUMAN	Disks large homolog 1	HUMAN	2
4.04	4.15	4.054	sp|Q8TDB6|DTX3L_HUMAN	E3 ubiquitin-protein ligase DTX3L	HUMAN	2
4.04	4.1	4.115	sp|Q9UNF0|PACN2_HUMAN	Protein kinase C and casein kinase substrate in neurons protein 2	HUMAN	2
4.04	4.06	9.863	sp|P78310|CXAR_HUMAN	Coxsackievirus and adenovirus receptor	HUMAN	2
4.03	6.76	2.53	sp|O94911|ABCA8_HUMAN	ATP-binding cassette sub-family A member 8	HUMAN	3
4.03	5.07	3.882	sp|P01042|KNG1_HUMAN	Kininogen-1	HUMAN	3
4.03	4.52	2.032	sp|P46379|BAG6_HUMAN	Large proline-rich protein BAG6	HUMAN	2
4.03	4.26	4.579	sp|Q8TEB1|DCA11_HUMAN	DDB1- and CUL4-associated factor 11	HUMAN	2
4.03	4.17	5.8	sp|P53985|MOT1_HUMAN	Monocarboxylate transporter 1	HUMAN	2
4.03	4.12	4.2	sp|Q9NSK0|KLC4_HUMAN	Kinesin light chain 4	HUMAN	2
4.03	4.1	8.6	sp|Q16186|ADRM1_HUMAN	Proteasomal ubiquitin receptor ADRM1	HUMAN	2
4.03	4.1	16.99	sp|O43399|TPD54_HUMAN	Tumor protein D54	HUMAN	3
4.02	6.14	10.56	sp|P46109|CRKL_HUMAN	Crk-like protein	HUMAN	3
4.02	4.47	9.264	sp|P02765|FETUA_HUMAN	Alpha-2-HS-glycoprotein	HUMAN	2
4.02	4.33	4.198	sp|Q8IYB8|SUV3_HUMAN	ATP-dependent RNA helicase SUPV3L1, mitochondrial	HUMAN	2
4.02	4.31	3.518	sp|Q9HCE6|ARGAL_HUMAN	Rho guanine nucleotide exchange factor 10-like protein	HUMAN	3
4.02	4.23	3.089	sp|O14964|HGS_HUMAN	Hepatocyte growth factor-regulated tyrosine kinase substrate	HUMAN	2
4.02	4.22	10.55	sp|P00492|HPRT_HUMAN	Hypoxanthine-guanine phosphoribosyltransferase	HUMAN	2
4.02	4.21	9.737	sp|P50552|VASP_HUMAN	Vasodilator-stimulated phosphoprotein	HUMAN	3
4.02	4.21	5.701	sp|P09543|CN37_HUMAN	2',3'-cyclic-nucleotide 3'-phosphodiesterase	HUMAN	2
4.02	4.18	5.423	sp|Q9H173|SIL1_HUMAN	Nucleotide exchange factor SIL1	HUMAN	2
4.02	4.16	3.495	sp|P46459|NSF_HUMAN	Vesicle-fusing ATPase	HUMAN	2
4.02	4.14	1.649	sp|P18583|SON_HUMAN	Protein SON	HUMAN	2
4.02	4.12	3.333	sp|Q9NRM0|GTR9_HUMAN	Solute carrier family 2, facilitated glucose transporter member 9	HUMAN	2
4.02	4.08	20	sp|Q9UI09|NDUAC_HUMAN	NADH dehydrogenase [ubiquinone] 1 alpha subcomplex subunit 12	HUMAN	2
4.02	4.06	16.89	sp|Q13637|RAB32_HUMAN	Ras-related protein Rab-32	HUMAN	2
4.02	4.05	15.12	sp|O96000|NDUBA_HUMAN	NADH dehydrogenase [ubiquinone] 1 beta subcomplex subunit 10	HUMAN	3
4.02	4.05	11.74	sp|O75608|LYPA1_HUMAN	Acyl-protein thioesterase 1	HUMAN	2
4.02	4.03	7.273	sp|O43837|IDH3B_HUMAN	Isocitrate dehydrogenase [NAD] subunit beta, mitochondrial	HUMAN	2
4.02	4.02	22.22	sp|Q4VC31|CCD58_HUMAN	Coiled-coil domain-containing protein 58	HUMAN	2
4.01	8.42	47.54	sp|P0DJI9|SAA2_HUMAN	Serum amyloid A-2 protein	HUMAN	8
4.01	5.93	15.36	sp|Q15800|MSMO1_HUMAN	Methylsterol monooxygenase 1	HUMAN	3
4.01	4.42	9.89	sp|P55039|DRG2_HUMAN	Developmentally-regulated GTP-binding protein 2	HUMAN	2
4.01	4.24	5.908	sp|Q9Y697|NFS1_HUMAN	Cysteine desulfurase, mitochondrial	HUMAN	2
4.01	4.2	3.492	sp|P08195|4F2_HUMAN	4F2 cell-surface antigen heavy chain	HUMAN	2
4.01	4.19	5.789	sp|P04839|CY24B_HUMAN	Cytochrome b-245 heavy chain	HUMAN	2
4.01	4.18	2.473	sp|Q8NB49|AT11C_HUMAN	Probable phospholipid-transporting ATPase IG	HUMAN	2
4.01	4.18	5.743	sp|Q9C0B1|FTO_HUMAN	Alpha-ketoglutarate-dependent dioxygenase FTO	HUMAN	2
4.01	4.13	22.15	sp|P61966|AP1S1_HUMAN	AP-1 complex subunit sigma-1A	HUMAN	2
4.01	4.11	8.559	sp|O43633|CHM2A_HUMAN	Charged multivesicular body protein 2a	HUMAN	2
4.01	4.1	8.971	sp|P49354|FNTA_HUMAN	Protein farnesyltransferase/geranylgeranyltransferase type-1 subunit alpha	HUMAN	3
4.01	4.09	11.03	sp|Q8IVS2|FABD_HUMAN	Malonyl-CoA-acyl carrier protein transacylase, mitochondrial	HUMAN	2
4.01	4.07	13.27	sp|P84098|RL19_HUMAN	60S ribosomal protein L19	HUMAN	4
4.01	4.05	9.239	sp|P10109|ADX_HUMAN	Adrenodoxin, mitochondrial	HUMAN	2
4.01	4.04	6.136	sp|Q13363|CTBP1_HUMAN	C-terminal-binding protein 1	HUMAN	2
4.01	4.04	7.055	sp|Q96S06|LMF1_HUMAN	Lipase maturation factor 1	HUMAN	2
4.01	4.04	14.97	sp|Q5T6J7|GNTK_HUMAN	Probable gluconokinase	HUMAN	3
4.01	4.03	19.51	sp|Q9Y5Z4|HEBP2_HUMAN	Heme-binding protein 2	HUMAN	3
4.01	4.03	13.11	sp|Q8N5M9|JAGN1_HUMAN	Protein jagunal homolog 1	HUMAN	2
4.01	4.02	20.42	sp|Q01081|U2AF1_HUMAN	Splicing factor U2AF 35 kDa subunit	HUMAN	3
4.01	4.02	15.38	sp|Q9ULZ3|ASC_HUMAN	Apoptosis-associated speck-like protein containing a CARD	HUMAN	3
4.01	4.02	15.96	sp|O75915|PRAF3_HUMAN	PRA1 family protein 3	HUMAN	6
4.01	4.01	16.27	sp|Q9NX18|SDHF2_HUMAN	Succinate dehydrogenase assembly factor 2, mitochondrial	HUMAN	2
4.01	4.01	20.87	sp|P62854|RS26_HUMAN	40S ribosomal protein S26	HUMAN	2
4.01	4.01	18.8	sp|Q01628|IFM3_HUMAN	Interferon-induced transmembrane protein 3	HUMAN	2
4.01	4.01	33.33	sp|P62857|RS28_HUMAN	40S ribosomal protein S28	HUMAN	2
4.01	4.01	27.08	sp|O95777|NAA38_HUMAN	N-alpha-acetyltransferase 38, NatC auxiliary subunit	HUMAN	3
4	26.55	67.46	sp|Q93079|H2B1H_HUMAN	Histone H2B type 1-H	HUMAN	33
0	26.55	67.46	sp|Q99877|H2B1N_HUMAN	Histone H2B type 1-N	HUMAN	33
0	26.55	67.46	sp|Q5QNW6|H2B2F_HUMAN	Histone H2B type 2-F	HUMAN	33
0	26.55	67.46	sp|P62807|H2B1C_HUMAN	Histone H2B type 1-C/E/F/G/I	HUMAN	33
0	26.55	67.46	sp|P58876|H2B1D_HUMAN	Histone H2B type 1-D	HUMAN	33
0	26.11	67.46	sp|O60814|H2B1K_HUMAN	Histone H2B type 1-K	HUMAN	33
0	24.52	62.7	sp|Q99879|H2B1M_HUMAN	Histone H2B type 1-M	HUMAN	32
0	24.48	61.9	sp|Q99880|H2B1L_HUMAN	Histone H2B type 1-L	HUMAN	32
0	24.21	62.7	sp|P57053|H2BFS_HUMAN	Histone H2B type F-S	HUMAN	32
4	12.27	11.49	sp|Q6NT55|CP4FN_HUMAN	Cytochrome P450 4F22	HUMAN	11
0.04	2.06	1.111	sp|Q9BU40|CRDL1_HUMAN	Chordin-like protein 1	HUMAN	1
0.02	2.38	0.5981	RRRRRsp|Q8N394|TMTC2_HUMAN	REVERSED Transmembrane and TPR repeat-containing protein 2	HUMAN	1
0.02	2.11	0.2877	RRRRRsp|Q8IZF0|NALCN_HUMAN	REVERSED Sodium leak channel non-selective protein	HUMAN	1
0.01	2.21	0.2934	sp|Q99758|ABCA3_HUMAN	ATP-binding cassette sub-family A member 3	HUMAN	1
0.01	2.18	0.3092	RRRRRsp|Q8N139|ABCA6_HUMAN	REVERSED ATP-binding cassette sub-family A member 6	HUMAN	1
0.01	2.08	1.199	RRRRRsp|Q9GZT5|WN10A_HUMAN	REVERSED Protein Wnt-10a	HUMAN	1
0.01	2.01	1.016	RRRRRsp|Q8N434|SVOPL_HUMAN	REVERSED Putative transporter SVOPL	HUMAN	1
0	4.14	1.202	sp|Q5T3F8|TM63B_HUMAN	Transmembrane protein 63B	HUMAN	2
0	4.08	2.099	sp|Q643R3|LPCT4_HUMAN	Lysophospholipid acyltransferase LPCAT4	HUMAN	2
0	2.99	1.544	sp|P08842|STS_HUMAN	Steryl-sulfatase	HUMAN	2
0	2.38	1.099	RRRRRsp|P43630|KI3L2_HUMAN	REVERSED Killer cell immunoglobulin-like receptor 3DL2	HUMAN	1
0	2.31	0.8993	RRRRRsp|P15391|CD19_HUMAN	REVERSED B-lymphocyte antigen CD19	HUMAN	1
0	2.3	1.199	sp|Q9GZT5|WN10A_HUMAN	Protein Wnt-10a	HUMAN	1
0	2.28	1.538	sp|Q92765|SFRP3_HUMAN	Secreted frizzled-related protein 3	HUMAN	1
0	2.22	0.9804	sp|Q6UX06|OLFM4_HUMAN	Olfactomedin-4	HUMAN	1
0	2.16	0.3045	sp|Q8WWZ7|ABCA5_HUMAN	ATP-binding cassette sub-family A member 5	HUMAN	1
0	2.15	0.8696	sp|Q658N2|WSCD1_HUMAN	WSC domain-containing protein 1	HUMAN	1
0	2.14	0.5302	RRRRRsp|Q9UNX4|WDR3_HUMAN	REVERSED WD repeat-containing protein 3	HUMAN	1
0	2.14	1.075	sp|O60687|SRPX2_HUMAN	Sushi repeat-containing protein SRPX2	HUMAN	1
0	2.14	0.547	sp|Q9BXP2|S12A9_HUMAN	Solute carrier family 12 member 9	HUMAN	1
0	2.12	1.458	RRRRRsp|Q8N2F6|ARM10_HUMAN	REVERSED Armadillo repeat-containing protein 10	HUMAN	1
0	2.11	0.7418	RRRRRsp|Q9BTX1|NDC1_HUMAN	REVERSED Nucleoporin NDC1	HUMAN	1
0	2.11	1.597	sp|Q8NGL1|OR5DI_HUMAN	Olfactory receptor 5D18	HUMAN	1
0	2.1	1.259	RRRRRsp|Q9H497|TOR3A_HUMAN	REVERSED Torsin-3A	HUMAN	1
0	2.1	1.111	RRRRRsp|Q9BU40|CRDL1_HUMAN	REVERSED Chordin-like protein 1	HUMAN	1
0	2.1	0.9881	RRRRRsp|Q96QD8|S38A2_HUMAN	REVERSED Sodium-coupled neutral amino acid transporter 2	HUMAN	1
0	2.09	1.305	sp|O95084|PRS23_HUMAN	Serine protease 23	HUMAN	1
0	2.08	1.018	RRRRRsp|O95841|ANGL1_HUMAN	REVERSED Angiopoietin-related protein 1	HUMAN	1
0	2.08	0.7299	RRRRRsp|O00237|RN103_HUMAN	REVERSED E3 ubiquitin-protein ligase RNF103	HUMAN	1
0	2.08	6.41	sp|Q30KP8|DB136_HUMAN	Beta-defensin 136	HUMAN	1
0	2.07	0.9542	RRRRRsp|Q643R3|LPCT4_HUMAN	REVERSED Lysophospholipid acyltransferase LPCAT4	HUMAN	1
0	2.07	2.252	sp|Q9HBJ8|TMM27_HUMAN	Collectrin	HUMAN	1
0	2.06	1.244	sp|Q6UX73|CP089_HUMAN	UPF0764 protein C16orf89	HUMAN	1
0	2.06	0.9242	sp|Q15758|AAAT_HUMAN	Neutral amino acid transporter B(0)	HUMAN	1
0	2.05	1.085	RRRRRsp|Q16602|CALRL_HUMAN	REVERSED Calcitonin gene-related peptide type 1 receptor	HUMAN	1
0	2.05	1.623	sp|Q9H210|OR2D2_HUMAN	Olfactory receptor 2D2	HUMAN	1
0	2.05	1.572	sp|Q8NGR6|OR1B1_HUMAN	Olfactory receptor 1B1	HUMAN	1
0	2.04	0.6748	RRRRRsp|Q5T4D3|TMTC4_HUMAN	REVERSED Transmembrane and TPR repeat-containing protein 4	HUMAN	1
0	2.04	0.7911	RRRRRsp|Q8IUH5|ZDH17_HUMAN	REVERSED Palmitoyltransferase ZDHHC17	HUMAN	1
0	2.04	1.42	RRRRRsp|P51681|CCR5_HUMAN	REVERSED C-C chemokine receptor type 5	HUMAN	1
0	2.04	1.667	sp|O14842|FFAR1_HUMAN	Free fatty acid receptor 1	HUMAN	1
0	2.03	0.8403	sp|Q9BZW2|S13A1_HUMAN	Solute carrier family 13 member 1	HUMAN	1
0	2.03	1.645	sp|Q14953|KI2S5_HUMAN	Killer cell immunoglobulin-like receptor 2DS5	HUMAN	1
0	2.03	1.645	sp|Q14952|KI2S3_HUMAN	Killer cell immunoglobulin-like receptor 2DS3	HUMAN	1
0	2.03	0.7752	RRRRRsp|Q8IVB4|SL9A9_HUMAN	REVERSED Sodium/hydrogen exchanger 9	HUMAN	1
0	2.03	1.182	RRRRRsp|Q9H3S5|PIGM_HUMAN	REVERSED GPI mannosyltransferase 1	HUMAN	1
0	2.03	2.242	RRRRRsp|P16410|CTLA4_HUMAN	REVERSED Cytotoxic T-lymphocyte protein 4	HUMAN	1
0	2.02	0.07929	RRRRRsp|Q8WXG9|GPR98_HUMAN	REVERSED G-protein coupled receptor 98	HUMAN	1
0	2.02	1.645	sp|Q14954|KI2S1_HUMAN	Killer cell immunoglobulin-like receptor 2DS1	HUMAN	1
0	2.02	1.645	sp|P43631|KI2S2_HUMAN	Killer cell immunoglobulin-like receptor 2DS2	HUMAN	1
0	2.02	1.466	sp|P43628|KI2L3_HUMAN	Killer cell immunoglobulin-like receptor 2DL3	HUMAN	1
0	2.02	1.437	sp|P43627|KI2L2_HUMAN	Killer cell immunoglobulin-like receptor 2DL2	HUMAN	1
0	2.02	0.5959	RRRRRsp|Q8TE23|TS1R2_HUMAN	REVERSED Taste receptor type 1 member 2	HUMAN	1
0	2.02	1.437	sp|P43626|KI2L1_HUMAN	Killer cell immunoglobulin-like receptor 2DL1	HUMAN	1
0	2.02	1.305	RRRRRsp|O95084|PRS23_HUMAN	REVERSED Serine protease 23	HUMAN	1
0	2.02	1.22	sp|Q8N743|KI3L3_HUMAN	Killer cell immunoglobulin-like receptor 3DL3	HUMAN	1
0	2.02	1.645	sp|P43632|KI2S4_HUMAN	Killer cell immunoglobulin-like receptor 2DS4	HUMAN	1
0	2.02	1.437	RRRRRsp|P43627|KI2L2_HUMAN	REVERSED Killer cell immunoglobulin-like receptor 2DL2	HUMAN	1
0	2.02	1.437	RRRRRsp|P43626|KI2L1_HUMAN	REVERSED Killer cell immunoglobulin-like receptor 2DL1	HUMAN	1
0	2.02	1.645	RRRRRsp|Q14954|KI2S1_HUMAN	REVERSED Killer cell immunoglobulin-like receptor 2DS1	HUMAN	1
0	2.02	1.292	RRRRRsp|Q14943|KI3S1_HUMAN	REVERSED Killer cell immunoglobulin-like receptor 3DS1	HUMAN	1
0	2.02	1.645	RRRRRsp|P43632|KI2S4_HUMAN	REVERSED Killer cell immunoglobulin-like receptor 2DS4	HUMAN	1
0	2.02	1.645	RRRRRsp|P43631|KI2S2_HUMAN	REVERSED Killer cell immunoglobulin-like receptor 2DS2	HUMAN	1
0	2.02	1.126	RRRRRsp|P43629|KI3L1_HUMAN	REVERSED Killer cell immunoglobulin-like receptor 3DL1	HUMAN	1
0	2.01	0.07929	sp|Q8WXG9|GPR98_HUMAN	G-protein coupled receptor 98	HUMAN	1
0	2.01	1.292	sp|Q14943|KI3S1_HUMAN	Killer cell immunoglobulin-like receptor 3DS1	HUMAN	1
0	2.01	0.8993	sp|P15391|CD19_HUMAN	B-lymphocyte antigen CD19	HUMAN	1
0	2.01	1.126	sp|P43629|KI3L1_HUMAN	Killer cell immunoglobulin-like receptor 3DL1	HUMAN	1
0	2.01	1.099	sp|P43630|KI3L2_HUMAN	Killer cell immunoglobulin-like receptor 3DL2	HUMAN	1
0	2.01	3.268	RRRRRsp|P05112|IL4_HUMAN	REVERSED Interleukin-4	HUMAN	1
0	2.01	1.502	RRRRRsp|P46094|XCR1_HUMAN	REVERSED Chemokine XC receptor 1	HUMAN	1
0	2.01	1.511	RRRRRsp|Q8NGN2|O10S1_HUMAN	REVERSED Olfactory receptor 10S1	HUMAN	1
0	2.01	2.242	sp|P16410|CTLA4_HUMAN	Cytotoxic T-lymphocyte protein 4	HUMAN	1
0	2	1.22	RRRRRsp|Q8N743|KI3L3_HUMAN	REVERSED Killer cell immunoglobulin-like receptor 3DL3	HUMAN	1
0	2	1.046	sp|Q96SL1|DIRC2_HUMAN	Disrupted in renal carcinoma protein 2	HUMAN	1
0	2	1.961	sp|Q07011|TNR9_HUMAN	Tumor necrosis factor receptor superfamily member 9	HUMAN	1
0	2	1.812	RRRRRsp|Q6ZW34|YA033_HUMAN	REVERSED Uncharacterized protein LOC339524	HUMAN	1
0	2	1.645	RRRRRsp|Q14952|KI2S3_HUMAN	REVERSED Killer cell immunoglobulin-like receptor 2DS3	HUMAN	1
0	2	1.645	RRRRRsp|Q14953|KI2S5_HUMAN	REVERSED Killer cell immunoglobulin-like receptor 2DS5	HUMAN	1
0	2	1.466	RRRRRsp|P43628|KI2L3_HUMAN	REVERSED Killer cell immunoglobulin-like receptor 2DL3	HUMAN	1
0	2	1.845	sp|Q14773|ICAM4_HUMAN	Intercellular adhesion molecule 4	HUMAN	1
0	2	2.049	sp|P56749|CLD12_HUMAN	Claudin-12	HUMAN	1
4	4.53	2.835	sp|Q2TB90|HKDC1_HUMAN	Putative hexokinase HKDC1	HUMAN	2
4	4.49	2.807	sp|O43592|XPOT_HUMAN	Exportin-T	HUMAN	2
4	4.4	2.674	sp|P20936|RASA1_HUMAN	Ras GTPase-activating protein 1	HUMAN	2
4	4.36	8.987	sp|Q9UI10|EI2BD_HUMAN	Translation initiation factor eIF-2B subunit delta	HUMAN	2
4	4.31	3.876	sp|Q96J02|ITCH_HUMAN	E3 ubiquitin-protein ligase Itchy homolog	HUMAN	2
4	4.28	4.375	sp|Q9UBT2|SAE2_HUMAN	SUMO-activating enzyme subunit 2	HUMAN	2
4	4.25	0.9023	sp|P42345|MTOR_HUMAN	Serine/threonine-protein kinase mTOR	HUMAN	3
4	4.25	4.528	sp|Q9Y263|PLAP_HUMAN	Phospholipase A-2-activating protein	HUMAN	2
4	4.24	7.958	sp|Q8N5M1|ATPF2_HUMAN	ATP synthase mitochondrial F1 complex assembly factor 2	HUMAN	2
4	4.19	2.55	sp|Q66K74|MAP1S_HUMAN	Microtubule-associated protein 1S	HUMAN	2
4	4.19	10.25	sp|P08034|CXB1_HUMAN	Gap junction beta-1 protein	HUMAN	2
4	4.16	10.64	sp|P42025|ACTY_HUMAN	Beta-centractin	HUMAN	2
4	4.14	2.541	sp|O15067|PUR4_HUMAN	Phosphoribosylformylglycinamidine synthase	HUMAN	2
4	4.14	5.41	sp|Q86U10|LPP60_HUMAN	60 kDa lysophospholipase	HUMAN	2
4	4.12	4.869	sp|Q8N159|NAGS_HUMAN	N-acetylglutamate synthase, mitochondrial	HUMAN	2
4	4.12	9.885	sp|P18031|PTN1_HUMAN	Tyrosine-protein phosphatase non-receptor type 1	HUMAN	2
4	4.1	3.246	sp|Q9UP52|TFR2_HUMAN	Transferrin receptor protein 2	HUMAN	2
4	4.1	12.16	sp|P09661|RU2A_HUMAN	U2 small nuclear ribonucleoprotein A'	HUMAN	2
4	4.1	7.625	sp|Q8ND76|CCNY_HUMAN	Cyclin-Y	HUMAN	2
4	4.09	24.63	sp|P49914|MTHFS_HUMAN	5-formyltetrahydrofolate cyclo-ligase	HUMAN	5
4	4.09	7.831	sp|Q06136|KDSR_HUMAN	3-ketodihydrosphingosine reductase	HUMAN	2
4	4.08	4.09	sp|O94956|SO2B1_HUMAN	Solute carrier organic anion transporter family member 2B1	HUMAN	2
4	4.08	12.06	sp|Q9H0A8|COMD4_HUMAN	COMM domain-containing protein 4	HUMAN	2
4	4.07	5.53	sp|Q13685|AAMP_HUMAN	Angio-associated migratory cell protein	HUMAN	2
4	4.06	6.273	sp|Q8WVV9|HNRLL_HUMAN	Heterogeneous nuclear ribonucleoprotein L-like	HUMAN	2
4	4.06	3.878	sp|Q8IV08|PLD3_HUMAN	Phospholipase D3	HUMAN	2
4	4.05	10.34	sp|Q96HD9|ACY3_HUMAN	Aspartoacylase-2	HUMAN	2
4	4.04	14.93	sp|P51151|RAB9A_HUMAN	Ras-related protein Rab-9A	HUMAN	2
4	4.04	24.84	sp|Q9BVM4|GGACT_HUMAN	Gamma-glutamylaminecyclotransferase	HUMAN	2
4	4.03	8.108	sp|Q96GD0|PLPP_HUMAN	Pyridoxal phosphate phosphatase	HUMAN	2
4	4.03	30.28	sp|Q14019|COTL1_HUMAN	Coactosin-like protein	HUMAN	2
4	4.03	9.717	sp|O75352|MPU1_HUMAN	Mannose-P-dolichol utilization defect 1 protein	HUMAN	2
4	4.03	17.9	sp|O60613|SEP15_HUMAN	15 kDa selenoprotein	HUMAN	2
4	4.02	17.11	sp|Q9BQA9|CQ062_HUMAN	Uncharacterized protein C17orf62	HUMAN	2
4	4.02	25.53	sp|P56134|ATPK_HUMAN	ATP synthase subunit f, mitochondrial	HUMAN	3
4	4.02	11.32	sp|P35754|GLRX1_HUMAN	Glutaredoxin-1	HUMAN	2
4	4.01	23.94	sp|P60983|GMFB_HUMAN	Glia maturation factor beta	HUMAN	2
4	4.01	15.66	sp|Q13405|RM49_HUMAN	39S ribosomal protein L49, mitochondrial	HUMAN	2
4	4.01	26.32	sp|Q9Y5L4|TIM13_HUMAN	Mitochondrial import inner membrane translocase subunit Tim13	HUMAN	3
4	4.01	18	sp|Q9BVJ7|DUS23_HUMAN	Dual specificity protein phosphatase 23	HUMAN	2
4	4	18.75	sp|P35268|RL22_HUMAN	60S ribosomal protein L22	HUMAN	2
4	4	6.742	sp|Q6ZNB7|ALKMO_HUMAN	Alkylglycerol monooxygenase	HUMAN	2
4	4	7.451	sp|P08311|CATG_HUMAN	Cathepsin G	HUMAN	2
4	4	20	sp|P05161|ISG15_HUMAN	Ubiquitin-like protein ISG15	HUMAN	3
4	4	10.04	sp|Q16563|SYPL1_HUMAN	Synaptophysin-like protein 1	HUMAN	2
4	4	38.1	sp|Q9UDW1|QCR9_HUMAN	Cytochrome b-c1 complex subunit 9	HUMAN	3
4	4	36.36	sp|Q9C005|DPY30_HUMAN	Protein dpy-30 homolog	HUMAN	2
3.98	4.08	8.37	sp|Q13907|IDI1_HUMAN	Isopentenyl-diphosphate Delta-isomerase 1	HUMAN	2
3.97	4.07	6.875	sp|P10619|PPGB_HUMAN	Lysosomal protective protein	HUMAN	3
3.96	4.2	8.451	sp|Q9GZT9|EGLN1_HUMAN	Egl nine homolog 1	HUMAN	2
3.96	4.15	5.66	sp|Q9Y2Z4|SYYM_HUMAN	Tyrosine--tRNA ligase, mitochondrial	HUMAN	2
3.96	4.05	5.254	sp|Q6UWW8|EST3_HUMAN	Carboxylesterase 3	HUMAN	3
3.96	3.97	23.58	sp|O43920|NDUS5_HUMAN	NADH dehydrogenase [ubiquinone] iron-sulfur protein 5	HUMAN	2
3.95	4	11.28	sp|P20132|SDHL_HUMAN	L-serine dehydratase/L-threonine deaminase	HUMAN	2
3.94	13.51	7.779	sp|O95782|AP2A1_HUMAN	AP-2 complex subunit alpha-1	HUMAN	8
3.94	5.84	19.05	sp|P01112|RASH_HUMAN	GTPase HRas	HUMAN	3
0	5.84	19.05	sp|P01111|RASN_HUMAN	GTPase NRas	HUMAN	3
0	5.82	19.05	sp|P01116|RASK_HUMAN	GTPase KRas	HUMAN	3
3.94	4.03	16.76	sp|Q8N4P3|MESH1_HUMAN	Guanosine-3',5'-bis(diphosphate) 3'-pyrophosphohydrolase MESH1	HUMAN	2
3.93	4.37	9.414	sp|P09914|IFIT1_HUMAN	Interferon-induced protein with tetratricopeptide repeats 1	HUMAN	3
3.91	4.55	5.584	sp|Q9UQ80|PA2G4_HUMAN	Proliferation-associated protein 2G4	HUMAN	2
3.91	4.04	8.503	sp|P49888|ST1E1_HUMAN	Estrogen sulfotransferase	HUMAN	3
3.9	4.34	4.267	sp|O95352|ATG7_HUMAN	Ubiquitin-like modifier-activating enzyme ATG7	HUMAN	2
3.9	4.07	5.35	sp|P14317|HCLS1_HUMAN	Hematopoietic lineage cell-specific protein	HUMAN	2
3.89	4.25	6.905	sp|P06396|GELS_HUMAN	Gelsolin	HUMAN	5
3.88	3.95	7.853	sp|P35813|PPM1A_HUMAN	Protein phosphatase 1A	HUMAN	2
3.85	4.27	9.494	sp|P48637|GSHB_HUMAN	Glutathione synthetase	HUMAN	4
3.85	3.94	7.018	sp|P30520|PURA2_HUMAN	Adenylosuccinate synthetase isozyme 2	HUMAN	2
3.85	3.9	3.65	sp|Q9Y694|S22A7_HUMAN	Solute carrier family 22 member 7	HUMAN	2
3.85	3.86	14.33	sp|Q5T440|CAF17_HUMAN	Putative transferase CAF17, mitochondrial	HUMAN	3
3.85	3.85	15.63	sp|P13987|CD59_HUMAN	CD59 glycoprotein	HUMAN	2
3.83	3.9	7.339	sp|Q7L5N1|CSN6_HUMAN	COP9 signalosome complex subunit 6	HUMAN	2
3.81	4.25	3.593	sp|Q9P2R3|ANFY1_HUMAN	Ankyrin repeat and FYVE domain-containing protein 1	HUMAN	3
3.81	3.86	8.289	sp|Q15629|TRAM1_HUMAN	Translocating chain-associated membrane protein 1	HUMAN	4
3.81	3.84	6	sp|Q9Y3F4|STRAP_HUMAN	Serine-threonine kinase receptor-associated protein	HUMAN	2
3.8	3.88	8.864	sp|P08397|HEM3_HUMAN	Porphobilinogen deaminase	HUMAN	2
3.79	3.84	3.859	sp|Q8NBJ5|GT251_HUMAN	Procollagen galactosyltransferase 1	HUMAN	2
3.78	4.18	2.635	sp|Q13619|CUL4A_HUMAN	Cullin-4A	HUMAN	2
3.77	4.08	3.158	sp|P02786|TFR1_HUMAN	Transferrin receptor protein 1	HUMAN	2
3.77	3.79	6.904	sp|P50579|AMPM2_HUMAN	Methionine aminopeptidase 2	HUMAN	2
3.76	3.88	7.088	sp|Q16222|UAP1_HUMAN	UDP-N-acetylhexosamine pyrophosphorylase	HUMAN	3
3.76	3.85	7.519	sp|P45985|MP2K4_HUMAN	Dual specificity mitogen-activated protein kinase kinase 4	HUMAN	2
3.76	3.79	8.844	sp|Q7L592|NDUF7_HUMAN	NADH dehydrogenase [ubiquinone] complex I, assembly factor 7	HUMAN	2
3.76	3.78	5.714	sp|Q9HC36|RMTL1_HUMAN	RNA methyltransferase-like protein 1	HUMAN	2
3.75	3.89	6.14	sp|Q9Y265|RUVB1_HUMAN	RuvB-like 1	HUMAN	2
3.74	4.1	3.024	sp|Q9H0A0|NAT10_HUMAN	N-acetyltransferase 10	HUMAN	2
3.74	3.76	16.67	sp|O95169|NDUB8_HUMAN	NADH dehydrogenase [ubiquinone] 1 beta subcomplex subunit 8, mitochondrial	HUMAN	2
3.73	3.93	2.312	sp|Q9UKV3|ACINU_HUMAN	Apoptotic chromatin condensation inducer in the nucleus	HUMAN	2
3.73	3.75	12.41	sp|O43819|SCO2_HUMAN	Protein SCO2 homolog, mitochondrial	HUMAN	2
3.72	3.77	3.095	sp|Q06203|PUR1_HUMAN	Amidophosphoribosyltransferase	HUMAN	2
0.01	2.11	0.1937	RRRRRsp|Q9HCK8|CHD8_HUMAN	REVERSED Chromodomain-helicase-DNA-binding protein 8	HUMAN	1
0	2.05	1.055	RRRRRsp|Q9HC44|GPBL1_HUMAN	REVERSED Vasculin-like protein 1	HUMAN	1
0	2.03	1.344	sp|P26992|CNTFR_HUMAN	Ciliary neurotrophic factor receptor subunit alpha	HUMAN	1
0	2.02	0.8929	sp|P03971|MIS_HUMAN	Muellerian-inhibiting factor	HUMAN	1
3.7	3.72	33.98	sp|O75964|ATP5L_HUMAN	ATP synthase subunit g, mitochondrial	HUMAN	3
0.01	2.03	13	sp|Q7Z4Y8|AT5L2_HUMAN	ATP synthase subunit g 2, mitochondrial	HUMAN	1
3.68	4.36	2.004	sp|Q9NTI5|PDS5B_HUMAN	Sister chromatid cohesion protein PDS5 homolog B	HUMAN	2
3.68	3.71	3.039	sp|Q6P1M3|L2GL2_HUMAN	Lethal(2) giant larvae protein homolog 2	HUMAN	2
3.64	5.54	2.374	sp|Q86W92|LIPB1_HUMAN	Liprin-beta-1	HUMAN	4
3.63	3.7	14.77	sp|Q8N0U8|VKORL_HUMAN	Vitamin K epoxide reductase complex subunit 1-like protein 1	HUMAN	3
3.62	6.02	8.553	sp|Q8TAT6|NPL4_HUMAN	Nuclear protein localization protein 4 homolog	HUMAN	4
3.62	3.65	18.9	sp|P53999|TCP4_HUMAN	Activated RNA polymerase II transcriptional coactivator p15	HUMAN	2
3.61	3.65	8.471	sp|Q16576|RBBP7_HUMAN	Histone-binding protein RBBP7	HUMAN	2
3.6	3.8	10.58	sp|P48507|GSH0_HUMAN	Glutamate--cysteine ligase regulatory subunit	HUMAN	2
3.6	3.61	12	sp|P21266|GSTM3_HUMAN	Glutathione S-transferase Mu 3	HUMAN	2
3.59	4.08	3.105	sp|Q9NVE7|PANK4_HUMAN	Pantothenate kinase 4	HUMAN	2
3.57	3.9	12.5	sp|P49903|SPS1_HUMAN	Selenide, water dikinase 1	HUMAN	5
3.56	3.94	3.13	sp|Q15477|SKIV2_HUMAN	Helicase SKI2W	HUMAN	2
3.55	9.46	11.47	sp|Q15437|SC23B_HUMAN	Protein transport protein Sec23B	HUMAN	7
3.54	3.86	4.173	sp|Q8NI60|ADCK3_HUMAN	Chaperone activity of bc1 complex-like, mitochondrial	HUMAN	2
3.53	3.58	11.09	sp|Q9NUQ7|UFSP2_HUMAN	Ufm1-specific protease 2	HUMAN	3
3.52	3.78	3.269	sp|Q9NTJ4|MA2C1_HUMAN	Alpha-mannosidase 2C1	HUMAN	2
3.52	3.59	22.52	sp|P61916|NPC2_HUMAN	Epididymal secretory protein E1	HUMAN	3
3.51	4.18	14.91	sp|Q7Z7K6|CENPV_HUMAN	Centromere protein V	HUMAN	4
3.51	3.55	7.224	sp|P35637|FUS_HUMAN	RNA-binding protein FUS	HUMAN	2
0.01	1.78	2.365	sp|Q92804|RBP56_HUMAN	TATA-binding protein-associated factor 2N	HUMAN	1
3.5	3.5	29.41	sp|P51397|DAP1_HUMAN	Death-associated protein 1	HUMAN	3
3.48	3.74	13.64	sp|P30626|SORCN_HUMAN	Sorcin	HUMAN	2
3.48	3.65	1.903	sp|Q86VB7|C163A_HUMAN	Scavenger receptor cysteine-rich type 1 protein M130	HUMAN	2
3.48	3.63	5.376	sp|Q9NUQ6|SPS2L_HUMAN	SPATS2-like protein	HUMAN	2
3.48	3.57	51.32	sp|Q15847|APM2_HUMAN	Adipose most abundant gene transcript 2 protein	HUMAN	2
3.48	3.53	6.206	sp|Q9HA77|SYCM_HUMAN	Probable cysteine--tRNA ligase, mitochondrial	HUMAN	2
3.47	3.55	5.4	sp|P53634|CATC_HUMAN	Dipeptidyl peptidase 1	HUMAN	3
3.46	3.63	6.527	sp|P27487|DPP4_HUMAN	Dipeptidyl peptidase 4	HUMAN	4
3.46	3.46	35.37	sp|Q9Y2V2|CHSP1_HUMAN	Calcium-regulated heat stable protein 1	HUMAN	5
3.45	5.7	14.01	sp|Q9NT62|ATG3_HUMAN	Ubiquitin-like-conjugating enzyme ATG3	HUMAN	4
3.42	3.55	13.45	sp|P02743|SAMP_HUMAN	Serum amyloid P-component	HUMAN	4
3.41	3.79	4.508	sp|P61221|ABCE1_HUMAN	ATP-binding cassette sub-family E member 1	HUMAN	2
3.4	3.42	22.17	sp|O14653|GOSR2_HUMAN	Golgi SNAP receptor complex member 2	HUMAN	3
3.39	3.44	40.45	sp|O75531|BAF_HUMAN	Barrier-to-autointegration factor	HUMAN	2
3.38	4.89	8.919	sp|Q08752|PPID_HUMAN	Peptidyl-prolyl cis-trans isomerase D	HUMAN	4
3.38	3.4	21.17	sp|P46779|RL28_HUMAN	60S ribosomal protein L28	HUMAN	5
3.37	3.42	6.222	sp|P41240|CSK_HUMAN	Tyrosine-protein kinase CSK	HUMAN	2
3.35	3.4	6.818	sp|Q9NYL9|TMOD3_HUMAN	Tropomodulin-3	HUMAN	2
3.33	4.85	11.2	sp|Q02750|MP2K1_HUMAN	Dual specificity mitogen-activated protein kinase kinase 1	HUMAN	4
3.33	3.35	61.76	sp|P63218|GBG5_HUMAN	Guanine nucleotide-binding protein G(I)/G(S)/G(O) subunit gamma-5	HUMAN	3
3.32	3.47	22.33	sp|Q96FQ6|S10AG_HUMAN	Protein S100-A16	HUMAN	2
3.31	15.83	16.2	sp|P08729|K2C7_HUMAN	Keratin, type II cytoskeletal 7	HUMAN	11
3.31	3.51	23.19	sp|Q96C01|F136A_HUMAN	Protein FAM136A	HUMAN	3
3.29	3.4	5.156	sp|O00469|PLOD2_HUMAN	Procollagen-lysine,2-oxoglutarate 5-dioxygenase 2	HUMAN	3
3.27	3.32	21.09	sp|Q13404|UB2V1_HUMAN	Ubiquitin-conjugating enzyme E2 variant 1	HUMAN	2
0.01	3.29	21.38	sp|Q15819|UB2V2_HUMAN	Ubiquitin-conjugating enzyme E2 variant 2	HUMAN	2
3.27	3.27	5.664	sp|P03905|NU4M_HUMAN	NADH-ubiquinone oxidoreductase chain 4	HUMAN	2
3.26	3.41	9.055	sp|P01903|DRA_HUMAN	HLA class II histocompatibility antigen, DR alpha chain	HUMAN	2
3.25	3.41	7.331	sp|Q5T6V5|CI064_HUMAN	UPF0553 protein C9orf64	HUMAN	2
3.24	3.24	8.312	sp|P35613|BASI_HUMAN	Basigin	HUMAN	2
3.22	3.43	4.478	sp|O15320|CTGE5_HUMAN	Cutaneous T-cell lymphoma-associated antigen 5	HUMAN	3
3.22	3.35	4.836	sp|O60476|MA1A2_HUMAN	Mannosyl-oligosaccharide 1,2-alpha-mannosidase IB	HUMAN	2
3.22	3.27	7.025	sp|P30566|PUR8_HUMAN	Adenylosuccinate lyase	HUMAN	2
3.2	3.26	19.4	sp|Q9NQP4|PFD4_HUMAN	Prefoldin subunit 4	HUMAN	2
3.2	3.23	17.44	sp|O95881|TXD12_HUMAN	Thioredoxin domain-containing protein 12	HUMAN	3
3.2	3.22	14.78	sp|P15374|UCHL3_HUMAN	Ubiquitin carboxyl-terminal hydrolase isozyme L3	HUMAN	2
3.2	3.2	9.96	sp|Q9BUN8|DERL1_HUMAN	Derlin-1	HUMAN	2
3.19	3.24	11.65	sp|Q9H479|FN3K_HUMAN	Fructosamine-3-kinase	HUMAN	3
3.18	3.36	14.8	sp|Q5T013|HYI_HUMAN	Putative hydroxypyruvate isomerase	HUMAN	2
3.17	3.22	21.09	sp|P49789|FHIT_HUMAN	Bis(5'-adenosyl)-triphosphatase	HUMAN	2
3.16	3.45	11.14	sp|Q13501|SQSTM_HUMAN	Sequestosome-1	HUMAN	3
3.15	3.29	2.956	sp|O14639|ABLM1_HUMAN	Actin-binding LIM protein 1	HUMAN	2
3.13	5.5	5.618	sp|Q8WZA9|IRGQ_HUMAN	Immunity-related GTPase family Q protein	HUMAN	3
3.13	3.17	10.45	sp|Q9P2W9|STX18_HUMAN	Syntaxin-18	HUMAN	3
3.12	3.24	7.958	sp|P55036|PSMD4_HUMAN	26S proteasome non-ATPase regulatory subunit 4	HUMAN	3
0	2.19	1.972	sp|A2A3N6|PIPSL_HUMAN	Putative PIP5K1A and PSMD4-like protein	HUMAN	2
3.08	3.2	8.043	sp|P53367|ARFP1_HUMAN	Arfaptin-1	HUMAN	2
3.08	3.16	8.894	sp|Q9UI08|EVL_HUMAN	Ena/VASP-like protein	HUMAN	2
3.08	3.1	5.851	sp|Q9NRZ7|PLCC_HUMAN	1-acyl-sn-glycerol-3-phosphate acyltransferase gamma	HUMAN	2
3.07	3.43	3.191	sp|O75027|ABCB7_HUMAN	ATP-binding cassette sub-family B member 7, mitochondrial	HUMAN	2
3.07	3.36	2.381	sp|Q9P2J5|SYLC_HUMAN	Leucine--tRNA ligase, cytoplasmic	HUMAN	2
3.07	3.1	30.86	sp|Q15843|NEDD8_HUMAN	NEDD8	HUMAN	2
3.07	3.09	11.71	sp|Q9Y624|JAM1_HUMAN	Junctional adhesion molecule A	HUMAN	2
3.05	3.26	4.537	sp|P19525|E2AK2_HUMAN	Interferon-induced, double-stranded RNA-activated protein kinase	HUMAN	2
3.04	3.32	1.687	sp|P42858|HD_HUMAN	Huntingtin	HUMAN	4
3.03	3.46	1.864	sp|P55196|AFAD_HUMAN	Afadin	HUMAN	2
3.03	3.06	6.413	sp|P18754|RCC1_HUMAN	Regulator of chromosome condensation	HUMAN	2
3.02	4.15	1.891	sp|Q96K76|UBP47_HUMAN	Ubiquitin carboxyl-terminal hydrolase 47	HUMAN	3
3.02	3.26	4.334	sp|Q9NQW7|XPP1_HUMAN	Xaa-Pro aminopeptidase 1	HUMAN	2
3.02	3.04	16.02	sp|Q9ULC4|MCTS1_HUMAN	Malignant T-cell-amplified sequence 1	HUMAN	2
3.02	3.02	10.42	sp|P62995|TRA2B_HUMAN	Transformer-2 protein homolog beta	HUMAN	2
3.01	3.42	5.992	sp|Q05519|SRS11_HUMAN	Serine/arginine-rich splicing factor 11	HUMAN	2
3.01	3.04	14.48	sp|P61254|RL26_HUMAN	60S ribosomal protein L26	HUMAN	3
0	3	14.48	sp|Q9UNX3|RL26L_HUMAN	60S ribosomal protein L26-like 1	HUMAN	3
3	3.02	9.135	sp|Q9H553|ALG2_HUMAN	Alpha-1,3/1,6-mannosyltransferase ALG2	HUMAN	2
2.99	3.74	35.71	sp|P63173|RL38_HUMAN	60S ribosomal protein L38	HUMAN	4
2.99	3.39	2.189	sp|O43491|E41L2_HUMAN	Band 4.1-like protein 2	HUMAN	2
2.98	3.09	4.798	sp|O00629|IMA4_HUMAN	Importin subunit alpha-4	HUMAN	2
2.97	3.1	4.372	sp|Q9NUQ8|ABCF3_HUMAN	ATP-binding cassette sub-family F member 3	HUMAN	2
2.97	3.02	12.02	sp|O75822|EIF3J_HUMAN	Eukaryotic translation initiation factor 3 subunit J	HUMAN	2
2.96	3.06	14.5	sp|P51553|IDH3G_HUMAN	Isocitrate dehydrogenase [NAD] subunit gamma, mitochondrial	HUMAN	3
2.96	3.02	11.24	sp|Q96K19|RN170_HUMAN	E3 ubiquitin-protein ligase RNF170	HUMAN	2
2.95	3.15	2.767	sp|P06756|ITAV_HUMAN	Integrin alpha-V	HUMAN	2
2.93	7.2	19.12	sp|Q92688|AN32B_HUMAN	Acidic leucine-rich nuclear phosphoprotein 32 family member B	HUMAN	6
2.93	2.99	15.05	sp|P40855|PEX19_HUMAN	Peroxisomal biogenesis factor 19	HUMAN	3
2.92	2.98	12.82	sp|P49207|RL34_HUMAN	60S ribosomal protein L34	HUMAN	2
2.91	3.47	5.772	sp|Q8NHP8|PLBL2_HUMAN	Putative phospholipase B-like 2	HUMAN	3
2.91	3.14	10.13	sp|P46736|BRCC3_HUMAN	Lys-63-specific deubiquitinase BRCC36	HUMAN	2
2.91	2.93	8.193	sp|Q15654|TRIP6_HUMAN	Thyroid receptor-interacting protein 6	HUMAN	2
2.9	2.92	24.27	sp|P82909|RT36_HUMAN	28S ribosomal protein S36, mitochondrial	HUMAN	2
2.89	3.06	3.525	sp|P52630|STAT2_HUMAN	Signal transducer and activator of transcription 2	HUMAN	2
2.88	3.14	10.97	sp|O00487|PSDE_HUMAN	26S proteasome non-ATPase regulatory subunit 14	HUMAN	2
2.88	2.97	9.554	sp|P23381|SYWC_HUMAN	Tryptophan--tRNA ligase, cytoplasmic	HUMAN	4
2.88	2.93	2.853	sp|Q8IVL6|P3H3_HUMAN	Prolyl 3-hydroxylase 3	HUMAN	2
0.01	2.21	0.6579	RRRRRsp|O75164|KDM4A_HUMAN	REVERSED Lysine-specific demethylase 4A	HUMAN	1
0	2.17	1.039	RRRRRsp|O75807|PR15A_HUMAN	REVERSED Protein phosphatase 1 regulatory subunit 15A	HUMAN	1
2.85	19.77	27.07	sp|P31150|GDIA_HUMAN	Rab GDP dissociation inhibitor alpha	HUMAN	13
2.85	2.88	8.397	sp|Q86VU5|CMTD1_HUMAN	Catechol O-methyltransferase domain-containing protein 1	HUMAN	2
2.84	2.84	21.66	sp|P06730|IF4E_HUMAN	Eukaryotic translation initiation factor 4E	HUMAN	5
2.83	3.2	3.264	sp|Q96M96|FGD4_HUMAN	FYVE, RhoGEF and PH domain-containing protein 4	HUMAN	2
2.83	2.97	24.1	sp|P02654|APOC1_HUMAN	Apolipoprotein C-I	HUMAN	3
2.82	3.07	7.004	sp|O60832|DKC1_HUMAN	H/ACA ribonucleoprotein complex subunit 4	HUMAN	2
2.81	3.13	7.741	sp|Q9NUU7|DD19A_HUMAN	ATP-dependent RNA helicase DDX19A	HUMAN	3
0	2.94	7.724	sp|Q9UMR2|DD19B_HUMAN	ATP-dependent RNA helicase DDX19B	HUMAN	3
2.81	2.81	23.94	sp|Q8N4Q1|MIA40_HUMAN	Mitochondrial intermembrane space import and assembly protein 40	HUMAN	2
2.8	2.88	7.162	sp|Q8TCT9|HM13_HUMAN	Minor histocompatibility antigen H13	HUMAN	2
2.8	2.8	17.05	sp|P28676|GRAN_HUMAN	Grancalcin	HUMAN	2
2.79	2.79	26.88	sp|Q9H299|SH3L3_HUMAN	SH3 domain-binding glutamic acid-rich-like protein 3	HUMAN	2
2.78	7.27	14.74	sp|O95865|DDAH2_HUMAN	N(G),N(G)-dimethylarginine dimethylaminohydrolase 2	HUMAN	4
2.78	4.91	11.51	sp|P55209|NP1L1_HUMAN	Nucleosome assembly protein 1-like 1	HUMAN	4
2.78	2.91	5.528	sp|Q9Y639|NPTN_HUMAN	Neuroplastin	HUMAN	2
2.78	2.89	12.13	sp|Q5T653|RM02_HUMAN	39S ribosomal protein L2, mitochondrial	HUMAN	2
2.78	2.88	8.533	sp|Q9HBK9|AS3MT_HUMAN	Arsenite methyltransferase	HUMAN	2
2.78	2.86	10.9	sp|O00161|SNP23_HUMAN	Synaptosomal-associated protein 23	HUMAN	2
2.78	2.83	8.182	sp|Q8N5I4|DHRSX_HUMAN	Dehydrogenase/reductase SDR family member on chromosome X	HUMAN	3
2.77	2.8	19.09	sp|P18077|RL35A_HUMAN	60S ribosomal protein L35a	HUMAN	2
2.76	2.76	14.93	sp|Q01130|SRSF2_HUMAN	Serine/arginine-rich splicing factor 2	HUMAN	4
2.75	2.86	5.988	sp|Q12874|SF3A3_HUMAN	Splicing factor 3A subunit 3	HUMAN	2
2.74	2.87	8.506	sp|Q9UN86|G3BP2_HUMAN	Ras GTPase-activating protein-binding protein 2	HUMAN	3
2.73	3.09	8.046	sp|Q96CW1|AP2M1_HUMAN	AP-2 complex subunit mu	HUMAN	2
2.73	2.99	7.862	sp|Q86VD7|S2542_HUMAN	Mitochondrial coenzyme A transporter SLC25A42	HUMAN	2
2.73	2.77	6.425	sp|Q15257|PTPA_HUMAN	Serine/threonine-protein phosphatase 2A activator	HUMAN	2
[truncated: 945 more rows]

## Sheet: iTRAQ 3
Total	%Cov(95)	Accession	Name	Species	Peptides(95%)
301.27	75.73	sp|P31327|CPSM_HUMAN	Carbamoyl-phosphate synthase [ammonia], mitochondrial	HUMAN	484
199.82	51.37	sp|P49327|FAS_HUMAN	Fatty acid synthase	HUMAN	189
164.1	47.35	sp|P35579|MYH9_HUMAN	Myosin-9	HUMAN	173
137.9	37.9	sp|Q13813|SPTN1_HUMAN	Spectrin alpha chain, non-erythrocytic 1	HUMAN	117
129.03	37.99	sp|Q01082|SPTB2_HUMAN	Spectrin beta chain, non-erythrocytic 1	HUMAN	94
115.28	19.49	sp|Q15149|PLEC_HUMAN	Plectin	HUMAN	73
112.69	76.27	sp|P00325|ADH1B_HUMAN	Alcohol dehydrogenase 1B	HUMAN	234
113.02	45.43	sp|P35573|GDE_HUMAN	Glycogen debranching enzyme	HUMAN	92
109.73	66.41	sp|O75891|AL1L1_HUMAN	Cytosolic 10-formyltetrahydrofolate dehydrogenase	HUMAN	97
109.9	32.86	sp|O75369|FLNB_HUMAN	Filamin-B	HUMAN	80
110.99	81.84	sp|P08319|ADH4_HUMAN	Alcohol dehydrogenase 4	HUMAN	200
105.24	40.12	sp|Q00610|CLH1_HUMAN	Clathrin heavy chain 1	HUMAN	79
103.09	69	sp|P00367|DHE3_HUMAN	Glutamate dehydrogenase 1, mitochondrial	HUMAN	165
94.85	57.75	sp|P11586|C1TC_HUMAN	C-1-tetrahydrofolate synthase, cytoplasmic	HUMAN	79
95.1	42.86	sp|Q13576|IQGA2_HUMAN	Ras GTPase-activating-like protein IQGAP2	HUMAN	61
93.47	68.59	sp|P10809|CH60_HUMAN	60 kDa heat shock protein, mitochondrial	HUMAN	124
90.71	52.16	sp|P23378|GCSP_HUMAN	Glycine dehydrogenase [decarboxylating], mitochondrial	HUMAN	110
89.04	45.81	sp|Q06278|ADO_HUMAN	Aldehyde oxidase	HUMAN	68
88.91	71.08	sp|P23141|EST1_HUMAN	Liver carboxylesterase 1	HUMAN	136
87.17	68.88	sp|Q08426|ECHP_HUMAN	Peroxisomal bifunctional enzyme	HUMAN	94
86.73	85.99	sp|P05062|ALDOB_HUMAN	Fructose-bisphosphate aldolase B	HUMAN	142
87.75	55.87	sp|O43707|ACTN4_HUMAN	Alpha-actinin-4	HUMAN	78
87.54	72.92	sp|P05091|ALDH2_HUMAN	Aldehyde dehydrogenase, mitochondrial	HUMAN	144
83.1	23.4	sp|Q09666|AHNK_HUMAN	Neuroblast differentiation-associated protein AHNAK	HUMAN	64
83.64	50.93	sp|P11498|PYC_HUMAN	Pyruvate carboxylase, mitochondrial	HUMAN	80
82.63	54.9	sp|P06737|PYGL_HUMAN	Glycogen phosphorylase, liver form	HUMAN	91
82.25	67.36	sp|P04040|CATA_HUMAN	Catalase	HUMAN	128
78.82	69.23	sp|P07099|HYEP_HUMAN	Epoxide hydrolase 1	HUMAN	91
78.49	65.75	sp|P54868|HMCS2_HUMAN	Hydroxymethylglutaryl-CoA synthase, mitochondrial	HUMAN	95
77.98	62.73	sp|P02768|ALBU_HUMAN	Serum albumin	HUMAN	75
77.15	63.85	sp|P68104|EF1A1_HUMAN	Elongation factor 1-alpha 1	HUMAN	84
76.57	66.34	sp|P07237|PDIA1_HUMAN	Protein disulfide-isomerase	HUMAN	98
77.49	59.37	sp|P40939|ECHA_HUMAN	Trifunctional enzyme subunit alpha, mitochondrial	HUMAN	80
75.02	87.5	sp|P21549|SPYA_HUMAN	Serine--pyruvate aminotransferase	HUMAN	98
74.48	50.99	sp|P25705|ATPA_HUMAN	ATP synthase subunit alpha, mitochondrial	HUMAN	95
71.9	47.7	sp|P14625|ENPL_HUMAN	Endoplasmin	HUMAN	73
71.63	74	sp|P24752|THIL_HUMAN	Acetyl-CoA acetyltransferase, mitochondrial	HUMAN	81
70.63	66.5	sp|P00966|ASSY_HUMAN	Argininosuccinate synthase	HUMAN	60
69.78	61.57	sp|P36871|PGM1_HUMAN	Phosphoglucomutase-1	HUMAN	65
69.1	72.02	sp|P06576|ATPB_HUMAN	ATP synthase subunit beta, mitochondrial	HUMAN	109
69.38	75.57	sp|P42765|THIM_HUMAN	3-ketoacyl-CoA thiolase, mitochondrial	HUMAN	89
68.28	66.93	sp|P60709|ACTB_HUMAN	Actin, cytoplasmic 1	HUMAN	117
68.28	66.93	sp|P63261|ACTG_HUMAN	Actin, cytoplasmic 2	HUMAN	117
66.99	56.46	sp|P08133|ANXA6_HUMAN	Annexin A6	HUMAN	69
66.61	70.74	sp|P06733|ENOA_HUMAN	Alpha-enolase	HUMAN	108
65.74	65.22	sp|P05787|K2C8_HUMAN	Keratin, type II cytoskeletal 8	HUMAN	53
64.84	65.68	sp|Q08AH3|ACS2A_HUMAN	Acyl-coenzyme A synthetase ACSM2A, mitochondrial	HUMAN	58
64.14	67.92	sp|P09110|THIK_HUMAN	3-ketoacyl-CoA thiolase, peroxisomal	HUMAN	68
64.46	43.94	sp|P13639|EF2_HUMAN	Elongation factor 2	HUMAN	50
65.23	36.74	sp|Q9P2E9|RRBP1_HUMAN	Ribosome-binding protein 1	HUMAN	40
64.13	57.03	sp|P11021|GRP78_HUMAN	78 kDa glucose-regulated protein	HUMAN	75
62.65	63.53	sp|P31513|FMO3_HUMAN	Dimethylaniline monooxygenase [N-oxide-forming] 3	HUMAN	45
62.83	59.36	sp|Q93088|BHMT1_HUMAN	Betaine--homocysteine S-methyltransferase 1	HUMAN	68
62.29	58.36	sp|P30613|KPYR_HUMAN	Pyruvate kinase isozymes R/L	HUMAN	47
61.35	71.4	sp|Q13228|SBP1_HUMAN	Selenium-binding protein 1	HUMAN	62
61.94	68.6	sp|P05783|K1C18_HUMAN	Keratin, type I cytoskeletal 18	HUMAN	76
60.95	69.97	sp|P52895|AK1C2_HUMAN	Aldo-keto reductase family 1 member C2	HUMAN	80
60.69	42.62	sp|P55157|MTP_HUMAN	Microsomal triglyceride transfer protein large subunit	HUMAN	55
59.62	52.5	sp|Q16822|PCKGM_HUMAN	Phosphoenolpyruvate carboxykinase [GTP], mitochondrial	HUMAN	64
59.04	63	sp|P80404|GABT_HUMAN	4-aminobutyrate aminotransferase, mitochondrial	HUMAN	76
58.14	72.22	sp|O75874|IDHC_HUMAN	Isocitrate dehydrogenase [NADP] cytoplasmic	HUMAN	74
57.41	71.4	sp|P00505|AATM_HUMAN	Aspartate aminotransferase, mitochondrial	HUMAN	63
57.24	69.91	sp|Q3LXA3|DHAK_HUMAN	Bifunctional ATP-dependent dihydroxyacetone kinase/FAD-AMP lyase (cyclizing)	HUMAN	60
57.43	68.36	sp|P04406|G3P_HUMAN	Glyceraldehyde-3-phosphate dehydrogenase	HUMAN	84
57.31	47.27	sp|P07900|HS90A_HUMAN	Heat shock protein HSP 90-alpha	HUMAN	58
56.28	57.48	sp|Q16851|UGPA_HUMAN	UTP--glucose-1-phosphate uridylyltransferase	HUMAN	83
55.91	54.46	sp|P30101|PDIA3_HUMAN	Protein disulfide-isomerase A3	HUMAN	75
63.44	65.07	sp|P00352|AL1A1_HUMAN	Retinal dehydrogenase 1	HUMAN	104
55.32	63.96	sp|O95954|FTCD_HUMAN	Formimidoyltransferase-cyclodeaminase	HUMAN	59
54.86	46.52	sp|Q9Y2P5|S27A5_HUMAN	Bile acyl-CoA synthetase	HUMAN	38
54.47	71.17	sp|P07437|TBB5_HUMAN	Tubulin beta chain	HUMAN	82
54.06	63.36	sp|P50440|GATM_HUMAN	Glycine amidinotransferase, mitochondrial	HUMAN	56
54.15	49.73	sp|P51659|DHB4_HUMAN	Peroxisomal multifunctional enzyme type 2	HUMAN	57
53.34	48.85	sp|P33121|ACSL1_HUMAN	Long-chain-fatty-acid--CoA ligase 1	HUMAN	52
53.91	76.09	sp|P05089|ARGI1_HUMAN	Arginase-1	HUMAN	71
50.91	59.87	sp|Q71U36|TBA1A_HUMAN	Tubulin alpha-1A chain	HUMAN	69
50.93	36.23	sp|Q14697|GANAB_HUMAN	Neutral alpha-glucosidase AB	HUMAN	42
50.15	62.6	sp|P32754|HPPD_HUMAN	4-hydroxyphenylpyruvate dioxygenase	HUMAN	60
50.03	43.72	sp|P16435|NCPR_HUMAN	NADPH--cytochrome P450 reductase	HUMAN	39
50.02	50.25	sp|P04843|RPN1_HUMAN	Dolichyl-diphosphooligosaccharide--protein glycosyltransferase subunit 1	HUMAN	47
49.58	44.69	sp|P21980|TGM2_HUMAN	Protein-glutamine gamma-glutamyltransferase 2	HUMAN	46
49.96	38.78	sp|Q9UL12|SARDH_HUMAN	Sarcosine dehydrogenase, mitochondrial	HUMAN	35
49.54	57.76	sp|P34896|GLYC_HUMAN	Serine hydroxymethyltransferase, cytosolic	HUMAN	53
49.22	44.79	sp|P55072|TERA_HUMAN	Transitional endoplasmic reticulum ATPase	HUMAN	43
47.87	41.57	sp|P02545|LMNA_HUMAN	Prelamin-A/C	HUMAN	30
47.41	18.76	sp|P01024|CO3_HUMAN	Complement C3	HUMAN	25
46.81	46	sp|P30038|AL4A1_HUMAN	Delta-1-pyrroline-5-carboxylate dehydrogenase, mitochondrial	HUMAN	51
46.52	55.3	sp|P28838|AMPL_HUMAN	Cytosol aminopeptidase	HUMAN	39
45.69	65.77	sp|P08263|GSTA1_HUMAN	Glutathione S-transferase A1	HUMAN	73
45.44	60.67	sp|Q13011|ECH1_HUMAN	Delta(3,5)-Delta(2,4)-dienoyl-CoA isomerase, mitochondrial	HUMAN	41
56.3	20.05	sp|Q7Z406|MYH14_HUMAN	Myosin-14	HUMAN	34
45.18	42.67	sp|Q9UJS0|CMC2_HUMAN	Calcium-binding mitochondrial carrier protein Aralar2	HUMAN	33
46.2	29.79	sp|P02671|FIBA_HUMAN	Fibrinogen alpha chain	HUMAN	39
44.79	56.45	sp|Q02252|MMSA_HUMAN	Methylmalonate-semialdehyde dehydrogenase [acylating], mitochondrial	HUMAN	51
44.97	15.66	sp|Q9Y490|TLN1_HUMAN	Talin-1	HUMAN	28
44.77	72.07	sp|P30084|ECHM_HUMAN	Enoyl-CoA hydratase, mitochondrial	HUMAN	67
44.62	45.18	sp|P16662|UD2B7_HUMAN	UDP-glucuronosyltransferase 2B7	HUMAN	61
44.66	75.87	sp|P60174|TPIS_HUMAN	Triosephosphate isomerase	HUMAN	49
44.08	55.4	sp|P02675|FIBB_HUMAN	Fibrinogen beta chain	HUMAN	65
48.97	50.44	sp|P48735|IDHP_HUMAN	Isocitrate dehydrogenase [NADP], mitochondrial	HUMAN	58
43.92	8.05	sp|Q14204|DYHC1_HUMAN	Cytoplasmic dynein 1 heavy chain 1	HUMAN	30
43.98	69.46	sp|Q9UJM8|HAOX1_HUMAN	Hydroxyacid oxidase 1	HUMAN	43
43.41	36.97	sp|P38646|GRP75_HUMAN	Stress-70 protein, mitochondrial	HUMAN	43
43.28	52.83	sp|P22307|NLTP_HUMAN	Non-specific lipid-transfer protein	HUMAN	40
42.98	43.05	sp|P49748|ACADV_HUMAN	Very long-chain specific acyl-CoA dehydrogenase, mitochondrial	HUMAN	34
43.02	43.2	sp|P05181|CP2E1_HUMAN	Cytochrome P450 2E1	HUMAN	42
43.02	52.14	sp|P43490|NAMPT_HUMAN	Nicotinamide phosphoribosyltransferase	HUMAN	38
42.43	53.05	sp|Q9UBQ7|GRHPR_HUMAN	Glyoxylate reductase/hydroxypyruvate reductase	HUMAN	53
42.36	27.72	sp|Q13423|NNTM_HUMAN	NAD(P) transhydrogenase, mitochondrial	HUMAN	30
41.84	29.11	sp|P22314|UBA1_HUMAN	Ubiquitin-like modifier-activating enzyme 1	HUMAN	31
42.23	67.23	sp|Q00796|DHSO_HUMAN	Sorbitol dehydrogenase	HUMAN	60
41.57	38.03	sp|Q04446|GLGB_HUMAN	1,4-alpha-glucan-branching enzyme	HUMAN	32
41.06	82.35	sp|P30086|PEBP1_HUMAN	Phosphatidylethanolamine-binding protein 1	HUMAN	56
40.77	53.85	sp|P09467|F16P1_HUMAN	Fructose-1,6-bisphosphatase 1	HUMAN	55
46.79	55.16	sp|P34897|GLYM_HUMAN	Serine hydroxymethyltransferase, mitochondrial	HUMAN	41
40.97	48.37	sp|P11712|CP2C9_HUMAN	Cytochrome P450 2C9	HUMAN	52
41.11	21.02	sp|P42704|LPPRC_HUMAN	Leucine-rich PPR motif-containing protein, mitochondrial	HUMAN	23
39.92	52.61	sp|P34913|HYES_HUMAN	Bifunctional epoxide hydrolase 2	HUMAN	32
39.25	59.03	sp|P21695|GPDA_HUMAN	Glycerol-3-phosphate dehydrogenase [NAD(+)], cytoplasmic	HUMAN	32
38.5	62.63	sp|Q16762|THTR_HUMAN	Thiosulfate sulfurtransferase	HUMAN	36
38.72	37.36	sp|P13667|PDIA4_HUMAN	Protein disulfide-isomerase A4	HUMAN	39
38.61	38.8	sp|P22033|MUTA_HUMAN	Methylmalonyl-CoA mutase, mitochondrial	HUMAN	31
38.1	56	sp|Q96KP4|CNDP2_HUMAN	Cytosolic non-specific dipeptidase	HUMAN	39
38.34	64.35	sp|P45954|ACDSB_HUMAN	Short/branched chain specific acyl-CoA dehydrogenase, mitochondrial	HUMAN	45
38.02	53.53	sp|P07954|FUMH_HUMAN	Fumarate hydratase, mitochondrial	HUMAN	49
37.44	33.81	sp|P02787|TRFE_HUMAN	Serotransferrin	HUMAN	26
37.38	43.08	sp|P27338|AOFB_HUMAN	Amine oxidase [flavin-containing] B	HUMAN	38
42.77	39.47	sp|P11142|HSP7C_HUMAN	Heat shock cognate 71 kDa protein	HUMAN	55
36.78	54.92	sp|P27797|CALR_HUMAN	Calreticulin	HUMAN	34
36.95	43.94	sp|P08684|CP3A4_HUMAN	Cytochrome P450 3A4	HUMAN	29
38.11	74.18	sp|Q7Z4W1|DCXR_HUMAN	L-xylulose reductase	HUMAN	50
36.85	47.46	sp|P02679|FIBG_HUMAN	Fibrinogen gamma chain	HUMAN	32
36.89	27.53	sp|Q9Y4L1|HYOU1_HUMAN	Hypoxia up-regulated protein 1	HUMAN	26
36.15	95.24	sp|P68871|HBB_HUMAN	Hemoglobin subunit beta	HUMAN	73
35.95	57.63	sp|P00480|OTC_HUMAN	Ornithine carbamoyltransferase, mitochondrial	HUMAN	35
35.71	39.01	sp|P31040|DHSA_HUMAN	Succinate dehydrogenase [ubiquinone] flavoprotein subunit, mitochondrial	HUMAN	30
36.44	57.07	sp|P00558|PGK1_HUMAN	Phosphoglycerate kinase 1	HUMAN	42
35.76	49.16	sp|P55084|ECHB_HUMAN	Trifunctional enzyme subunit beta, mitochondrial	HUMAN	35
36.39	10.82	sp|Q92616|GCN1L_HUMAN	Translational activator GCN1	HUMAN	19
36.2	36.54	sp|Q99798|ACON_HUMAN	Aconitate hydratase, mitochondrial	HUMAN	24
35.3	59.34	sp|P00338|LDHA_HUMAN	L-lactate dehydrogenase A chain	HUMAN	46
35.55	69.85	sp|P35232|PHB_HUMAN	Prohibitin	HUMAN	32
34.47	83.78	sp|P04179|SODM_HUMAN	Superoxide dismutase [Mn], mitochondrial	HUMAN	55
34.32	48.58	sp|O60701|UGDH_HUMAN	UDP-glucose 6-dehydrogenase	HUMAN	35
34.18	47.42	sp|Q93099|HGD_HUMAN	Homogentisate 1,2-dioxygenase	HUMAN	26
34.18	55.75	sp|P07355|ANXA2_HUMAN	Annexin A2	HUMAN	26
38.86	45.45	sp|P30837|AL1B1_HUMAN	Aldehyde dehydrogenase X, mitochondrial	HUMAN	38
34.64	68.05	sp|P40926|MDHM_HUMAN	Malate dehydrogenase, mitochondrial	HUMAN	43
34.42	33.95	sp|Q9UI17|M2GD_HUMAN	Dimethylglycine dehydrogenase, mitochondrial	HUMAN	24
34.16	50	sp|P05141|ADT2_HUMAN	ADP/ATP translocase 2	HUMAN	32
33.99	39.51	sp|P26038|MOES_HUMAN	Moesin	HUMAN	24
33.84	48.54	sp|P07339|CATD_HUMAN	Cathepsin D	HUMAN	43
33.54	42.54	sp|P00167|CYB5_HUMAN	Cytochrome b5	HUMAN	48
33.74	57.73	sp|O14756|H17B6_HUMAN	17-beta-hydroxysteroid dehydrogenase type 6	HUMAN	27
33.58	47.19	sp|P50395|GDIB_HUMAN	Rab GDP dissociation inhibitor beta	HUMAN	23
33.27	41.81	sp|P49411|EFTU_HUMAN	Elongation factor Tu, mitochondrial	HUMAN	24
33	38.14	sp|P50990|TCPQ_HUMAN	T-complex protein 1 subunit theta	HUMAN	21
32.89	72.32	sp|P30041|PRDX6_HUMAN	Peroxiredoxin-6	HUMAN	39
32.88	32.14	sp|O95831|AIFM1_HUMAN	Apoptosis-inducing factor 1, mitochondrial	HUMAN	27
32.57	36.59	sp|O43175|SERA_HUMAN	D-3-phosphoglycerate dehydrogenase	HUMAN	27
33.69	24.09	sp|P36776|LONM_HUMAN	Lon protease homolog, mitochondrial	HUMAN	20
32.49	40.76	sp|Q15067|ACOX1_HUMAN	Peroxisomal acyl-coenzyme A oxidase 1	HUMAN	27
53.02	61.3	sp|P17516|AK1C4_HUMAN	Aldo-keto reductase family 1 member C4	HUMAN	64
32.16	67.03	sp|Q9NQR4|NIT2_HUMAN	Omega-amidase NIT2	HUMAN	27
32.02	46.25	sp|P17174|AATC_HUMAN	Aspartate aminotransferase, cytoplasmic	HUMAN	47
31.78	71.56	sp|P09488|GSTM1_HUMAN	Glutathione S-transferase Mu 1	HUMAN	50
31.78	47.59	sp|Q14117|DPYS_HUMAN	Dihydropyrimidinase	HUMAN	30
39.2	60.06	sp|Q9H2M3|BHMT2_HUMAN	S-methylmethionine--homocysteine S-methyltransferase BHMT2	HUMAN	25
31.54	81.69	sp|P69905|HBA_HUMAN	Hemoglobin subunit alpha	HUMAN	50
31.63	36.15	sp|P17987|TCPA_HUMAN	T-complex protein 1 subunit alpha	HUMAN	18
30.94	52.31	sp|P14550|AK1A1_HUMAN	Alcohol dehydrogenase [NADP(+)]	HUMAN	34
30.86	31.77	sp|Q16134|ETFD_HUMAN	Electron transfer flavoprotein-ubiquinone oxidoreductase, mitochondrial	HUMAN	25
32.9	39.51	sp|P22310|UD14_HUMAN	UDP-glucuronosyltransferase 1-4	HUMAN	36
30.91	26.1	sp|P21399|ACOC_HUMAN	Cytoplasmic aconitate hydratase	HUMAN	24
30.24	42.35	sp|P51570|GALK1_HUMAN	Galactokinase	HUMAN	21
30.28	26.15	sp|Q7KZF4|SND1_HUMAN	Staphylococcal nuclease domain-containing protein 1	HUMAN	23
30.28	71.02	sp|Q16836|HCDH_HUMAN	Hydroxyacyl-coenzyme A dehydrogenase, mitochondrial	HUMAN	34
30.89	17.43	sp|O43795|MYO1B_HUMAN	Unconventional myosin-Ib	HUMAN	20
29.96	36.43	sp|Q6XQN6|PNCB_HUMAN	Nicotinate phosphoribosyltransferase	HUMAN	22
30.41	37.1	sp|Q96RQ3|MCCA_HUMAN	Methylcrotonoyl-CoA carboxylase subunit alpha, mitochondrial	HUMAN	22
29.97	61.09	sp|Q08257|QOR_HUMAN	Quinone oxidoreductase	HUMAN	38
29.79	67.19	sp|P30048|PRDX3_HUMAN	Thioredoxin-dependent peroxide reductase, mitochondrial	HUMAN	31
30.04	59.26	sp|P25325|THTM_HUMAN	3-mercaptopyruvate sulfurtransferase	HUMAN	41
29.93	40.14	sp|P11310|ACADM_HUMAN	Medium-chain specific acyl-CoA dehydrogenase, mitochondrial	HUMAN	26
30.13	37.9	sp|O14975|S27A2_HUMAN	Very long-chain acyl-CoA synthetase	HUMAN	24
29.49	26.43	sp|Q9Y678|COPG1_HUMAN	Coatomer subunit gamma-1	HUMAN	15
29.57	57.77	sp|P16219|ACADS_HUMAN	Short-chain specific acyl-CoA dehydrogenase, mitochondrial	HUMAN	30
29.34	47.5	sp|Q15084|PDIA6_HUMAN	Protein disulfide-isomerase A6	HUMAN	26
29.28	55.32	sp|Q14914|PTGR1_HUMAN	Prostaglandin reductase 1	HUMAN	31
29.08	51.14	sp|Q00266|METK1_HUMAN	S-adenosylmethionine synthase isoform type-1	HUMAN	34
29.07	76.62	sp|P00441|SODC_HUMAN	Superoxide dismutase [Cu-Zn]	HUMAN	51
29.14	38.96	sp|P49419|AL7A1_HUMAN	Alpha-aminoadipic semialdehyde dehydrogenase	HUMAN	31
28.48	35.5	sp|P04844|RPN2_HUMAN	Dolichyl-diphosphooligosaccharide--protein glycosyltransferase subunit 2	HUMAN	35
30.38	68.95	sp|P16152|CBR1_HUMAN	Carbonyl reductase [NADPH] 1	HUMAN	46
28.49	25.4	sp|Q99424|ACOX2_HUMAN	Peroxisomal acyl-coenzyme A oxidase 2	HUMAN	23
28.16	26.77	sp|Q9H4A4|AMPB_HUMAN	Aminopeptidase B	HUMAN	14
28.44	55.26	sp|P13804|ETFA_HUMAN	Electron transfer flavoprotein subunit alpha, mitochondrial	HUMAN	32
28.03	84.67	sp|Q99714|HCD2_HUMAN	3-hydroxyacyl-CoA dehydrogenase type-2	HUMAN	31
27.86	51.04	sp|Q16698|DECR_HUMAN	2,4-dienoyl-CoA reductase, mitochondrial	HUMAN	37
29.77	16.61	sp|O14841|OPLA_HUMAN	5-oxoprolinase	HUMAN	17
28.3	9.845	sp|O00763|ACACB_HUMAN	Acetyl-CoA carboxylase 2	HUMAN	19
27.66	42.24	sp|P04424|ARLY_HUMAN	Argininosuccinate lyase	HUMAN	25
28.86	30.16	sp|Q9ULC5|ACSL5_HUMAN	Long-chain-fatty-acid--CoA ligase 5	HUMAN	15
27.94	49.02	sp|P38117|ETFB_HUMAN	Electron transfer flavoprotein subunit beta	HUMAN	23
27.77	33.4	sp|P49326|FMO5_HUMAN	Dimethylaniline monooxygenase [N-oxide-forming] 5	HUMAN	19
43.6	41.97	sp|P08107|HSP71_HUMAN	Heat shock 70 kDa protein 1A/1B	HUMAN	48
27.33	50.52	sp|P49753|ACOT2_HUMAN	Acyl-coenzyme A thioesterase 2, mitochondrial	HUMAN	24
26.61	52.73	sp|Q86TX2|ACOT1_HUMAN	Acyl-coenzyme A thioesterase 1	HUMAN	23
27.22	55.62	sp|P08758|ANXA5_HUMAN	Annexin A5	HUMAN	22
26.99	63.89	sp|P30039|PBLD_HUMAN	Phenazine biosynthesis-like domain-containing protein	HUMAN	24
28.92	39.78	sp|P06744|G6PI_HUMAN	Glucose-6-phosphate isomerase	HUMAN	25
26.96	37.29	sp|P05166|PCCB_HUMAN	Propionyl-CoA carboxylase beta chain, mitochondrial	HUMAN	23
27.39	39.52	sp|P61978|HNRPK_HUMAN	Heterogeneous nuclear ribonucleoprotein K	HUMAN	23
27.49	14.31	sp|Q86VP6|CAND1_HUMAN	Cullin-associated NEDD8-dissociated protein 1	HUMAN	13
28.11	39.43	sp|Q9H2A2|AL8A1_HUMAN	Aldehyde dehydrogenase family 8 member A1	HUMAN	20
26.83	26.17	sp|O95479|G6PE_HUMAN	GDH/6PGL endoplasmic bifunctional protein	HUMAN	22
26.69	43.95	sp|P24298|ALAT1_HUMAN	Alanine aminotransferase 1	HUMAN	20
26.53	53.22	sp|P50225|ST1A1_HUMAN	Sulfotransferase 1A1	HUMAN	36
27.19	48.77	sp|Q06520|ST2A1_HUMAN	Bile salt sulfotransferase	HUMAN	38
26.26	49.29	sp|P22626|ROA2_HUMAN	Heterogeneous nuclear ribonucleoproteins A2/B1	HUMAN	25
26.07	39.63	sp|P19971|TYPH_HUMAN	Thymidine phosphorylase	HUMAN	19
25.83	45.71	sp|Q96DG6|CMBL_HUMAN	Carboxymethylenebutenolidase homolog	HUMAN	24
26.57	42.05	sp|Q9P0Z9|SOX_HUMAN	Peroxisomal sarcosine oxidase	HUMAN	17
29.43	52.66	sp|P09525|ANXA4_HUMAN	Annexin A4	HUMAN	21
25.7	29.23	sp|P12956|XRCC6_HUMAN	X-ray repair cross-complementing protein 6	HUMAN	19
25.65	19.42	sp|P63010|AP2B1_HUMAN	AP-2 complex subunit beta	HUMAN	17
56.42	47.79	sp|P08238|HS90B_HUMAN	Heat shock protein HSP 90-beta	HUMAN	54
90.79	73.33	sp|P00326|ADH1G_HUMAN	Alcohol dehydrogenase 1C	HUMAN	170
25.54	41.97	sp|Q6NVY1|HIBCH_HUMAN	3-hydroxyisobutyryl-CoA hydrolase, mitochondrial	HUMAN	22
25.35	26.01	sp|P27824|CALX_HUMAN	Calnexin	HUMAN	17
25.38	39.66	sp|P60842|IF4A1_HUMAN	Eukaryotic initiation factor 4A-I	HUMAN	14
25.2	35.89	sp|P78371|TCPB_HUMAN	T-complex protein 1 subunit beta	HUMAN	19
26.1	10.99	sp|O60437|PEPL_HUMAN	Periplakin	HUMAN	14
25.12	49.27	sp|Q02338|BDH_HUMAN	D-beta-hydroxybutyrate dehydrogenase, mitochondrial	HUMAN	17
25.06	31.38	sp|P11509|CP2A6_HUMAN	Cytochrome P450 2A6	HUMAN	18
69.81	44.06	sp|P12814|ACTN1_HUMAN	Alpha-actinin-1	HUMAN	50
25.19	32.12	sp|P78329|CP4F2_HUMAN	Leukotriene-B(4) omega-hydroxylase 1	HUMAN	28
24.7	53.91	sp|Q9UBR1|BUP1_HUMAN	Beta-ureidopropionase	HUMAN	27
24.71	61.9	sp|P23527|H2B1O_HUMAN	Histone H2B type 1-O	HUMAN	29
24.7	61.9	sp|P33778|H2B1B_HUMAN	Histone H2B type 1-B	HUMAN	29
24.7	61.9	sp|Q16778|H2B2E_HUMAN	Histone H2B type 2-E	HUMAN	29
24.7	61.9	sp|P06899|H2B1J_HUMAN	Histone H2B type 1-J	HUMAN	29
26.71	34.69	sp|P50991|TCPD_HUMAN	T-complex protein 1 subunit delta	HUMAN	17
24.61	23.59	sp|P17858|K6PL_HUMAN	6-phosphofructokinase, liver type	HUMAN	18
25.03	13.65	sp|P0C0L5|CO4B_HUMAN	Complement C4-B	HUMAN	20
25.03	13.65	sp|P0C0L4|CO4A_HUMAN	Complement C4-A	HUMAN	20
50.92	32.03	sp|P11216|PYGB_HUMAN	Glycogen phosphorylase, brain form	HUMAN	44
24.33	42	sp|P16930|FAAA_HUMAN	Fumarylacetoacetase	HUMAN	23
24.64	48.19	sp|Q06323|PSME1_HUMAN	Proteasome activator complex subunit 1	HUMAN	26
30.44	30.82	sp|P10632|CP2C8_HUMAN	Cytochrome P450 2C8	HUMAN	25
24.3	41.46	sp|P31930|QCR1_HUMAN	Cytochrome b-c1 complex subunit 1, mitochondrial	HUMAN	35
24.38	18.57	sp|Q99460|PSMD1_HUMAN	26S proteasome non-ATPase regulatory subunit 1	HUMAN	13
24.19	61.51	sp|P54819|KAD2_HUMAN	Adenylate kinase 2, mitochondrial	HUMAN	24
24.55	72.83	sp|P18669|PGAM1_HUMAN	Phosphoglycerate mutase 1	HUMAN	27
24.1	55.67	sp|Q9BWD1|THIC_HUMAN	Acetyl-CoA acetyltransferase, cytosolic	HUMAN	22
24.13	46.89	sp|Q6YN16|HSDL2_HUMAN	Hydroxysteroid dehydrogenase-like protein 2	HUMAN	21
24.41	25.59	sp|Q9UDR5|AASS_HUMAN	Alpha-aminoadipic semialdehyde synthase, mitochondrial	HUMAN	17
23.65	25.34	sp|P52272|HNRPM_HUMAN	Heterogeneous nuclear ribonucleoprotein M	HUMAN	16
23.41	66.06	sp|P62937|PPIA_HUMAN	Peptidyl-prolyl cis-trans isomerase A	HUMAN	22
23.61	70.9	sp|Q99497|PARK7_HUMAN	Protein DJ-1	HUMAN	18
23.48	51.35	sp|Q6IB77|GLYAT_HUMAN	Glycine N-acyltransferase	HUMAN	27
23.58	16.91	sp|P05023|AT1A1_HUMAN	Sodium/potassium-transporting ATPase subunit alpha-1	HUMAN	14
23.42	14.86	sp|Q9BSJ8|ESYT1_HUMAN	Extended synaptotagmin-1	HUMAN	12
23	35.47	sp|P00738|HPT_HUMAN	Haptoglobin	HUMAN	16
22.92	42.7	sp|P00439|PH4H_HUMAN	Phenylalanine-4-hydroxylase	HUMAN	15
22.94	19.86	sp|P19338|NUCL_HUMAN	Nucleolin	HUMAN	16
46.3	20.14	sp|P35580|MYH10_HUMAN	Myosin-10	HUMAN	44
22.76	24.78	sp|Q9H6R3|ACSS3_HUMAN	Acyl-CoA synthetase short-chain family member 3, mitochondrial	HUMAN	12
22.96	31.31	sp|O00748|EST2_HUMAN	Cocaine esterase	HUMAN	21
22.7	44.24	sp|P13716|HEM2_HUMAN	Delta-aminolevulinic acid dehydratase	HUMAN	21
23.54	40.72	sp|Q4G0N4|NAKD1_HUMAN	NAD kinase domain-containing protein 1	HUMAN	27
22.9	38.69	sp|P31937|3HIDH_HUMAN	3-hydroxyisobutyrate dehydrogenase, mitochondrial	HUMAN	26
22.88	34.67	sp|P29401|TKT_HUMAN	Transketolase	HUMAN	22
22.48	42.22	sp|P32929|CGL_HUMAN	Cystathionine gamma-lyase	HUMAN	19
23.15	13.49	sp|Q00341|VIGLN_HUMAN	Vigilin	HUMAN	15
22.7	26.55	sp|P28331|NDUS1_HUMAN	NADH-ubiquinone oxidoreductase 75 kDa subunit, mitochondrial	HUMAN	15
22.55	34.28	sp|Q9HCC0|MCCB_HUMAN	Methylcrotonoyl-CoA carboxylase beta chain, mitochondrial	HUMAN	15
22.32	47.26	sp|P28845|DHI1_HUMAN	Corticosteroid 11-beta-dehydrogenase isozyme 1	HUMAN	19
22.31	19.21	sp|O60716|CTND1_HUMAN	Catenin delta-1	HUMAN	16
22.12	41.67	sp|Q03154|ACY1_HUMAN	Aminoacylase-1	HUMAN	23
22.35	27.1	sp|P51649|SSDH_HUMAN	Succinate-semialdehyde dehydrogenase, mitochondrial	HUMAN	14
22.22	31.26	sp|P40227|TCPZ_HUMAN	T-complex protein 1 subunit zeta	HUMAN	15
21.99	38.24	sp|P49257|LMAN1_HUMAN	Protein ERGIC-53	HUMAN	20
21.87	32.62	sp|P26440|IVD_HUMAN	Isovaleryl-CoA dehydrogenase, mitochondrial	HUMAN	21
21.76	31.78	sp|Q9Y6N5|SQRD_HUMAN	Sulfide:quinone oxidoreductase, mitochondrial	HUMAN	14
21.58	44.86	sp|Q86YB7|ECHD2_HUMAN	Enoyl-CoA hydratase domain-containing protein 2, mitochondrial	HUMAN	20
22.39	12.91	sp|P53621|COPA_HUMAN	Coatomer subunit alpha	HUMAN	11
21.58	36.2	sp|P22695|QCR2_HUMAN	Cytochrome b-c1 complex subunit 2, mitochondrial	HUMAN	30
22.33	13.7	sp|Q08211|DHX9_HUMAN	ATP-dependent RNA helicase A	HUMAN	16
23.9	37.79	sp|Q99623|PHB2_HUMAN	Prohibitin-2	HUMAN	22
27.77	44.02	sp|P28332|ADH6_HUMAN	Alcohol dehydrogenase 6	HUMAN	38
21.79	22.12	sp|P05165|PCCA_HUMAN	Propionyl-CoA carboxylase alpha chain, mitochondrial	HUMAN	12
21.21	74.45	sp|P52758|UK114_HUMAN	Ribonuclease UK114	HUMAN	45
21.4	25.04	sp|P54840|GYS2_HUMAN	Glycogen [starch] synthase, liver	HUMAN	13
21.09	19.65	sp|P43155|CACP_HUMAN	Carnitine O-acetyltransferase	HUMAN	10
21.01	66.45	sp|P10620|MGST1_HUMAN	Microsomal glutathione S-transferase 1	HUMAN	36
21.07	28.15	sp|P26641|EF1G_HUMAN	Elongation factor 1-gamma	HUMAN	15
21.11	25.63	sp|A1L0T0|ILVBL_HUMAN	Acetolactate synthase-like protein	HUMAN	12
22.79	25.5	sp|P49368|TCPG_HUMAN	T-complex protein 1 subunit gamma	HUMAN	11
20.83	51.21	sp|P00491|PNPH_HUMAN	Purine nucleoside phosphorylase	HUMAN	16
27.55	28.87	sp|P54855|UDB15_HUMAN	UDP-glucuronosyltransferase 2B15	HUMAN	18
20.84	15.35	sp|Q02218|ODO1_HUMAN	2-oxoglutarate dehydrogenase, mitochondrial	HUMAN	12
20.73	31.02	sp|Q02928|CP4AB_HUMAN	Cytochrome P450 4A11	HUMAN	18
21.15	7.317	sp|Q04637|IF4G1_HUMAN	Eukaryotic translation initiation factor 4 gamma 1	HUMAN	11
21.8	16.44	sp|P53396|ACLY_HUMAN	ATP-citrate synthase	HUMAN	12
20.72	20.75	sp|P35221|CTNA1_HUMAN	Catenin alpha-1	HUMAN	12
20.7	19.08	sp|Q15436|SC23A_HUMAN	Protein transport protein Sec23A	HUMAN	12
20.48	43.81	sp|O95154|ARK73_HUMAN	Aflatoxin B1 aldehyde reductase member 3	HUMAN	19
21.11	9.921	sp|P07814|SYEP_HUMAN	Bifunctional glutamate/proline--tRNA ligase	HUMAN	10
20.69	16.65	sp|Q96HY7|DHTK1_HUMAN	Probable 2-oxoglutarate dehydrogenase E1 component DHKTD1, mitochondrial	HUMAN	13
20.78	34.95	sp|Q96I99|SUCB2_HUMAN	Succinyl-CoA ligase [GDP-forming] subunit beta, mitochondrial	HUMAN	19
20.66	53.98	sp|Q9Y2Q3|GSTK1_HUMAN	Glutathione S-transferase kappa 1	HUMAN	22
20.55	39.87	sp|P00387|NB5R3_HUMAN	NADH-cytochrome b5 reductase 3	HUMAN	19
20.36	15.19	sp|P49588|SYAC_HUMAN	Alanine--tRNA ligase, cytoplasmic	HUMAN	11
20.15	40.38	sp|Q96NU7|HUTI_HUMAN	Probable imidazolonepropionase	HUMAN	15
20.23	28.44	sp|Q02318|CP27A_HUMAN	Sterol 26-hydroxylase, mitochondrial	HUMAN	15
20.26	45.09	sp|P51857|AK1D1_HUMAN	3-oxo-5-beta-steroid 4-dehydrogenase	HUMAN	19
19.94	44.2	sp|Q9Y2S2|CRYL1_HUMAN	Lambda-crystallin homolog	HUMAN	18
28.61	56.47	sp|O75452|RDH16_HUMAN	Retinol dehydrogenase 16	HUMAN	29
19.99	20.39	sp|O60506|HNRPQ_HUMAN	Heterogeneous nuclear ribonucleoprotein Q	HUMAN	17
19.93	28.88	sp|P09622|DLDH_HUMAN	Dihydrolipoyl dehydrogenase, mitochondrial	HUMAN	13
19.87	24.16	sp|P23786|CPT2_HUMAN	Carnitine O-palmitoyltransferase 2, mitochondrial	HUMAN	16
19.6	31.58	sp|P22760|AAAD_HUMAN	Arylacetamide deacetylase	HUMAN	16
19.74	37.64	sp|Q15365|PCBP1_HUMAN	Poly(rC)-binding protein 1	HUMAN	18
19.56	13.86	sp|P15144|AMPN_HUMAN	Aminopeptidase N	HUMAN	11
19.45	47.45	sp|Q96GK7|FAH2A_HUMAN	Fumarylacetoacetate hydrolase domain-containing protein 2A	HUMAN	15
19.6	16.13	sp|Q14764|MVP_HUMAN	Major vault protein	HUMAN	11
19.49	44.08	sp|P63104|1433Z_HUMAN	14-3-3 protein zeta/delta	HUMAN	22
19.11	30.34	sp|P56470|LEG4_HUMAN	Galectin-4	HUMAN	30
19.25	16.67	sp|P48449|ERG7_HUMAN	Lanosterol synthase	HUMAN	12
19.05	47.35	sp|O75489|NDUS3_HUMAN	NADH dehydrogenase [ubiquinone] iron-sulfur protein 3, mitochondrial	HUMAN	9
19.78	26.41	sp|P09493|TPM1_HUMAN	Tropomyosin alpha-1 chain	HUMAN	12
19.65	11.63	sp|P26640|SYVC_HUMAN	Valine--tRNA ligase	HUMAN	12
19.06	43.94	sp|P32119|PRDX2_HUMAN	Peroxiredoxin-2	HUMAN	15
19.78	17.58	sp|Q00839|HNRPU_HUMAN	Heterogeneous nuclear ribonucleoprotein U	HUMAN	11
19.2	26.32	sp|P35520|CBS_HUMAN	Cystathionine beta-synthase	HUMAN	13
32.24	36.17	sp|P06133|UD2B4_HUMAN	UDP-glucuronosyltransferase 2B4	HUMAN	40
21.45	27.53	sp|P49189|AL9A1_HUMAN	4-trimethylaminobutyraldehyde dehydrogenase	HUMAN	17
19.08	27.35	sp|O14773|TPP1_HUMAN	Tripeptidyl-peptidase 1	HUMAN	17
18.91	41.88	sp|O75521|ECI2_HUMAN	Enoyl-CoA delta isomerase 2, mitochondrial	HUMAN	17
19.15	41.32	sp|P40925|MDHC_HUMAN	Malate dehydrogenase, cytoplasmic	HUMAN	18
19.02	29.03	sp|Q16719|KYNU_HUMAN	Kynureninase	HUMAN	14
19.38	18.83	sp|Q13200|PSMD2_HUMAN	26S proteasome non-ATPase regulatory subunit 2	HUMAN	10
18.85	77.07	sp|P04792|HSPB1_HUMAN	Heat shock protein beta-1	HUMAN	26
18.81	16.39	sp|P10253|LYAG_HUMAN	Lysosomal alpha-glucosidase	HUMAN	12
27.95	31.12	sp|P21397|AOFA_HUMAN	Amine oxidase [flavin-containing] A	HUMAN	28
18.81	31.56	sp|P07858|CATB_HUMAN	Cathepsin B	HUMAN	18
18.71	45.27	sp|P23396|RS3_HUMAN	40S ribosomal protein S3	HUMAN	13
18.75	4.046	sp|P78527|PRKDC_HUMAN	DNA-dependent protein kinase catalytic subunit	HUMAN	13
19.81	18.79	sp|Q05682|CALD1_HUMAN	Caldesmon	HUMAN	13
18.56	35.24	sp|O76054|S14L2_HUMAN	SEC14-like protein 2	HUMAN	12
19.53	10.93	sp|Q14152|EIF3A_HUMAN	Eukaryotic translation initiation factor 3 subunit A	HUMAN	12
18.48	25.26	sp|P52209|6PGD_HUMAN	6-phosphogluconate dehydrogenase, decarboxylating	HUMAN	17
19.26	7.21	sp|P15924|DESP_HUMAN	Desmoplakin	HUMAN	14
18.42	31.37	sp|Q13162|PRDX4_HUMAN	Peroxiredoxin-4	HUMAN	15
18.78	27.26	sp|Q99832|TCPH_HUMAN	T-complex protein 1 subunit eta	HUMAN	16
20.85	22.27	sp|P51648|AL3A2_HUMAN	Fatty aldehyde dehydrogenase	HUMAN	16
18.24	47.13	sp|P35270|SPRE_HUMAN	Sepiapterin reductase	HUMAN	11
18.31	6.496	sp|P02751|FINC_HUMAN	Fibronectin	HUMAN	10
18.08	49.34	sp|Q9UIJ7|KAD3_HUMAN	GTP:AMP phosphotransferase, mitochondrial	HUMAN	16
18.06	24.5	sp|P83111|LACTB_HUMAN	Serine beta-lactamase-like protein LACTB, mitochondrial	HUMAN	10
18.15	29.74	sp|P07910|HNRPC_HUMAN	Heterogeneous nuclear ribonucleoproteins C1/C2	HUMAN	12
18.04	18.88	sp|Q06210|GFPT1_HUMAN	Glutamine--fructose-6-phosphate aminotransferase [isomerizing] 1	HUMAN	9
18	26.52	sp|P14314|GLU2B_HUMAN	Glucosidase 2 subunit beta	HUMAN	16
17.81	42.74	sp|P78417|GSTO1_HUMAN	Glutathione S-transferase omega-1	HUMAN	16
18.09	23.84	sp|P23526|SAHH_HUMAN	Adenosylhomocysteinase	HUMAN	16
17.78	48.46	sp|P00918|CAH2_HUMAN	Carbonic anhydrase 2	HUMAN	25
22.2	30.04	sp|P08670|VIME_HUMAN	Vimentin	HUMAN	14
17.61	57.95	sp|P21796|VDAC1_HUMAN	Voltage-dependent anion-selective channel protein 1	HUMAN	20
17.74	63.23	sp|P27144|KAD4_HUMAN	Adenylate kinase isoenzyme 4, mitochondrial	HUMAN	18
17.44	40.58	sp|Q96LJ7|DHRS1_HUMAN	Dehydrogenase/reductase SDR family member 1	HUMAN	13
17.45	25.78	sp|P14324|FPPS_HUMAN	Farnesyl pyrophosphate synthase	HUMAN	13
17.36	47.97	sp|P21964|COMT_HUMAN	Catechol O-methyltransferase	HUMAN	14
18.63	12.74	sp|O60610|DIAP1_HUMAN	Protein diaphanous homolog 1	HUMAN	14
17.52	17.96	sp|P23246|SFPQ_HUMAN	Splicing factor, proline- and glutamine-rich	HUMAN	11
17.27	31.36	sp|Q99447|PCY2_HUMAN	Ethanolamine-phosphate cytidylyltransferase	HUMAN	11
17.67	16.19	sp|O94973|AP2A2_HUMAN	AP-2 complex subunit alpha-2	HUMAN	11
17.52	30.94	sp|P55263|ADK_HUMAN	Adenosine kinase	HUMAN	10
17.09	34.84	sp|Q9H8H3|MET7A_HUMAN	Methyltransferase-like protein 7A	HUMAN	29
17.1	75.59	sp|P07148|FABPL_HUMAN	Fatty acid-binding protein, liver	HUMAN	73
17.04	51.46	sp|P19105|ML12A_HUMAN	Myosin regulatory light chain 12A	HUMAN	12
17.04	51.16	sp|O14950|ML12B_HUMAN	Myosin regulatory light chain 12B	HUMAN	12
17.19	53.49	sp|O95336|6PGL_HUMAN	6-phosphogluconolactonase	HUMAN	11
17.11	45.7	sp|Q86WA6|BPHL_HUMAN	Valacyclovir hydrolase	HUMAN	12
16.9	60.24	sp|P23528|COF1_HUMAN	Cofilin-1	HUMAN	13
16.83	43.62	sp|P10768|ESTD_HUMAN	S-formylglutathione hydrolase	HUMAN	15
18.49	36.07	sp|P10412|H14_HUMAN	Histone H1.4	HUMAN	11
16.81	49.82	sp|A6ND91|ASPD_HUMAN	Putative L-aspartate dehydrogenase	HUMAN	10
16.76	36.58	sp|Q96CN7|ISOC1_HUMAN	Isochorismatase domain-containing protein 1	HUMAN	9
17.23	13.54	sp|P53618|COPB_HUMAN	Coatomer subunit beta	HUMAN	11
16.67	30.54	sp|Q9Y617|SERC_HUMAN	Phosphoserine aminotransferase	HUMAN	11
16.84	19.34	sp|Q92841|DDX17_HUMAN	Probable ATP-dependent RNA helicase DDX17	HUMAN	11
16.65	42.9	sp|Q9BY49|PECR_HUMAN	Peroxisomal trans-2-enoyl-CoA reductase	HUMAN	15
16.76	13.36	sp|Q8WUM4|PDC6I_HUMAN	Programmed cell death 6-interacting protein	HUMAN	9
16.77	30.09	sp|Q8NBS9|TXND5_HUMAN	Thioredoxin domain-containing protein 5	HUMAN	11
16.66	33.57	sp|P21912|DHSB_HUMAN	Succinate dehydrogenase [ubiquinone] iron-sulfur subunit, mitochondrial	HUMAN	14
16.98	22.8	sp|P31939|PUR9_HUMAN	Bifunctional purine biosynthesis protein PURH	HUMAN	11
16.74	67.8	sp|P30046|DOPD_HUMAN	D-dopachrome decarboxylase	HUMAN	11
14.62	51.49	sp|A6NHG4|DDTL_HUMAN	D-dopachrome decarboxylase-like protein	HUMAN	10
16.55	31.77	sp|Q5R3I4|TTC38_HUMAN	Tetratricopeptide repeat protein 38	HUMAN	10
16.43	25.74	sp|O75083|WDR1_HUMAN	WD repeat-containing protein 1	HUMAN	11
16.57	42.21	sp|P25786|PSA1_HUMAN	Proteasome subunit alpha type-1	HUMAN	10
16.55	27.69	sp|P35914|HMGCL_HUMAN	Hydroxymethylglutaryl-CoA lyase, mitochondrial	HUMAN	18
33.45	44.7	sp|P13929|ENOB_HUMAN	Beta-enolase	HUMAN	34
18.54	11.85	sp|P47989|XDH_HUMAN	Xanthine dehydrogenase/oxidase	HUMAN	10
16.31	32.89	sp|Q16795|NDUA9_HUMAN	NADH dehydrogenase [ubiquinone] 1 alpha subcomplex subunit 9, mitochondrial	HUMAN	9
16.44	45.61	sp|O94760|DDAH1_HUMAN	N(G),N(G)-dimethylarginine dimethylaminohydrolase 1	HUMAN	12
16.68	18.82	sp|P28288|ABCD3_HUMAN	ATP-binding cassette sub-family D member 3	HUMAN	8
16.64	21.11	sp|P20073|ANXA7_HUMAN	Annexin A7	HUMAN	11
16.22	36.03	sp|Q15274|NADC_HUMAN	Nicotinate-nucleotide pyrophosphorylase [carboxylating]	HUMAN	15
16.15	31.64	sp|Q15738|NSDHL_HUMAN	Sterol-4-alpha-carboxylate 3-dehydrogenase, decarboxylating	HUMAN	8
16.92	10.63	sp|O00159|MYO1C_HUMAN	Unconventional myosin-Ic	HUMAN	9
22.66	19.53	sp|P58107|EPIPL_HUMAN	Epiplakin	HUMAN	15
16.52	26.84	sp|O94905|ERLN2_HUMAN	Erlin-2	HUMAN	9
16.84	11.33	sp|O60763|USO1_HUMAN	General vesicular transport factor p115	HUMAN	9
16.73	10.73	sp|Q27J81|INF2_HUMAN	Inverted formin-2	HUMAN	9
16.13	27.03	sp|P01009|A1AT_HUMAN	Alpha-1-antitrypsin	HUMAN	10
16.04	39.51	sp|P46952|3HAO_HUMAN	3-hydroxyanthranilate 3,4-dioxygenase	HUMAN	11
16.41	16.03	sp|P16615|AT2A2_HUMAN	Sarcoplasmic/endoplasmic reticulum calcium ATPase 2	HUMAN	11
15.96	30.82	sp|P54619|AAKG1_HUMAN	5'-AMP-activated protein kinase subunit gamma-1	HUMAN	11
15.92	29.48	sp|O00151|PDLI1_HUMAN	PDZ and LIM domain protein 1	HUMAN	9
15.89	18.83	sp|P05177|CP1A2_HUMAN	Cytochrome P450 1A2	HUMAN	11
15.83	36.96	sp|Q9Y6C9|MTCH2_HUMAN	Mitochondrial carrier homolog 2	HUMAN	15
15.78	36.48	sp|P27695|APEX1_HUMAN	DNA-(apurinic or apyrimidinic site) lyase	HUMAN	10
15.76	22.36	sp|Q9UNU6|CP8B1_HUMAN	7-alpha-hydroxycholest-4-en-3-one 12-alpha-hydroxylase	HUMAN	10
15.79	37.14	sp|Q9H0W9|CK054_HUMAN	Ester hydrolase C11orf54	HUMAN	10
15.83	20.04	sp|P49591|SYSC_HUMAN	Serine--tRNA ligase, cytoplasmic	HUMAN	8
15.72	28.07	sp|P39656|OST48_HUMAN	Dolichyl-diphosphooligosaccharide--protein glycosyltransferase 48 kDa subunit	HUMAN	10
15.63	35.09	sp|Q9H9B4|SFXN1_HUMAN	Sideroflexin-1	HUMAN	15
15.69	41.41	sp|P27169|PON1_HUMAN	Serum paraoxonase/arylesterase 1	HUMAN	13
18.03	23.66	sp|P48643|TCPE_HUMAN	T-complex protein 1 subunit epsilon	HUMAN	13
15.44	63.82	sp|P22392|NDKB_HUMAN	Nucleoside diphosphate kinase B	HUMAN	11
15.46	32.68	sp|P04899|GNAI2_HUMAN	Guanine nucleotide-binding protein G(i) subunit alpha-2	HUMAN	9
15.81	39.27	sp|P49755|TMEDA_HUMAN	Transmembrane emp24 domain-containing protein 10	HUMAN	12
15.38	29.46	sp|P13861|KAP2_HUMAN	cAMP-dependent protein kinase type II-alpha regulatory subunit	HUMAN	10
15.31	39.85	sp|Q9NVS9|PNPO_HUMAN	Pyridoxine-5'-phosphate oxidase	HUMAN	11
15.48	24.46	sp|P09651|ROA1_HUMAN	Heterogeneous nuclear ribonucleoprotein A1	HUMAN	12
15.5	18.43	sp|O00571|DDX3X_HUMAN	ATP-dependent RNA helicase DDX3X	HUMAN	8
15.38	16.82	sp|P11940|PABP1_HUMAN	Polyadenylate-binding protein 1	HUMAN	11
15.59	16.59	sp|Q13838|DX39B_HUMAN	Spliceosome RNA helicase DDX39B	HUMAN	8
15.2	39.02	sp|P60900|PSA6_HUMAN	Proteasome subunit alpha type-6	HUMAN	13
15.18	12.66	sp|Q13724|MOGS_HUMAN	Mannosyl-oligosaccharide glucosidase	HUMAN	8
15.2	35.96	sp|P05388|RLA0_HUMAN	60S acidic ribosomal protein P0	HUMAN	10
15.33	25.96	sp|P10635|CP2D6_HUMAN	Cytochrome P450 2D6	HUMAN	16
15.23	17.53	sp|P40763|STAT3_HUMAN	Signal transducer and activator of transcription 3	HUMAN	10
15.19	23.35	sp|Q9BYV1|AGT2_HUMAN	Alanine--glyoxylate aminotransferase 2, mitochondrial	HUMAN	8
15.28	54.48	sp|P30042|ES1_HUMAN	ES1 protein homolog, mitochondrial	HUMAN	21
14.91	23.43	sp|Q14108|SCRB2_HUMAN	Lysosome membrane protein 2	HUMAN	11
15.12	27.21	sp|O75306|NDUS2_HUMAN	NADH dehydrogenase [ubiquinone] iron-sulfur protein 2, mitochondrial	HUMAN	10
14.88	50.51	sp|P30085|KCY_HUMAN	UMP-CMP kinase	HUMAN	17
14.98	40.83	sp|P51858|HDGF_HUMAN	Hepatoma-derived growth factor	HUMAN	10
15.26	24.04	sp|P37837|TALDO_HUMAN	Transaldolase	HUMAN	14
14.65	23.79	sp|Q01518|CAP1_HUMAN	Adenylyl cyclase-associated protein 1	HUMAN	11
14.53	35.29	sp|Q71DI3|H32_HUMAN	Histone H3.2	HUMAN	10
14.53	35.29	sp|P84243|H33_HUMAN	Histone H3.3	HUMAN	10
13.52	30.88	sp|P68431|H31_HUMAN	Histone H3.1	HUMAN	9
14.52	36.33	sp|P02647|APOA1_HUMAN	Apolipoprotein A-I	HUMAN	10
14.88	78.57	sp|P07737|PROF1_HUMAN	Profilin-1	HUMAN	18
14.7	14.39	sp|P54136|SYRC_HUMAN	Arginine--tRNA ligase, cytoplasmic	HUMAN	9
14.75	55.83	sp|P30043|BLVRB_HUMAN	Flavin reductase (NADPH)	HUMAN	25
50.21	59.13	sp|P42330|AK1C3_HUMAN	Aldo-keto reductase family 1 member C3	HUMAN	60
14.43	30.17	sp|P54920|SNAA_HUMAN	Alpha-soluble NSF attachment protein	HUMAN	8
15.37	32.74	sp|P61160|ARP2_HUMAN	Actin-related protein 2	HUMAN	10
14.3	25	sp|Q14376|GALE_HUMAN	UDP-glucose 4-epimerase	HUMAN	10
14.24	43.72	sp|Q9UFN0|NPS3A_HUMAN	Protein NipSnap homolog 3A	HUMAN	10
14.39	30.05	sp|Q9HDC9|APMAP_HUMAN	Adipocyte plasma membrane-associated protein	HUMAN	12
14.24	28.52	sp|P62701|RS4X_HUMAN	40S ribosomal protein S4, X isoform	HUMAN	9
14.38	12.48	sp|P22102|PUR2_HUMAN	Trifunctional purine biosynthetic protein adenosine-3	HUMAN	9
14.43	11.66	sp|Q92598|HS105_HUMAN	Heat shock protein 105 kDa	HUMAN	7
14.11	46.67	sp|P18085|ARF4_HUMAN	ADP-ribosylation factor 4	HUMAN	8
14.39	28.61	sp|P53597|SUCA_HUMAN	Succinyl-CoA ligase [ADP/GDP-forming] subunit alpha, mitochondrial	HUMAN	12
14.19	19.52	sp|P30153|2AAA_HUMAN	Serine/threonine-protein phosphatase 2A 65 kDa regulatory subunit A alpha isoform	HUMAN	12
14.08	42.37	sp|Q14749|GNMT_HUMAN	Glycine N-methyltransferase	HUMAN	12
14.36	20.38	sp|O00231|PSD11_HUMAN	26S proteasome non-ATPase regulatory subunit 11	HUMAN	9
14.28	37.54	sp|P02649|APOE_HUMAN	Apolipoprotein E	HUMAN	12
14.06	19.82	sp|P36551|HEM6_HUMAN	Coproporphyrinogen-III oxidase, mitochondrial	HUMAN	8
14.03	26.08	sp|Q14032|BAAT_HUMAN	Bile acid-CoA:amino acid N-acyltransferase	HUMAN	21
14.63	3.243	sp|P04114|APOB_HUMAN	Apolipoprotein B-100	HUMAN	11
14.26	22.47	sp|P17735|ATTY_HUMAN	Tyrosine aminotransferase	HUMAN	7
26.48	27.27	sp|P35241|RADI_HUMAN	Radixin	HUMAN	16
63.43	55.63	sp|Q68CK6|ACS2B_HUMAN	Acyl-coenzyme A synthetase ACSM2B, mitochondrial	HUMAN	53
13.84	20.08	sp|P12955|PEPD_HUMAN	Xaa-Pro dipeptidase	HUMAN	9
15.77	40.74	sp|P23284|PPIB_HUMAN	Peptidyl-prolyl cis-trans isomerase B	HUMAN	15
13.89	23.18	sp|P42126|ECI1_HUMAN	Enoyl-CoA delta isomerase 1, mitochondrial	HUMAN	9
13.95	26.43	sp|Q9Y2T3|GUAD_HUMAN	Guanine deaminase	HUMAN	10
13.83	50.49	sp|P62805|H4_HUMAN	Histone H4	HUMAN	24
14.15	30.21	sp|Q02878|RL6_HUMAN	60S ribosomal protein L6	HUMAN	9
13.87	27.87	sp|P36578|RL4_HUMAN	60S ribosomal protein L4	HUMAN	17
13.72	38.97	sp|O00264|PGRC1_HUMAN	Membrane-associated progesterone receptor component 1	HUMAN	14
13.92	33.33	sp|P40261|NNMT_HUMAN	Nicotinamide N-methyltransferase	HUMAN	11
13.89	22.9	sp|O75356|ENTP5_HUMAN	Ectonucleoside triphosphate diphosphohydrolase 5	HUMAN	9
13.76	30.13	sp|P62979|RS27A_HUMAN	Ubiquitin-40S ribosomal protein S27a	HUMAN	17
13.66	61.75	sp|P0CG48|UBC_HUMAN	Polyubiquitin-C	HUMAN	17
13.66	61.57	sp|P0CG47|UBB_HUMAN	Polyubiquitin-B	HUMAN	17
13.66	36.72	sp|P62987|RL40_HUMAN	Ubiquitin-60S ribosomal protein L40	HUMAN	17
13.78	12.85	sp|Q9NSE4|SYIM_HUMAN	Isoleucine--tRNA ligase, mitochondrial	HUMAN	10
13.76	12.58	sp|P09327|VILI_HUMAN	Villin-1	HUMAN	8
13.51	27.53	sp|Q9UBX3|DIC_HUMAN	Mitochondrial dicarboxylate carrier	HUMAN	11
13.78	15.17	sp|Q16891|IMMT_HUMAN	Mitochondrial inner membrane protein	HUMAN	11
13.39	29.65	sp|P63244|GBLP_HUMAN	Guanine nucleotide-binding protein subunit beta-2-like 1	HUMAN	12
15.75	18.54	sp|O43242|PSMD3_HUMAN	26S proteasome non-ATPase regulatory subunit 3	HUMAN	8
13.44	10.18	sp|Q12906|ILF3_HUMAN	Interleukin enhancer-binding factor 3	HUMAN	8
13.52	14.36	sp|P50416|CPT1A_HUMAN	Carnitine O-palmitoyltransferase 1, liver isoform	HUMAN	7
13.28	25.53	sp|Q9UNM6|PSD13_HUMAN	26S proteasome non-ATPase regulatory subunit 13	HUMAN	11
13.32	23.86	sp|P15104|GLNA_HUMAN	Glutamine synthetase	HUMAN	9
13.79	28.54	sp|Q92947|GCDH_HUMAN	Glutaryl-CoA dehydrogenase, mitochondrial	HUMAN	10
13.23	60.93	sp|P60660|MYL6_HUMAN	Myosin light polypeptide 6	HUMAN	17
13.18	58	sp|P20674|COX5A_HUMAN	Cytochrome c oxidase subunit 5A, mitochondrial	HUMAN	16
13.32	25.36	sp|P50454|SERPH_HUMAN	Serpin H1	HUMAN	8
13.17	55.56	sp|P49773|HINT1_HUMAN	Histidine triad nucleotide-binding protein 1	HUMAN	12
13.27	14.13	sp|P08236|BGLR_HUMAN	Beta-glucuronidase	HUMAN	8
13.45	11.68	sp|Q96QK1|VPS35_HUMAN	Vacuolar protein sorting-associated protein 35	HUMAN	7
13.22	45.76	sp|P08865|RSSA_HUMAN	40S ribosomal protein SA	HUMAN	13
13.31	8.934	sp|O94979|SC31A_HUMAN	Protein transport protein Sec31A	HUMAN	10
13.15	44.3	sp|P62158|CALM_HUMAN	Calmodulin	HUMAN	10
15.19	18.1	sp|P13797|PLST_HUMAN	Plastin-3	HUMAN	12
12.94	35	sp|Q8N0X4|CLYBL_HUMAN	Citrate lyase subunit beta-like protein, mitochondrial	HUMAN	10
12.98	27.99	sp|P15880|RS2_HUMAN	40S ribosomal protein S2	HUMAN	9
12.92	27.03	sp|Q9UNZ2|NSF1C_HUMAN	NSFL1 cofactor p47	HUMAN	7
12.86	13.64	sp|P49589|SYCC_HUMAN	Cysteine--tRNA ligase, cytoplasmic	HUMAN	8
12.81	51.64	sp|P0DJI9|SAA2_HUMAN	Serum amyloid A-2 protein	HUMAN	13
12.84	39.75	sp|Q9UL46|PSME2_HUMAN	Proteasome activator complex subunit 2	HUMAN	19
12.69	24.67	sp|Q7Z5P4|DHB13_HUMAN	17-beta-hydroxysteroid dehydrogenase 13	HUMAN	6
12.9	8.939	sp|Q9NYU2|UGGG1_HUMAN	UDP-glucose:glycoprotein glucosyltransferase 1	HUMAN	10
12.7	37.38	sp|P27635|RL10_HUMAN	60S ribosomal protein L10	HUMAN	8
16.07	21.19	sp|P50995|ANX11_HUMAN	Annexin A11	HUMAN	9
12.87	12.26	sp|P34932|HSP74_HUMAN	Heat shock 70 kDa protein 4	HUMAN	8
43.09	46.02	sp|P36537|UDB10_HUMAN	UDP-glucuronosyltransferase 2B10	HUMAN	39
12.49	40.56	sp|P16104|H2AX_HUMAN	Histone H2A.x	HUMAN	13
10.51	41.86	sp|Q16777|H2A2C_HUMAN	Histone H2A type 2-C	HUMAN	12
10.5	42.19	sp|Q99878|H2A1J_HUMAN	Histone H2A type 1-J	HUMAN	12
10.5	42.19	sp|Q96KK5|H2A1H_HUMAN	Histone H2A type 1-H	HUMAN	12
10.5	41.54	sp|Q6FI13|H2A2A_HUMAN	Histone H2A type 2-A	HUMAN	12
10.5	41.54	sp|P0C0S8|H2A1_HUMAN	Histone H2A type 1	HUMAN	12
10.5	41.86	sp|Q9BTM1|H2AJ_HUMAN	Histone H2A.J	HUMAN	12
10.49	39.23	sp|Q8IUE6|H2A2B_HUMAN	Histone H2A type 2-B	HUMAN	12
10.47	41.54	sp|Q93077|H2A1C_HUMAN	Histone H2A type 1-C	HUMAN	12
10.46	41.54	sp|P20671|H2A1D_HUMAN	Histone H2A type 1-D	HUMAN	12
10.44	41.54	sp|Q7L7L0|H2A3_HUMAN	Histone H2A type 3	HUMAN	12
10.44	41.54	sp|P04908|H2A1B_HUMAN	Histone H2A type 1-B/E	HUMAN	12
12.65	12.89	sp|P14923|PLAK_HUMAN	Junction plakoglobin	HUMAN	7
12.5	31.21	sp|P01011|AACT_HUMAN	Alpha-1-antichymotrypsin	HUMAN	14
12.57	27.59	sp|P30040|ERP29_HUMAN	Endoplasmic reticulum resident protein 29	HUMAN	8
12.53	18.67	sp|P11182|ODB2_HUMAN	Lipoamide acyltransferase component of branched-chain alpha-keto acid dehydrogenase complex, mitochondrial	HUMAN	7
12.38	39.25	sp|P30044|PRDX5_HUMAN	Peroxiredoxin-5, mitochondrial	HUMAN	15
12.36	25.69	sp|P62140|PP1B_HUMAN	Serine/threonine-protein phosphatase PP1-beta catalytic subunit	HUMAN	8
12.57	26.17	sp|P50053|KHK_HUMAN	Ketohexokinase	HUMAN	12
12.45	16.79	sp|O43776|SYNC_HUMAN	Asparagine--tRNA ligase, cytoplasmic	HUMAN	8
12.37	47.4	sp|P63241|IF5A1_HUMAN	Eukaryotic translation initiation factor 5A-1	HUMAN	12
12.35	19.95	sp|Q9BS26|ERP44_HUMAN	Endoplasmic reticulum resident protein 44	HUMAN	8
12.46	10.77	sp|Q9NQ94|A1CF_HUMAN	APOBEC1 complementation factor	HUMAN	6
12.46	24.35	sp|P49821|NDUV1_HUMAN	NADH dehydrogenase [ubiquinone] flavoprotein 1, mitochondrial	HUMAN	9
92.26	76	sp|P07327|ADH1A_HUMAN	Alcohol dehydrogenase 1A	HUMAN	192
12.24	20.73	sp|P51687|SUOX_HUMAN	Sulfite oxidase, mitochondrial	HUMAN	10
12.34	19.59	sp|P17980|PRS6A_HUMAN	26S protease regulatory subunit 6A	HUMAN	8
12.37	18.88	sp|O75390|CISY_HUMAN	Citrate synthase, mitochondrial	HUMAN	7
12.19	29.35	sp|P02763|A1AG1_HUMAN	Alpha-1-acid glycoprotein 1	HUMAN	13
12.21	14.36	sp|Q9Y262|EIF3L_HUMAN	Eukaryotic translation initiation factor 3 subunit L	HUMAN	7
12.42	12.43	sp|P13798|ACPH_HUMAN	Acylamino-acid-releasing enzyme	HUMAN	8
14.5	33.33	sp|Q15166|PON3_HUMAN	Serum paraoxonase/lactonase 3	HUMAN	10
26.78	33.58	sp|P22309|UD11_HUMAN	UDP-glucuronosyltransferase 1-1	HUMAN	29
12.21	26.97	sp|Q9UJZ1|STML2_HUMAN	Stomatin-like protein 2	HUMAN	6
26.71	33.58	sp|O60656|UD19_HUMAN	UDP-glucuronosyltransferase 1-9	HUMAN	34
12.1	31.2	sp|Q96EY8|MMAB_HUMAN	Cob(I)yrinic acid a,c-diamide adenosyltransferase, mitochondrial	HUMAN	11
12.1	49.74	sp|P55957|BID_HUMAN	BH3-interacting domain death agonist	HUMAN	10
16.75	41.21	sp|Q06830|PRDX1_HUMAN	Peroxiredoxin-1	HUMAN	14
12.05	38.46	sp|P62241|RS8_HUMAN	40S ribosomal protein S8	HUMAN	11
12.12	7.577	sp|Q5JPE7|NOMO2_HUMAN	Nodal modulator 2	HUMAN	7
12.12	7.856	sp|P69849|NOMO3_HUMAN	Nodal modulator 3	HUMAN	7
12.12	7.856	sp|Q15155|NOMO1_HUMAN	Nodal modulator 1	HUMAN	7
12.15	18.06	sp|Q9UHK6|AMACR_HUMAN	Alpha-methylacyl-CoA racemase	HUMAN	7
13.12	45.71	sp|Q96IU4|ABHEB_HUMAN	Alpha/beta hydrolase domain-containing protein 14B	HUMAN	12
12.92	32.74	sp|O15173|PGRC2_HUMAN	Membrane-associated progesterone receptor component 2	HUMAN	12
12.32	2.666	sp|Q14571|ITPR2_HUMAN	Inositol 1,4,5-trisphosphate receptor type 2	HUMAN	7
12.21	46.83	sp|Q96AB3|ISOC2_HUMAN	Isochorismatase domain-containing protein 2, mitochondrial	HUMAN	10
12.19	25.52	sp|Q9NR28|DBLOH_HUMAN	Diablo homolog, mitochondrial	HUMAN	6
12.06	14.06	sp|Q9UHG3|PCYOX_HUMAN	Prenylcysteine oxidase 1	HUMAN	6
12.18	14.05	sp|Q96N76|HUTU_HUMAN	Urocanate hydratase	HUMAN	10
11.98	41.49	sp|P20618|PSB1_HUMAN	Proteasome subunit beta type-1	HUMAN	11
11.94	41.92	sp|Q9Y6B6|SAR1B_HUMAN	GTP-binding protein SAR1b	HUMAN	12
11.91	38.59	sp|P62834|RAP1A_HUMAN	Ras-related protein Rap-1A	HUMAN	9
11.9	38.59	sp|P61224|RAP1B_HUMAN	Ras-related protein Rap-1b	HUMAN	9
11.91	62.24	sp|P04080|CYTB_HUMAN	Cystatin-B	HUMAN	12
12.1	23.89	sp|Q02978|M2OM_HUMAN	Mitochondrial 2-oxoglutarate/malate carrier protein	HUMAN	6
12.04	13.29	sp|P45974|UBP5_HUMAN	Ubiquitin carboxyl-terminal hydrolase 5	HUMAN	8
11.84	37.44	sp|Q9UKK9|NUDT5_HUMAN	ADP-sugar pyrophosphatase	HUMAN	7
11.76	49.72	sp|Q9BV57|MTND_HUMAN	1,2-dihydroxy-3-keto-5-methylthiopentene dioxygenase	HUMAN	7
11.89	14.93	sp|Q9NY33|DPP3_HUMAN	Dipeptidyl peptidase 3	HUMAN	8
11.7	30.26	sp|Q9BXW7|CECR5_HUMAN	Cat eye syndrome critical region protein 5	HUMAN	9
11.69	50.43	sp|P25787|PSA2_HUMAN	Proteasome subunit alpha type-2	HUMAN	14
23.81	39.84	sp|P09972|ALDOC_HUMAN	Fructose-bisphosphate aldolase C	HUMAN	18
11.81	9.383	sp|Q9UBN7|HDAC6_HUMAN	Histone deacetylase 6	HUMAN	6
11.9	18.66	sp|Q02818|NUCB1_HUMAN	Nucleobindin-1	HUMAN	6
11.49	36.25	sp|P30711|GSTT1_HUMAN	Glutathione S-transferase theta-1	HUMAN	15
11.52	21.28	sp|Q99541|PLIN2_HUMAN	Perilipin-2	HUMAN	6
26.16	29.01	sp|P15311|EZRI_HUMAN	Ezrin	HUMAN	18
11.43	29.63	sp|P62826|RAN_HUMAN	GTP-binding nuclear protein Ran	HUMAN	11
11.55	31.53	sp|Q9BRF8|CPPED_HUMAN	Calcineurin-like phosphoesterase domain-containing protein 1	HUMAN	7
11.41	23.08	sp|Q8NBX0|SCPDL_HUMAN	Saccharopine dehydrogenase-like oxidoreductase	HUMAN	6
11.87	16.56	sp|P36957|ODO2_HUMAN	Dihydrolipoyllysine-residue succinyltransferase component of 2-oxoglutarate dehydrogenase complex, mitochondrial	HUMAN	11
11.58	20.46	sp|P48637|GSHB_HUMAN	Glutathione synthetase	HUMAN	7
11.52	9.475	sp|P55060|XPO2_HUMAN	Exportin-2	HUMAN	7
11.69	9.877	sp|P18206|VINC_HUMAN	Vinculin	HUMAN	8
11.57	14.56	sp|P56192|SYMC_HUMAN	Methionine--tRNA ligase, cytoplasmic	HUMAN	7
11.37	18.26	sp|Q9H2U2|IPYR2_HUMAN	Inorganic pyrophosphatase 2, mitochondrial	HUMAN	9
11.38	18.44	sp|P22830|HEMH_HUMAN	Ferrochelatase, mitochondrial	HUMAN	8
11.21	30.6	sp|P29692|EF1D_HUMAN	Elongation factor 1-delta	HUMAN	9
11.2	20.58	sp|P53007|TXTP_HUMAN	Tricarboxylate transport protein, mitochondrial	HUMAN	8
11.19	46.23	sp|P37802|TAGL2_HUMAN	Transgelin-2	HUMAN	12
11.36	36.46	sp|P27105|STOM_HUMAN	Erythrocyte band 7 integral membrane protein	HUMAN	9
11.69	14.85	sp|P20700|LMNB1_HUMAN	Lamin-B1	HUMAN	9
11.14	36.98	sp|Q15126|PMVK_HUMAN	Phosphomevalonate kinase	HUMAN	7
11.15	47.83	sp|O75947|ATP5H_HUMAN	ATP synthase subunit d, mitochondrial	HUMAN	16
11.32	25.93	sp|P46777|RL5_HUMAN	60S ribosomal protein L5	HUMAN	7
11.11	20.77	sp|Q9HC38|GLOD4_HUMAN	Glyoxalase domain-containing protein 4	HUMAN	6
11.27	14.04	sp|Q9H4M9|EHD1_HUMAN	EH domain-containing protein 1	HUMAN	6
11.24	17.37	sp|P10909|CLUS_HUMAN	Clusterin	HUMAN	12
11.15	9.664	sp|P07384|CAN1_HUMAN	Calpain-1 catalytic subunit	HUMAN	6
11.07	21.48	sp|P36542|ATPG_HUMAN	ATP synthase subunit gamma, mitochondrial	HUMAN	11
11.04	18.25	sp|P62333|PRS10_HUMAN	26S protease regulatory subunit 10B	HUMAN	6
10.99	44.6	sp|Q9BTZ2|DHRS4_HUMAN	Dehydrogenase/reductase SDR family member 4	HUMAN	9
10.94	29.26	sp|Q9BSE5|SPEB_HUMAN	Agmatinase, mitochondrial	HUMAN	9
11.62	43.42	sp|P62269|RS18_HUMAN	40S ribosomal protein S18	HUMAN	9
10.96	14.34	sp|P13010|XRCC5_HUMAN	X-ray repair cross-complementing protein 5	HUMAN	10
11.32	23.95	sp|Q16555|DPYL2_HUMAN	Dihydropyrimidinase-related protein 2	HUMAN	12
11.67	23.33	sp|Q8NBQ5|DHB11_HUMAN	Estradiol 17-beta-dehydrogenase 11	HUMAN	9
10.99	9.744	sp|Q709F0|ACD11_HUMAN	Acyl-CoA dehydrogenase family member 11	HUMAN	10
10.89	23.86	sp|P13489|RINI_HUMAN	Ribonuclease inhibitor	HUMAN	10
10.86	9.161	sp|P35606|COPB2_HUMAN	Coatomer subunit beta'	HUMAN	8
11.03	13.41	sp|P51690|ARSE_HUMAN	Arylsulfatase E	HUMAN	6
10.81	36.96	sp|Q04760|LGUL_HUMAN	Lactoylglutathione lyase	HUMAN	10
11.43	19	sp|Q6NUN0|ACSM5_HUMAN	Acyl-coenzyme A synthetase ACSM5, mitochondrial	HUMAN	6
10.77	41.95	sp|P62820|RAB1A_HUMAN	Ras-related protein Rab-1A	HUMAN	7
8.8	32.34	sp|Q9H0U4|RAB1B_HUMAN	Ras-related protein Rab-1B	HUMAN	6
11.42	6.808	sp|Q14203|DCTN1_HUMAN	Dynactin subunit 1	HUMAN	5
10.84	23.87	sp|O15229|KMO_HUMAN	Kynurenine 3-monooxygenase	HUMAN	10
15.81	38.43	sp|P62258|1433E_HUMAN	14-3-3 protein epsilon	HUMAN	21
10.9	21.77	sp|P06748|NPM_HUMAN	Nucleophosmin	HUMAN	10
10.71	11.3	sp|Q14974|IMB1_HUMAN	Importin subunit beta-1	HUMAN	9
10.63	20	sp|Q969Z3|MOSC2_HUMAN	MOSC domain-containing protein 2, mitochondrial	HUMAN	7
10.95	20.6	sp|P39023|RL3_HUMAN	60S ribosomal protein L3	HUMAN	9
13.03	16.48	sp|Q12931|TRAP1_HUMAN	Heat shock protein 75 kDa, mitochondrial	HUMAN	11
10.69	37.34	sp|P28066|PSA5_HUMAN	Proteasome subunit alpha type-5	HUMAN	11
10.77	14.62	sp|Q07065|CKAP4_HUMAN	Cytoskeleton-associated protein 4	HUMAN	5
10.6	29.89	sp|Q14847|LASP1_HUMAN	LIM and SH3 domain protein 1	HUMAN	10
10.5	28.82	sp|Q9BRX8|F213A_HUMAN	Redox-regulatory protein FAM213A	HUMAN	10
10.67	25.48	sp|Q15019|SEPT2_HUMAN	Septin-2	HUMAN	7
10.47	35.21	sp|P48047|ATPO_HUMAN	ATP synthase subunit O, mitochondrial	HUMAN	13
11.26	39.56	sp|P21266|GSTM3_HUMAN	Glutathione S-transferase Mu 3	HUMAN	8
10.6	14.4	sp|Q15008|PSMD6_HUMAN	26S proteasome non-ATPase regulatory subunit 6	HUMAN	6
10.54	5.284	sp|P29144|TPP2_HUMAN	Tripeptidyl-peptidase 2	HUMAN	5
10.41	10.31	sp|P07602|SAP_HUMAN	Proactivator polypeptide	HUMAN	10
10.55	21.15	sp|Q96HE7|ERO1A_HUMAN	ERO1-like protein alpha	HUMAN	7
10.42	2.458	sp|Q63HN8|RN213_HUMAN	E3 ubiquitin-protein ligase RNF213	HUMAN	7
10.35	22.49	sp|P61158|ARP3_HUMAN	Actin-related protein 3	HUMAN	7
10.28	29.93	sp|Q9BPW8|NIPS1_HUMAN	Protein NipSnap homolog 1	HUMAN	8
10.61	32.18	sp|Q15181|IPYR_HUMAN	Inorganic pyrophosphatase	HUMAN	6
10.35	14.29	sp|P48444|COPD_HUMAN	Coatomer subunit delta	HUMAN	7
10.29	36.97	sp|P46783|RS10_HUMAN	40S ribosomal protein S10	HUMAN	8
10.23	30.56	sp|Q53H82|LACB2_HUMAN	Beta-lactamase-like protein 2	HUMAN	7
10.39	31.85	sp|O14818|PSA7_HUMAN	Proteasome subunit alpha type-7	HUMAN	8
10.15	47.02	sp|P62263|RS14_HUMAN	40S ribosomal protein S14	HUMAN	9
10.15	47.8	sp|Q9Y2B0|CNPY2_HUMAN	Protein canopy homolog 2	HUMAN	10
10.19	15.33	sp|Q9H9P8|L2HDH_HUMAN	L-2-hydroxyglutarate dehydrogenase, mitochondrial	HUMAN	6
10.27	13.21	sp|Q8N1G4|LRC47_HUMAN	Leucine-rich repeat-containing protein 47	HUMAN	5
10.21	32.79	sp|O14579|COPE_HUMAN	Coatomer subunit epsilon	HUMAN	6
10.13	21.48	sp|P24539|AT5F1_HUMAN	ATP synthase subunit b, mitochondrial	HUMAN	10
10.58	21.75	sp|Q16775|GLO2_HUMAN	Hydroxyacylglutathione hydrolase, mitochondrial	HUMAN	7
10.31	10.91	sp|O95340|PAPS2_HUMAN	Bifunctional 3'-phosphoadenosine 5'-phosphosulfate synthase 2	HUMAN	5
10.1	38.65	sp|Q9BSH5|HDHD3_HUMAN	Haloacid dehalogenase-like hydrolase domain-containing protein 3	HUMAN	9
10.08	32.6	sp|P00403|COX2_HUMAN	Cytochrome c oxidase subunit 2	HUMAN	7
10.19	14.65	sp|O00567|NOP56_HUMAN	Nucleolar protein 56	HUMAN	7
10.09	38.46	sp|P52907|CAZA1_HUMAN	F-actin-capping protein subunit alpha-1	HUMAN	8
10.15	19.66	sp|Q14558|KPRA_HUMAN	Phosphoribosyl pyrophosphate synthase-associated protein 1	HUMAN	5
10.29	8.31	sp|O14980|XPO1_HUMAN	Exportin-1	HUMAN	6
10.17	11.77	sp|Q9UHD8|SEPT9_HUMAN	Septin-9	HUMAN	5
10.06	26.46	sp|P08574|CY1_HUMAN	Cytochrome c1, heme protein, mitochondrial	HUMAN	8
10.05	31.13	sp|P62277|RS13_HUMAN	40S ribosomal protein S13	HUMAN	6
14.84	11.68	sp|Q9ULD0|OGDHL_HUMAN	2-oxoglutarate dehydrogenase-like, mitochondrial	HUMAN	10
10.16	22.96	sp|P60891|PRPS1_HUMAN	Ribose-phosphate pyrophosphokinase 1	HUMAN	9
10.12	47.02	sp|P30049|ATPD_HUMAN	ATP synthase subunit delta, mitochondrial	HUMAN	7
10.08	44.85	sp|P30050|RL12_HUMAN	60S ribosomal protein L12	HUMAN	9
10.02	33.83	sp|P49721|PSB2_HUMAN	Proteasome subunit beta type-2	HUMAN	5
10.1	32.56	sp|P13693|TCTP_HUMAN	Translationally-controlled tumor protein	HUMAN	5
53.26	71.01	sp|P68371|TBB4B_HUMAN	Tubulin beta-4B chain	HUMAN	70
10.18	14.48	sp|Q16881|TRXR1_HUMAN	Thioredoxin reductase 1, cytoplasmic	HUMAN	6
10.1	6.038	sp|O95486|SC24A_HUMAN	Protein transport protein Sec24A	HUMAN	6
10.09	11.13	sp|P48147|PPCE_HUMAN	Prolyl endopeptidase	HUMAN	5
10.07	16.06	sp|Q8IVS8|GLCTK_HUMAN	Glycerate kinase	HUMAN	5
10	34.72	sp|Q6P1X6|CH082_HUMAN	UPF0598 protein C8orf82	HUMAN	5
9.98	8.273	sp|O94875|SRBS2_HUMAN	Sorbin and SH3 domain-containing protein 2	HUMAN	5
10.76	3.57	sp|A3KMH1|VWA8_HUMAN	von Willebrand factor A domain-containing protein 8	HUMAN	6
9.96	32.78	sp|O00299|CLIC1_HUMAN	Chloride intracellular channel protein 1	HUMAN	8
9.94	22.17	sp|P52597|HNRPF_HUMAN	Heterogeneous nuclear ribonucleoprotein F	HUMAN	7
16.88	40	sp|P27348|1433T_HUMAN	14-3-3 protein theta	HUMAN	18
10.01	9.306	sp|P16278|BGAL_HUMAN	Beta-galactosidase	HUMAN	5
10.06	17.51	sp|Q8N142|PURA1_HUMAN	Adenylosuccinate synthetase isozyme 1	HUMAN	5
9.88	21.45	sp|O94903|PROSC_HUMAN	Proline synthase co-transcribed bacterial homolog protein	HUMAN	6
9.87	9.179	sp|Q9HCL2|GPAT1_HUMAN	Glycerol-3-phosphate acyltransferase 1, mitochondrial	HUMAN	5
9.86	64.37	sp|P07108|ACBP_HUMAN	Acyl-CoA-binding protein	HUMAN	12
24.99	30.45	sp|P19224|UD16_HUMAN	UDP-glucuronosyltransferase 1-6	HUMAN	27
9.75	19.86	sp|P50135|HNMT_HUMAN	Histamine N-methyltransferase	HUMAN	5
9.83	21.4	sp|Q15493|RGN_HUMAN	Regucalcin	HUMAN	5
9.77	27.46	sp|Q9Y224|CN166_HUMAN	UPF0568 protein C14orf166	HUMAN	7
9.69	51.96	sp|P61604|CH10_HUMAN	10 kDa heat shock protein, mitochondrial	HUMAN	10
9.68	15.75	sp|Q9Y276|BCS1_HUMAN	Mitochondrial chaperone BCS1	HUMAN	5
9.68	50.68	sp|O43169|CYB5B_HUMAN	Cytochrome b5 type B	HUMAN	6
9.65	18.34	sp|O14832|PAHX_HUMAN	Phytanoyl-CoA dioxygenase, peroxisomal	HUMAN	5
9.68	19.68	sp|P05198|IF2A_HUMAN	Eukaryotic translation initiation factor 2 subunit 1	HUMAN	6
9.82	3.866	sp|Q15746|MYLK_HUMAN	Myosin light chain kinase, smooth muscle	HUMAN	6
9.62	29.43	sp|Q07021|C1QBP_HUMAN	Complement component 1 Q subcomponent-binding protein, mitochondrial	HUMAN	10
9.67	16.48	sp|P54577|SYYC_HUMAN	Tyrosine--tRNA ligase, cytoplasmic	HUMAN	6
9.51	45.93	sp|P09382|LEG1_HUMAN	Galectin-1	HUMAN	9
10.35	27.62	sp|Q9BUP0|EFHD1_HUMAN	EF-hand domain-containing protein D1	HUMAN	6
9.54	13.16	sp|P47897|SYQ_HUMAN	Glutamine--tRNA ligase	HUMAN	8
9.46	38.16	sp|O14880|MGST3_HUMAN	Microsomal glutathione S-transferase 3	HUMAN	8
9.46	26.54	sp|O95210|STBD1_HUMAN	Starch-binding domain-containing protein 1	HUMAN	11
11.86	14.5	sp|P14618|KPYM_HUMAN	Pyruvate kinase isozymes M1/M2	HUMAN	6
9.45	12.38	sp|Q10713|MPPA_HUMAN	Mitochondrial-processing peptidase subunit alpha	HUMAN	5
9.44	30.09	sp|P51148|RAB5C_HUMAN	Ras-related protein Rab-5C	HUMAN	5
9.32	19.83	sp|O14745|NHRF1_HUMAN	Na(+)/H(+) exchange regulatory cofactor NHE-RF1	HUMAN	5
9.36	34.94	sp|Q53GQ0|DHB12_HUMAN	Estradiol 17-beta-dehydrogenase 12	HUMAN	10
9.43	6.013	sp|Q8TEX9|IPO4_HUMAN	Importin-4	HUMAN	5
11.71	20	sp|Q01581|HMCS1_HUMAN	Hydroxymethylglutaryl-CoA synthase, cytoplasmic	HUMAN	10
9.32	5.586	sp|Q99613|EIF3C_HUMAN	Eukaryotic translation initiation factor 3 subunit C	HUMAN	5
9.19	10.35	sp|P46977|STT3A_HUMAN	Dolichyl-diphosphooligosaccharide--protein glycosyltransferase subunit STT3A	HUMAN	6
11.04	18.72	sp|P11766|ADHX_HUMAN	Alcohol dehydrogenase class-3	HUMAN	11
9.17	12.55	sp|Q14247|SRC8_HUMAN	Src substrate cortactin	HUMAN	5
9.16	12.6	sp|P09960|LKHA4_HUMAN	Leukotriene A-4 hydrolase	HUMAN	7
9.04	27.02	sp|P18124|RL7_HUMAN	60S ribosomal protein L7	HUMAN	6
9.02	12.55	sp|P04004|VTNC_HUMAN	Vitronectin	HUMAN	6
9.14	6.181	sp|P41252|SYIC_HUMAN	Isoleucine--tRNA ligase, cytoplasmic	HUMAN	6
9.01	24.94	sp|P22234|PUR6_HUMAN	Multifunctional protein ADE2	HUMAN	9
9.05	17.43	sp|P00390|GSHR_HUMAN	Glutathione reductase, mitochondrial	HUMAN	5
9.08	17.37	sp|P14868|SYDC_HUMAN	Aspartate--tRNA ligase, cytoplasmic	HUMAN	8
8.91	19.89	sp|Q9P035|HACD3_HUMAN	Very-long-chain (3R)-3-hydroxyacyl-[acyl-carrier protein] dehydratase 3	HUMAN	8
8.95	5.637	sp|P08123|CO1A2_HUMAN	Collagen alpha-2(I) chain	HUMAN	5
9.49	4.95	sp|Q9NQC3|RTN4_HUMAN	Reticulon-4	HUMAN	8
9.02	6.086	sp|P26639|SYTC_HUMAN	Threonine--tRNA ligase, cytoplasmic	HUMAN	4
9.48	22.55	sp|P46782|RS5_HUMAN	40S ribosomal protein S5	HUMAN	12
8.91	7.168	sp|Q16706|MA2A1_HUMAN	Alpha-mannosidase 2	HUMAN	6
9.17	5.105	sp|O00410|IPO5_HUMAN	Importin-5	HUMAN	5
8.77	13.36	sp|P01008|ANT3_HUMAN	Antithrombin-III	HUMAN	5
8.69	32.56	sp|Q9Y619|ORNT1_HUMAN	Mitochondrial ornithine transporter 1	HUMAN	9
8.68	59.13	sp|P05387|RLA2_HUMAN	60S acidic ribosomal protein P2	HUMAN	13
8.67	37.11	sp|P00568|KAD1_HUMAN	Adenylate kinase isoenzyme 1	HUMAN	7
9.29	8.158	sp|Q16531|DDB1_HUMAN	DNA damage-binding protein 1	HUMAN	7
8.61	17.5	sp|P62191|PRS4_HUMAN	26S protease regulatory subunit 4	HUMAN	5
8.52	13.41	sp|Q15043|S39AE_HUMAN	Zinc transporter ZIP14	HUMAN	11
8.59	16.51	sp|P43686|PRS6B_HUMAN	26S protease regulatory subunit 6B	HUMAN	6
8.51	12.75	sp|Q96HC4|PDLI5_HUMAN	PDZ and LIM domain protein 5	HUMAN	5
8.54	16.24	sp|O95394|AGM1_HUMAN	Phosphoacetylglucosamine mutase	HUMAN	6
9.12	19.02	sp|O75439|MPPB_HUMAN	Mitochondrial-processing peptidase subunit beta	HUMAN	8
8.5	21.65	sp|P46781|RS9_HUMAN	40S ribosomal protein S9	HUMAN	6
8.63	17.13	sp|Q00325|MPCP_HUMAN	Phosphate carrier protein, mitochondrial	HUMAN	8
8.59	12.68	sp|Q96LZ7|RMD2_HUMAN	Regulator of microtubule dynamics protein 2	HUMAN	4
8.55	22.92	sp|O95822|DCMC_HUMAN	Malonyl-CoA decarboxylase, mitochondrial	HUMAN	7
8.53	18.57	sp|Q9NTX5|ECHD1_HUMAN	Ethylmalonyl-CoA decarboxylase	HUMAN	4
8.47	5.772	sp|Q9NSD9|SYFB_HUMAN	Phenylalanine--tRNA ligase beta subunit	HUMAN	4
8.6	12.33	sp|P32455|GBP1_HUMAN	Interferon-induced guanylate-binding protein 1	HUMAN	10
8.52	12.99	sp|Q9BXK5|B2L13_HUMAN	Bcl-2-like protein 13	HUMAN	5
8.32	9.73	sp|Q92499|DDX1_HUMAN	ATP-dependent RNA helicase DDX1	HUMAN	7
8.32	33.33	sp|O43708|MAAI_HUMAN	Maleylacetoacetate isomerase	HUMAN	9
8.32	20.93	sp|P09429|HMGB1_HUMAN	High mobility group protein B1	HUMAN	4
8.37	47.92	sp|P32969|RL9_HUMAN	60S ribosomal protein L9	HUMAN	7
8.25	8.779	sp|P11168|GTR2_HUMAN	Solute carrier family 2, facilitated glucose transporter member 2	HUMAN	6
8.23	35.37	sp|Q9Y2V2|CHSP1_HUMAN	Calcium-regulated heat stable protein 1	HUMAN	6
12.71	5.213	sp|P21333|FLNA_HUMAN	Filamin-A	HUMAN	9
8.28	24.19	sp|P50914|RL14_HUMAN	60S ribosomal protein L14	HUMAN	7
8.51	12.25	sp|P05455|LA_HUMAN	Lupus La protein	HUMAN	5
17.09	26.06	sp|P06753|TPM3_HUMAN	Tropomyosin alpha-3 chain	HUMAN	11
8.37	16.76	sp|P35237|SPB6_HUMAN	Serpin B6	HUMAN	4
8.19	12.99	sp|Q9NZ01|TECR_HUMAN	Very-long-chain enoyl-CoA reductase	HUMAN	4
8.26	31.88	sp|Q8WW59|SPRY4_HUMAN	SPRY domain-containing protein 4	HUMAN	7
8.14	12.42	sp|P22570|ADRO_HUMAN	NADPH:adrenodoxin oxidoreductase, mitochondrial	HUMAN	4
8.1	34.87	sp|P61088|UBE2N_HUMAN	Ubiquitin-conjugating enzyme E2 N	HUMAN	4
31.56	33.67	sp|P33261|CP2CJ_HUMAN	Cytochrome P450 2C19	HUMAN	29
8.09	9.836	sp|Q6NUM9|RETST_HUMAN	All-trans-retinol 13,14-reductase	HUMAN	4
8.08	21.46	sp|Q92506|DHB8_HUMAN	Estradiol 17-beta-dehydrogenase 8	HUMAN	8
8.06	16.92	sp|Q9NTK5|OLA1_HUMAN	Obg-like ATPase 1	HUMAN	5
8.12	12.97	sp|Q9UKS6|PACN3_HUMAN	Protein kinase C and casein kinase substrate in neurons protein 3	HUMAN	4
8.08	17.29	sp|Q13451|FKBP5_HUMAN	Peptidyl-prolyl cis-trans isomerase FKBP5	HUMAN	6
8.07	19.57	sp|Q9BVK6|TMED9_HUMAN	Transmembrane emp24 domain-containing protein 9	HUMAN	5
8.13	18.35	sp|P49638|TTPA_HUMAN	Alpha-tocopherol transfer protein	HUMAN	4
8.09	20.66	sp|Q9Y5M8|SRPRB_HUMAN	Signal recognition particle receptor subunit beta	HUMAN	6
8.19	14.71	sp|P61619|S61A1_HUMAN	Protein transport protein Sec61 subunit alpha isoform 1	HUMAN	7
24.16	17.7	sp|Q10567|AP1B1_HUMAN	AP-1 complex subunit beta-1	HUMAN	16
10.29	8.539	sp|Q15029|U5S1_HUMAN	116 kDa U5 small nuclear ribonucleoprotein component	HUMAN	5
8.39	12.76	sp|P04181|OAT_HUMAN	Ornithine aminotransferase, mitochondrial	HUMAN	4
8.22	2.14	sp|P12111|CO6A3_HUMAN	Collagen alpha-3(VI) chain	HUMAN	4
8.17	5.094	sp|Q15393|SF3B3_HUMAN	Splicing factor 3B subunit 3	HUMAN	4
8.15	16.39	sp|Q9Y5P6|GMPPB_HUMAN	Mannose-1-phosphate guanyltransferase beta	HUMAN	5
8.11	8.535	sp|O95671|ASML_HUMAN	N-acetylserotonin O-methyltransferase-like protein	HUMAN	5
8.09	9.367	sp|Q12797|ASPH_HUMAN	Aspartyl/asparaginyl beta-hydroxylase	HUMAN	4
8.07	8.133	sp|P42224|STAT1_HUMAN	Signal transducer and activator of transcription 1-alpha/beta	HUMAN	4
8.06	11.63	sp|Q13131|AAPK1_HUMAN	5'-AMP-activated protein kinase catalytic subunit alpha-1	HUMAN	4
8.04	13.54	sp|Q96EY1|DNJA3_HUMAN	DnaJ homolog subfamily A member 3, mitochondrial	HUMAN	5
8.73	24.87	sp|A6NLP5|TTC36_HUMAN	Tetratricopeptide repeat protein 36	HUMAN	5
8.08	11.65	sp|P05362|ICAM1_HUMAN	Intercellular adhesion molecule 1	HUMAN	4
8.08	18.53	sp|P62879|GBB2_HUMAN	Guanine nucleotide-binding protein G(I)/G(S)/G(T) subunit beta-2	HUMAN	5
8.4	2.949	sp|O75643|U520_HUMAN	U5 small nuclear ribonucleoprotein 200 kDa helicase	HUMAN	4
8.21	9.477	sp|Q93052|LPP_HUMAN	Lipoma-preferred partner	HUMAN	4
8.19	15.78	sp|O14874|BCKD_HUMAN	[3-methyl-2-oxobutanoate dehydrogenase [lipoamide]] kinase, mitochondrial	HUMAN	4
8.16	15.93	sp|Q9Y394|DHRS7_HUMAN	Dehydrogenase/reductase SDR family member 7	HUMAN	5
8.16	44.16	sp|A2VDF0|FUCM_HUMAN	Fucose mutarotase	HUMAN	6
8.15	8.54	sp|Q14166|TTL12_HUMAN	Tubulin--tyrosine ligase-like protein 12	HUMAN	4
8.14	17.23	sp|Q15165|PON2_HUMAN	Serum paraoxonase/arylesterase 2	HUMAN	4
8.12	20.88	sp|Q9BSH4|TACO1_HUMAN	Translational activator of cytochrome c oxidase 1	HUMAN	5
8.1	20.06	sp|Q96HY6|DDRGK_HUMAN	DDRGK domain-containing protein 1	HUMAN	6
8.1	29.66	sp|Q14353|GAMT_HUMAN	Guanidinoacetate N-methyltransferase	HUMAN	6
8.08	13.68	sp|Q15417|CNN3_HUMAN	Calponin-3	HUMAN	5
8.05	20.51	sp|O00764|PDXK_HUMAN	Pyridoxal kinase	HUMAN	5
8.05	12.52	sp|P21281|VATB2_HUMAN	V-type proton ATPase subunit B, brain isoform	HUMAN	4
6.03	9.747	sp|P15313|VATB1_HUMAN	V-type proton ATPase subunit B, kidney isoform	HUMAN	3
8.05	16.5	sp|Q92597|NDRG1_HUMAN	Protein NDRG1	HUMAN	5
8.04	12.13	sp|Q96TC7|RMD3_HUMAN	Regulator of microtubule dynamics protein 3	HUMAN	4
8.04	17.5	sp|Q15435|PP1R7_HUMAN	Protein phosphatase 1 regulatory subunit 7	HUMAN	6
8.04	18.97	sp|Q969X5|ERGI1_HUMAN	Endoplasmic reticulum-Golgi intermediate compartment protein 1	HUMAN	5
8.04	21.89	sp|Q9Y316|MEMO1_HUMAN	Protein MEMO1	HUMAN	4
8.03	14.58	sp|P55209|NP1L1_HUMAN	Nucleosome assembly protein 1-like 1	HUMAN	4
8.03	22.99	sp|Q9H0E2|TOLIP_HUMAN	Toll-interacting protein	HUMAN	4
8.01	21.99	sp|Q5SRE7|PHYD1_HUMAN	Phytanoyl-CoA dioxygenase domain-containing protein 1	HUMAN	4
8.01	14.12	sp|P14920|OXDA_HUMAN	D-amino-acid oxidase	HUMAN	5
8	19.38	sp|Q9BQ69|MACD1_HUMAN	O-acetyl-ADP-ribose deacetylase MACROD1	HUMAN	4
8	13.43	sp|P37268|FDFT_HUMAN	Squalene synthase	HUMAN	5
8.05	18.97	sp|P62195|PRS8_HUMAN	26S protease regulatory subunit 8	HUMAN	5
10.04	25.13	sp|P51991|ROA3_HUMAN	Heterogeneous nuclear ribonucleoprotein A3	HUMAN	7
7.95	38.86	sp|P61586|RHOA_HUMAN	Transforming protein RhoA	HUMAN	8
7.52	26.42	sp|P08134|RHOC_HUMAN	Rho-related GTP-binding protein RhoC	HUMAN	7
7.92	48.57	sp|P10599|THIO_HUMAN	Thioredoxin	HUMAN	11
7.9	23.46	sp|P51665|PSD7_HUMAN	26S proteasome non-ATPase regulatory subunit 7	HUMAN	6
7.89	16.13	sp|P14866|HNRPL_HUMAN	Heterogeneous nuclear ribonucleoprotein L	HUMAN	7
7.94	16.85	sp|Q96HR9|REEP6_HUMAN	Receptor expression-enhancing protein 6	HUMAN	9
7.83	36.41	sp|Q96EK6|GNA1_HUMAN	Glucosamine 6-phosphate N-acetyltransferase	HUMAN	4
7.82	21.29	sp|P19404|NDUV2_HUMAN	NADH dehydrogenase [ubiquinone] flavoprotein 2, mitochondrial	HUMAN	4
7.8	10.29	sp|O15254|ACOX3_HUMAN	Peroxisomal acyl-coenzyme A oxidase 3	HUMAN	5
7.78	29.77	sp|O75396|SC22B_HUMAN	Vesicle-trafficking protein SEC22b	HUMAN	5
7.91	23.04	sp|P62906|RL10A_HUMAN	60S ribosomal protein L10a	HUMAN	5
7.72	21.67	sp|O15144|ARPC2_HUMAN	Actin-related protein 2/3 complex subunit 2	HUMAN	5
7.7	8.503	sp|Q6P996|PDXD1_HUMAN	Pyridoxal-dependent decarboxylase domain-containing protein 1	HUMAN	4
7.7	16.09	sp|P25789|PSA4_HUMAN	Proteasome subunit alpha type-4	HUMAN	5
7.69	16.63	sp|P12694|ODBA_HUMAN	2-oxoisovalerate dehydrogenase subunit alpha, mitochondrial	HUMAN	5
9.81	17.37	sp|P55795|HNRH2_HUMAN	Heterogeneous nuclear ribonucleoprotein H2	HUMAN	5
14.21	55.8	sp|P84077|ARF1_HUMAN	ADP-ribosylation factor 1	HUMAN	9
12.26	45.3	sp|P61204|ARF3_HUMAN	ADP-ribosylation factor 3	HUMAN	8
7.79	10.31	sp|P48163|MAOX_HUMAN	NADP-dependent malic enzyme	HUMAN	4
7.66	21.1	sp|Q15907|RB11B_HUMAN	Ras-related protein Rab-11B	HUMAN	6
[truncated: 1,500 more rows]

## Sheet: All proteins found by iTRAQ
UniProt Accession number	Protein names
[truncated: 3,430 more rows]

## Sheet: Proteins found in all runs
		Donor 1					Donor 2						Donor 3				Donor 4					Donor 5					Log2 fold chage				Raw p-value				Benjamini-Hochberg
[truncated: 1,118 more rows]

[truncated: 3 more sheets: 24 hours, 72 hours, 168 hours]
