# Supplementary material for: Mechanistic evaluation of primary human hepatocyte culture using global proteomic analysis reveals a selective dedifferentiation profile
Source: Arch Toxicol. 2016 Apr 2;91(1):439–52. doi: 10.1007/s00204-016-1694-y (PMC5225178; doi:10.1007/s00204-016-1694-y)
Supplement: Supplementary file 7 — Supplementary material 7 (XLSX 2868 kb) [file 204_2016_1694_MOESM7_ESM.xlsx]

## Sheet: Donor 1
N	Unused	Total	%Cov(95)	Accession	Name	Species	Peptides(95%)	114:113	PVal 114:113	EF 114:113	LowerCI 114:113	UpperCI 114:113	115:113	PVal 115:113	EF 115:113	LowerCI 115:113	UpperCI 115:113	116:113	PVal 116:113	EF 116:113	LowerCI 116:113	UpperCI 116:113
1	245.5	245.5	73.27	sp|P31327|CPSM_HUMAN	Carbamoyl-phosphate synthase [ammonia], mitochondrial	HUMAN	507	0.964	0.873	1.019	0.946	0.982	0.946	0.359	1.019	0.929	0.964	0.863	0	1.019	0.847	0.879
2	191.45	191.79	51.38	sp|P35579|MYH9_HUMAN	Myosin-9	HUMAN	240	1.259	0.637	1.138	1.107	1.803	3.192	0	1.6	1.995	6.792	7.727	0	1.738	4.446	20.137
3	181.57	182.25	50.42	sp|P49327|FAS_HUMAN	Fatty acid synthase	HUMAN	247	1.028	0.579	1.127	0.912	1.159	0.766	0.037	1.127	0.679	0.863	1.148	0.21	1.127	1.019	1.294
4	167.59	168.56	48.95	sp|Q13813|SPTN1_HUMAN	Spectrin alpha chain, non-erythrocytic 1	HUMAN	167	0.57	0.003	1.318	0.466	0.752	1	0.413	1.159	0.863	1.138	1.393	0.025	1.191	1.169	1.786
5	155.72	156.94	27.31	sp|Q15149|PLEC_HUMAN	Plectin	HUMAN	142	1.067	0.94	1.202	0.887	1.294	1.406	0.007	1.343	1.047	2.27	1.159	0.364	1.191	0.973	1.419
6	148.51	152.34	50.13	sp|Q01082|SPTB2_HUMAN	Spectrin beta chain, non-erythrocytic 1	HUMAN	138	0.54	0.137	1.368	0.377	0.738	1.076	0.294	1.213	0.887	1.282	2.148	0	1.33	1.614	4.055
7	143.03	144.06	41.81	sp|O75369|FLNB_HUMAN	Filamin-B	HUMAN	134	0.824	0.659	1.159	0.649	0.955	2.148	0.001	1.514	1.419	3.837	3.499	0	1.66	2.109	8.091
8	97.62	98.53	76.09	sp|P10809|CH60_HUMAN	60 kDa heat shock protein, mitochondrial	HUMAN	179	1.871	0.149	1.259	1.486	2.489	1.644	0.158	1.225	1.343	1.959	1.5	0.38	1.191	1.259	1.854
9	95.34	99.43	42.03	sp|Q13576|IQGA2_HUMAN	Ras GTPase-activating-like protein IQGAP2	HUMAN	78	0.745	0.544	1.294	0.592	0.964	0.545	0.098	1.57	0.302	0.855	0.929	0.75	1.282	0.738	1.191
10	93.73	96.36	56.37	sp|P11498|PYC_HUMAN	Pyruvate carboxylase, mitochondrial	HUMAN	113	0.912	0.289	1.271	0.655	1.159	1.213	0.253	1.282	0.946	1.57	0.731	0.5	1.282	0.545	0.938
11	92.22	94.26	39.4	sp|Q00610|CLH1_HUMAN	Clathrin heavy chain 1	HUMAN	88	1.514	0.47	1.355	1.117	2.27	1.33	0.544	1.236	1.076	1.629	2.535	0.001	1.514	1.675	4.487
12	92.01	93.12	77.85	sp|P05787|K2C8_HUMAN	Keratin, type II cytoskeletal 8	HUMAN	108	1.38	0.244	1.294	1.067	1.77	3.597	0.111	1.69	2.128	6.855	10.666	0.01	2.128	5.012	27.04
13	88.91	93.08	49.15	sp|Q9P2E9|RRBP1_HUMAN	Ribosome-binding protein 1	HUMAN	78	0.479	0	1.5	0.337	0.718	0.36	0	1.542	0.198	0.555	0.461	0.025	1.514	0.299	0.698
14	88.85	90.27	66.49	sp|P23141|EST1_HUMAN	Liver carboxylesterase 1	HUMAN	205	1.019	0.284	1.086	0.938	1.117	0.745	0.003	1.107	0.661	0.824	0.096	0	1.754	0.054	0.169
15	86.64	88.71	63.67	sp|O43707|ACTN4_HUMAN	Alpha-actinin-4	HUMAN	124	0.631	0.243	1.368	0.449	0.863	1.107	0.759	1.202	0.92	1.754	1.959	0	1.294	1.514	3.467
16	86	87.52	58.76	sp|O75891|AL1L1_HUMAN	Cytosolic 10-formyltetrahydrofolate dehydrogenase	HUMAN	96	0.938	0.606	1.138	0.832	1.067	0.759	0.287	1.159	0.643	0.879	0.692	0.036	1.202	0.57	0.832
17	85.55	85.79	30.54	sp|Q09666|AHNK_HUMAN	Neuroblast differentiation-associated protein AHNAK	HUMAN	109	0.54	0.016	1.38	0.353	0.745	1.18	0.349	1.159	1.019	1.77	3.076	0	1.472	2.089	7.178
18	85.1	87.55	54.92	sp|P14625|ENPL_HUMAN	Endoplasmin	HUMAN	98	1.406	0.04	1.213	1.159	1.803	0.614	0.01	1.202	0.515	0.738	0.344	0	1.38	0.244	0.474
19	82.43	83.45	78.84	sp|P05783|K1C18_HUMAN	Keratin, type I cytoskeletal 18	HUMAN	121	1.556	0.014	1.318	1.18	1.837	4.055	0	2.27	1.786	5.297	13.804	0	2.489	5.546	20.701
20	80.16	82.59	54.61	sp|P25705|ATPA_HUMAN	ATP synthase subunit alpha, mitochondrial	HUMAN	98	0.824	0.583	1.213	0.679	1	0.824	0.571	1.202	0.614	0.991	1.225	0.155	1.191	1.028	1.472
21	79.82	81.43	28.1	sp|Q9Y490|TLN1_HUMAN	Talin-1	HUMAN	67	1.18	0.382	1.282	0.92	1.542	1.419	0.885	1.343	1.057	2.07	2.032	0.337	1.33	1.528	2.831
22	79.26	80.79	38.97	sp|P01024|CO3_HUMAN	Complement C3	HUMAN	63	1.225	0.991	1.368	0.895	1.82	1.148	0.488	1.393	0.824	1.629	1.722	0.107	1.445	1.191	3.048
23	78.91	80.17	67.2	sp|P00367|DHE3_HUMAN	Glutamate dehydrogenase 1, mitochondrial	HUMAN	153	1.107	0.487	1.127	0.982	1.247	0.794	0.741	1.191	0.655	0.946	0.174	0.002	1.432	0.111	0.249
24	78.81	80.44	74.47	sp|P05091|ALDH2_HUMAN	Aldehyde dehydrogenase, mitochondrial	HUMAN	170	1.18	0.886	1.159	1.019	1.393	0.752	0.831	1.169	0.625	0.879	0.57	0.007	1.259	0.453	0.718
25	78.35	80.31	42.43	sp|P35573|GDE_HUMAN	Glycogen debranching enzyme	HUMAN	95	1.754	0.864	1.585	1.107	2.535	2.128	0.663	1.514	1.406	3.02	1.837	0.742	1.528	1.202	2.559
26	78.08	79.37	73.53	sp|P06576|ATPB_HUMAN	ATP synthase subunit beta, mitochondrial	HUMAN	144	0.794	0.441	1.33	0.597	1.057	1.459	0.768	1.343	1.086	1.854	0.752	0.224	1.282	0.52	0.964
27	77.57	78.54	77.6	sp|P00325|ADH1B_HUMAN	Alcohol dehydrogenase 1B	HUMAN	147	0.912	0.431	1.393	0.637	1.271	0.597	0.36	1.445	0.387	0.863	0.429	0.056	1.38	0.275	0.592
28	75.91	76.87	64.18	sp|Q08426|ECHP_HUMAN	Peroxisomal bifunctional enzyme	HUMAN	97	0.731	0.857	1.271	0.603	0.929	0.802	0.791	1.247	0.637	1	0.205	0	1.803	0.137	0.37
29	74.69	75.33	40.81	sp|Q06278|ADO_HUMAN	Aldehyde oxidase	HUMAN	78	0.946	0.276	1.225	0.773	1.159	0.991	0.372	1.213	0.824	1.202	0.55	0.019	1.318	0.377	0.724
30	73.75	75.02	67.32	sp|P54868|HMCS2_HUMAN	Hydroxymethylglutaryl-CoA synthase, mitochondrial	HUMAN	126	0.679	0.033	1.191	0.545	0.809	0.466	0.001	1.282	0.308	0.597	0.185	0	1.675	0.054	0.31
31	72.91	74.74	77.36	sp|P07237|PDIA1_HUMAN	Protein disulfide-isomerase	HUMAN	135	1.019	0.652	1.127	0.904	1.191	0.614	0.508	1.294	0.511	0.794	0.525	0.02	1.225	0.453	0.643
32	71.87	72.72	53.05	sp|P11586|C1TC_HUMAN	C-1-tetrahydrofolate synthase, cytoplasmic	HUMAN	74	1.057	0.705	1.213	0.871	1.282	0.698	0.051	1.236	0.57	0.863	0.191	0	1.888	0.132	0.36
33	70.14	72.55	57.01	sp|P40939|ECHA_HUMAN	Trifunctional enzyme subunit alpha, mitochondrial	HUMAN	98	0.879	0.529	1.191	0.731	1.047	0.745	0.202	1.259	0.575	0.938	1.202	0.149	1.213	0.991	1.472
34	69.76	69.96	62.91	sp|Q08AH3|ACS2A_HUMAN	Acyl-coenzyme A synthetase ACSM2A, mitochondrial	HUMAN	79	1.107	0.899	1.445	0.766	1.6	0.625	0.425	1.69	0.36	1.057	0.871	0.721	1.905	0.449	1.66
35	66.93	68.87	47.14	sp|Q14697|GANAB_HUMAN	Neutral alpha-glucosidase AB	HUMAN	77	0.955	0.939	1.213	0.787	1.159	0.649	0.279	1.38	0.445	0.895	0.334	0.007	1.644	0.209	0.55
36	66.74	76.54	23.35	sp|P21333|FLNA_HUMAN	Filamin-A	HUMAN	56	1.368	0.302	1.33	1.028	1.941	2.07	0.126	1.406	1.472	3.767	6.792	0.017	1.629	4.169	14.191
37	66.68	67.28	69.26	sp|P04040|CATA_HUMAN	Catalase	HUMAN	129	0.973	0.79	1.127	0.871	1.096	0.565	0.001	1.169	0.406	0.661	0.105	0	1.722	0.05	0.18
38	66.14	67.72	53.94	sp|P08133|ANXA6_HUMAN	Annexin A6	HUMAN	89	0.631	0.062	1.247	0.483	0.787	0.384	0	1.393	0.263	0.535	0.535	0.027	1.33	0.402	0.711
39	65.9	66	87.24	sp|P21549|SPYA_HUMAN	Serine--pyruvate aminotransferase	HUMAN	128	2.148	0.025	1.282	1.675	2.63	1.445	0.543	1.368	1.057	1.69	0.492	0.119	1.368	0.406	0.673
40	65.7	67.79	55.5	sp|P11021|GRP78_HUMAN	78 kDa glucose-regulated protein	HUMAN	105	1.038	0.504	1.138	0.912	1.18	0.515	0.115	1.38	0.409	0.711	0.57	0.157	1.247	0.445	0.711
41	65.58	67.09	57.14	sp|P02768|ALBU_HUMAN	Serum albumin	HUMAN	77	0.773	0.523	1.18	0.619	0.912	0.163	0.001	2.291	0.09	0.373	0.116	0	2.489	0.072	0.288
42	65.36	66.46	71.6	sp|P80404|GABT_HUMAN	4-aminobutyrate aminotransferase, mitochondrial	HUMAN	101	0.982	0.208	1.148	0.847	1.127	0.847	0.965	1.202	0.731	1.019	0.643	0.205	1.294	0.506	0.832
43	65.01	65.18	64.4	sp|P07099|HYEP_HUMAN	Epoxide hydrolase 1	HUMAN	92	1	0.589	1.148	0.871	1.148	0.685	0.158	1.169	0.581	0.802	0.161	0.003	1.837	0.095	0.296
44	64.68	66.31	73.68	sp|Q04828|AK1C1_HUMAN	Aldo-keto reductase family 1 member C1	HUMAN	110
45	63.63	64.8	62.66	sp|Q16822|PCKGM_HUMAN	Phosphoenolpyruvate carboxykinase [GTP], mitochondrial	HUMAN	101	1.038	0.726	1.148	0.904	1.191	1.306	0.753	1.213	1.076	1.66	0.445	0.006	1.5	0.316	0.667
46	62.4	66.07	30.77	sp|P42704|LPPRC_HUMAN	Leucine-rich PPR motif-containing protein, mitochondrial	HUMAN	55	0.766	0.425	1.38	0.55	1.057	0.692	0.286	1.419	0.492	0.982	0.308	0.05	1.837	0.161	0.565
47	61.3	64.31	78.42	sp|P08319|ADH4_HUMAN	Alcohol dehydrogenase 4	HUMAN	152	1.786	0.026	1.138	1.57	2.014	0.964	0.883	1.107	0.871	1.067	0.215	0.005	1.282	0.149	0.275
48	60.19	61.62	41.38	sp|P13639|EF2_HUMAN	Elongation factor 2	HUMAN	65	1.514	0.024	1.306	1.159	2.014	1.77	0.004	1.355	1.306	2.559	2.051	0	1.355	1.514	3.133
49	59.99	61.79	49.47	sp|P06737|PYGL_HUMAN	Glycogen phosphorylase, liver form	HUMAN	72	0.847	0.18	1.202	0.692	1.019	0.698	0.017	1.202	0.565	0.839	0.705	0.071	1.213	0.56	0.855
50	59.68	60.74	80.35	sp|P42765|THIM_HUMAN	3-ketoacyl-CoA thiolase, mitochondrial	HUMAN	104	1.368	0.757	1.282	1.067	1.754	0.55	0.91	1.282	0.445	0.705	0.254	0.111	1.57	0.158	0.398
51	59.51	60.36	73.5	sp|P06733|ENOA_HUMAN	Alpha-enolase	HUMAN	114	1.486	0.136	1.271	1.169	2.535	1.995	0.004	1.419	1.406	4.325	3.221	0	1.528	2.109	8.318
52	59.36	59.54	48.71	sp|P33121|ACSL1_HUMAN	Long-chain-fatty-acid--CoA ligase 1	HUMAN	81	0.705	0.049	1.225	0.57	0.863	0.545	0.004	1.271	0.373	0.692	0.331	0	1.445	0.207	0.479
53	59.14	60.61	49.4	sp|P02545|LMNA_HUMAN	Prelamin-A/C	HUMAN	64	0.802	0.866	1.33	0.608	1.067	1.6	0.04	1.5	1.067	2.168	2.228	0	1.66	1.343	3.981
54	58.62	60.91	55.57	sp|P51659|DHB4_HUMAN	Peroxisomal multifunctional enzyme type 2	HUMAN	80	0.637	0.235	1.355	0.413	0.863	0.402	0.051	1.754	0.258	0.705	0.492	0.223	1.514	0.316	0.745
55	57.49	59.01	48.06	sp|P13667|PDIA4_HUMAN	Protein disulfide-isomerase A4	HUMAN	68	1.38	0.079	1.247	1.107	1.69	0.679	0.023	1.247	0.501	0.847	0.35	0.001	1.69	0.198	0.592
56	57.47	58.7	54.71	sp|P55072|TERA_HUMAN	Transitional endoplasmic reticulum ATPase	HUMAN	54	1	0.251	1.419	0.705	1.445	0.855	0.67	1.406	0.597	1.202	1.837	0.01	1.419	1.294	3.597
57	57.33	57.86	71.99	sp|P31513|FMO3_HUMAN	Dimethylaniline monooxygenase [N-oxide-forming] 3	HUMAN	68	1.127	0.775	1.213	0.929	1.368	0.787	0.539	1.225	0.637	0.964	0.205	0.004	1.556	0.103	0.319
58	57.1	58.13	60.79	sp|P04843|RPN1_HUMAN	Dolichyl-diphosphooligosaccharide--protein glycosyltransferase subunit 1	HUMAN	57	0.511	0.012	1.459	0.34	0.745	1.127	0.655	1.213	0.929	1.368	0.667	0.469	1.355	0.506	0.904
59	56.37	57.74	65.94	sp|O75874|IDHC_HUMAN	Isocitrate dehydrogenase [NADP] cytoplasmic	HUMAN	72	0.895	0.923	1.213	0.738	1.086	1.107	0.629	1.213	0.912	1.355	1.127	0.597	1.202	0.938	1.368
60	56.27	57.46	52.44	sp|P30613|KPYR_HUMAN	Pyruvate kinase isozymes R/L	HUMAN	53	0.724	0.31	1.271	0.57	0.92	0.673	0.022	1.271	0.525	0.855	0.265	0	1.6	0.134	0.425
61	55.83	56.71	65.94	sp|P30101|PDIA3_HUMAN	Protein disulfide-isomerase A3	HUMAN	88	1.191	0.028	1.18	1.009	1.406	0.581	0.11	1.343	0.406	0.78	0.449	0.005	1.57	0.328	0.705
62	55.57	55.9	73.71	sp|P68371|TBB4B_HUMAN	Tubulin beta-4B chain	HUMAN	102	0.973	0.869	7.943	0.122	7.727	1.486	0.513	3.499	0.425	5.2	1.959	0.324	2.109	0.929	4.093
63	55.5	57.67	42.35	sp|P23378|GCSP_HUMAN	Glycine dehydrogenase [decarboxylating], mitochondrial	HUMAN	69	0.299	0.058	1.977	0.2	0.592	0.745	0.909	1.445	0.545	1.076	0.37	0.237	1.459	0.251	0.54
64	54.61	54.87	58.67	sp|P63261|ACTG_HUMAN	Actin, cytoplasmic 2	HUMAN	140	1.754	0.882	1.432	1.225	3.767	2.582	0.025	1.528	1.69	4.406	3.192	0.015	1.57	2.032	5.248
64	0	54.87	58.67	sp|P60709|ACTB_HUMAN	Actin, cytoplasmic 1	HUMAN	140
65	54.52	55.87	46.51	sp|Q9UL12|SARDH_HUMAN	Sarcosine dehydrogenase, mitochondrial	HUMAN	57	0.855	0.308	1.236	0.673	1.057	0.738	0.134	1.294	0.525	0.955	0.586	0.012	1.355	0.441	0.794
66	54.45	56.05	68.85	sp|P24752|THIL_HUMAN	Acetyl-CoA acetyltransferase, mitochondrial	HUMAN	106	0.667	0.704	1.225	0.56	0.817	0.363	0.204	1.486	0.27	0.54	0.251	0.088	1.754	0.16	0.441
67	54.22	54.92	67.48	sp|Q3LXA3|DHAK_HUMAN	Bifunctional ATP-dependent dihydroxyacetone kinase/FAD-AMP lyase (cyclizing)	HUMAN	71	1.067	0.959	1.148	0.929	1.38	0.773	0.336	1.236	0.619	0.955	0.492	0.001	1.419	0.185	0.698
68	53.68	54.76	76.51	sp|P00505|AATM_HUMAN	Aspartate aminotransferase, mitochondrial	HUMAN	80	2.559	0.017	1.66	1.542	4.406	1.38	0.38	1.259	1.096	1.722	0.196	0.008	2.228	0.127	0.437
69	53.63	53.99	69.58	sp|P09110|THIK_HUMAN	3-ketoacyl-CoA thiolase, peroxisomal	HUMAN	66	1.107	0.609	1.247	0.887	1.393	1.019	0.744	1.318	0.773	1.247	0.258	0.123	1.472	0.174	0.38
70	53.27	54.72	64.5	sp|P68104|EF1A1_HUMAN	Elongation factor 1-alpha 1	HUMAN	92	1.247	0.301	1.33	0.938	2.128	1	0.77	1.355	0.738	1.306	1.738	0.088	1.459	1.191	2.965
71	53.21	55.52	39.89	sp|P07900|HS90A_HUMAN	Heat shock protein HSP 90-alpha	HUMAN	68	1.343	0.616	1.343	1	2.032	1.905	0.064	1.432	1.33	3.311	1.706	0.013	1.406	1.213	2.679
72	52.97	53.03	68.79	sp|P50440|GATM_HUMAN	Glycine amidinotransferase, mitochondrial	HUMAN	89	1.528	0.132	1.282	1.191	1.995	0.718	0.025	1.294	0.474	0.929	0.417	0.154	1.6	0.334	0.667
73	52.7	53.41	53.62	sp|Q9Y2P5|S27A5_HUMAN	Bile acyl-CoA synthetase	HUMAN	52	1.019	0.855	1.38	0.738	1.528	0.692	0.457	1.306	0.488	0.904	0.24	0.013	1.82	0.142	0.437
74	51.42	52.77	36.29	sp|P22314|UBA1_HUMAN	Ubiquitin-like modifier-activating enzyme 1	HUMAN	44	0.991	0.752	1.419	0.608	1.406	1.343	0.125	1.343	1	1.888	1.888	0.021	1.419	1.33	2.992
75	51.4	53.81	37.92	sp|P55157|MTP_HUMAN	Microsomal triglyceride transfer protein large subunit	HUMAN	60	1.542	0.148	1.368	1.127	2.089	0.421	0.335	1.355	0.256	0.57	0.27	0.043	1.343	0.128	0.363
76	51.18	52.38	71.15	sp|P05062|ALDOB_HUMAN	Fructose-bisphosphate aldolase B	HUMAN	112	1.528	0.289	1.271	1.202	1.959	1.028	0.743	1.236	0.832	1.225	0.649	0.059	1.213	0.52	0.787
77	51.08	52.03	59.63	sp|Q02252|MMSA_HUMAN	Methylmalonate-semialdehyde dehydrogenase [acylating], mitochondrial	HUMAN	73	1.009	0.93	1.191	0.847	1.225	0.655	0.143	1.318	0.421	0.863	0.488	0.005	1.445	0.236	0.705
78	50.34	65.63	24.41	sp|Q7Z406|MYH14_HUMAN	Myosin-14	HUMAN	59	0.679	0.528	2.128	0.384	1.445	0.745	0.776	1.803	0.325	1.343	2.489	0.032	1.959	1.271	7.727
79	49.33	50.7	59.96	sp|P36871|PGM1_HUMAN	Phosphoglucomutase-1	HUMAN	64	1.38	0.028	1.225	1.127	1.803	0.809	0.872	1.282	0.619	1.038	0.661	0.346	1.318	0.483	0.871
80	48.25	50.38	52.15	sp|Q9UJS0|CMC2_HUMAN	Calcium-binding mitochondrial carrier protein Aralar2	HUMAN	43	0.863	0.803	1.38	0.667	1.191	0.817	0.427	1.38	0.625	1.127	0.457	0.108	1.6	0.337	0.731
81	47.95	48.16	59.2	sp|Q71U36|TBA1A_HUMAN	Tubulin alpha-1A chain	HUMAN	90
82	47.54	48.53	67.21	sp|O60701|UGDH_HUMAN	UDP-glucose 6-dehydrogenase	HUMAN	49	1.644	0.009	1.306	1.259	2.754	2.228	0	1.38	1.614	4.018	1.148	0.412	1.393	0.824	1.629
83	46.29	47.96	45.51	sp|P11712|CP2C9_HUMAN	Cytochrome P450 2C9	HUMAN	60	0.643	0.149	1.419	0.425	0.912	0.299	0.026	1.614	0.153	0.483	0.268	0.04	1.754	0.095	0.47
84	45.98	48.17	41.24	sp|P38646|GRP75_HUMAN	Stress-70 protein, mitochondrial	HUMAN	48	1.225	0.531	1.393	0.879	1.69	0.92	0.392	1.282	0.705	1.18	1.629	0.39	1.528	1.067	2.655
85	45.83	46.45	61.44	sp|Q13228|SBP1_HUMAN	Selenium-binding protein 1	HUMAN	52	1.318	0.397	1.306	1.009	1.754	1.38	0.175	1.33	1.038	1.905	0.718	0.344	1.355	0.53	0.973
86	45.51	46.48	12.87	sp|Q14204|DYHC1_HUMAN	Cytoplasmic dynein 1 heavy chain 1	HUMAN	44	1.556	0.294	1.706	0.912	2.754	2.27	0.006	1.722	1.318	5.058	2.466	0.027	1.871	1.318	4.831
87	45.48	46.96	58.96	sp|O95954|FTCD_HUMAN	Formimidoyltransferase-cyclodeaminase	HUMAN	44	1.368	0.228	1.236	1.107	1.786	1.009	0.566	1.236	0.817	1.259	0.832	0.031	1.236	0.679	1.028
88	45.28	51.21	49.38	sp|P11142|HSP7C_HUMAN	Heat shock cognate 71 kDa protein	HUMAN	67	0.929	0.506	1.282	0.731	1.191	1.486	0.323	1.282	1.159	2.489	1.6	0.005	1.33	1.202	2.63
89	44.77	46.17	60.92	sp|P00966|ASSY_HUMAN	Argininosuccinate synthase	HUMAN	80	0.78	0.491	1.169	0.649	0.912	0.794	0.324	1.169	0.673	0.929	0.261	0	1.66	0.12	0.433
90	44.48	46.35	30.39	sp|Q13423|NNTM_HUMAN	NAD(P) transhydrogenase, mitochondrial	HUMAN	42	0.655	0.523	1.472	0.38	0.964	0.938	0.619	1.355	0.53	1.271	0.53	0.047	1.5	0.38	0.794
91	44.34	46.51	53.54	sp|Q16851|UGPA_HUMAN	UTP--glucose-1-phosphate uridylyltransferase	HUMAN	61	0.773	0.306	1.169	0.637	0.904	0.637	0.027	1.247	0.501	0.794	0.525	0.032	1.306	0.34	0.685
92	43.82	44.66	58.87	sp|Q93088|BHMT1_HUMAN	Betaine--homocysteine S-methyltransferase 1	HUMAN	61	0.832	0.244	1.259	0.655	1.047	0.809	0.101	1.259	0.643	1.019	0.391	0.003	1.486	0.256	0.581
93	43.81	44.15	46.82	sp|P16435|NCPR_HUMAN	NADPH--cytochrome P450 reductase	HUMAN	40	0.766	0.676	1.355	0.56	1.038	1.271	0.054	1.318	0.964	1.837	1.191	0.391	1.355	0.879	1.738
94	43.67	45.23	27.94	sp|P02671|FIBA_HUMAN	Fibrinogen alpha chain	HUMAN	39	1.528	0.012	1.38	1.107	2.729	2.228	0.048	1.514	1.472	3.945	7.112	0	1.675	4.246	13.932
95	43.52	44.48	77.24	sp|P30084|ECHM_HUMAN	Enoyl-CoA hydratase, mitochondrial	HUMAN	86	1.306	0.568	1.318	0.991	1.706	1.675	0.421	1.259	1.33	2.109	0.433	0.941	1.6	0.219	0.692
96	43.1	46.26	23.28	sp|P0C0L5|CO4B_HUMAN	Complement C4-B	HUMAN	42	0.685	0.184	1.343	0.457	0.92	0.449	0.231	1.585	0.265	0.711	0.718	0.426	1.368	0.461	0.982
96	0	44.14	21.73	sp|P0C0L4|CO4A_HUMAN	Complement C4-A	HUMAN	40
97	42.76	43.04	38.11	sp|P02787|TRFE_HUMAN	Serotransferrin	HUMAN	46	1.009	0.814	1.236	0.817	1.225	0.711	0.109	1.318	0.56	0.938	0.673	0.395	1.343	0.52	0.904
98	42.49	43.03	70.48	sp|P32754|HPPD_HUMAN	4-hydroxyphenylpyruvate dioxygenase	HUMAN	51	0.802	0.605	1.271	0.592	1.019	0.673	0.033	1.318	0.506	0.887	0.718	0.017	1.247	0.479	0.895
99	42.47	42.94	62.53	sp|P49753|ACOT2_HUMAN	Acyl-coenzyme A thioesterase 2, mitochondrial	HUMAN	44	0.698	0.249	1.406	0.377	0.982	0.433	0.225	1.57	0.265	0.679	0.586	0.073	1.5	0.231	0.879
100	42.07	43.13	42.29	sp|P49748|ACADV_HUMAN	Very long-chain specific acyl-CoA dehydrogenase, mitochondrial	HUMAN	55	1.138	0.262	1.271	0.895	1.432	0.973	0.793	1.33	0.745	1.294	0.453	0.181	1.343	0.291	0.608
101	41.95	43.37	33.03	sp|Q9Y4L1|HYOU1_HUMAN	Hypoxia up-regulated protein 1	HUMAN	37	1.096	0.938	1.432	0.766	1.556	1.117	0.822	1.445	0.773	1.57	0.565	0.063	1.528	0.187	0.863
102	41.66	43.7	69.19	sp|Q9UJM8|HAOX1_HUMAN	Hydroxyacid oxidase 1	HUMAN	53	1.282	0.455	1.213	1.057	1.556	0.483	0.004	1.486	0.263	0.718	0.273	0.001	1.486	0.12	0.406
103	41.63	42.81	60.33	sp|P22307|NLTP_HUMAN	Non-specific lipid-transfer protein	HUMAN	58	1	0.797	1.213	0.824	1.191	0.136	0.012	3.499	0.078	0.474	0.832	0.645	1.236	0.679	1.028
104	41.61	54.41	60.88	sp|P00352|AL1A1_HUMAN	Retinal dehydrogenase 1	HUMAN	102	1.127	0.916	1.169	0.964	1.33	0.603	0.364	1.406	0.483	0.847	0.679	0.094	1.236	0.56	0.839
105	41.53	42.14	41.92	sp|P21980|TGM2_HUMAN	Protein-glutamine gamma-glutamyltransferase 2	HUMAN	52	3.02	0.001	1.69	1.786	5.754	4.92	0	1.738	2.831	10.666	7.244	0	1.754	4.13	15.849
106	41.47	52.09	53.54	sp|P48735|IDHP_HUMAN	Isocitrate dehydrogenase [NADP], mitochondrial	HUMAN	70	1.368	0.462	1.169	1.169	1.6	1.202	0.272	1.169	1.028	1.406	1.445	0.06	1.159	1.247	1.66
107	41.21	42.21	35.88	sp|P21399|ACOC_HUMAN	Cytoplasmic aconitate hydratase	HUMAN	42	0.871	0.391	1.318	0.655	1.148	0.887	0.592	1.318	0.667	1.169	0.824	0.951	1.343	0.619	1.107
108	41.16	41.8	52.4	sp|P30038|AL4A1_HUMAN	Delta-1-pyrroline-5-carboxylate dehydrogenase, mitochondrial	HUMAN	67	1.738	0.525	1.368	1.271	2.168	1.028	0.796	1.282	0.802	1.282	1.213	0.708	1.225	0.991	1.486
109	40.73	41.39	64.31	sp|P07355|ANXA2_HUMAN	Annexin A2	HUMAN	57	2.63	0.117	1.445	1.82	5.248	6.026	0.049	1.66	3.631	12.589	20.893	0.006	1.754	11.912	38.019
110	40.69	41.26	85.56	sp|P30086|PEBP1_HUMAN	Phosphatidylethanolamine-binding protein 1	HUMAN	65	1.294	0.216	1.202	1.076	1.542	0.597	0.19	1.306	0.47	0.78	0.718	0.467	1.225	0.441	0.879
111	40.62	46.19	58.99	sp|P30837|AL1B1_HUMAN	Aldehyde dehydrogenase X, mitochondrial	HUMAN	57	1.038	0.555	1.318	0.787	1.306	0.705	0.183	1.294	0.402	0.912	0.466	0.044	1.57	0.242	0.731
112	39.67	40.28	75.41	sp|Q7Z4W1|DCXR_HUMAN	L-xylulose reductase	HUMAN	62	1.6	0.228	1.306	1.225	2.07	1.236	0.412	1.282	0.964	1.629	0.194	0.175	2.291	0.146	0.445
113	39.55	40.94	29.67	sp|Q7KZF4|SND1_HUMAN	Staphylococcal nuclease domain-containing protein 1	HUMAN	37	0.938	0.937	1.432	0.655	1.343	0.855	0.797	1.419	0.581	1.213	1.169	0.613	1.393	0.839	1.629
114	39.13	41.03	9.96	sp|P78527|PRKDC_HUMAN	DNA-dependent protein kinase catalytic subunit	HUMAN	33	1.306	0.456	2.443	0.535	3.373	1.514	0.307	1.406	1.076	2.208	1.318	0.446	2.148	0.614	2.992
115	39	39.55	67.46	sp|P04406|G3P_HUMAN	Glyceraldehyde-3-phosphate dehydrogenase	HUMAN	87	1.191	0.846	1.169	1.019	1.393	1.057	0.848	1.18	0.895	1.236	0.705	0.676	1.259	0.53	0.887
116	38.67	40.4	23.86	sp|O43795|MYO1B_HUMAN	Unconventional myosin-Ib	HUMAN	29	0.78	0.933	1.585	0.305	1.236	0.817	0.749	1.486	0.511	1.213	1.486	0.156	1.343	1.107	2.089
117	38.23	39.67	48.94	sp|P28838|AMPL_HUMAN	Cytosol aminopeptidase	HUMAN	38	1.047	0.223	1.432	0.731	1.393	1.047	0.48	1.306	0.802	1.368	0.855	0.219	1.306	0.655	1.117
118	38.21	39.13	55.06	sp|P55084|ECHB_HUMAN	Trifunctional enzyme subunit beta, mitochondrial	HUMAN	48	0.809	0.616	1.271	0.608	1.028	0.731	0.215	1.318	0.511	0.964	0.973	0.897	1.236	0.78	1.202
119	37.77	38.09	61.05	sp|Q96KP4|CNDP2_HUMAN	Cytosolic non-specific dipeptidase	HUMAN	45	1.247	0.457	1.294	0.964	1.585	1.528	0.202	1.38	1.107	2.128	1.556	0.086	1.393	1.117	2.128
120	37.71	38.49	49.49	sp|P43490|NAMPT_HUMAN	Nicotinamide phosphoribosyltransferase	HUMAN	29	3.404	0	1.57	2.168	8.63	4.571	0	1.629	2.805	11.588	4.966	0	1.614	3.076	12.706
121	37.66	38.01	30.77	sp|Q04446|GLGB_HUMAN	1,4-alpha-glucan-branching enzyme	HUMAN	34	0.56	0.033	1.5	0.313	0.839	1.259	0.384	1.355	0.929	1.77	1.019	0.988	1.33	0.766	1.355
122	37.57	40.2	46.79	sp|P26038|MOES_HUMAN	Moesin	HUMAN	37	2.559	0.028	1.514	1.69	7.244	4.325	0	1.614	2.679	18.03	7.87	0	1.675	4.699	29.648
123	37.52	37.85	50.84	sp|P27797|CALR_HUMAN	Calreticulin	HUMAN	47	1.528	0.246	1.225	1.247	1.923	0.855	0.127	1.191	0.614	1.019	0.802	0.275	1.213	0.643	0.973
124	37.36	37.81	52.43	sp|P11509|CP2A6_HUMAN	Cytochrome P450 2A6	HUMAN	48	0.461	0.046	1.318	0.319	0.608	0.227	0.001	1.486	0.142	0.337	0.09	0	1.77	0.035	0.16
125	37.14	37.8	75.87	sp|P60174|TPIS_HUMAN	Triosephosphate isomerase	HUMAN	64	1.169	0.095	1.225	0.955	1.445	1.086	0.227	1.225	0.887	1.38	1.66	0.029	1.343	1.236	2.228
126	37.01	37.58	43.88	sp|O95831|AIFM1_HUMAN	Apoptosis-inducing factor 1, mitochondrial	HUMAN	36	0.982	0.232	1.271	0.766	1.247	0.461	0.006	1.432	0.278	0.661	0.328	0.007	1.66	0.158	0.545
127	36.98	39.28	27.16	sp|P53396|ACLY_HUMAN	ATP-citrate synthase	HUMAN	26	1.107	0.764	1.318	0.839	1.486	0.787	0.294	1.318	0.52	1.038	0.895	0.763	1.343	0.661	1.202
128	36.74	37.23	53.77	sp|P34897|GLYM_HUMAN	Serine hydroxymethyltransferase, mitochondrial	HUMAN	41	0.731	0.673	1.432	0.457	1.047	0.586	0.275	1.5	0.37	0.879	0.946	0.357	1.393	0.47	1.318
129	36.13	37.14	66.67	sp|Q06323|PSME1_HUMAN	Proteasome activator complex subunit 1	HUMAN	38	0.724	0.4	1.294	0.525	0.938	0.752	0.284	1.271	0.501	0.955	0.738	0.657	1.306	0.545	0.964
130	35.72	37.3	51.17	sp|P34913|HYES_HUMAN	Bifunctional epoxide hydrolase 2	HUMAN	37	1.009	0.925	1.368	0.738	1.38	0.78	0.377	1.486	0.449	1.159	0.759	0.763	1.77	0.417	1.343
131	35.65	36.08	54.93	sp|P00738|HPT_HUMAN	Haptoglobin	HUMAN	31	1.067	0.789	1.282	0.832	1.38	0.637	0.019	1.282	0.497	0.817	0.787	0.485	1.271	0.614	1
132	35.36	37.64	40.58	sp|P78329|CP4F2_HUMAN	Leukotriene-B(4) omega-hydroxylase 1	HUMAN	38	0.625	0.701	2.489	0.231	1.556	0.506	0.537	2.704	0.163	1.368	0.074	0.265	5.248	0.013	0.391
133	34.99	35.23	44.28	sp|P31040|DHSA_HUMAN	Succinate dehydrogenase [ubiquinone] flavoprotein subunit, mitochondrial	HUMAN	34	1.318	0.194	1.393	0.946	1.959	0.752	0.893	1.459	0.425	1.096	0.724	0.218	1.406	0.506	1.019
134	34.95	35.31	59.08	sp|P17174|AATC_HUMAN	Aspartate aminotransferase, cytoplasmic	HUMAN	49	0.855	0.76	1.38	0.586	1.18	0.887	0.191	1.38	0.603	1.225	0.698	0.13	1.432	0.47	1
135	34.91	35.57	46.94	sp|P49419|AL7A1_HUMAN	Alpha-aminoadipic semialdehyde dehydrogenase	HUMAN	32	0.879	0.896	1.393	0.57	1.225	0.946	0.859	1.343	0.692	1.271	0.631	0.145	1.486	0.413	0.938
136	34.82	36.29	62.39	sp|Q16698|DECR_HUMAN	2,4-dienoyl-CoA reductase, mitochondrial	HUMAN	62	1.486	0.363	1.393	1.067	2.014	1.009	0.981	1.706	0.592	1.406	0.225	0.247	1.5	0.149	0.337
137	34.8	35.86	40	sp|O14975|S27A2_HUMAN	Very long-chain acyl-CoA synthetase	HUMAN	34	0.92	0.634	1.343	0.685	1.236	0.649	0.035	1.225	0.511	0.794	0.457	0.018	1.368	0.305	0.625
138	34.75	37.58	82.61	sp|P05089|ARGI1_HUMAN	Arginase-1	HUMAN	58	0.929	0.908	1.247	0.745	1.159	0.501	0.251	1.406	0.366	0.705	0.488	0.122	1.393	0.278	0.679
139	34.67	35.3	57.91	sp|Q16762|THTR_HUMAN	Thiosulfate sulfurtransferase	HUMAN	39	0.724	0.497	1.306	0.535	0.946	0.631	0.828	1.368	0.391	0.863	0.787	0.281	1.225	0.631	0.964
140	34.53	35.61	33.14	sp|Q9UI17|M2GD_HUMAN	Dimethylglycine dehydrogenase, mitochondrial	HUMAN	27	1.459	0.172	1.306	1.117	1.905	0.711	0.764	1.355	0.457	0.964	0.37	0.05	1.542	0.18	0.57
141	34.44	35.3	40.64	sp|P16662|UD2B7_HUMAN	UDP-glucuronosyltransferase 2B7	HUMAN	65	0.711	0.952	1.542	0.433	1.096	0.614	0.228	1.57	0.37	0.964	0.052	0.219	2.188	0.016	0.115
142	34.02	37.31	57.76	sp|P34896|GLYC_HUMAN	Serine hydroxymethyltransferase, cytosolic	HUMAN	44	1.038	0.645	1.459	0.711	1.459	0.973	0.987	1.368	0.705	1.33	0.879	0.967	1.393	0.597	1.225
143	33.94	34.61	53.23	sp|P14550|AK1A1_HUMAN	Alcohol dehydrogenase [NADP(+)]	HUMAN	40	0.982	0.847	1.282	0.766	1.259	0.871	0.545	1.202	0.705	1.047	0.847	0.597	1.213	0.685	1.028
144	33.57	34.33	65.31	sp|P08758|ANXA5_HUMAN	Annexin A5	HUMAN	33	1.675	0.345	1.38	1.213	2.312	2.089	0.036	1.368	1.528	2.911	2.582	0.002	1.419	1.82	3.873
145	33.48	34.18	43.14	sp|P49411|EFTU_HUMAN	Elongation factor Tu, mitochondrial	HUMAN	34	0.871	0.664	1.393	0.592	1.213	1.837	0.22	1.706	1.076	2.805	1.57	0.627	1.5	1.047	2.355
146	33.33	33.55	37.97	sp|P08684|CP3A4_HUMAN	Cytochrome P450 3A4	HUMAN	28	0.698	0.251	1.355	0.515	0.946	0.328	0.002	1.57	0.131	0.515	0.973	0.681	1.282	0.752	1.247
147	33.2	34.19	38.13	sp|P22033|MUTA_HUMAN	Methylmalonyl-CoA mutase, mitochondrial	HUMAN	30	0.832	0.904	1.459	0.608	1.213	0.592	0.028	1.528	0.328	0.904	0.667	0.026	1.556	0.384	1.038
148	33.18	33.81	58.23	sp|Q9UBQ7|GRHPR_HUMAN	Glyoxylate reductase/hydroxypyruvate reductase	HUMAN	49	1.445	0.593	1.225	1.18	1.738	1.019	0.521	1.33	0.766	1.247	0.437	0.083	1.419	0.207	0.619
149	33.13	38.87	53.43	sp|P08670|VIME_HUMAN	Vimentin	HUMAN	43	1.138	0.042	1.294	0.879	1.486	0.973	0.064	1.294	0.745	1.259	1.225	0.033	1.259	0.973	1.57
150	32.88	33.4	55.56	sp|P45954|ACDSB_HUMAN	Short/branched chain specific acyl-CoA dehydrogenase, mitochondrial	HUMAN	48	0.871	0.975	1.271	0.685	1.107	0.394	0.151	1.514	0.254	0.597	0.09	0.033	1.459	0.061	0.131
151	32.84	33.74	32.62	sp|O95479|G6PE_HUMAN	GDH/6PGL endoplasmic bifunctional protein	HUMAN	31	0.964	0.746	1.294	0.745	1.247	1.038	0.527	1.343	0.773	1.393	1.18	0.211	1.294	0.912	1.528
152	32.8	33.17	37.31	sp|P27338|AOFB_HUMAN	Amine oxidase [flavin-containing] B	HUMAN	51	0.724	0.266	1.33	0.363	0.964	0.78	0.655	1.318	0.515	1.028	0.863	0.737	1.306	0.649	1.127
153	32.79	34.57	24.21	sp|Q00341|VIGLN_HUMAN	Vigilin	HUMAN	26	0.698	0.332	1.556	0.36	1.086	0.649	0.344	1.77	0.347	1.148	0.655	0.264	1.69	0.319	1.107
154	32.71	33.9	38.97	sp|Q99798|ACON_HUMAN	Aconitate hydratase, mitochondrial	HUMAN	42	0.643	0.293	1.528	0.223	0.982	1.271	0.265	1.445	0.879	1.941	0.685	0.348	1.472	0.244	1.009
155	32.59	33.98	31.15	sp|P02452|CO1A1_HUMAN	Collagen alpha-1(I) chain	HUMAN	30
156	32.45	33.18	24.93	sp|P19338|NUCL_HUMAN	Nucleolin	HUMAN	21	1.542	0.157	1.33	1.159	2.355	2.489	0.24	1.6	1.556	3.499	2.208	0.009	1.406	1.57	3.945
157	32.39	34.39	55.16	sp|P00558|PGK1_HUMAN	Phosphoglycerate kinase 1	HUMAN	42	1.117	0.231	1.191	0.938	1.343	0.991	0.952	1.191	0.832	1.18	1.472	0.048	1.225	1.202	1.905
158	32.35	44.65	46.49	sp|P08107|HSP71_HUMAN	Heat shock 70 kDa protein 1A/1B	HUMAN	65	3.02	0.001	1.614	1.871	12.359	2.535	0.031	1.556	1.629	5.754	1.486	0.033	1.393	1.067	5.2
159	32.27	32.81	53.92	sp|P07954|FUMH_HUMAN	Fumarate hydratase, mitochondrial	HUMAN	54	1.057	0.995	1.306	0.809	1.294	0.249	0.081	2.443	0.1	0.608	0.291	0.045	2.208	0.096	0.643
160	32.17	33.57	68.79	sp|Q16836|HCDH_HUMAN	Hydroxyacyl-coenzyme A dehydrogenase, mitochondrial	HUMAN	45	0.92	0.92	1.419	0.673	1.306	0.643	0.129	1.406	0.466	0.904	0.213	0.043	2.188	0.099	0.466
161	32.16	32.27	62.14	sp|P16219|ACADS_HUMAN	Short-chain specific acyl-CoA dehydrogenase, mitochondrial	HUMAN	40	0.409	0.631	1.5	0.263	0.614	0.705	0.709	1.5	0.409	1.057	0.655	0.314	1.5	0.425	0.982
162	32.01	33.9	65.36	sp|P00338|LDHA_HUMAN	L-lactate dehydrogenase A chain	HUMAN	56	1.706	0.713	1.393	1.225	2.911	2.655	0.015	1.585	1.675	6.081	2.911	0.011	1.614	1.803	7.047
163	31.77	33.78	42.36	sp|P02675|FIBB_HUMAN	Fibrinogen beta chain	HUMAN	49	4.365	0	1.923	2.27	11.169	5.495	0	1.959	2.805	16.293	15.417	0	1.977	7.798	34.356
164	31.64	31.74	48.86	sp|Q15084|PDIA6_HUMAN	Protein disulfide-isomerase A6	HUMAN	42	0.863	0.955	1.306	0.679	1.127	0.492	0.06	1.459	0.265	0.718	0.511	0.104	1.393	0.299	0.711
165	31.6	32.02	60.67	sp|Q13011|ECH1_HUMAN	Delta(3,5)-Delta(2,4)-dienoyl-CoA isomerase, mitochondrial	HUMAN	47	1.33	0.225	1.343	0.991	1.837	0.673	0.056	1.445	0.384	0.973	0.417	0.109	1.57	0.233	0.655
166	31.58	32.28	74.26	sp|P35232|PHB_HUMAN	Prohibitin	HUMAN	35	0.506	0.427	1.486	0.153	0.752	0.437	0.311	1.556	0.124	0.679	0.904	0.938	1.33	0.685	1.202
167	31.54	33.17	62.16	sp|P08263|GSTA1_HUMAN	Glutathione S-transferase A1	HUMAN	54	0.973	0.479	1.127	0.855	1.096	0.738	0.106	1.202	0.619	0.887	0.425	0	1.368	0.296	0.581
168	31.41	32.19	37.56	sp|P04844|RPN2_HUMAN	Dolichyl-diphosphooligosaccharide--protein glycosyltransferase subunit 2	HUMAN	37	0.895	0.803	1.343	0.661	1.202	0.794	0.708	1.472	0.545	1.169	0.402	0.291	1.82	0.205	0.731
169	31.4	31.91	24.05	sp|Q02218|ODO1_HUMAN	2-oxoglutarate dehydrogenase, mitochondrial	HUMAN	25	0.238	0.327	1.977	0.118	0.47	0.417	0.199	2.032	0.169	0.847	0.731	0.278	1.294	0.535	0.946
170	31.3	32.06	46.94	sp|P05166|PCCB_HUMAN	Propionyl-CoA carboxylase beta chain, mitochondrial	HUMAN	29	0.895	0.672	1.406	0.488	1.259	1.086	0.509	1.406	0.773	1.514	0.752	0.819	1.472	0.37	1.107
171	31.11	32.7	51.67	sp|Q6YN16|HSDL2_HUMAN	Hydroxysteroid dehydrogenase-like protein 2	HUMAN	28	0.625	0.441	1.459	0.35	0.912	0.655	0.759	1.445	0.337	0.946	0.37	0.015	1.66	0.116	0.614
172	30.93	31.79	60.06	sp|P13804|ETFA_HUMAN	Electron transfer flavoprotein subunit alpha, mitochondrial	HUMAN	54	2.032	0.309	1.445	1.406	2.858	2.014	0.39	1.528	1.318	2.831	0.661	0.791	1.445	0.347	0.955
173	30.85	31.48	48.69	sp|P11310|ACADM_HUMAN	Medium-chain specific acyl-CoA dehydrogenase, mitochondrial	HUMAN	44	0.56	0.265	1.486	0.294	0.832	0.625	0.386	1.419	0.347	0.887	0.421	0.041	1.472	0.194	0.619
174	30.84	31.07	61.6	sp|P21695|GPDA_HUMAN	Glycerol-3-phosphate dehydrogenase [NAD(+)], cytoplasmic	HUMAN	26	0.773	0.254	1.355	0.575	1.047	0.54	0.71	1.514	0.261	0.817	0.313	0.154	1.629	0.145	0.511
175	30.78	31.04	50.11	sp|Q93099|HGD_HUMAN	Homogentisate 1,2-dioxygenase	HUMAN	28	1.282	0.082	1.445	0.887	1.754	0.766	0.335	1.432	0.47	1.096	0.56	0.185	1.556	0.198	0.871
176	30.6	30.69	47.55	sp|Q03154|ACY1_HUMAN	Aminoacylase-1	HUMAN	30	1.096	0.397	1.33	0.824	1.5	1.247	0.427	1.33	0.938	1.738	0.895	0.874	1.355	0.661	1.213
177	30.54	31.68	61.54	sp|P40926|MDHM_HUMAN	Malate dehydrogenase, mitochondrial	HUMAN	46	1.343	0.09	1.259	1.067	1.923	1.127	0.984	1.225	0.92	1.406	0.441	0.55	1.38	0.34	0.608
178	30.51	30.86	10.9	sp|P02751|FINC_HUMAN	Fibronectin	HUMAN	22	1.941	0.44	2.992	0.649	3.436	6.194	0.188	1.82	3.404	10.568	16.904	0.075	1.77	9.55	34.995
179	30.41	30.94	67.41	sp|P30041|PRDX6_HUMAN	Peroxiredoxin-6	HUMAN	43	1.047	0.856	1.247	0.839	1.318	1.086	0.886	1.225	0.887	1.343	1.117	0.648	1.236	0.904	1.38
180	30.39	32.32	10.82	sp|Q92616|GCN1L_HUMAN	Translational activator GCN1	HUMAN	22	1.38	0.68	2.377	0.581	3.311	1.445	0.375	1.247	1.159	1.786	1.675	0.292	1.486	1.127	2.489
181	30.29	31.39	47.66	sp|P78371|TCPB_HUMAN	T-complex protein 1 subunit beta	HUMAN	25	1.432	0.887	1.556	0.92	2.188	2.421	0.161	1.905	1.271	4.246	2.312	0.014	1.69	1.368	4.285
182	30.09	32.99	37.19	sp|Q9ULC5|ACSL5_HUMAN	Long-chain-fatty-acid--CoA ligase 5	HUMAN	23	0.802	0.551	1.472	0.52	1.18	0.879	0.92	1.459	0.603	1.282	0.27	0.057	2.512	0.083	0.679
183	29.99	30.12	52.96	sp|P09467|F16P1_HUMAN	Fructose-1,6-bisphosphatase 1	HUMAN	54	0.973	0.797	1.259	0.78	1.225	0.692	0.776	1.38	0.511	0.955	0.316	0.075	1.754	0.192	0.555
184	29.93	29.94	71.84	sp|P16152|CBR1_HUMAN	Carbonyl reductase [NADPH] 1	HUMAN	43	1.282	0.379	1.271	1.009	1.888	1.019	0.584	1.294	0.787	1.33	0.787	0.844	1.343	0.387	1.057
185	29.75	30.43	21.51	sp|P05023|AT1A1_HUMAN	Sodium/potassium-transporting ATPase subunit alpha-1	HUMAN	20	0.581	0.11	1.69	0.256	0.982	0.421	0.338	2.051	0.209	0.863	0.441	0.047	1.959	0.161	0.863
186	29.71	30.16	37.93	sp|Q16134|ETFD_HUMAN	Electron transfer flavoprotein-ubiquinone oxidoreductase, mitochondrial	HUMAN	33	1.343	0.146	1.306	1.028	1.923	0.946	0.902	1.294	0.745	1.225	0.474	0.036	1.393	0.353	0.661
187	29.51	30.33	44.7	sp|Q14117|DPYS_HUMAN	Dihydropyrimidinase	HUMAN	30	0.879	0.576	1.236	0.705	1.086	0.809	0.298	1.368	0.592	1.107	0.225	0.01	1.977	0.095	0.445
188	29.43	30.31	43.03	sp|Q15067|ACOX1_HUMAN	Peroxisomal acyl-coenzyme A oxidase 1	HUMAN	36	1.076	0.454	1.445	0.745	1.6	0.417	0.198	1.854	0.205	0.773	0.511	0.468	1.854	0.288	0.946
189	29.41	31.6	18.5	sp|Q08211|DHX9_HUMAN	ATP-dependent RNA helicase A	HUMAN	22	1.148	0.837	1.905	0.603	2.188	1.259	0.317	1.33	0.946	1.675	1.096	0.939	2.188	0.501	2.399
190	29.35	30.27	35.73	sp|P13796|PLSL_HUMAN	Plastin-2	HUMAN	23	1.247	0.732	2.109	0.592	2.63	1.169	0.813	1.77	0.661	2.089	0.879	0.45	2.729	0.325	2.399
191	29.34	29.6	57.1	sp|O14756|H17B6_HUMAN	17-beta-hydroxysteroid dehydrogenase type 6	HUMAN	25	0.973	0.567	1.5	0.649	1.459	0.56	0.146	1.585	0.316	0.887	0.106	0.074	2.148	0.041	0.227
192	29.33	29.53	78.93	sp|Q99714|HCD2_HUMAN	3-hydroxyacyl-CoA dehydrogenase type-2	HUMAN	29	3.467	0.112	2.466	1.406	7.178	2.63	0.299	2.333	1.127	5.395	1.66	0.6	1.837	0.904	3.105
193	29.21	29.55	45.3	sp|P05141|ADT2_HUMAN	ADP/ATP translocase 2	HUMAN	30	0.603	0.244	1.585	0.328	0.955	0.363	0.805	2.249	0.16	0.817	0.809	0.567	1.445	0.545	1.169
194	29.16	29.8	42.21	sp|P22626|ROA2_HUMAN	Heterogeneous nuclear ribonucleoproteins A2/B1	HUMAN	29	1.028	0.651	1.556	0.661	1.6	0.685	0.276	1.514	0.421	1.038	0.698	0.311	1.754	0.377	1.225
195	29.08	29.41	40.57	sp|O60656|UD19_HUMAN	UDP-glucuronosyltransferase 1-9	HUMAN	44	1.294	0.536	2.07	0.625	2.911	1.047	0.933	3.436	0.305	3.698	1.047	0.907	4.446	0.236	4.656
196	28.8	30.34	35.79	sp|P29401|TKT_HUMAN	Transketolase	HUMAN	30	1.318	0.027	1.368	0.964	2.312	1.585	0.012	1.355	1.169	2.911	1.629	0.135	1.355	1.202	2.805
197	28.73	29.75	53.64	sp|Q02338|BDH_HUMAN	D-beta-hydroxybutyrate dehydrogenase, mitochondrial	HUMAN	27	0.871	0.95	1.472	0.597	1.282	0.738	0.5	1.459	0.394	1.076	0.575	0.947	1.57	0.409	0.904
198	28.69	28.69	93.88	sp|P68871|HBB_HUMAN	Hemoglobin subunit beta	HUMAN	64	4.966	0.033	1.556	3.192	7.943	5.346	0.037	1.644	3.251	8.241	0.205	0.261	2.333	0.082	0.479
199	28.66	38.37	31.32	sp|P11216|PYGB_HUMAN	Glycogen phosphorylase, brain form	HUMAN	47	0.492	0.305	2.089	0.217	1.028	1.107	0.81	1.614	0.685	2.051	2.051	0.37	1.871	1.096	4.365
200	28.47	28.53	73.25	sp|Q08257|QOR_HUMAN	Quinone oxidoreductase	HUMAN	36	1.514	0.095	1.472	1.028	2.858	1.191	0.234	1.38	0.863	1.803	1.57	0.297	1.38	1.138	2.655
201	28.39	29	54.69	sp|Q9UBR1|BUP1_HUMAN	Beta-ureidopropionase	HUMAN	33	0.692	0.04	1.271	0.535	0.879	0.398	0.011	1.419	0.263	0.565	0.57	0.007	1.33	0.394	0.759
202	28.35	29.65	36.02	sp|P23786|CPT2_HUMAN	Carnitine O-palmitoyltransferase 2, mitochondrial	HUMAN	27	0.437	0.092	1.722	0.227	0.752	0.52	0.378	1.542	0.146	0.802	0.36	0.114	1.854	0.196	0.667
203	28.25	29.4	48.57	sp|P22695|QCR2_HUMAN	Cytochrome b-c1 complex subunit 2, mitochondrial	HUMAN	33	0.705	0.538	1.459	0.483	1.028	1.086	0.2	1.306	0.832	1.419	0.832	0.742	1.33	0.625	1.107
204	28.17	29.61	30.91	sp|P05165|PCCA_HUMAN	Propionyl-CoA carboxylase alpha chain, mitochondrial	HUMAN	28	0.47	0.158	1.406	0.31	0.661	0.759	0.622	1.38	0.53	1.047	0.698	0.5	1.406	0.387	0.982
205	28.15	29.07	46.67	sp|Q9Y6N5|SQRD_HUMAN	Sulfide:quinone oxidoreductase, mitochondrial	HUMAN	28	1.77	0.291	1.754	1.009	4.446	2.729	0.081	2.168	1.259	9.817	3.767	0.018	2.249	1.675	20.893
206	28.1	29.53	28.74	sp|P12956|XRCC6_HUMAN	X-ray repair cross-complementing protein 6	HUMAN	19	0.759	0.243	1.585	0.35	1.202	1.191	0.988	1.722	0.692	2.729	3.499	0.041	2.128	1.644	8.872
207	28.1	29.03	54.62	sp|Q00796|DHSO_HUMAN	Sorbitol dehydrogenase	HUMAN	39	0.887	0.706	1.271	0.692	1.127	0.718	0.621	1.306	0.53	0.938	0.373	0.02	1.69	0.231	0.631
208	27.76	63.3	46.19	sp|P12814|ACTN1_HUMAN	Alpha-actinin-1	HUMAN	73	1.837	0.525	1.786	1.028	4.875	2.858	0.058	1.995	1.432	6.982	6.73	0.001	2.333	2.884	17.378
209	27.63	32.09	23.46	sp|P36776|LONM_HUMAN	Lon protease homolog, mitochondrial	HUMAN	23	0.879	0.827	1.629	0.53	1.432	1.343	0.301	1.629	0.824	2.992	1.127	0.771	1.706	0.661	1.995
210	27.58	32.97	11.62	sp|O60437|PEPL_HUMAN	Periplakin	HUMAN	15	0.545	0.12	1.871	0.136	1.019	0.724	0.268	1.629	0.299	1.18	1.086	0.741	1.803	0.603	1.941
211	27.53	29.27	27.97	sp|Q9UDR5|AASS_HUMAN	Alpha-aminoadipic semialdehyde synthase, mitochondrial	HUMAN	21	1.343	0.752	1.786	0.752	2.858	1.318	0.868	1.722	0.766	2.535	0.991	0.799	2.051	0.581	2.032
212	27.44	29.77	21.9	sp|P53621|COPA_HUMAN	Coatomer subunit alpha	HUMAN	20	0.991	0.2	1.871	0.545	1.854	1.368	0.835	1.941	0.705	2.858	1.393	0.929	1.923	0.724	2.805
213	27.38	27.79	35.9	sp|P05181|CP2E1_HUMAN	Cytochrome P450 2E1	HUMAN	31	0.474	0.1	1.5	0.319	0.711	0.506	0.116	1.514	0.331	0.766	0.163	0.066	1.614	0.037	0.263
214	27.34	27.5	56.85	sp|Q86YB7|ECHD2_HUMAN	Enoyl-CoA hydratase domain-containing protein 2, mitochondrial	HUMAN	33	0.912	0.972	1.923	0.479	1.754	0.603	0.528	2.032	0.278	1.225	0.466	0.221	2.051	0.187	0.955
215	26.83	27.29	50.76	sp|Q14914|PTGR1_HUMAN	Prostaglandin reductase 1	HUMAN	29	1.028	0.776	1.368	0.752	1.393	1.318	0.706	1.343	0.982	1.754	0.887	0.921	1.355	0.614	1.202
216	26.7	27.15	46.53	sp|Q96I99|SUCB2_HUMAN	Succinyl-CoA ligase [GDP-forming] subunit beta, mitochondrial	HUMAN	26	1.202	0.785	1.419	0.847	1.738	0.54	0.146	1.514	0.219	0.817	0.597	0.117	1.445	0.413	0.863
217	26.58	27.09	35.34	sp|P04424|ARLY_HUMAN	Argininosuccinate lyase	HUMAN	31	0.53	0.068	1.445	0.319	0.766	0.515	0.007	1.472	0.256	0.759	0.759	0.353	1.368	0.492	1.038
218	26.54	32.06	55.17	sp|P09525|ANXA4_HUMAN	Annexin A4	HUMAN	27	0.667	0.555	1.706	0.356	1.138	0.938	0.857	1.644	0.581	1.542	1.66	0.252	1.66	1	3.404
219	26.52	30.14	12.7	sp|Q04637|IF4G1_HUMAN	Eukaryotic translation initiation factor 4 gamma 1	HUMAN	18	0.649	0.509	2.188	0.319	1.419	0.637	0.497	2.128	0.302	1.355	1.888	0.203	1.854	1.019	4.699
220	26.52	26.94	23.57	sp|Q9Y678|COPG1_HUMAN	Coatomer subunit gamma-1	HUMAN	16	1	0.903	1.786	0.56	1.803	1.127	0.539	1.706	0.661	1.923	1.191	0.456	1.854	0.643	2.208
221	26.49	28.11	26.64	sp|P48449|ERG7_HUMAN	Lanosterol synthase	HUMAN	24	0.938	0.383	1.33	0.705	1.247	0.731	0.144	1.38	0.52	1.009	0.565	0.039	1.486	0.38	0.839
222	26.46	26.78	41.84	sp|P26440|IVD_HUMAN	Isovaleryl-CoA dehydrogenase, mitochondrial	HUMAN	36	2.249	0.525	1.706	1.318	3.698	1.959	0.575	1.706	1.148	3.311	0.313	0.126	1.905	0.198	0.597
223	26.45	27.32	58.19	sp|Q99623|PHB2_HUMAN	Prohibitin-2	HUMAN	26	0.724	0.581	1.406	0.53	1.019	0.938	0.768	1.406	0.56	1.318	2.291	0.047	1.614	1.419	5.702
224	26.4	27.19	22.85	sp|P15144|AMPN_HUMAN	Aminopeptidase N	HUMAN	18	0.705	0.303	1.459	0.417	1.028	0.78	0.661	1.368	0.466	1.067	0.731	0.659	1.432	0.449	1.047
225	26.32	28.07	16.46	sp|P26640|SYVC_HUMAN	Valine--tRNA ligase	HUMAN	19	1.225	0.619	2.089	0.586	2.655	1.803	0.278	2.249	0.802	4.207	2.032	0.058	1.995	1.019	4.742
226	26.26	27.79	41.92	sp|Q9HCC0|MCCB_HUMAN	Methylcrotonoyl-CoA carboxylase beta chain, mitochondrial	HUMAN	24	1.629	0.469	1.786	0.912	3.311	1.754	0.168	1.837	0.955	3.945	0.608	0.412	1.542	0.308	0.938
227	26.15	26.8	47.57	sp|P07339|CATD_HUMAN	Cathepsin D	HUMAN	40	1.722	0.05	1.585	1.086	3.251	1.66	0.103	1.5	1.107	2.443	1.888	0.193	1.614	1.169	3.192
228	26.14	26.62	54.8	sp|P00480|OTC_HUMAN	Ornithine carbamoyltransferase, mitochondrial	HUMAN	33	0.78	0.495	1.294	0.581	1.009	0.879	0.955	1.259	0.685	1.107	0.124	0.029	2.014	0.082	0.249
229	26.06	26.14	78.05	sp|P04792|HSPB1_HUMAN	Heat shock protein beta-1	HUMAN	32	1.6	0.407	1.294	1.236	2.606	2.377	0.014	1.343	1.77	4.656	3.873	0.002	1.706	2.27	13.677
230	26.03	26.7	33.26	sp|P36578|RL4_HUMAN	60S ribosomal protein L4	HUMAN	27	0.331	0.076	1.472	0.251	0.488	0.679	0.557	1.306	0.525	0.887	0.425	0.281	1.6	0.268	0.679
231	25.95	26.45	23.66	sp|Q13724|MOGS_HUMAN	Mannosyl-oligosaccharide glucosidase	HUMAN	18	0.649	0.62	1.445	0.433	0.938	0.929	0.984	1.419	0.597	1.318	0.592	0.122	1.393	0.402	0.824
232	25.91	26.41	44.72	sp|P52209|6PGD_HUMAN	6-phosphogluconate dehydrogenase, decarboxylating	HUMAN	22	1.419	0.112	1.445	0.982	2.249	0.565	0.696	1.69	0.356	0.955	1.419	0.036	1.486	0.955	2.109
233	25.82	26.98	49.02	sp|P38117|ETFB_HUMAN	Electron transfer flavoprotein subunit beta	HUMAN	23	1.038	0.34	1.406	0.738	1.33	1.086	0.391	1.888	0.575	1.38	0.766	0.419	1.33	0.592	1.019
234	25.78	27.78	27.11	sp|P09493|TPM1_HUMAN	Tropomyosin alpha-1 chain	HUMAN	17	0.766	0.333	1.486	0.449	1.138	3.698	0.007	2.089	1.77	5.346	16.596	0	1.941	8.551	29.376
235	25.72	26.33	40	sp|P49257|LMAN1_HUMAN	Protein ERGIC-53	HUMAN	26	0.488	0.057	1.556	0.291	0.759	0.394	0.026	1.706	0.236	0.673	0.555	0.029	1.355	0.305	0.752
236	25.53	25.95	45.19	sp|P32929|CGL_HUMAN	Cystathionine gamma-lyase	HUMAN	28	0.982	0.883	1.459	0.673	1.432	0.649	0.327	1.406	0.402	0.912	0.483	0.114	1.514	0.196	0.731
237	25.49	26.23	39.88	sp|Q02928|CP4AB_HUMAN	Cytochrome P450 4A11	HUMAN	32	0.631	0.161	1.472	0.344	0.929	0.631	0.396	1.459	0.377	0.92	0.074	0.059	2.089	0.023	0.154
238	25.48	25.67	70.1	sp|P00387|NB5R3_HUMAN	NADH-cytochrome b5 reductase 3	HUMAN	28	2.014	0.297	1.738	1.159	3.499	1.977	0.197	1.644	1.202	3.221	2.831	0.229	1.941	1.459	5.546
239	25.47	25.95	32.15	sp|P51649|SSDH_HUMAN	Succinate-semialdehyde dehydrogenase, mitochondrial	HUMAN	20	0.586	0.434	1.514	0.377	0.887	0.745	0.616	1.644	0.417	1.225	0.185	0.138	2.489	0.073	0.461
240	25.31	28.45	8.56	sp|P12111|CO6A3_HUMAN	Collagen alpha-3(VI) chain	HUMAN	25	0.57	0.397	19.055	0.043	10.864	0.78	0.663	2.109	0.373	1.644	0.56	0.403	23.55	0.038	13.183
241	25.17	25.52	82.43	sp|P04179|SODM_HUMAN	Superoxide dismutase [Mn], mitochondrial	HUMAN	60	5.058	0.006	2.466	2.051	8.79	10.186	0.442	2.805	3.631	23.121	18.535	0	2.63	7.047	38.019
242	25.14	25.32	51.13	sp|Q9BWD1|THIC_HUMAN	Acetyl-CoA acetyltransferase, cytosolic	HUMAN	37	0.855	0.961	1.271	0.673	1.086	0.738	0.511	1.271	0.581	0.938	0.437	0.407	1.306	0.316	0.57
243	25.11	25.4	67.46	sp|Q16778|H2B2E_HUMAN	Histone H2B type 2-E	HUMAN	36	1	0.843	1.614	0.619	1.66	0.153	0.32	4.285	0.033	0.655	1.556	0.689	1.644	0.946	3.048
243	0	25.39	67.46	sp|P33778|H2B1B_HUMAN	Histone H2B type 1-B	HUMAN	36
243	0	25.39	67.46	sp|P23527|H2B1O_HUMAN	Histone H2B type 1-O	HUMAN	36
243	0	25.33	67.46	sp|P06899|H2B1J_HUMAN	Histone H2B type 1-J	HUMAN	36
244	25.07	25.3	35.52	sp|O14773|TPP1_HUMAN	Tripeptidyl-peptidase 1	HUMAN	31	0.296	0.018	2.208	0.041	0.655	0.794	0.543	1.706	0.441	1.355	0.738	0.716	2.014	0.35	1.486
245	25.02	25.34	66.53	sp|P54819|KAD2_HUMAN	Adenylate kinase 2, mitochondrial	HUMAN	36	0.773	0.506	1.675	0.525	1.294	1.213	0.391	1.393	0.871	1.706	0.705	0.538	1.406	0.492	0.991
246	24.95	25.23	77.17	sp|P18669|PGAM1_HUMAN	Phosphoglycerate mutase 1	HUMAN	34	1.096	0.607	1.294	0.847	1.472	1.096	0.565	1.419	0.773	1.57	1.486	0.14	1.445	1.028	2.27
247	24.92	25.38	43.78	sp|P19971|TYPH_HUMAN	Thymidine phosphorylase	HUMAN	28	3.311	0.246	2.911	1.138	9.12	2.704	0.359	2.679	1.009	8.241	3.664	0.035	2.831	1.294	13.428
248	24.86	25.2	34.85	sp|P35520|CBS_HUMAN	Cystathionine beta-synthase	HUMAN	22	1.148	0.505	1.271	0.904	1.528	0.363	0.431	2.333	0.128	0.847	0.506	0.218	1.629	0.126	0.824
249	24.83	28.11	47.13	sp|P06744|G6PI_HUMAN	Glucose-6-phosphate isomerase	HUMAN	37	0.817	0.71	1.368	0.53	1.117	0.347	0.224	2.168	0.198	0.752	0.824	0.924	1.5	0.501	1.236
250	24.76	29.71	18.79	sp|Q05682|CALD1_HUMAN	Caldesmon	HUMAN	24	1.318	0.38	1.614	0.817	2.128	2.399	0.028	1.57	1.528	5.152	3.342	0.095	1.57	2.128	7.516
251	24.65	25.65	37.39	sp|O00748|EST2_HUMAN	Cocaine esterase	HUMAN	31	0.912	0.715	1.259	0.705	1.148	0.705	0.083	1.247	0.421	0.879	0.506	0.055	1.585	0.258	0.802
252	24.48	25.33	50.88	sp|Q06520|ST2A1_HUMAN	Bile salt sulfotransferase	HUMAN	34	0.929	0.942	1.247	0.718	1.159	0.673	0.429	1.445	0.406	0.973	1.169	0.643	1.282	0.912	1.528
253	24.43	26.83	8.25	sp|P15924|DESP_HUMAN	Desmoplakin	HUMAN	23	0.752	0.33	1.786	0.356	1.343	1.5	0.356	1.542	0.973	2.291	1.706	0.187	1.585	1.076	2.704
254	24.4	24.5	65.28	sp|P30039|PBLD_HUMAN	Phenazine biosynthesis-like domain-containing protein	HUMAN	24	0.839	0.633	1.393	0.586	1.169	0.787	0.259	1.259	0.57	0.991	0.261	0.007	2.128	0.117	0.555
255	24.33	27.67	53.57	sp|P04075|ALDOA_HUMAN	Fructose-bisphosphate aldolase A	HUMAN	22	2.032	0.652	4.529	0.449	10.666	1.977	0.58	4.529	0.437	10.765	2.965	0.354	3.664	0.809	14.859
256	24.33	26.88	26.39	sp|Q16891|IMMT_HUMAN	Mitochondrial inner membrane protein	HUMAN	27	1.117	0.2	1.318	0.847	1.5	0.655	0.914	1.57	0.38	1.028	0.488	0.182	1.706	0.167	0.832
257	24.26	24.48	45.82	sp|Q00266|METK1_HUMAN	S-adenosylmethionine synthase isoform type-1	HUMAN	27	0.698	0.9	1.368	0.52	0.955	0.492	0.257	1.432	0.366	0.705	0.479	0.092	1.419	0.305	0.679
258	24.17	25.3	36.76	sp|Q9H2A2|AL8A1_HUMAN	Aldehyde dehydrogenase family 8 member A1	HUMAN	21	0.817	0.283	1.343	0.57	1.096	0.637	0.048	1.432	0.387	0.912	0.817	0.731	1.419	0.565	1.159
259	24.15	24.84	27.75	sp|Q99424|ACOX2_HUMAN	Peroxisomal acyl-coenzyme A oxidase 2	HUMAN	24	1.213	0.605	1.66	0.731	2.333	0.738	0.701	1.629	0.461	1.202	0.592	0.051	1.644	0.231	0.973
260	24.14	24.67	75.97	sp|P21796|VDAC1_HUMAN	Voltage-dependent anion-selective channel protein 1	HUMAN	22	1.706	0.144	1.57	1.086	2.729	1.343	0.857	1.459	0.92	1.941	2.249	0.212	1.803	1.247	4.169
261	24.08	24.56	29.3	sp|Q9H6R3|ACSS3_HUMAN	Acyl-CoA synthetase short-chain family member 3, mitochondrial	HUMAN	24	0.705	0.684	1.644	0.363	1.159	0.832	0.446	1.542	0.453	1.282	0.308	0.372	2.051	0.177	0.631
262	24.06	25.9	27.36	sp|P11940|PABP1_HUMAN	Polyadenylate-binding protein 1	HUMAN	23	1.259	0.078	1.5	0.839	1.941	0.938	0.467	1.528	0.597	1.432	1.067	0.198	1.445	0.738	1.556
263	23.99	24.27	21.95	sp|P10253|LYAG_HUMAN	Lysosomal alpha-glucosidase	HUMAN	17	0.724	0.266	1.38	0.525	1	0.711	0.201	4.406	0.16	3.133	0.946	0.887	3.597	0.263	3.404
264	23.9	25.23	22.52	sp|P35221|CTNA1_HUMAN	Catenin alpha-1	HUMAN	24	0.824	0.488	1.556	0.52	1.282	0.555	0.232	1.82	0.308	1.009	1.096	0.756	1.419	0.773	2.421
265	23.89	25.53	33.58	sp|O43175|SERA_HUMAN	D-3-phosphoglycerate dehydrogenase	HUMAN	23	1.393	0.885	1.445	0.964	2.051	1.202	0.776	1.432	0.839	1.754	0.457	0.198	1.644	0.305	0.752
266	23.82	24	37.53	sp|P50395|GDIB_HUMAN	Rab GDP dissociation inhibitor beta	HUMAN	21	0.929	0.353	1.542	0.643	1.432	1.047	0.8	1.419	0.738	1.514	1.236	0.982	1.459	0.847	1.905
267	23.69	27.81	17.2	sp|P18206|VINC_HUMAN	Vinculin	HUMAN	16	1.047	0.53	1.66	0.631	1.722	0.991	0.518	1.6	0.614	1.585	1.77	0.049	1.472	1.202	3.048
268	23.67	24.09	33.21	sp|P49368|TCPG_HUMAN	T-complex protein 1 subunit gamma	HUMAN	20	0.698	0.841	1.837	0.215	1.282	1.038	0.572	1.82	0.57	1.837	0.809	0.972	1.871	0.409	1.514
269	23.58	24.63	57.58	sp|P25325|THTM_HUMAN	3-mercaptopyruvate sulfurtransferase	HUMAN	37	0.973	0.526	1.486	0.692	1.445	1.247	0.724	1.432	0.871	1.941	0.673	0.613	1.542	0.441	1.038
270	23.49	23.51	51.1	sp|P63244|GBLP_HUMAN	Guanine nucleotide-binding protein subunit beta-2-like 1	HUMAN	23	1.368	0.318	1.66	0.824	2.355	1.486	0.6	1.69	0.879	2.582	1.148	0.739	1.614	0.711	1.854
271	23.43	24.72	28.77	sp|P52272|HNRPM_HUMAN	Heterogeneous nuclear ribonucleoprotein M	HUMAN	18	1.419	0.53	1.803	0.787	2.78	1.542	0.445	1.644	0.938	3.192	1.057	0.91	1.854	0.57	1.977
272	23.36	23.44	75.15	sp|P62937|PPIA_HUMAN	Peptidyl-prolyl cis-trans isomerase A	HUMAN	39	1.213	0.349	1.213	1	1.514	0.766	0.881	1.368	0.525	1.047	1.803	0.041	1.259	1.432	2.535
273	23.27	24.21	25.96	sp|P13010|XRCC5_HUMAN	X-ray repair cross-complementing protein 5	HUMAN	16	0.802	0.94	1.941	0.296	1.556	1.445	0.247	1.803	0.802	4.207	1.66	0.144	1.888	0.879	6.368
274	23.2	23.89	31.35	sp|P50991|TCPD_HUMAN	T-complex protein 1 subunit delta	HUMAN	16	0.692	0.459	1.738	0.35	1.202	1.57	0.3	1.66	0.946	3.076	1.977	0.07	1.738	1.138	4.207
275	23.03	23.44	48.45	sp|P00439|PH4H_HUMAN	Phenylalanine-4-hydroxylase	HUMAN	21	0.413	0.474	2.355	0.229	0.973	0.608	0.195	1.854	0.302	1.127	0.705	0.563	1.6	0.453	1.127
276	22.91	23.5	39.02	sp|P49326|FMO5_HUMAN	Dimethylaniline monooxygenase [N-oxide-forming] 5	HUMAN	24	0.745	0.091	1.343	0.545	1	0.337	0.001	1.706	0.174	0.575	0.104	0.002	2.63	0.035	0.273
277	22.89	26.99	22.77	sp|O00159|MYO1C_HUMAN	Unconventional myosin-Ic	HUMAN	24	0.56	0.152	1.738	0.296	0.973	0.955	0.969	1.6	0.597	1.528	0.92	0.56	1.542	0.592	1.419
278	22.89	23.28	45.39	sp|P39656|OST48_HUMAN	Dolichyl-diphosphooligosaccharide--protein glycosyltransferase 48 kDa subunit	HUMAN	18	0.879	0.61	1.445	0.603	1.271	1.038	0.73	1.406	0.738	1.486	0.745	0.279	1.472	0.501	1.096
279	22.85	23.34	35.13	sp|Q9P0Z9|SOX_HUMAN	Peroxisomal sarcosine oxidase	HUMAN	23	1.675	0.197	1.5	1.117	2.606	1.086	0.742	1.432	0.759	1.6	0.631	0.529	1.432	0.421	0.904
280	22.79	23.19	53.91	sp|P23396|RS3_HUMAN	40S ribosomal protein S3	HUMAN	19	1.236	0.61	1.406	0.879	1.941	0.938	0.82	1.368	0.679	1.282	0.871	0.704	1.368	0.625	1.191
281	22.73	25.46	24.54	sp|P51648|AL3A2_HUMAN	Fatty aldehyde dehydrogenase	HUMAN	28	0.673	0.072	1.393	0.497	0.938	0.461	0.296	1.69	0.256	0.78	0.409	0.045	1.614	0.16	0.661
282	22.73	23.04	40.78	sp|P13489|RINI_HUMAN	Ribonuclease inhibitor	HUMAN	16	1.542	0.391	1.738	0.887	2.831	1.57	0.416	1.82	0.863	2.911	1.786	0.557	1.837	0.973	3.281
283	22.72	24.27	8.1	sp|O00763|ACACB_HUMAN	Acetyl-CoA carboxylase 2	HUMAN	16	0.673	0.61	3.105	0.209	2.089	0.731	0.664	3.837	0.187	2.805	0.855	1	4.446	0.192	3.802
284	22.71	22.88	34.57	sp|Q6XQN6|PNCB_HUMAN	Nicotinate phosphoribosyltransferase	HUMAN	23	1.202	0.397	2.208	0.545	2.655	0.964	0.887	2.208	0.437	2.128	0.759	0.593	2.148	0.347	1.629
285	22.59	23.16	48.05	sp|P30048|PRDX3_HUMAN	Thioredoxin-dependent peroxide reductase, mitochondrial	HUMAN	42	1.236	0.22	1.318	0.938	1.854	0.474	0.485	1.754	0.278	0.832	0.429	0.576	1.754	0.203	0.752
286	22.51	51.86	65.02	sp|P17516|AK1C4_HUMAN	Aldo-keto reductase family 1 member C4	HUMAN	69	0.863	0.676	1.38	0.608	1.191	0.809	0.816	1.406	0.57	1.138	0.441	0.288	1.514	0.273	0.667
287	22.46	23.09	37.13	sp|P09622|DLDH_HUMAN	Dihydrolipoyl dehydrogenase, mitochondrial	HUMAN	22	0.575	0.285	1.585	0.254	0.912	0.441	0.223	1.722	0.127	0.759	0.429	0.296	1.77	0.247	0.759
288	22.39	23.02	18.25	sp|Q14764|MVP_HUMAN	Major vault protein	HUMAN	14	1.406	0.558	1.6	0.879	2.489	2.355	0.07	1.754	1.343	6.607	4.875	0.007	1.923	2.535	14.723
289	22.32	23.1	31.53	sp|P60842|IF4A1_HUMAN	Eukaryotic initiation factor 4A-I	HUMAN	17	1.57	0.354	1.837	0.855	3.221	1.459	0.407	2.07	0.705	3.162	1.191	0.949	2.208	0.54	2.606
290	22.19	22.32	48.04	sp|O95154|ARK73_HUMAN	Aflatoxin B1 aldehyde reductase member 3	HUMAN	35	0.724	0.661	1.585	0.38	1.148	0.55	0.328	1.614	0.163	0.887	0.711	0.59	1.5	0.373	1.067
291	22.02	22.53	46.4	sp|O76054|S14L2_HUMAN	SEC14-like protein 2	HUMAN	22	1.542	0.698	2.128	0.724	3.221	1.754	0.513	2.208	0.794	3.837	0.745	0.841	2.07	0.291	1.542
292	22.01	22.96	33.48	sp|Q4G0N4|NAKD1_HUMAN	NAD kinase domain-containing protein 1	HUMAN	24	0.692	0.653	1.542	0.366	1.067	0.887	0.672	1.486	0.619	1.318	0.78	0.599	1.472	0.387	1.148
293	21.94	22.11	35.15	sp|P05177|CP1A2_HUMAN	Cytochrome P450 1A2	HUMAN	21	0.871	0.184	1.959	0.449	1.706	0.586	0.067	2.07	0.281	1.213	0.631	0.063	1.995	0.325	1.259
294	21.9	22.42	38.66	sp|P23526|SAHH_HUMAN	Adenosylhomocysteinase	HUMAN	23	1.019	0.818	1.38	0.738	1.38	1.057	0.464	1.355	0.78	1.419	0.592	0.342	1.5	0.305	0.887
295	21.84	22.61	27.27	sp|Q9NY33|DPP3_HUMAN	Dipeptidyl peptidase 3	HUMAN	12	0.479	0.465	4.656	0.094	2.228	1.117	0.893	4.446	0.251	5.012	0.608	0.499	4.487	0.133	2.729
296	21.76	21.85	59.03	sp|Q9UIJ7|KAD3_HUMAN	GTP:AMP phosphotransferase, mitochondrial	HUMAN	18	0.832	0.796	1.514	0.535	1.259	0.316	0.357	2.355	0.087	0.745	0.731	0.85	1.57	0.377	1.148
297	21.7	22.47	33.27	sp|P24298|ALAT1_HUMAN	Alanine aminotransferase 1	HUMAN	20	0.929	0.654	1.38	0.673	1.282	0.912	0.897	1.393	0.643	1.271	0.313	0.102	1.77	0.131	0.555
298	21.66	22.95	25.68	sp|P27824|CALX_HUMAN	Calnexin	HUMAN	25	0.586	0.33	1.343	0.394	0.787	0.417	0.016	1.406	0.268	0.586	0.53	0.069	1.318	0.313	0.698
299	21.56	21.63	50.56	sp|Q15365|PCBP1_HUMAN	Poly(rC)-binding protein 1	HUMAN	19	0.912	0.861	2.089	0.433	1.905	0.655	0.482	2.089	0.313	1.368	0.955	0.939	2.089	0.457	1.995
300	21.52	22.79	36.62	sp|P35914|HMGCL_HUMAN	Hydroxymethylglutaryl-CoA lyase, mitochondrial	HUMAN	30	1.675	0.012	1.542	1.086	5.916	0.718	0.775	1.585	0.299	1.138	1.202	0.56	1.406	0.855	2.443
301	21.49	22.37	39.29	sp|P51570|GALK1_HUMAN	Galactokinase	HUMAN	20	1.138	0.609	2.168	0.525	2.63	4.169	0.102	2.466	1.69	12.706	2.109	0.524	2.228	0.946	5.546
302	21.46	21.86	41.04	sp|P31930|QCR1_HUMAN	Cytochrome b-c1 complex subunit 1, mitochondrial	HUMAN	45	1.236	0.659	1.472	0.839	2.032	1.138	0.368	1.432	0.794	1.66	1.028	0.731	1.432	0.718	1.585
303	21.4	24.23	31.17	sp|P49189|AL9A1_HUMAN	4-trimethylaminobutyraldehyde dehydrogenase	HUMAN	18	0.839	0.922	1.445	0.575	1.213	0.625	0.26	1.486	0.417	0.929	0.445	0.303	1.614	0.268	0.718
304	21.39	22.54	31.06	sp|P14314|GLU2B_HUMAN	Glucosidase 2 subunit beta	HUMAN	22	1.306	0.797	1.368	0.955	2.051	0.667	0.028	1.406	0.474	0.938	0.492	0.02	1.614	0.251	0.794
305	21.32	24.2	30.66	sp|P50990|TCPQ_HUMAN	T-complex protein 1 subunit theta	HUMAN	19	1.393	0.325	1.614	0.863	2.582	1.038	0.941	1.585	0.655	1.69	1.406	0.202	1.888	0.745	2.704
306	21.06	21.79	17.87	sp|O60716|CTND1_HUMAN	Catenin delta-1	HUMAN	17	0.373	0.288	1.995	0.11	0.745	0.78	0.612	1.432	0.437	1.117	0.982	0.595	1.472	0.673	1.445
307	21.05	22.2	18.7	sp|P49588|SYAC_HUMAN	Alanine--tRNA ligase, cytoplasmic	HUMAN	15	0.895	0.615	1.585	0.565	1.419	1.019	0.913	1.722	0.592	1.738	1.028	0.622	1.738	0.592	1.77
308	21.04	21.16	36.28	sp|P07858|CATB_HUMAN	Cathepsin B	HUMAN	25	1.706	0.58	1.556	1.096	7.943	1.614	0.117	1.486	1.086	5.105	2.399	0.123	1.675	1.432	9.204
309	21.01	22.39	37.56	sp|Q6NVY1|HIBCH_HUMAN	3-hydroxyisobutyryl-CoA hydrolase, mitochondrial	HUMAN	29	0.964	0.523	1.941	0.625	1.871	0.425	0.193	1.528	0.182	0.649	0.453	0.151	1.675	0.31	0.759
310	20.94	21.73	53.64	sp|P30040|ERP29_HUMAN	Endoplasmic reticulum resident protein 29	HUMAN	22	0.802	0.819	1.5	0.54	1.202	1.028	0.816	1.486	0.692	1.472	0.247	0.034	2.089	0.071	0.515
311	20.85	21.18	67.53	sp|P00441|SODC_HUMAN	Superoxide dismutase [Cu-Zn]	HUMAN	41	2.014	0.085	1.33	1.514	3.048	1.306	0.585	1.282	1.019	1.722	0.667	0.415	1.343	0.47	0.895
312	20.79	21.08	30.53	sp|O75083|WDR1_HUMAN	WD repeat-containing protein 1	HUMAN	16	1.18	0.914	1.368	0.863	2.109	1.837	0.233	1.445	1.271	3.802	2.655	0.364	1.629	1.629	4.831
313	20.72	21.48	52.54	sp|O75521|ECI2_HUMAN	Enoyl-CoA delta isomerase 2, mitochondrial	HUMAN	26	0.631	0.421	1.472	0.433	0.929	0.425	0.152	1.629	0.223	0.692	0.268	0.218	2.27	0.157	0.608
314	20.71	20.92	56.76	sp|Q6IB77|GLYAT_HUMAN	Glycine N-acyltransferase	HUMAN	36	1.047	0.649	1.318	0.794	1.393	0.802	0.824	1.445	0.501	1.159	0.322	0.168	1.738	0.091	0.56
315	20.7	21.14	33.15	sp|Q02318|CP27A_HUMAN	Sterol 26-hydroxylase, mitochondrial	HUMAN	19	0.466	0.031	1.528	0.283	0.711	0.53	0.029	1.486	0.242	0.787	0.631	0.316	1.459	0.299	0.92
316	20.68	20.81	54.9	sp|P62258|1433E_HUMAN	14-3-3 protein epsilon	HUMAN	28	1.722	0.131	1.542	1.117	3.342	1.837	0.11	1.644	1.117	5.297	2.559	0.047	1.754	1.459	7.586
317	20.62	21.06	35.64	sp|P61978|HNRPK_HUMAN	Heterogeneous nuclear ribonucleoprotein K	HUMAN	25	1.38	0.838	1.472	0.938	2.07	1.644	0.3	1.585	1.038	2.559	1.038	0.883	1.406	0.738	1.514
318	20.56	23.05	51.85	sp|P23284|PPIB_HUMAN	Peptidyl-prolyl cis-trans isomerase B	HUMAN	31	1.393	0.402	1.282	1.086	1.786	0.515	0.371	1.486	0.322	0.766	0.871	0.449	1.282	0.673	1.117
319	20.5	20.58	46.33	sp|Q96LJ7|DHRS1_HUMAN	Dehydrogenase/reductase SDR family member 1	HUMAN	17	0.912	0.907	1.514	0.592	1.38	0.661	0.319	1.644	0.35	1.086	0.698	0.251	1.406	0.437	0.982
320	20.49	20.94	52.05	sp|P28845|DHI1_HUMAN	Corticosteroid 11-beta-dehydrogenase isozyme 1	HUMAN	20	0.92	0.623	1.406	0.655	1.294	0.331	0.012	1.6	0.086	0.53	0.058	0.112	2.377	0.025	0.138
321	20.47	20.94	52.98	sp|O94760|DDAH1_HUMAN	N(G),N(G)-dimethylarginine dimethylaminohydrolase 1	HUMAN	17	0.863	0.633	1.614	0.492	1.393	0.724	0.17	1.5	0.391	1.086	0.745	0.417	1.614	0.437	1.202
322	20.46	21.91	20	sp|P17858|K6PL_HUMAN	6-phosphofructokinase, liver type	HUMAN	16	0.946	0.844	1.419	0.643	1.343	1.271	0.113	1.318	0.964	1.77	1.202	0.664	1.585	0.759	1.905
323	20.4	49.95	40.06	sp|P08238|HS90B_HUMAN	Heat shock protein HSP 90-beta	HUMAN	56	1	0.817	1.419	0.705	1.33	1.614	0.129	1.271	1.271	2.399	1.837	0.045	1.306	1.406	2.805
324	20.39	21.08	15.22	sp|Q99460|PSMD1_HUMAN	26S proteasome non-ATPase regulatory subunit 1	HUMAN	14	0.565	0.299	1.514	0.093	0.855	1.009	0.578	2.051	0.492	2.333	1.57	0.394	2.051	0.766	4.365
325	20.32	20.64	44.98	sp|O00151|PDLI1_HUMAN	PDZ and LIM domain protein 1	HUMAN	18	0.946	0.769	2.109	0.52	1.995	3.981	0.006	1.977	2.014	10.28	8.63	0.004	2.109	4.093	28.314
326	20.29	24.6	27.41	sp|Q12931|TRAP1_HUMAN	Heat shock protein 75 kDa, mitochondrial	HUMAN	21	0.982	0.836	1.419	0.625	1.393	0.586	0.525	1.941	0.139	1.138	0.425	0.718	2.443	0.125	1.038
327	20.17	51.55	18.17	sp|P35580|MYH10_HUMAN	Myosin-10	HUMAN	52	0.453	0.207	2.188	0.175	0.991	0.731	0.661	2.032	0.344	1.486	0.982	0.692	1.941	0.506	1.905
328	20.16	23.12	30.89	sp|P50995|ANX11_HUMAN	Annexin A11	HUMAN	17	0.912	0.759	4.446	0.205	4.055	1.191	0.872	2.466	0.483	2.965	1.837	0.525	4.446	0.413	8.166
329	20.07	20.55	47.01	sp|P00167|CYB5_HUMAN	Cytochrome b5	HUMAN	41	0.863	0.36	1.159	0.738	1	0.698	0.132	1.191	0.57	0.832	0.421	0.095	1.528	0.236	0.643
330	20.06	20.35	35.5	sp|Q9NNW7|TRXR2_HUMAN	Thioredoxin reductase 2, mitochondrial	HUMAN	16	0.973	0.805	1.294	0.752	1.259	1.028	0.493	1.629	0.631	1.675	0.955	0.914	1.644	0.581	1.57
331	20.04	20.75	40.89	sp|Q9BS26|ERP44_HUMAN	Endoplasmic reticulum resident protein 44	HUMAN	19	1	0.945	1.614	0.619	1.614	1	0.865	1.5	0.667	1.5	0.863	0.517	1.419	0.608	1.225
332	20.03	20.98	37.04	sp|Q8NBS9|TXND5_HUMAN	Thioredoxin domain-containing protein 5	HUMAN	23	1.259	0.516	1.5	0.839	1.923	0.773	0.506	1.542	0.501	1.191	0.483	0.077	1.77	0.254	0.855
333	19.99	20.74	48.67	sp|Q9Y2Q3|GSTK1_HUMAN	Glutathione S-transferase kappa 1	HUMAN	23	0.711	0.98	1.82	0.449	1.294	1.644	0.456	1.614	1.019	4.207	0.506	0.448	1.738	0.24	0.879
334	19.96	21.6	42.47	sp|P10412|H14_HUMAN	Histone H1.4	HUMAN	17	0.679	0.071	1.318	0.429	0.895	0.291	0.009	1.77	0.113	0.515	0.37	0.021	1.585	0.177	0.586
335	19.88	20.29	29.8	sp|P02679|FIBG_HUMAN	Fibrinogen gamma chain	HUMAN	24	3.251	0.015	1.514	2.148	7.586	3.532	0.024	1.675	2.109	7.586	10.765	0	1.854	5.808	25.119
336	19.85	20.41	17.41	sp|P43155|CACP_HUMAN	Carnitine O-acetyltransferase	HUMAN	12	1.057	0.525	1.644	0.643	1.722	0.839	0.673	1.6	0.506	1.343	0.466	0.104	1.82	0.171	0.847
337	19.83	20.2	33.64	sp|O75356|ENTP5_HUMAN	Ectonucleoside triphosphate diphosphohydrolase 5	HUMAN	12	0.817	0.385	1.5	0.525	1.225	0.398	0.145	1.722	0.194	0.685	0.294	0.01	1.959	0.047	0.575
338	19.82	20.21	71.43	sp|Q99497|PARK7_HUMAN	Protein DJ-1	HUMAN	20	1.57	0.277	1.514	1.038	2.831	0.766	0.382	1.486	0.483	1.138	0.661	0.62	1.542	0.322	1.019
339	19.82	19.99	26.97	sp|P14324|FPPS_HUMAN	Farnesyl pyrophosphate synthase	HUMAN	20	0.92	0.602	1.343	0.679	1.236	0.637	0.054	1.343	0.437	0.855	0.402	0.026	1.486	0.275	0.597
340	19.8	20.45	37.87	sp|P13861|KAP2_HUMAN	cAMP-dependent protein kinase type II-alpha regulatory subunit	HUMAN	15	1.019	0.94	1.706	0.597	1.69	1.5	0.1	1.343	1.117	2.188	1.472	0.128	1.5	0.982	2.333
341	19.76	20.07	43.34	sp|P56470|LEG4_HUMAN	Galectin-4	HUMAN	33	0.705	0.903	1.393	0.501	0.982	1.117	0.79	1.406	0.794	1.556	2.208	0.054	1.419	1.556	3.221
342	19.63	19.85	59.8	sp|P37802|TAGL2_HUMAN	Transgelin-2	HUMAN	27	2.582	0.048	1.629	1.585	4.093	3.311	0.032	1.614	2.051	5.2	7.047	0.031	1.644	4.285	11.376
343	19.55	21.96	11.87	sp|Q86VP6|CAND1_HUMAN	Cullin-associated NEDD8-dissociated protein 1	HUMAN	14	1.5	0.539	1.941	0.773	4.742	1.294	0.582	1.941	0.667	2.559	1.644	0.734	2.089	0.787	4.487
344	19.48	19.71	66.16	sp|P32119|PRDX2_HUMAN	Peroxiredoxin-2	HUMAN	24	1.528	0.16	1.271	1.202	2.559	0.871	0.845	1.343	0.637	1.169	0.871	0.908	1.33	0.637	1.159
345	19.43	26.79	50.14	sp|Q9H2M3|BHMT2_HUMAN	S-methylmethionine--homocysteine S-methyltransferase BHMT2	HUMAN	27	0.847	0.959	1.528	0.515	1.294	0.946	0.827	1.368	0.692	1.294	0.673	0.255	1.514	0.398	1.019
346	19.43	19.68	44.41	sp|P50225|ST1A1_HUMAN	Sulfotransferase 1A1	HUMAN	24	0.973	0.499	1.445	0.655	1.406	0.745	0.946	1.472	0.488	1.096	0.711	0.766	1.542	0.406	1.096
347	19.39	19.86	43.33	sp|Q7Z5P4|DHB13_HUMAN	17-beta-hydroxysteroid dehydrogenase 13	HUMAN	18	0.78	0.39	1.368	0.57	1.067	0.603	0.047	1.406	0.417	0.847	0.353	0.021	1.459	0.231	0.515
348	19.34	19.44	22.31	sp|Q9H4A4|AMPB_HUMAN	Aminopeptidase B	HUMAN	12	0.787	0.394	4.831	0.163	3.802	1.086	0.726	13.305	0.082	14.322	1.117	0.635	2.089	0.535	2.333
349	19.33	19.52	38.48	sp|P13716|HEM2_HUMAN	Delta-aminolevulinic acid dehydratase	HUMAN	24	0.787	0.624	1.854	0.425	1.459	0.711	0.601	3.373	0.211	2.399	0.738	0.539	2.582	0.288	1.905
350	19.31	20.17	15.51	sp|Q9NSE4|SYIM_HUMAN	Isoleucine--tRNA ligase, mitochondrial	HUMAN	15	0.685	0.817	1.722	0.322	1.18	0.773	0.805	1.644	0.394	1.271	0.273	0.012	2.421	0.069	0.661
351	19.26	20.57	17.94	sp|Q00839|HNRPU_HUMAN	Heterogeneous nuclear ribonucleoprotein U	HUMAN	16	0.92	0.652	1.542	0.429	1.419	0.929	0.915	1.514	0.57	1.406	1.5	0.322	1.675	0.895	2.938
352	19.19	30.52	34.72	sp|P54855|UDB15_HUMAN	UDP-glucuronosyltransferase 2B15	HUMAN	31	0.824	0.201	1.459	0.545	1.202	0.294	0.1	2.377	0.118	0.698	0.07	0.053	3.664	0.041	0.256
353	19.19	19.19	76.16	sp|P60660|MYL6_HUMAN	Myosin light polypeptide 6	HUMAN	37	1.038	0.219	1.629	0.637	3.105	1.419	0.192	1.528	0.929	6.31	3.532	0.041	1.706	2.07	11.169
354	19.13	26.19	30.82	sp|P10632|CP2C8_HUMAN	Cytochrome P450 2C8	HUMAN	29	0.655	0.497	1.977	0.325	1.294	0.417	0.413	1.995	0.166	0.832	0.236	0.248	2.208	0.058	0.52
355	19.09	19.31	33.26	sp|O75390|CISY_HUMAN	Citrate synthase, mitochondrial	HUMAN	17	0.608	0.987	1.644	0.373	1	0.904	0.768	1.486	0.581	1.343	1.259	0.327	1.459	0.863	1.941
356	19.01	19.62	19.35	sp|Q15436|SC23A_HUMAN	Protein transport protein Sec23A	HUMAN	16	0.912	0.715	1.343	0.679	1.225	0.991	0.961	1.33	0.745	1.318	1	0.804	1.38	0.724	1.38
357	18.96	19.04	52.15	sp|Q9BY49|PECR_HUMAN	Peroxisomal trans-2-enoyl-CoA reductase	HUMAN	17	1.148	0.827	1.343	0.855	1.629	0.581	0.128	1.445	0.256	0.839	0.449	0.162	1.786	0.134	0.802
358	18.91	20.16	22.99	sp|P40763|STAT3_HUMAN	Signal transducer and activator of transcription 3	HUMAN	16	0.631	0.344	2.014	0.2	1.271	1.047	0.514	1.923	0.545	2.032	1.107	0.523	1.871	0.592	2.07
359	18.87	19.91	27.55	sp|Q02818|NUCB1_HUMAN	Nucleobindin-1	HUMAN	12	1.318	0.924	1.803	0.731	2.704	1.722	0.279	1.837	0.938	4.446	1.959	0.31	1.941	1.009	4.529
360	18.76	20.47	25.24	sp|P40227|TCPZ_HUMAN	T-complex protein 1 subunit zeta	HUMAN	16	0.955	0.941	1.706	0.56	1.629	1.33	0.379	1.459	0.912	2.032	1.57	0.586	1.803	0.871	2.831
361	18.64	18.86	43.71	sp|Q9H2U2|IPYR2_HUMAN	Inorganic pyrophosphatase 2, mitochondrial	HUMAN	16	1.213	0.224	1.514	0.802	1.837	1.225	0.34	1.77	0.692	2.168	1.236	0.259	1.556	0.794	1.941
362	18.59	18.81	43.85	sp|P00918|CAH2_HUMAN	Carbonic anhydrase 2	HUMAN	23	1.138	0.389	1.355	0.839	1.556	0.773	0.558	1.38	0.555	1.067	0.581	0.232	1.486	0.36	0.863
363	18.56	18.84	51.2	sp|Q86WA6|BPHL_HUMAN	Valacyclovir hydrolase	HUMAN	23	1.514	0.419	1.393	1.086	2.148	0.251	0.065	1.803	0.096	0.453	0.457	0.172	1.837	0.231	0.839
364	18.54	18.75	44.1	sp|Q9H9B4|SFXN1_HUMAN	Sideroflexin-1	HUMAN	17	0.661	0.592	1.959	0.283	1.294	1.368	0.351	1.754	0.78	2.443	0.603	0.517	1.871	0.281	1.127
365	18.53	18.87	36.99	sp|Q9Y2S2|CRYL1_HUMAN	Lambda-crystallin homolog	HUMAN	22	1.057	0.522	1.445	0.731	1.528	1.368	0.259	1.445	0.946	2.089	1.368	0.07	1.459	0.938	2.128
366	18.5	19.84	27.92	sp|P28331|NDUS1_HUMAN	NADH-ubiquinone oxidoreductase 75 kDa subunit, mitochondrial	HUMAN	16
367	18.46	18.91	59.04	sp|P23528|COF1_HUMAN	Cofilin-1	HUMAN	20	1.148	0.832	1.629	0.705	1.82	2.089	0.15	1.585	1.318	4.875	2.228	0.224	1.69	1.318	3.873
368	18.44	18.85	14.65	sp|Q13200|PSMD2_HUMAN	26S proteasome non-ATPase regulatory subunit 2	HUMAN	13	0.964	0.904	1.738	0.466	1.675	1.514	0.393	1.803	0.839	2.78	0.483	0.131	1.854	0.18	0.895
369	18.42	19.51	34.7	sp|Q92947|GCDH_HUMAN	Glutaryl-CoA dehydrogenase, mitochondrial	HUMAN	16
370	18.35	18.87	24.21	sp|A1L0T0|ILVBL_HUMAN	Acetolactate synthase-like protein	HUMAN	13	0.787	0.27	1.754	0.449	1.38	1.076	0.963	1.393	0.773	1.5	0.809	0.3	1.786	0.453	1.445
371	18.33	30.6	34.47	sp|P15311|EZRI_HUMAN	Ezrin	HUMAN	23	1.225	0.095	1.675	0.731	2.168	1.247	0.604	1.614	0.773	2.032	3.436	0.01	1.629	2.109	7.727
372	18.32	19.87	12.37	sp|Q16531|DDB1_HUMAN	DNA damage-binding protein 1	HUMAN	12	0.982	0.885	1.528	0.643	1.5	1.057	0.749	1.432	0.738	1.514	1.038	0.761	1.738	0.597	1.803
373	18.25	20.77	25	sp|P09651|ROA1_HUMAN	Heterogeneous nuclear ribonucleoprotein A1	HUMAN	14	1.019	0.981	1.754	0.581	1.923	1.556	0.247	1.995	0.78	3.565	1.271	0.623	1.786	0.711	2.63
374	18.22	19.07	45.19	sp|Q9UL46|PSME2_HUMAN	Proteasome activator complex subunit 2	HUMAN	24	0.887	0.494	1.614	0.525	1.432	0.955	0.901	1.343	0.711	1.282	0.759	0.472	1.459	0.425	1.107
375	18.19	21.15	9.99	sp|Q14152|EIF3A_HUMAN	Eukaryotic translation initiation factor 3 subunit A	HUMAN	10	0.973	0.999	2.089	0.457	2.032	1.486	0.155	1.486	1	2.858	0.466	0.443	2.78	0.145	1.294
376	18.19	18.19	40.91	sp|O75489|NDUS3_HUMAN	NADH dehydrogenase [ubiquinone] iron-sulfur protein 3, mitochondrial	HUMAN	14
377	18.12	20.72	22.7	sp|Q53FZ2|ACSM3_HUMAN	Acyl-coenzyme A synthetase ACSM3, mitochondrial	HUMAN	16	0.904	0.854	2.148	0.425	1.941	0.679	0.382	2.128	0.313	1.445	0.603	0.319	2.032	0.281	1.225
378	18.11	18.66	28.14	sp|Q96RQ3|MCCA_HUMAN	Methylcrotonoyl-CoA carboxylase subunit alpha, mitochondrial	HUMAN	16	1.629	0.359	22.909	0.071	24.889	1.905	0.264	13.804	0.138	20.893	1.837	0.278	2.109	0.871	3.837
379	18.09	21.12	37.23	sp|P28332|ADH6_HUMAN	Alcohol dehydrogenase 6	HUMAN	28	0.982	0.452	1.259	0.78	1.236	0.581	0.036	1.213	0.366	0.705	0.437	0.13	1.459	0.283	0.637
380	18.09	20.62	62.74	sp|P25786|PSA1_HUMAN	Proteasome subunit alpha type-1	HUMAN	22	1.472	0.326	2.399	0.614	3.908	2.208	0.069	1.888	1.169	5.861	1.086	0.777	2.333	0.466	2.63
381	18.03	18.15	46.5	sp|P46952|3HAO_HUMAN	3-hydroxyanthranilate 3,4-dioxygenase	HUMAN	17	0.871	0.625	1.514	0.53	1.318	0.904	0.559	1.213	0.692	1.096	0.296	0.196	2.333	0.055	0.692
382	17.92	18.22	18.08	sp|Q709F0|ACD11_HUMAN	Acyl-CoA dehydrogenase family member 11	HUMAN	14	0.724	0.435	1.629	0.441	1.18	1	0.931	1.542	0.649	1.542	0.847	0.713	1.542	0.457	1.306
383	17.89	21.04	16.83	sp|O94973|AP2A2_HUMAN	AP-2 complex subunit alpha-2	HUMAN	16	0.955	0.937	2.089	0.457	1.995	0.718	0.563	2.089	0.344	1.5	1.019	0.957	2.089	0.488	2.128
384	17.89	18.69	25.25	sp|Q07065|CKAP4_HUMAN	Cytoskeleton-associated protein 4	HUMAN	13	0.331	0.265	2.399	0.128	0.794	1.127	0.694	1.786	0.631	2.089	0.817	0.793	1.995	0.429	1.629
385	17.87	18.24	46.01	sp|Q9NQR4|NIT2_HUMAN	Omega-amidase NIT2	HUMAN	15	0.895	0.794	1.528	0.586	1.368	0.855	0.683	1.57	0.54	1.343	1.019	0.808	1.585	0.643	1.614
386	17.85	18.09	19.18	sp|O00571|DDX3X_HUMAN	ATP-dependent RNA helicase DDX3X	HUMAN	13	1.419	0.43	21.878	0.065	22.909	2.032	0.223	24.889	0.082	28.054	2.291	0.194	2.582	0.887	5.97
387	17.76	17.91	36.11	sp|Q02878|RL6_HUMAN	60S ribosomal protein L6	HUMAN	12	0.973	0.973	1.355	0.711	1.318	0.698	0.507	1.406	0.457	0.982	1.009	0.426	1.355	0.745	1.368
388	17.75	32.42	39.2	sp|P06133|UD2B4_HUMAN	UDP-glucuronosyltransferase 2B4	HUMAN	50	0.745	0.28	1.368	0.492	1.019	0.603	0.054	1.406	0.325	0.847	0.288	0.005	1.837	0.106	0.53
389	17.75	20.54	28.32	sp|Q16555|DPYL2_HUMAN	Dihydropyrimidinase-related protein 2	HUMAN	19	0.929	0.678	1.6	0.575	1.486	1.38	0.287	1.486	0.929	2.089	0.802	0.661	1.69	0.483	1.355
390	17.72	20.11	43.32	sp|P11766|ADHX_HUMAN	Alcohol dehydrogenase class-3	HUMAN	18	1.486	0.09	1.472	1.009	3.664	1.086	0.357	1.459	0.745	2.249	1.169	0.36	1.445	0.809	2.704
391	17.72	18.61	17.46	sp|Q96QK1|VPS35_HUMAN	Vacuolar protein sorting-associated protein 35	HUMAN	11	1.306	0.673	21.086	0.062	22.08	1.459	0.562	22.08	0.066	23.335	0.887	0.822	16.293	0.058	14.454
392	17.68	18.01	40.96	sp|Q15166|PON3_HUMAN	Serum paraoxonase/lactonase 3	HUMAN	14	1.057	0.964	1.706	0.619	1.77	1.236	0.461	1.644	0.752	2.208	0.217	0.142	3.281	0.033	0.711
393	17.66	19.36	20.48	sp|P34932|HSP74_HUMAN	Heat shock 70 kDa protein 4	HUMAN	11	1.067	0.875	2.089	0.511	2.249	1.019	0.949	2.089	0.488	2.128	2.754	0.232	2.089	1.318	5.808
394	17.48	18.38	15.61	sp|P47897|SYQ_HUMAN	Glutamine--tRNA ligase	HUMAN	13	1	0.738	1.905	0.525	1.923	1.528	0.938	1.923	0.794	2.965	1.355	0.919	1.888	0.718	2.606
395	17.39	17.93	15.9	sp|P63010|AP2B1_HUMAN	AP-2 complex subunit beta	HUMAN	17	1.009	0.931	1.318	0.766	1.33	1.294	0.517	1.6	0.809	2.07	0.802	0.785	2.729	0.294	2.188
396	17.33	18.62	19.97	sp|P35222|CTNB1_HUMAN	Catenin beta-1	HUMAN	13	0.685	0.469	5.2	0.133	3.565	0.738	0.536	2.089	0.353	1.542	0.752	0.558	2.559	0.294	1.923
397	17.33	17.4	30.83	sp|P51687|SUOX_HUMAN	Sulfite oxidase, mitochondrial	HUMAN	12	0.643	0.589	1.675	0.413	1.076	0.973	0.955	1.459	0.692	1.419	0.625	0.35	1.472	0.413	0.92
398	17.27	17.66	48.58	sp|P05388|RLA0_HUMAN	60S acidic ribosomal protein P0	HUMAN	14	1.169	0.594	1.644	0.711	2.168	0.625	0.317	1.66	0.366	1.038	0.787	0.711	1.706	0.488	1.343
399	17.23	17.69	26.33	sp|P83111|LACTB_HUMAN	Serine beta-lactamase-like protein LACTB, mitochondrial	HUMAN	16	0.847	0.985	1.923	0.313	1.629	2.032	0.435	2.014	1.009	4.285	3.631	0.096	2.679	1.355	10.093
400	17.2	17.89	29.8	sp|P36957|ODO2_HUMAN	Dihydrolipoyllysine-residue succinyltransferase component of 2-oxoglutarate dehydrogenase complex, mitochondrial	HUMAN	14	0.366	0.271	2.512	0.116	0.92	0.319	0.415	3.802	0.072	1.213	0.394	0.641	2.679	0.169	1.057
401	17.12	17.82	19.84	sp|P08123|CO1A2_HUMAN	Collagen alpha-2(I) chain	HUMAN	22
402	17.1	17.4	13.33	sp|P00450|CERU_HUMAN	Ceruloplasmin	HUMAN	13	1.259	0.644	1.38	0.912	1.738	0.679	0.727	4.055	0.164	2.754	1	0.979	1.888	0.53	1.888
403	17.08	17.63	27.36	sp|P10635|CP2D6_HUMAN	Cytochrome P450 2D6	HUMAN	23	0.54	0.582	1.66	0.319	0.895	1.096	0.41	1.528	0.718	1.644	0.406	0.496	1.644	0.229	0.667
404	16.95	17.14	38.78	sp|Q96DG6|CMBL_HUMAN	Carboxymethylenebutenolidase homolog	HUMAN	22	0.705	0.887	1.432	0.501	1.009	0.667	0.205	1.318	0.466	0.879	0.535	0.371	1.514	0.322	0.809
405	16.91	19.09	12.38	sp|P16615|AT2A2_HUMAN	Sarcoplasmic/endoplasmic reticulum calcium ATPase 2	HUMAN	12	0.752	0.456	2.466	0.302	1.854	0.718	0.141	1.236	0.575	0.887	0.631	0.385	2.729	0.233	1.722
406	16.9	17.12	65.79	sp|P22392|NDKB_HUMAN	Nucleoside diphosphate kinase B	HUMAN	15	1	0.877	1.5	0.667	1.528	0.667	0.763	1.706	0.316	1.138	1.432	0.697	1.57	0.912	2.333
407	16.88	17.16	39.94	sp|O95210|STBD1_HUMAN	Starch-binding domain-containing protein 1	HUMAN	22	0.603	0.653	1.786	0.34	1.076	0.488	0.367	2.051	0.119	1	1.38	0.102	1.406	0.982	3.02
408	16.72	17.5	13.5	sp|Q9BSJ8|ESYT1_HUMAN	Extended synaptotagmin-1	HUMAN	12	0.809	0.522	2.089	0.387	1.69	0.973	0.951	2.089	0.466	2.032	0.637	0.248	4.656	0.137	2.965
409	16.71	17.93	10	sp|O94979|SC31A_HUMAN	Protein transport protein Sec31A	HUMAN	11	0.817	0.996	1.486	0.506	1.213	0.643	0.303	1.556	0.325	1	1.236	0.238	1.459	0.847	1.82
410	16.7	17.7	30.86	sp|P50454|SERPH_HUMAN	Serpin H1	HUMAN	15	1.117	0.464	1.556	0.718	1.722	0.794	0.521	1.69	0.429	1.343	1.871	0.59	1.722	1.086	3.802
411	16.7	16.78	40.98	sp|Q9H8H3|MET7A_HUMAN	Methyltransferase-like protein 7A	HUMAN	33	1.66	0.798	1.393	1.191	2.249	1.047	0.702	1.393	0.752	1.459	0.887	0.727	1.419	0.586	1.259
412	16.68	23	18.07	sp|P58107|EPIPL_HUMAN	Epiplakin	HUMAN	26	0.515	0.525	2.512	0.205	1.294	0.377	0.076	2.704	0.161	1.019	2.377	0.062	2.208	1.076	6.73
413	16.65	17.72	30.84	sp|P40925|MDHC_HUMAN	Malate dehydrogenase, cytoplasmic	HUMAN	22	1.213	0.311	1.432	0.847	1.754	0.619	0.756	1.585	0.402	0.982	0.871	0.512	1.486	0.581	1.294
414	16.64	16.89	28.85	sp|Q96HE7|ERO1A_HUMAN	ERO1-like protein alpha	HUMAN	10	2.443	0.242	2.109	1.159	5.105	1.66	0.38	6.081	0.273	10.093	1.675	0.371	23.121	0.072	25.351
415	16.63	17.33	26.82	sp|Q86WU2|LDHD_HUMAN	Probable D-lactate dehydrogenase, mitochondrial	HUMAN	10	0.964	0.794	1.6	0.592	1.542	0.973	0.721	1.706	0.565	1.66	0.752	0.213	1.69	0.441	1.271
416	16.59	16.91	68.18	sp|Q9Y6B6|SAR1B_HUMAN	GTP-binding protein SAR1b	HUMAN	19	0.724	0.571	2.089	0.347	1.514	0.912	0.862	2.089	0.437	1.905	1.191	0.721	2.089	0.57	2.489
417	16.57	16.91	59.22	sp|P30043|BLVRB_HUMAN	Flavin reductase (NADPH)	HUMAN	22	0.773	0.714	1.528	0.501	1.18	0.904	0.624	1.472	0.608	1.33	0.182	0.233	1.754	0.095	0.319
418	16.54	17.54	38.29	sp|O60218|AK1BA_HUMAN	Aldo-keto reductase family 1 member B10	HUMAN	15	1.259	0.553	2.466	0.511	2.07	5.152	0.279	2.249	2.291	13.932	6.368	0.211	2.312	2.754	18.365
419	16.53	18.25	30.52	sp|P39023|RL3_HUMAN	60S ribosomal protein L3	HUMAN	14	1.318	0.714	1.923	0.685	2.535	1.905	0.171	1.995	0.955	3.945	1.406	0.426	1.82	0.773	2.559
420	16.52	16.81	29.09	sp|Q9HDC9|APMAP_HUMAN	Adipocyte plasma membrane-associated protein	HUMAN	13	0.692	0.959	1.472	0.433	1.019	0.738	0.427	1.393	0.479	1.028	0.759	0.273	1.419	0.506	1.076
421	16.5	16.77	34.13	sp|P16930|FAAA_HUMAN	Fumarylacetoacetase	HUMAN	22	0.731	0.619	8.017	0.091	5.861	0.912	0.874	2.089	0.437	1.905	0.229	0.167	2.109	0.11	0.483
422	16.45	16.85	48.44	sp|P00491|PNPH_HUMAN	Purine nucleoside phosphorylase	HUMAN	20	0.586	0.476	2.858	0.174	1.675	1.5	0.251	2.249	0.667	3.733	0.832	0.567	2.333	0.35	1.941
423	16.44	16.8	38.36	sp|P27695|APEX1_HUMAN	DNA-(apurinic or apyrimidinic site) lyase	HUMAN	14	1.738	0.215	1.66	1.047	3.565	1.542	0.364	1.57	0.982	3.133	1.941	0.215	1.77	1.096	3.767
424	16.39	17.29	17.78	sp|P54840|GYS2_HUMAN	Glycogen [starch] synthase, liver	HUMAN	11	0.879	0.634	1.738	0.511	1.528	1.191	0.812	1.786	0.667	2.168	0.661	0.364	1.706	0.366	1.127
425	16.39	16.91	41.37	sp|P31937|3HIDH_HUMAN	3-hydroxyisobutyrate dehydrogenase, mitochondrial	HUMAN	28	1.368	0.433	1.368	1	1.871	0.631	0.036	1.393	0.461	0.879	0.47	0.061	1.445	0.231	0.679
426	16.35	16.58	36.12	sp|Q14032|BAAT_HUMAN	Bile acid-CoA:amino acid N-acyltransferase	HUMAN	28	0.437	0.461	1.738	0.146	0.759	0.545	0.238	1.614	0.325	0.879	0.268	0.283	2.249	0.098	0.603
427	16.34	18.38	9.52	sp|P07814|SYEP_HUMAN	Bifunctional glutamate/proline--tRNA ligase	HUMAN	15	0.817	0.885	1.644	0.394	1.343	1.38	0.275	1.66	0.832	2.858	1.486	0.191	1.69	0.879	3.02
428	16.33	16.42	64.54	sp|Q9BSH5|HDHD3_HUMAN	Haloacid dehalogenase-like hydrolase domain-containing protein 3	HUMAN	16	2.399	0.237	2.07	1.159	5.916	2.07	0.384	2.014	1.028	4.699	1.871	0.302	1.837	1.019	3.945
429	16.31	16.84	30.77	sp|Q16795|NDUA9_HUMAN	NADH dehydrogenase [ubiquinone] 1 alpha subcomplex subunit 9, mitochondrial	HUMAN	11	0.929	0.773	2.188	0.425	2.032	1.18	0.32	1.528	0.773	1.803	0.879	0.443	1.247	0.711	1.096
430	16.23	18.56	49.82	sp|Q13162|PRDX4_HUMAN	Peroxiredoxin-4	HUMAN	24	1.191	0.368	1.318	0.904	1.57	0.731	0.685	1.542	0.457	1.127	0.47	0.175	1.644	0.102	0.773
431	16.21	16.68	20.03	sp|P28288|ABCD3_HUMAN	ATP-binding cassette sub-family D member 3	HUMAN	18	0.506	0.075	1.542	0.209	0.78	0.738	0.602	1.514	0.453	1.117	0.34	0.212	2.014	0.142	0.685
432	16.19	16.27	43.68	sp|Q9NVS9|PNPO_HUMAN	Pyridoxine-5'-phosphate oxidase	HUMAN	12	0.895	0.735	1.406	0.619	1.259	0.912	0.68	1.306	0.679	1.191	0.483	0.197	1.722	0.27	0.832
433	16.12	16.41	15	sp|O15254|ACOX3_HUMAN	Peroxisomal acyl-coenzyme A oxidase 3	HUMAN	11
434	16.09	16.32	28.53	sp|P62333|PRS10_HUMAN	26S protease regulatory subunit 10B	HUMAN	10	1.107	0.623	1.675	0.661	1.923	0.964	0.985	1.959	0.483	1.888	1.514	0.241	1.803	0.839	2.884
435	16.08	16.31	45.02	sp|P21964|COMT_HUMAN	Catechol O-methyltransferase	HUMAN	24	5.2	0.149	3.311	1.57	20.512	3.373	0.434	2.805	1.202	8.166	6.486	0.061	3.532	1.837	25.586
436	16.03	17.48	16.81	sp|P20810|ICAL_HUMAN	Calpastatin	HUMAN	8	2.377	0.185	2.466	0.964	7.656	2.679	0.187	2.535	1.057	7.656	2.992	0.109	2.559	1.169	8.71
437	16	16.97	38.3	sp|P01011|AACT_HUMAN	Alpha-1-antichymotrypsin	HUMAN	16	15.849	0.013	4.571	3.467	60.813	16.596	0.004	4.365	3.802	68.549	22.699	0.002	4.055	5.598	77.268
438	15.95	16.81	47.39	sp|P30042|ES1_HUMAN	ES1 protein homolog, mitochondrial	HUMAN	28	0.673	0.275	1.393	0.461	0.938	0.802	0.264	1.355	0.565	1.086	0.157	0.21	2.032	0.105	0.319
439	15.84	16.02	38.57	sp|P21912|DHSB_HUMAN	Succinate dehydrogenase [ubiquinone] iron-sulfur subunit, mitochondrial	HUMAN	17	0.895	0.898	1.318	0.679	1.18	0.787	0.601	1.38	0.55	1.086	0.855	0.615	1.368	0.614	1.169
440	15.83	16.39	39.43	sp|P02649|APOE_HUMAN	Apolipoprotein E	HUMAN	12	1.294	0.443	1.941	0.667	2.512	0.78	0.602	4.446	0.175	3.467	1.556	0.314	3.499	0.445	5.495
441	15.74	15.83	75.59	sp|P07148|FABPL_HUMAN	Fatty acid-binding protein, liver	HUMAN	57	0.955	0.993	1.148	0.832	1.096	0.586	0.174	1.236	0.466	0.724	0.425	0.089	1.294	0.319	0.55
442	15.67	15.81	34.55	sp|P62136|PP1A_HUMAN	Serine/threonine-protein phosphatase PP1-alpha catalytic subunit	HUMAN	15	0.511	0.339	2.089	0.244	1.067	1.019	0.96	2.089	0.488	2.128	0.56	0.384	2.109	0.268	1.18
443	15.62	23.71	32.26	sp|P21397|AOFA_HUMAN	Amine oxidase [flavin-containing] A	HUMAN	28	0.871	0.817	1.675	0.511	1.459	1.406	0.41	1.644	0.855	2.421	1.614	0.28	1.644	0.982	3.02
444	15.62	16.72	25.25	sp|P05455|LA_HUMAN	Lupus La protein	HUMAN	9	1.368	0.643	2.911	0.47	4.786	2.109	0.083	1.419	1.486	19.055	3.373	0.09	3.076	1.096	19.409
445	15.62	16.03	24.13	sp|Q15942|ZYX_HUMAN	Zyxin	HUMAN	12
446	15.62	16.02	27.39	sp|P10909|CLUS_HUMAN	Clusterin	HUMAN	15	5.2	0.18	3.076	1.69	13.552	10.765	0.02	3.373	3.192	31.333	22.284	0.002	2.729	8.166	53.951
447	15.55	15.85	29.06	sp|P26641|EF1G_HUMAN	Elongation factor 1-gamma	HUMAN	19	0.608	0.058	1.318	0.308	0.802	0.718	0.079	1.33	0.488	0.955	0.581	0.25	1.6	0.31	0.929
448	15.49	16.54	17.34	sp|O60506|HNRPQ_HUMAN	Heterogeneous nuclear ribonucleoprotein Q	HUMAN	15	1.127	0.591	1.837	0.614	2.148	1.318	0.152	1.406	0.938	2.109	1.086	0.616	1.738	0.625	1.977
449	15.48	16.09	23.31	sp|P31939|PUR9_HUMAN	Bifunctional purine biosynthesis protein PURH	HUMAN	10	0.929	0.628	2.188	0.466	2.032	1.585	0.956	1.995	0.794	3.565	1.77	0.352	1.977	0.895	3.802
450	15.47	16.25	49.6	sp|Q96EY8|MMAB_HUMAN	Cob(I)yrinic acid a,c-diamide adenosyltransferase, mitochondrial	HUMAN	12	1.009	0.78	1.445	0.698	1.459	0.766	0.614	1.57	0.474	1.202	0.667	0.286	1.419	0.445	0.946
451	15.46	16.95	15.22	sp|P53618|COPB_HUMAN	Coatomer subunit beta	HUMAN	11	1.459	0.928	2.07	0.705	3.908	1.754	0.541	2.188	0.802	9.908	1.66	0.734	2.148	0.773	5.2
452	15.43	15.65	64.96	sp|P52758|UK114_HUMAN	Ribonuclease UK114	HUMAN	29	0.973	0.836	1.294	0.738	1.259	0.809	0.126	1.306	0.511	1.057	0.649	0.101	1.355	0.34	0.879
453	15.41	35.64	49.54	sp|P13929|ENOB_HUMAN	Beta-enolase	HUMAN	48	1.076	0.816	1.528	0.705	1.556	0.466	0.396	1.514	0.316	0.705	0.337	0.693	1.419	0.229	0.479
454	15.35	15.86	33.27	sp|Q9BYV1|AGT2_HUMAN	Alanine--glyoxylate aminotransferase 2, mitochondrial	HUMAN	16	0.887	0.832	2.109	0.413	1.871	0.525	0.493	4.365	0.118	2.291	0.445	0.402	2.582	0.139	1.148
455	15.34	16.45	22.99	sp|Q96HC4|PDLI5_HUMAN	PDZ and LIM domain protein 5	HUMAN	13	1.067	0.823	1.419	0.752	1.542	1.306	0.42	1.445	0.904	1.977	1.77	0.046	1.343	1.318	2.535
456	15.33	16.04	12.94	sp|P12109|CO6A1_HUMAN	Collagen alpha-1(VI) chain	HUMAN	15	0.863	0.995	1.675	0.515	1.445	0.973	0.82	1.675	0.581	1.629	1.282	0.256	1.542	0.832	2.051
457	15.32	16.31	28.19	sp|P37837|TALDO_HUMAN	Transaldolase	HUMAN	13	0.809	0.231	1.419	0.565	1.148	0.258	0.001	2.312	0.036	0.597	1.459	0.2	1.5	0.973	2.355
458	15.29	16.46	56.25	sp|P51858|HDGF_HUMAN	Hepatoma-derived growth factor	HUMAN	15	1.318	0.411	1.629	0.809	2.466	0.575	0.15	1.514	0.233	0.871	0.809	0.51	1.69	0.479	1.368
459	15.28	16.14	14.98	sp|Q8WUM4|PDC6I_HUMAN	Programmed cell death 6-interacting protein	HUMAN	10	0.497	0.364	4.656	0.088	2.312	2.489	0.2	4.487	0.555	13.804	1.038	0.586	4.742	0.219	4.699
460	15.27	24.05	30.95	sp|P13797|PLST_HUMAN	Plastin-3	HUMAN	24	0.457	0.397	1.803	0.263	0.824	0.773	0.451	1.786	0.247	1.38	2.938	0.161	1.977	1.486	5.808
461	15.19	61.56	68.27	sp|P00326|ADH1G_HUMAN	Alcohol dehydrogenase 1C	HUMAN	120	1.076	0.606	1.69	0.637	1.905	0.78	0.388	1.786	0.429	1.393	0.128	0.156	4.786	0.069	0.614
462	15.16	15.24	36.31	sp|P08574|CY1_HUMAN	Cytochrome c1, heme protein, mitochondrial	HUMAN	14	0.724	0.836	1.445	0.356	1.047	1.191	0.615	1.38	0.863	1.722	0.322	0.2	2.089	0.079	0.673
463	15.07	16.75	9.66	sp|O00410|IPO5_HUMAN	Importin-5	HUMAN	10	1.294	0.622	2.089	0.619	2.704	1.995	0.326	2.109	0.946	4.169	1.271	0.641	2.089	0.608	2.655
464	15.06	15.98	18.57	sp|P17844|DDX5_HUMAN	Probable ATP-dependent RNA helicase DDX5	HUMAN	12
465	15.03	18.94	8.33	sp|Q86UP2|KTN1_HUMAN	Kinectin	HUMAN	9	0.353	0.048	2.07	0.163	0.731	0.406	0.004	1.706	0.136	0.692	0.363	0.088	1.977	0.185	0.718
466	15.03	15.13	29.88	sp|P78417|GSTO1_HUMAN	Glutathione S-transferase omega-1	HUMAN	15	1.038	0.56	1.294	0.802	1.343	0.832	0.185	1.117	0.731	0.929	1.076	0.704	1.318	0.817	1.432
467	15.01	18	21.26	sp|P48643|TCPE_HUMAN	T-complex protein 1 subunit epsilon	HUMAN	15	1.294	0.755	2.07	0.625	4.92	1.995	0.229	2.249	0.887	11.695	3.837	0.007	2.421	1.585	20.701
468	15	16.18	21.25	sp|A6NDB9|PALM3_HUMAN	Paralemmin-3	HUMAN	9	0.649	0.252	1.959	0.331	1.271	0.685	0.3	2.089	0.328	1.432	0.863	0.66	2.754	0.313	2.377
469	14.99	15.15	61.33	sp|P20674|COX5A_HUMAN	Cytochrome c oxidase subunit 5A, mitochondrial	HUMAN	23	0.887	0.321	2.089	0.413	1.854	0.973	0.548	2.051	0.474	1.995	1.086	0.428	1.923	0.565	2.07
470	14.93	15.95	15.98	sp|Q14974|IMB1_HUMAN	Importin subunit beta-1	HUMAN	16
471	14.93	15.29	30.2	sp|P50053|KHK_HUMAN	Ketohexokinase	HUMAN	17	1.318	0.457	1.472	0.895	2.089	1.096	0.984	1.445	0.759	1.614	0.575	0.089	1.459	0.377	0.839
472	14.88	15.45	29.2	sp|O94905|ERLN2_HUMAN	Erlin-2	HUMAN	10	1.259	0.566	2.704	0.466	3.436	0.565	0.502	2.63	0.15	1.486	0.679	0.764	2.938	0.223	1.995
473	14.87	15.14	58.74	sp|P27144|KAD4_HUMAN	Adenylate kinase isoenzyme 4, mitochondrial	HUMAN	22	0.56	0.709	1.486	0.233	0.832	0.679	0.702	1.393	0.409	0.946	0.461	0.282	1.706	0.308	0.787
474	14.86	15.04	4.78	sp|Q07954|LRP1_HUMAN	Prolow-density lipoprotein receptor-related protein 1	HUMAN	19	0.773	0.582	4.207	0.184	3.251	0.759	0.557	3.467	0.219	2.63	0.982	0.973	3.908	0.251	3.837
475	14.85	15.33	12.08	sp|Q12906|ILF3_HUMAN	Interleukin enhancer-binding factor 3	HUMAN	8	0.649	0.45	1.629	0.347	1.057	0.955	0.949	1.419	0.667	1.355	0.802	0.934	1.644	0.483	1.318
476	14.83	14.96	19.38	sp|P36551|HEM6_HUMAN	Coproporphyrinogen-III oxidase, mitochondrial	HUMAN	9	0.794	0.616	1.445	0.421	1.148	0.54	0.037	1.629	0.233	0.879	0.57	0.294	1.629	0.331	0.929
477	14.74	15.02	16.69	sp|P50416|CPT1A_HUMAN	Carnitine O-palmitoyltransferase 1, liver isoform	HUMAN	12	1.236	0.649	2.089	0.592	2.582	0.597	0.385	2.109	0.286	1.259	0.964	0.943	19.055	0.052	18.365
478	14.73	26.91	30.87	sp|P35241|RADI_HUMAN	Radixin	HUMAN	20	0.887	0.682	1.722	0.453	1.528	1.247	0.813	1.66	0.752	2.089	2.355	0.135	1.941	1.213	6.138
479	14.73	15.19	26.08	sp|P49821|NDUV1_HUMAN	NADH dehydrogenase [ubiquinone] flavoprotein 1, mitochondrial	HUMAN	11	0.603	0.733	2.051	0.254	1.236	0.982	0.82	1.629	0.483	1.6	0.731	0.998	1.854	0.398	1.355
480	14.66	15.45	20.05	sp|P45974|UBP5_HUMAN	Ubiquitin carboxyl-terminal hydrolase 5	HUMAN	13	0.887	0.815	2.208	0.402	1.959	0.904	0.626	1.38	0.655	1.247	0.955	0.942	1.419	0.673	1.355
481	14.63	14.76	19.39	sp|Q13838|DX39B_HUMAN	Spliceosome RNA helicase DDX39B	HUMAN	11	1.69	0.059	1.585	1.067	4.285	1.38	0.165	1.514	0.912	2.399	2.489	0.005	1.675	1.486	11.912
482	14.57	15.74	5.11	sp|Q14571|ITPR2_HUMAN	Inositol 1,4,5-trisphosphate receptor type 2	HUMAN	13	0.973	0.96	2.089	0.466	2.032	0.731	0.463	2.089	0.347	1.528	1.009	1	11.376	0.089	11.482
483	14.5	16.1	24.64	sp|O00231|PSD11_HUMAN	26S proteasome non-ATPase regulatory subunit 11	HUMAN	10	0.649	0.926	1.871	0.356	1.213	0.955	0.737	1.644	0.586	1.57	1.148	0.78	1.629	0.705	1.995
484	14.49	18.15	27.46	sp|P20073|ANXA7_HUMAN	Annexin A7	HUMAN	18	0.973	0.977	2.089	0.466	2.032	1.18	0.735	2.089	0.565	2.466	2.128	0.302	2.109	1.009	4.446
485	14.48	18	28.42	sp|P17987|TCPA_HUMAN	T-complex protein 1 subunit alpha	HUMAN	20	0.817	0.75	1.803	0.409	1.472	1.959	0.074	1.888	1.038	3.981	1.472	0.418	1.854	0.794	2.992
486	14.48	14.7	24.03	sp|Q6DD88|ATLA3_HUMAN	Atlastin-3	HUMAN	11	1.644	0.498	2.032	0.809	3.251	1.019	0.635	1.977	0.515	1.941	1.905	0.185	1.995	0.955	3.664
487	14.44	15.35	21.24	sp|Q96G03|PGM2_HUMAN	Phosphoglucomutase-2	HUMAN	10	0.964	0.77	1.905	0.483	1.837	0.54	0.939	2.399	0.2	1.294	0.661	0.491	2.228	0.291	1.472
488	14.42	14.8	44.48	sp|O14579|COPE_HUMAN	Coatomer subunit epsilon	HUMAN	10
489	14.4	15.79	54.24	sp|P08865|RSSA_HUMAN	40S ribosomal protein SA	HUMAN	21	1.138	0.815	1.514	0.752	1.722	1.472	0.559	1.585	0.929	2.27	1.644	0.843	1.644	1	2.606
490	14.39	15.58	9.98	sp|O60763|USO1_HUMAN	General vesicular transport factor p115	HUMAN	14	1.306	0.473	2.421	0.54	3.162	1.247	0.525	2.535	0.492	3.162	1.393	0.404	2.655	0.525	3.698
491	14.38	14.61	25.71	sp|Q9NX40|OCAD1_HUMAN	OCIA domain-containing protein 1	HUMAN	12	0.698	0.746	1.459	0.35	1.019	0.57	0.618	2.051	0.291	1.169	0.661	0.635	1.585	0.296	1.047
492	14.34	14.86	39.41	sp|Q8N0X4|CLYBL_HUMAN	Citrate lyase subunit beta-like protein, mitochondrial	HUMAN	10	1.047	0.626	1.271	0.824	1.368	0.673	0.756	1.803	0.363	1.213	0.655	0.471	1.738	0.353	1.138
493	14.31	16.21	7.55	sp|O60610|DIAP1_HUMAN	Protein diaphanous homolog 1	HUMAN	11	1.038	0.979	4.446	0.233	4.875	1.318	0.578	3.221	0.409	5.395	0.631	0.42	3.532	0.061	2.228
494	14.25	15.01	37.83	sp|P02647|APOA1_HUMAN	Apolipoprotein A-I	HUMAN	12	1.528	0.164	1.706	0.895	2.704	0.766	0.49	1.754	0.421	1.343	0.492	0.766	2.188	0.223	1.076
495	14.2	14.39	37.57	sp|P55263|ADK_HUMAN	Adenosine kinase	HUMAN	11	1.038	0.894	1.722	0.603	1.803	0.718	0.233	1.77	0.394	1.271	0.824	0.578	1.69	0.461	1.393
496	14.19	14.78	15.23	sp|Q96HY7|DHTK1_HUMAN	Probable 2-oxoglutarate dehydrogenase E1 component DHKTD1, mitochondrial	HUMAN	11	1.096	0.549	1.445	0.759	1.614	1.486	0.285	1.514	0.982	3.467	0.904	0.946	1.393	0.603	1.259
497	14.19	14.33	18.2	sp|P04004|VTNC_HUMAN	Vitronectin	HUMAN	13	1.514	0.131	1.542	0.982	4.571	1.486	0.113	1.542	0.964	4.246	2.228	0.035	1.738	1.282	7.047
498	14.18	14.77	51.04	sp|P20618|PSB1_HUMAN	Proteasome subunit beta type-1	HUMAN	14	1.271	0.196	1.247	1.019	1.585	1.38	0.141	1.355	1.019	1.941	0.973	0.537	1.486	0.655	1.445
499	14.18	14.41	50.92	sp|P09488|GSTM1_HUMAN	Glutathione S-transferase Mu 1	HUMAN	19	0.474	0.42	2.729	0.258	1.294	0.565	0.943	3.436	0.328	1.941	1.585	0.414	1.923	0.824	4.487
500	14.17	14.77	34.85	sp|P40261|NNMT_HUMAN	Nicotinamide N-methyltransferase	HUMAN	16	2.443	0.01	1.5	1.629	3.664	2.805	0.016	1.514	1.854	4.207	2.228	0.001	1.514	1.472	3.373
501	14.17	14.27	48.72	sp|P25787|PSA2_HUMAN	Proteasome subunit alpha type-2	HUMAN	15	1.432	0.697	2.128	0.673	3.192	0.964	0.642	2.109	0.461	2.032	1.528	0.528	1.77	0.863	3.281
502	14.09	19.29	8.2	sp|O15020|SPTN2_HUMAN	Spectrin beta chain, non-erythrocytic 2	HUMAN	15	0.991	0.996	2.089	0.474	2.07	0.483	0.318	2.109	0.231	1.019	0.847	0.755	2.089	0.406	1.77
503	14.06	16.84	16.67	sp|Q15029|U5S1_HUMAN	116 kDa U5 small nuclear ribonucleoprotein component	HUMAN	11	1.086	0.85	2.089	0.52	2.27	2.27	0.281	2.089	1.086	4.786	1.675	0.409	2.109	0.794	3.499
504	14.06	14.1	70.43	sp|P05387|RLA2_HUMAN	60S acidic ribosomal protein P2	HUMAN	17	0.258	0.219	1.995	0.081	0.515	0.328	0.073	2.109	0.139	0.692	1.393	0.649	1.542	0.904	2.168
505	14.03	14.82	18.18	sp|P48163|MAOX_HUMAN	NADP-dependent malic enzyme	HUMAN	14	0.871	0.791	2.228	0.387	1.941	0.832	0.719	2.965	0.275	2.466	0.09	0.238	5.97	0.018	0.54
506	14.03	14.42	45.33	sp|P30044|PRDX5_HUMAN	Peroxiredoxin-5, mitochondrial	HUMAN	19	1.644	0.479	1.528	1.076	3.565	1.202	0.623	1.5	0.802	2.051	1.318	0.7	1.5	0.879	2.128
507	14	14.42	31.03	sp|Q14847|LASP1_HUMAN	LIM and SH3 domain protein 1	HUMAN	13	1.542	0.499	2.729	0.565	4.285	0.824	0.953	2.754	0.227	2.27	3.105	0.249	2.208	1.406	8.395
508	14	14.07	33.9	sp|Q14749|GNMT_HUMAN	Glycine N-methyltransferase	HUMAN	9	0.724	0.281	1.445	0.483	1.047	0.773	0.153	1.33	0.565	1.028	0.759	0.176	1.38	0.535	1.047
509	13.93	16.13	24.7	sp|Q6NUN0|ACSM5_HUMAN	Acyl-coenzyme A synthetase ACSM5, mitochondrial	HUMAN	13	1.77	0.331	23.55	0.075	26.062	1.247	0.603	20.701	0.06	21.281	1.445	0.455	5.916	0.244	8.551
510	13.91	14.43	29.9	sp|P61158|ARP3_HUMAN	Actin-related protein 3	HUMAN	12	0.946	0.832	1.38	0.685	1.306	1.191	0.567	1.77	0.673	2.128	1.067	0.161	1.786	0.597	1.905
511	13.89	15.27	45.33	sp|Q15181|IPYR_HUMAN	Inorganic pyrophosphatase	HUMAN	16	1.486	0.219	1.644	0.904	2.63	1.057	0.515	1.706	0.619	1.706	2.228	0.062	1.556	1.432	4.285
512	13.86	14.27	19.96	sp|P48444|COPD_HUMAN	Coatomer subunit delta	HUMAN	12	0.832	0.731	2.089	0.398	1.738	0.929	0.896	2.089	0.445	1.941	1.009	0.974	2.089	0.483	2.109
513	13.82	14.89	24.03	sp|Q00325|MPCP_HUMAN	Phosphate carrier protein, mitochondrial	HUMAN	15	0.614	0.203	1.803	0.164	1.107	1.127	0.867	1.923	0.586	2.512	1.69	0.511	1.82	0.929	4.446
514	13.79	14.37	19.09	sp|P54136|SYRC_HUMAN	Arginine--tRNA ligase, cytoplasmic	HUMAN	11	0.316	0.86	3.311	0.125	1.047	1.393	0.496	2.014	0.692	2.78	2.333	0.098	2.128	1.096	6.546
515	13.75	14.12	23.58	sp|Q13057|COASY_HUMAN	Bifunctional coenzyme A synthase	HUMAN	10
516	13.71	13.94	25.05	sp|P22570|ADRO_HUMAN	NADPH:adrenodoxin oxidoreductase, mitochondrial	HUMAN	11	0.912	0.865	6.855	0.133	6.252	0.955	0.937	3.162	0.302	3.02	0.855	0.767	2.128	0.402	1.82
517	13.71	13.94	33.06	sp|P18124|RL7_HUMAN	60S ribosomal protein L7	HUMAN	11	0.506	0.297	2.27	0.122	1.148	0.787	0.55	2.188	0.331	1.722	0.955	0.754	1.995	0.483	1.905
518	13.69	14.38	21.01	sp|P49591|SYSC_HUMAN	Serine--tRNA ligase, cytoplasmic	HUMAN	12	1.282	0.597	1.528	0.839	1.977	1.107	0.609	4.325	0.256	4.786	1.169	0.719	2.188	0.535	2.535
519	13.67	14.51	21.39	sp|P30153|2AAA_HUMAN	Serine/threonine-protein phosphatase 2A 65 kDa regulatory subunit A alpha isoform	HUMAN	13	1.614	0.194	1.69	0.955	2.858	1.432	0.337	1.69	0.847	2.421	1.644	0.351	1.77	0.929	2.831
520	13.63	14.45	40.31	sp|P30085|KCY_HUMAN	UMP-CMP kinase	HUMAN	21	0.955	0.893	1.38	0.698	1.318	1.028	0.902	1.459	0.705	1.514	1.127	0.624	1.472	0.766	1.66
521	13.63	13.8	34.67	sp|Q6IBS0|TWF2_HUMAN	Twinfilin-2	HUMAN	8	0.711	0.577	2.109	0.34	1.5	0.506	0.356	7.656	0.065	3.873	1.472	0.507	12.823	0.115	17.378
522	13.61	14.19	27.03	sp|Q9Y617|SERC_HUMAN	Phosphoserine aminotransferase	HUMAN	9	1.067	0.875	1.959	0.545	2.089	0.685	0.849	1.923	0.353	1.318	0.56	0.302	1.977	0.273	1.107
523	13.59	14.15	16.49	sp|Q92499|DDX1_HUMAN	ATP-dependent RNA helicase DDX1	HUMAN	9	0.92	0.527	2.228	0.387	2.051	1.127	0.86	2.014	0.56	2.377	2.07	0.142	1.77	1.169	6.73
524	13.59	13.59	67.25	sp|P19105|ML12A_HUMAN	Myosin regulatory light chain 12A	HUMAN	21
525	13.56	14.25	27.55	sp|P06748|NPM_HUMAN	Nucleophosmin	HUMAN	26	0.766	0.367	1.445	0.453	1.107	1.057	0.809	1.368	0.773	1.5	0.773	0.33	1.837	0.373	1.419
526	13.55	13.65	30.11	sp|Q01518|CAP1_HUMAN	Adenylyl cyclase-associated protein 1	HUMAN	19	2.399	0.451	2.148	1.117	4.831	2.831	0.216	2.148	1.318	5.649	2.911	0.252	2.109	1.38	5.861
527	13.48	15.47	12.41	sp|P27816|MAP4_HUMAN	Microtubule-associated protein 4	HUMAN	12	0.608	0.336	4.169	0.146	2.535	0.625	0.352	2.754	0.229	1.722	1.69	0.343	6.668	0.254	11.376
528	13.45	14.12	39.92	sp|O14818|PSA7_HUMAN	Proteasome subunit alpha type-7	HUMAN	11	0.938	0.76	1.318	0.711	1.236	1.038	0.709	1.542	0.673	1.6	1.127	0.563	1.148	0.982	1.294
529	13.45	13.94	34.2	sp|Q96AG4|LRC59_HUMAN	Leucine-rich repeat-containing protein 59	HUMAN	10	0.625	0.962	2.014	0.325	1.259	0.619	0.281	1.854	0.288	1.148	1.294	0.447	1.585	0.817	2.208
530	13.45	13.79	50	sp|P62979|RS27A_HUMAN	Ubiquitin-40S ribosomal protein S27a	HUMAN	20	0.938	0.99	1.247	0.752	1.169	1.77	0.363	1.5	1.18	2.805	1.117	0.139	1.294	0.863	1.459
531	13.44	13.66	46.98	sp|P29692|EF1D_HUMAN	Elongation factor 1-delta	HUMAN	14	1.445	0.714	1.722	0.839	3.105	1.148	0.627	1.923	0.597	1.854	1.837	0.331	1.77	1.038	4.529
532	13.42	13.71	25.17	sp|P31943|HNRH1_HUMAN	Heterogeneous nuclear ribonucleoprotein H	HUMAN	20	1.019	0.958	2.089	0.488	2.128	1.028	0.937	2.089	0.492	2.148	1.202	0.703	2.089	0.575	2.512
533	13.37	13.49	37.94	sp|P10768|ESTD_HUMAN	S-formylglutathione hydrolase	HUMAN	10	0.625	0.329	1.368	0.453	0.855	0.955	0.61	1.294	0.724	1.236	0.511	0.778	1.6	0.242	0.817
534	13.34	15.06	6.84	sp|O75643|U520_HUMAN	U5 small nuclear ribonucleoprotein 200 kDa helicase	HUMAN	11	1.107	0.793	10.375	0.107	11.482	1.127	0.788	17.061	0.066	17.378	1.096	0.825	15.996	0.069	16.293
535	13.26	16.43	42.25	sp|P27169|PON1_HUMAN	Serum paraoxonase/arylesterase 1	HUMAN	16	0.679	0.325	1.629	0.263	1.107	0.242	0.124	2.559	0.054	0.619	0.492	0.944	1.722	0.133	0.847
536	13.26	13.46	28.07	sp|P22760|AAAD_HUMAN	Arylacetamide deacetylase	HUMAN	19	0.773	0.959	1.528	0.506	1.18	1.019	0.921	1.542	0.661	1.57	0.09	0.049	1.644	0.046	0.149
537	13.24	13.57	35.39	sp|Q9UJZ1|STML2_HUMAN	Stomatin-like protein 2	HUMAN	13	1.722	0.5	1.644	1.047	7.798	1.486	0.493	2.208	0.673	3.436	3.105	0.221	2.466	1.259	14.859
538	13.24	13.4	16.69	sp|P10515|ODP2_HUMAN	Dihydrolipoyllysine-residue acetyltransferase component of pyruvate dehydrogenase complex, mitochondrial	HUMAN	11	0.855	0.666	1.556	0.501	1.33	1.459	0.615	2.78	0.525	4.325	1.995	0.442	3.076	0.649	7.178
539	13.18	16.28	38.04	sp|P51857|AK1D1_HUMAN	3-oxo-5-beta-steroid 4-dehydrogenase	HUMAN	23	1.047	0.507	1.5	0.698	1.585	0.673	0.978	1.585	0.413	1.067	0.506	0.172	1.585	0.24	0.802
540	13.17	13.61	24.75	sp|O95822|DCMC_HUMAN	Malonyl-CoA decarboxylase, mitochondrial	HUMAN	9	0.938	0.586	1.888	0.47	1.77	0.973	0.557	1.803	0.555	1.754	0.483	0.483	2.535	0.185	1.225
541	13.16	14.69	10.61	sp|Q9NYU2|UGGG1_HUMAN	UDP-glucose:glycoprotein glucosyltransferase 1	HUMAN	14	1.294	0.382	4.446	0.291	5.754	1.259	0.372	4.446	0.283	5.598	1.355	0.281	2.443	0.555	3.311
542	13.15	13.49	39.83	sp|O00299|CLIC1_HUMAN	Chloride intracellular channel protein 1	HUMAN	9	3.565	0.055	2.884	1.236	27.542	4.285	0.107	3.02	1.419	25.351	5.702	0.067	3.133	1.82	31.333
543	13.12	13.31	37.3	sp|Q8NBX0|SCPDL_HUMAN	Saccharopine dehydrogenase-like oxidoreductase	HUMAN	16	0.92	0.815	2.582	0.36	2.377	1.18	0.57	18.365	0.064	18.88	0.863	0.583	2.089	0.413	1.803
544	13.03	13.33	22.36	sp|P14868|SYDC_HUMAN	Aspartate--tRNA ligase, cytoplasmic	HUMAN	14	0.895	0.842	2.089	0.429	1.871	1.393	0.548	2.109	0.661	2.911	1.225	0.69	2.109	0.581	2.559
545	12.97	53.82	73.87	sp|P07437|TBB5_HUMAN	Tubulin beta chain	HUMAN	109	0.912	0.94	1.393	0.631	1.271	1.585	0.208	1.5	1.057	2.582	2.606	0.095	1.585	1.644	4.571
546	12.97	13.27	17.08	sp|Q13586|STIM1_HUMAN	Stromal interaction molecule 1	HUMAN	9	0.879	0.814	2.089	0.421	1.837	0.839	0.749	2.089	0.402	1.754	0.745	0.598	2.089	0.356	1.556
547	12.9	13.41	20.86	sp|Q96N76|HUTU_HUMAN	Urocanate hydratase	HUMAN	13	1.019	0.962	2.089	0.488	2.128	0.698	0.532	2.089	0.331	1.459	0.904	0.857	2.089	0.433	1.888
548	12.89	13.05	36.53	sp|P49755|TMEDA_HUMAN	Transmembrane emp24 domain-containing protein 10	HUMAN	17	0.488	0.475	1.69	0.225	0.824	0.649	0.56	1.406	0.377	0.912	0.738	0.548	1.459	0.445	1.076
549	12.87	12.95	37.9	sp|Q96GK7|FAH2A_HUMAN	Fumarylacetoacetate hydrolase domain-containing protein 2A	HUMAN	13	0.809	0.625	1.57	0.483	1.271	0.36	0.108	2.051	0.09	0.738	0.337	0.23	2.333	0.136	0.787
550	12.82	13.14	39.91	sp|P48047|ATPO_HUMAN	ATP synthase subunit O, mitochondrial	HUMAN	16	1.076	0.525	1.888	0.57	2.466	1.803	0.204	2.051	0.879	4.656	1.542	0.065	2.051	0.752	6.138
551	12.77	14.23	6.23	sp|Q92614|MY18A_HUMAN	Unconventional myosin-XVIIIa	HUMAN	9	1.047	0.894	10.666	0.098	11.169	0.824	0.7	20.324	0.047	16.749	1.38	0.53	8.71	0.158	12.023
552	12.75	12.91	27.88	sp|Q15738|NSDHL_HUMAN	Sterol-4-alpha-carboxylate 3-dehydrogenase, decarboxylating	HUMAN	12	0.879	0.62	1.33	0.655	1.169	0.802	0.588	2.63	0.305	2.109	0.92	0.837	2.489	0.373	2.291
553	12.73	12.88	61.76	sp|P61604|CH10_HUMAN	10 kDa heat shock protein, mitochondrial	HUMAN	18	1.096	0.757	1.225	0.895	1.355	0.35	0.026	1.419	0.223	0.497	0.34	0.133	1.614	0.213	0.55
554	12.72	12.72	35.75	sp|P51149|RAB7A_HUMAN	Ras-related protein Rab-7a	HUMAN	8	1.067	0.869	1.406	0.759	1.5	0.847	0.512	1.355	0.625	1.148	0.895	0.505	1.271	0.705	1.138
555	12.69	13.05	54.7	sp|P61204|ARF3_HUMAN	ADP-ribosylation factor 3	HUMAN	17	1.355	0.722	1.306	1.038	2.466	0.832	0.969	2.704	0.268	2.249	1.514	0.633	1.486	1.019	3.631
555	0	13.01	54.7	sp|P84077|ARF1_HUMAN	ADP-ribosylation factor 1	HUMAN	17
556	12.67	12.69	43.64	sp|P46783|RS10_HUMAN	40S ribosomal protein S10	HUMAN	17	1.191	0.42	1.472	0.809	1.923	1.5	0.48	1.585	0.946	2.965	1.271	0.529	1.5	0.847	2.582
557	12.67	12.67	32.1	sp|P67809|YBOX1_HUMAN	Nuclease-sensitive element-binding protein 1	HUMAN	19	0.661	0.486	2.089	0.313	1.38	1.067	0.889	2.109	0.506	2.228	0.847	0.761	2.089	0.406	1.77
558	12.57	12.73	34.04	sp|Q07021|C1QBP_HUMAN	Complement component 1 Q subcomponent-binding protein, mitochondrial	HUMAN	20	0.802	0.841	1.419	0.555	1.138	0.705	0.949	1.432	0.492	1.009	0.445	0.821	1.629	0.242	0.724
559	12.55	12.93	22.82	sp|P22234|PUR6_HUMAN	Multifunctional protein ADE2	HUMAN	11	0.904	0.582	1.977	0.449	1.786	0.832	0.824	1.803	0.453	1.5	0.887	0.921	1.871	0.466	1.66
560	12.54	12.64	38.97	sp|O00264|PGRC1_HUMAN	Membrane-associated progesterone receptor component 1	HUMAN	20	0.809	0.358	1.343	0.52	1.086	0.608	0.314	1.614	0.373	0.982	0.643	0.095	1.472	0.231	0.946
561	12.44	12.83	28.47	sp|P01009|A1AT_HUMAN	Alpha-1-antitrypsin	HUMAN	13	14.588	0.078	1.977	7.379	24.21	13.552	0.094	2.014	6.73	23.121	15.56	0.078	2.168	7.178	26.062
562	12.4	12.57	43.84	sp|P62249|RS16_HUMAN	40S ribosomal protein S16	HUMAN	9	0.92	0.631	1.343	0.685	1.236	0.92	0.584	1.259	0.731	1.159	1.096	0.706	1.556	0.705	1.722
563	12.4	12.49	51.16	sp|P61106|RAB14_HUMAN	Ras-related protein Rab-14	HUMAN	10	0.787	0.568	2.655	0.299	2.089	1.086	0.819	2.089	0.52	2.27	0.667	0.354	18.707	0.047	12.474
564	12.36	12.36	29.63	sp|Q15274|NADC_HUMAN	Nicotinate-nucleotide pyrophosphorylase [carboxylating]	HUMAN	14	0.565	0.182	1.514	0.347	0.855	0.904	0.702	1.393	0.643	1.259	0.649	0.295	1.445	0.417	0.938
565	12.35	12.82	21.54	sp|Q5R3I4|TTC38_HUMAN	Tetratricopeptide repeat protein 38	HUMAN	9	1.318	0.585	1.445	0.912	1.905	1.028	0.893	1.888	0.545	1.941	1.614	0.394	1.77	0.912	2.858
566	12.35	12.62	19.53	sp|Q8NE62|CHDH_HUMAN	Choline dehydrogenase, mitochondrial	HUMAN	10	0.738	0.58	2.168	0.334	1.6	0.643	0.718	4.093	0.154	2.63	0.555	0.374	1.614	0.331	0.895
567	12.32	14.15	5.56	sp|A3KMH1|VWA8_HUMAN	von Willebrand factor A domain-containing protein 8	HUMAN	10
568	12.31	12.45	51.46	sp|P62805|H4_HUMAN	Histone H4	HUMAN	26	0.1	0.004	3.436	0.072	0.344	0.738	0.265	1.271	0.575	0.938	0.497	0.183	1.644	0.344	0.817
569	12.29	12.61	24.95	sp|P12955|PEPD_HUMAN	Xaa-Pro dipeptidase	HUMAN	11	1.019	0.905	4.093	0.249	4.169	1.432	0.331	5.649	0.254	8.091	2.168	0.189	2.109	1.028	4.529
570	12.24	12.52	32.49	sp|O60664|PLIN3_HUMAN	Perilipin-3	HUMAN	9	2.051	0.179	3.873	0.53	9.638	1.629	0.321	4.487	0.363	7.87	2.754	0.098	4.529	0.608	13.804
571	12.18	12.94	2.41	sp|P04114|APOB_HUMAN	Apolipoprotein B-100	HUMAN	8	0.685	0.722	2.014	0.331	1.38	1.614	0.378	2.051	0.787	3.873	0.794	0.952	2.014	0.35	1.6
572	12.15	12.23	33.75	sp|P30711|GSTT1_HUMAN	Glutathione S-transferase theta-1	HUMAN	14	0.839	0.79	1.459	0.57	1.225	0.685	0.475	1.528	0.353	1.047	0.501	0.124	1.66	0.27	0.832
573	12.13	12.13	47.26	sp|P02753|RET4_HUMAN	Retinol-binding protein 4	HUMAN	8	0.16	0.087	2.831	0.054	0.453	0.705	0.139	3.048	0.098	2.148	0.213	0.025	3.076	0.06	0.655
574	12.09	12.64	30.56	sp|Q53H82|LACB2_HUMAN	Beta-lactamase-like protein 2	HUMAN	14	0.912	0.742	1.528	0.483	1.393	1.117	0.644	1.6	0.698	1.941	1.306	0.259	1.66	0.787	2.399
575	12.08	12.3	26.26	sp|O14745|NHRF1_HUMAN	Na(+)/H(+) exchange regulatory cofactor NHE-RF1	HUMAN	8	1.294	0.621	2.109	0.614	2.704	1.57	0.448	2.089	0.752	3.311	1.66	0.416	2.109	0.787	3.467
576	12.07	12.79	24.51	sp|P07910|HNRPC_HUMAN	Heterogeneous nuclear ribonucleoproteins C1/C2	HUMAN	12	1	0.802	1.472	0.679	1.57	0.745	0.925	1.6	0.441	1.191	1.675	0.074	1.57	1.067	3.499
577	12.04	13.1	13.64	sp|P55884|EIF3B_HUMAN	Eukaryotic translation initiation factor 3 subunit B	HUMAN	9	0.832	0.676	18.03	0.052	14.997	1.236	0.545	13.932	0.089	16.144	1.148	0.659	19.231	0.06	19.409
578	12.04	12.37	15.79	sp|Q9NSD9|SYFB_HUMAN	Phenylalanine--tRNA ligase beta subunit	HUMAN	10	1.169	0.745	2.089	0.56	2.443	1.803	0.367	2.089	0.863	3.802	1.247	0.658	2.089	0.597	2.63
579	12.04	12.36	23.89	sp|Q02978|M2OM_HUMAN	Mitochondrial 2-oxoglutarate/malate carrier protein	HUMAN	13	1.282	0.559	2.606	0.492	3.342	0.973	0.965	2.089	0.466	2.032	0.738	0.473	11.803	0.063	8.71
580	12.03	12.32	23.38	sp|P04899|GNAI2_HUMAN	Guanine nucleotide-binding protein G(i) subunit alpha-2	HUMAN	8	1.107	0.647	13.677	0.081	14.723	1.169	0.616	20.137	0.058	20.512	0.973	0.951	7.244	0.134	7.047
581	12.02	12.23	46.11	sp|P61586|RHOA_HUMAN	Transforming protein RhoA	HUMAN	9	2.07	0.559	2.051	1.009	4.786	1.786	0.511	1.977	0.904	3.698	1.941	0.554	2.014	0.964	4.169
582	12	12.6	12.58	sp|P35606|COPB2_HUMAN	Coatomer subunit beta'	HUMAN	10	1.236	0.362	1.803	0.685	2.228	0.991	0.986	1.514	0.655	1.5	1.355	0.246	1.57	0.863	2.128
583	11.92	19.33	46.53	sp|P63104|1433Z_HUMAN	14-3-3 protein zeta/delta	HUMAN	31	1.306	0.448	1.472	0.887	1.923	1.393	0.171	1.419	0.982	2.032	3.436	0.025	1.66	2.07	6.607
584	11.88	11.9	52.22	sp|P07203|GPX1_HUMAN	Glutathione peroxidase 1	HUMAN	12	1.086	0.871	5.012	0.217	5.445	1.294	0.623	2.089	0.619	2.704	0.991	1	2.089	0.474	2.07
585	11.86	27.79	48.35	sp|P09972|ALDOC_HUMAN	Fructose-bisphosphate aldolase C	HUMAN	20	1.213	0.711	4.13	0.294	5.012	0.904	0.86	2.089	0.433	1.888	0.692	0.554	21.677	0.043	14.997
586	11.86	13.77	7.43	sp|P47989|XDH_HUMAN	Xanthine dehydrogenase/oxidase	HUMAN	11
587	11.81	21.4	39.75	sp|O75452|RDH16_HUMAN	Retinol dehydrogenase 16	HUMAN	25	1.107	0.486	1.38	0.802	1.542	0.78	0.531	1.393	0.555	1.086	0.302	0.015	1.542	0.143	0.466
588	11.78	14.44	10.09	sp|O14841|OPLA_HUMAN	5-oxoprolinase	HUMAN	9	1.019	0.864	2.109	0.483	2.148	1.148	0.523	3.945	0.291	4.529	1.368	0.211	1.57	0.871	2.168
589	11.75	11.98	20.12	sp|P08236|BGLR_HUMAN	Beta-glucuronidase	HUMAN	13	1.086	0.937	1.556	0.698	1.675	0.54	0.406	1.888	0.299	1.019	0.718	0.623	1.644	0.213	1.18
590	11.71	12.13	49.66	sp|P39019|RS19_HUMAN	40S ribosomal protein S19	HUMAN	12	3.105	0.102	2.07	1.5	19.588	6.31	0.005	2.208	2.858	35.645	7.87	0.002	2.228	3.532	44.463
591	11.7	12.82	13.56	sp|P56192|SYMC_HUMAN	Methionine--tRNA ligase, cytoplasmic	HUMAN	6	1.77	0.746	2.421	0.731	4.656	2.377	0.514	2.512	0.946	6.486	4.786	0.055	3.02	1.585	18.365
592	11.69	12.39	12.49	sp|Q99613|EIF3C_HUMAN	Eukaryotic translation initiation factor 3 subunit C	HUMAN	9	0.325	0.425	2.443	0.131	0.794	0.847	0.834	1.722	0.429	1.459	0.929	0.851	1.722	0.515	1.6
593	11.68	12.15	27.05	sp|P50135|HNMT_HUMAN	Histamine N-methyltransferase	HUMAN	7	0.711	0.206	1.6	0.36	1.138	0.535	0.39	1.854	0.211	0.991	0.887	0.676	1.5	0.565	1.33
594	11.64	12.2	10.93	sp|P26639|SYTC_HUMAN	Threonine--tRNA ligase, cytoplasmic	HUMAN	8	0.685	0.093	3.192	0.242	2.188	1.294	0.469	2.312	0.56	3.664	2.466	0.125	2.78	0.887	8.551
595	11.63	11.63	36.52	sp|Q12907|LMAN2_HUMAN	Vesicular integral-membrane protein VIP36	HUMAN	13	0.679	0.512	2.27	0.261	1.542	0.773	0.408	1.871	0.387	1.445	0.946	0.897	2.014	0.461	1.905
596	11.57	14.53	8.25	sp|O94832|MYO1D_HUMAN	Unconventional myosin-Id	HUMAN	8	1.057	0.897	2.089	0.506	2.208	1.191	0.716	2.089	0.57	2.489	1.368	0.564	2.109	0.649	2.858
597	11.57	11.93	22.62	sp|Q99447|PCY2_HUMAN	Ethanolamine-phosphate cytidylyltransferase	HUMAN	11	1.514	0.475	2.089	0.724	3.162	1.213	0.691	2.089	0.581	2.559	1.148	0.767	2.089	0.55	2.399
598	11.55	12	15.05	sp|Q92945|FUBP2_HUMAN	Far upstream element-binding protein 2	HUMAN	8	1.028	0.941	2.089	0.492	2.148	1.086	0.859	2.089	0.52	2.27	1.282	0.633	2.089	0.614	2.679
599	11.52	12.64	15.44	sp|Q8N1G4|LRC47_HUMAN	Leucine-rich repeat-containing protein 47	HUMAN	8	0.625	0.451	2.109	0.299	1.318	0.973	0.969	2.089	0.466	2.032	1	0.992	2.089	0.479	2.089
600	11.5	54.7	66.56	sp|P42330|AK1C3_HUMAN	Aldo-keto reductase family 1 member C3	HUMAN	77	1.202	0.366	1.923	0.625	2.312	1.472	0.396	1.905	0.773	2.938	1.472	0.367	1.722	0.855	2.884
601	11.49	11.86	21.99	sp|P11182|ODB2_HUMAN	Lipoamide acyltransferase component of branched-chain alpha-keto acid dehydrogenase complex, mitochondrial	HUMAN	12	0.991	0.903	1.923	0.555	1.905	0.555	0.28	2.168	0.147	1.202	0.973	0.376	1.871	0.57	1.82
602	11.48	11.93	16.34	sp|P12268|IMDH2_HUMAN	Inosine-5'-monophosphate dehydrogenase 2	HUMAN	10	1.225	0.432	1.528	0.802	1.871	1.306	0.226	1.419	0.92	1.854	1.406	0.216	1.472	0.955	2.089
603	11.46	63.24	61.7	sp|Q68CK6|ACS2B_HUMAN	Acyl-coenzyme A synthetase ACSM2B, mitochondrial	HUMAN	71	0.92	0.63	1.6	0.581	1.472	0.608	0.407	1.57	0.356	0.955	0.817	0.569	1.77	0.453	1.445
604	11.44	11.83	20.5	sp|P17980|PRS6A_HUMAN	26S protease regulatory subunit 6A	HUMAN	8	0.855	0.486	1.5	0.57	1.282	0.895	0.584	2.27	0.394	2.032	0.555	0.06	1.38	0.402	0.766
605	11.43	11.95	8.46	sp|P09327|VILI_HUMAN	Villin-1	HUMAN	6	0.244	0.171	4.786	0.022	1.169	2.032	0.169	2.07	0.982	6.368	2.884	0.09	4.325	0.667	13.552
606	11.38	11.52	50.7	sp|P69905|HBA_HUMAN	Hemoglobin subunit alpha	HUMAN	35	1.585	0.114	1.271	1.247	2.07	1.995	0.171	1.259	1.585	2.559	0.175	0.025	2.249	0.065	0.394
607	11.35	11.52	44.3	sp|P62158|CALM_HUMAN	Calmodulin	HUMAN	19	0.711	0.989	1.419	0.479	1.009	0.515	0.669	1.5	0.31	0.773	1.202	0.064	1.393	0.863	1.66
608	11.33	11.89	12.46	sp|O00116|ADAS_HUMAN	Alkyldihydroxyacetonephosphate synthase, peroxisomal	HUMAN	8
609	11.32	11.45	35.63	sp|Q14376|GALE_HUMAN	UDP-glucose 4-epimerase	HUMAN	10	0.545	0.39	6.546	0.082	3.565	0.817	0.726	6.252	0.131	5.105	0.231	0.233	31.046	0.023	7.178
610	11.3	11.56	11.72	sp|P50570|DYN2_HUMAN	Dynamin-2	HUMAN	7
611	11.3	11.3	32.86	sp|Q96IU4|ABHEB_HUMAN	Alpha/beta hydrolase domain-containing protein 14B	HUMAN	15	0.912	0.536	1.472	0.614	1.343	0.667	0.571	1.306	0.492	0.871	0.608	0.92	1.514	0.387	0.92
612	11.24	11.94	8.82	sp|Q9NZ08|ERAP1_HUMAN	Endoplasmic reticulum aminopeptidase 1	HUMAN	8
613	11.23	11.78	33.72	sp|O95336|6PGL_HUMAN	6-phosphogluconolactonase	HUMAN	7	1.127	0.598	1.614	0.698	1.854	0.766	0.727	1.754	0.417	1.343	1.472	0.149	1.803	0.817	2.729
614	11.22	11.67	14.79	sp|Q9H223|EHD4_HUMAN	EH domain-containing protein 4	HUMAN	8	1.514	0.474	2.089	0.724	3.192	1.82	0.366	2.109	0.863	3.802	2.399	0.265	2.109	1.138	5.012
615	11.19	28.3	35.21	sp|P22310|UD14_HUMAN	UDP-glucuronosyltransferase 1-4	HUMAN	48	2.168	0.527	1.786	1.213	3.467	2.148	0.573	1.786	1.202	3.436	0.597	0.092	1.629	0.275	0.973
616	11.18	11.36	36.84	sp|Q9UFN0|NPS3A_HUMAN	Protein NipSnap homolog 3A	HUMAN	10	0.649	0.373	1.77	0.313	1.148	0.839	0.839	1.754	0.474	1.472	1.486	0.401	1.754	0.847	2.992
617	11.17	11.43	30.21	sp|Q9BVK6|TMED9_HUMAN	Transmembrane emp24 domain-containing protein 9	HUMAN	10	0.592	0.412	2.089	0.281	1.236	0.824	0.723	2.089	0.394	1.722	1.406	0.532	2.089	0.673	2.965
618	11.15	11.79	12.43	sp|P13798|ACPH_HUMAN	Acylamino-acid-releasing enzyme	HUMAN	7	0.619	0.169	4.018	0.153	2.489	0.912	0.737	3.436	0.263	3.133	0.766	0.395	2.128	0.363	1.629
619	11.15	11.4	26.96	sp|P46782|RS5_HUMAN	40S ribosomal protein S5	HUMAN	13	0.847	0.866	1.419	0.545	1.202	1.191	0.832	1.38	0.863	1.706	0.832	0.826	2.148	0.37	1.786
620	11.13	11.4	27.88	sp|Q53GQ0|DHB12_HUMAN	Estradiol 17-beta-dehydrogenase 12	HUMAN	14	1.028	0.553	1.445	0.711	1.514	0.871	0.445	1.432	0.586	1.247	0.817	0.605	1.528	0.52	1.247
621	11.11	11.46	23.89	sp|P15880|RS2_HUMAN	40S ribosomal protein S2	HUMAN	10	0.692	0.352	1.614	0.373	1.117	0.991	0.716	1.556	0.53	1.542	1.486	0.444	1.614	0.92	2.355
622	11.09	11.3	17.48	sp|Q15008|PSMD6_HUMAN	26S proteasome non-ATPase regulatory subunit 6	HUMAN	8	0.973	0.97	1.18	0.824	1.148	0.964	0.99	1.18	0.817	1.138	1	0.934	1.18	0.847	1.18
623	11.03	11.36	28.62	sp|P11908|PRPS2_HUMAN	Ribose-phosphate pyrophosphokinase 2	HUMAN	9
624	11.01	11.24	31.64	sp|P24539|AT5F1_HUMAN	ATP synthase subunit b, mitochondrial	HUMAN	12	0.692	0.432	1.837	0.27	1.271	1.009	0.874	1.77	0.57	1.706	0.164	0.012	3.945	0.022	0.649
625	10.98	11.08	9.14	sp|P53992|SC24C_HUMAN	Protein transport protein Sec24C	HUMAN	8	1.271	0.389	1.472	0.863	1.854	1.18	0.443	1.837	0.643	2.148	1.282	0.415	1.77	0.724	2.249
626	10.96	11.41	19.57	sp|Q16719|KYNU_HUMAN	Kynureninase	HUMAN	9	1.096	0.85	1.854	0.592	2.032	1.019	0.814	1.259	0.809	1.282	1.047	0.996	1.406	0.745	1.486
627	10.95	11.28	26.78	sp|Q14554|PDIA5_HUMAN	Protein disulfide-isomerase A5	HUMAN	14	1.067	0.667	1.556	0.685	1.675	0.738	0.433	1.837	0.337	1.355	0.685	0.142	1.614	0.31	1.107
628	10.94	11.06	37.98	sp|P62241|RS8_HUMAN	40S ribosomal protein S8	HUMAN	11	1.127	0.576	1.486	0.759	1.977	1.169	0.739	1.6	0.731	2.032	1.629	0.094	1.556	1.047	2.831
629	10.9	10.97	30.22	sp|Q9BTZ2|DHRS4_HUMAN	Dehydrogenase/reductase SDR family member 4	HUMAN	13	1.148	0.185	1.644	0.698	2.312	1.213	0.976	1.629	0.745	2.63	0.794	0.676	1.738	0.474	1.38
630	10.89	34.48	36.74	sp|P36537|UDB10_HUMAN	UDP-glucuronosyltransferase 2B10	HUMAN	34	0.483	0.384	4.13	0.104	1.995	0.832	0.811	2.312	0.347	1.923	0.099	0.247	5.916	0.018	0.586
631	10.87	12.32	19.71	sp|Q99832|TCPH_HUMAN	T-complex protein 1 subunit eta	HUMAN	11	1.941	0.253	2.089	0.929	6.486	2.78	0.14	2.051	1.355	13.183	1.644	0.455	1.803	0.912	4.406
632	10.86	11.94	11.63	sp|Q9UI32|GLSL_HUMAN	Glutaminase liver isoform, mitochondrial	HUMAN	9	0.904	0.976	2.188	0.413	1.977	0.565	0.199	2.014	0.268	1.138	0.278	0.254	2.466	0.108	0.685
633	10.85	11.69	25.32	sp|P37059|DHB2_HUMAN	Estradiol 17-beta-dehydrogenase 2	HUMAN	14	0.219	0.161	2.109	0.104	0.461	1.57	0.446	2.089	0.752	3.311	0.56	0.381	2.089	0.265	1.169
634	10.85	11.18	10.7	sp|Q9HC35|EMAL4_HUMAN	Echinoderm microtubule-associated protein-like 4	HUMAN	10	0.982	0.551	2.089	0.36	2.051	1.282	0.432	1.419	0.904	5.702	1.5	0.221	1.905	0.787	4.529
635	10.82	11.06	19.06	sp|P01889|1B07_HUMAN	HLA class I histocompatibility antigen, B-7 alpha chain	HUMAN	5	0.964	0.957	2.089	0.461	2.014	1.675	0.406	2.089	0.802	3.532	0.281	0.191	2.089	0.133	0.586
635	0	11.02	19.06	sp|P30480|1B42_HUMAN	HLA class I histocompatibility antigen, B-42 alpha chain	HUMAN	5
635	0	10.7	19.06	sp|Q04826|1B40_HUMAN	HLA class I histocompatibility antigen, B-40 alpha chain	HUMAN	5
636	10.81	11.5	5.53	sp|Q6P2Q9|PRP8_HUMAN	Pre-mRNA-processing-splicing factor 8	HUMAN	11	0.745	0.598	2.089	0.356	1.556	1.419	0.53	2.109	0.673	2.965	0.35	0.229	2.089	0.167	0.731
637	10.8	11.13	21.57	sp|Q96I15|SCLY_HUMAN	Selenocysteine lyase	HUMAN	13	1.076	0.802	2.109	0.511	2.27	0.871	0.087	1.5	0.581	1.306	1.445	0.089	1.722	0.839	2.489
638	10.8	10.9	25.9	sp|Q9UHQ9|NB5R1_HUMAN	NADH-cytochrome b5 reductase 1	HUMAN	7	0.817	0.411	1.82	0.417	1.486	0.497	0.484	2.582	0.198	1.282	0.511	0.204	2.27	0.187	1.159
639	10.79	27.94	33.46	sp|P19224|UD16_HUMAN	UDP-glucuronosyltransferase 1-6	HUMAN	43	0.466	0.253	2.333	0.219	1.086	1.368	0.965	2.168	0.631	3.162	0.54	0.18	1.923	0.095	1.038
640	10.79	11.38	18.46	sp|P36542|ATPG_HUMAN	ATP synthase subunit gamma, mitochondrial	HUMAN	10	0.938	0.811	1.368	0.679	1.282	0.794	0.715	1.432	0.55	1.138	1.038	0.518	1.57	0.661	1.629
641	10.74	11.24	20.18	sp|O00232|PSD12_HUMAN	26S proteasome non-ATPase regulatory subunit 12	HUMAN	6	1.432	0.322	2.089	0.685	3.02	1.585	0.261	4.169	0.38	6.668	1.086	0.655	6.792	0.16	7.379
642	10.72	11.17	14.5	sp|Q9BVL4|SELO_HUMAN	Selenoprotein O	HUMAN	8	0.724	0.569	2.089	0.347	1.514	0.731	0.58	2.089	0.35	1.528	0.832	0.737	2.089	0.398	1.738
643	10.7	10.73	52.9	sp|P10620|MGST1_HUMAN	Microsomal glutathione S-transferase 1	HUMAN	21	0.879	0.893	1.318	0.565	1.159	0.685	0.944	1.368	0.36	0.938	1.675	0.268	1.306	1.282	2.312
644	10.68	10.85	22.75	sp|Q9UNU6|CP8B1_HUMAN	7-alpha-hydroxycholest-4-en-3-one 12-alpha-hydroxylase	HUMAN	11	0.649	0.117	2.014	0.247	1.306	0.745	0.164	1.959	0.356	1.459	0.895	0.349	1.905	0.466	1.706
645	10.6	10.99	31.99	sp|P31689|DNJA1_HUMAN	DnaJ homolog subfamily A member 1	HUMAN	10	0.991	0.825	1.923	0.501	1.905	0.555	0.631	2.208	0.254	1.225	1.754	0.211	1.803	0.973	3.565
646	10.59	10.64	21.68	sp|P53597|SUCA_HUMAN	Succinyl-CoA ligase [ADP/GDP-forming] subunit alpha, mitochondrial	HUMAN	16	0.912	0.462	1.368	0.661	1.247	0.752	0.644	1.445	0.511	1.086	0.325	0.116	1.871	0.201	0.608
647	10.57	11.09	15.7	sp|P48506|GSH1_HUMAN	Glutamate--cysteine ligase catalytic subunit	HUMAN	9	1.556	0.408	2.729	0.57	4.446	0.457	0.102	2.831	0.075	1.294	0.506	0.067	2.965	0.18	1.5
648	10.57	10.62	62.96	sp|P09382|LEG1_HUMAN	Galectin-1	HUMAN	16	1.432	0.273	1.69	0.847	2.884	3.221	0.132	2.148	1.5	6.792	4.656	0.035	2.051	2.27	11.695
649	10.55	11.3	13.11	sp|O43242|PSMD3_HUMAN	26S proteasome non-ATPase regulatory subunit 3	HUMAN	7	0.929	0.824	4.446	0.209	4.13	0.863	0.641	2.704	0.319	2.333	0.802	0.46	3.192	0.251	2.559
650	10.54	10.6	35.76	sp|P62277|RS13_HUMAN	40S ribosomal protein S13	HUMAN	14	1.33	0.201	1.542	0.863	2.884	1.803	0.105	1.542	1.169	3.499	1.854	0.234	1.6	1.159	3.908
651	10.52	11.19	8.36	sp|O94875|SRBS2_HUMAN	Sorbin and SH3 domain-containing protein 2	HUMAN	6	1.138	0.778	1.614	0.705	1.837	1.159	0.937	1.614	0.718	1.888	0.597	0.504	1.786	0.302	1.067
652	10.48	42.62	59.6	sp|P68366|TBA4A_HUMAN	Tubulin alpha-4A chain	HUMAN	81	10.375	0.026	4.169	2.489	26.546	14.06	0.015	3.311	4.246	34.995	17.701	0.011	2.831	6.252	42.855
653	10.48	12.43	35.87	sp|O15173|PGRC2_HUMAN	Membrane-associated progesterone receptor component 2	HUMAN	13	1.117	0.54	2.679	0.417	2.992	0.955	0.9	1.77	0.54	1.69	0.92	0.991	1.754	0.525	1.614
654	10.46	10.46	41.76	sp|Q9Y2B0|CNPY2_HUMAN	Protein canopy homolog 2	HUMAN	11	1.057	0.795	2.109	0.501	2.249	0.817	0.526	2.312	0.34	1.888	0.52	0.21	2.443	0.118	1.271
655	10.42	11.34	5.8	sp|Q15746|MYLK_HUMAN	Myosin light chain kinase, smooth muscle	HUMAN	9
656	10.42	10.44	49.3	sp|P26885|FKBP2_HUMAN	Peptidyl-prolyl cis-trans isomerase FKBP2	HUMAN	8	1.127	0.76	2.07	0.545	2.355	1	0.724	1.786	0.56	1.754	0.141	0.05	3.908	0.04	0.55
657	10.4	10.75	5.63	sp|O15438|MRP3_HUMAN	Canalicular multispecific organic anion transporter 2	HUMAN	7	1.028	0.945	2.089	0.492	2.148	1.459	0.5	2.089	0.698	3.076	1.542	0.465	2.109	0.731	3.221
658	10.39	10.64	25	sp|O75367|H2AY_HUMAN	Core histone macro-H2A.1	HUMAN	10	0.802	0.616	2.188	0.366	1.754	0.787	0.536	20.701	0.046	16.293	1.706	0.35	2.109	0.809	3.565
659	10.38	11.13	10.47	sp|P32455|GBP1_HUMAN	Interferon-induced guanylate-binding protein 1	HUMAN	10	2.27	0.203	2.051	1.107	4.831	1.528	0.714	1.82	0.839	2.884	2.938	0.102	2.148	1.368	6.792
660	10.37	10.71	17.3	sp|P02774|VTDB_HUMAN	Vitamin D-binding protein	HUMAN	10	1.225	0.498	1.445	0.847	1.82	0.37	0.072	4.325	0.08	1.6	0.745	0.727	3.597	0.201	2.679
661	10.36	10.65	16.04	sp|Q9UF12|PROD2_HUMAN	Probable proline dehydrogenase 2	HUMAN	9	0.78	0.438	1.38	0.565	1.076	1.202	0.539	2.679	0.449	3.221	0.794	0.473	2.228	0.356	1.77
662	10.36	10.61	9.46	sp|P06396|GELS_HUMAN	Gelsolin	HUMAN	8	0.855	0.681	17.865	0.053	15.276	1.66	0.367	2.089	0.794	3.467	1.406	0.493	17.539	0.08	19.055
663	10.33	10.39	31.62	sp|Q71DI3|H32_HUMAN	Histone H3.2	HUMAN	8	0.213	0.058	1.959	0.063	0.417	0.161	0.099	2.089	0.072	0.337	0.34	0.127	1.629	0.129	0.555
663	0	10.39	31.62	sp|P84243|H33_HUMAN	Histone H3.3	HUMAN	8
663	0	10.39	31.62	sp|P68431|H31_HUMAN	Histone H3.1	HUMAN	8
664	10.29	10.49	39.83	sp|P28066|PSA5_HUMAN	Proteasome subunit alpha type-5	HUMAN	11	1.271	0.235	1.459	0.871	2.032	1.225	0.554	1.459	0.839	1.977	1.236	0.686	1.459	0.847	1.905
665	10.28	10.56	27.49	sp|Q96C23|GALM_HUMAN	Aldose 1-epimerase	HUMAN	9	0.655	0.908	1.905	0.347	1.247	0.759	0.775	1.706	0.457	1.294	0.643	0.96	1.722	0.394	1.107
666	10.27	10.46	40.37	sp|Q15907|RB11B_HUMAN	Ras-related protein Rab-11B	HUMAN	10	0.839	0.711	8.71	0.096	7.311	0.887	0.799	4.92	0.18	4.365	1.127	0.756	2.109	0.535	2.377
666	0	8.21	37.04	sp|P62491|RB11A_HUMAN	Ras-related protein Rab-11A	HUMAN	9
667	10.26	10.46	45.9	sp|P0DJI9|SAA2_HUMAN	Serum amyloid A-2 protein	HUMAN	13	0.964	0.955	2.089	0.461	2.014	0.275	0.19	2.109	0.131	0.581	0.479	0.314	2.109	0.227	1.009
668	10.25	10.6	18.3	sp|Q02790|FKBP4_HUMAN	Peptidyl-prolyl cis-trans isomerase FKBP4	HUMAN	6
669	10.24	10.49	27.08	sp|P47756|CAPZB_HUMAN	F-actin-capping protein subunit beta	HUMAN	10	1.406	0.616	1.644	0.855	4.246	1.675	0.238	1.644	1.019	7.447	2.208	0.056	1.706	1.294	10.28
670	10.23	17.64	41.21	sp|Q06830|PRDX1_HUMAN	Peroxiredoxin-1	HUMAN	23	1.459	0.247	1.459	1	2.754	1.213	0.444	1.406	0.863	1.738	1.096	0.774	1.393	0.787	1.542
671	10.23	11.64	14.26	sp|Q86UE4|LYRIC_HUMAN	Protein LYRIC	HUMAN	10	0.973	0.973	3.105	0.313	3.02	0.938	0.827	3.105	0.302	2.911	1.138	0.524	1.472	0.773	1.675
672	10.23	10.83	7.1	sp|O14980|XPO1_HUMAN	Exportin-1	HUMAN	5
673	10.22	10.73	12.73	sp|P23246|SFPQ_HUMAN	Splicing factor, proline- and glutamine-rich	HUMAN	9	1.213	0.626	4.093	0.296	4.966	0.895	0.606	19.588	0.05	17.539	1.271	0.589	10.568	0.12	13.428
674	10.22	10.41	29.53	sp|Q96CN7|ISOC1_HUMAN	Isochorismatase domain-containing protein 1	HUMAN	8	0.745	0.768	1.614	0.413	1.202	1.019	0.81	1.445	0.705	1.5	0.698	0.535	1.318	0.413	0.92
675	10.19	10.31	32.82	sp|Q9NR77|PXMP2_HUMAN	Peroxisomal membrane protein 2	HUMAN	14	0.982	0.905	6.792	0.145	6.668	0.824	0.734	2.089	0.394	1.722	0.887	0.796	5.346	0.166	4.742
676	10.18	12.6	30.18	sp|O95865|DDAH2_HUMAN	N(G),N(G)-dimethylarginine dimethylaminohydrolase 2	HUMAN	6	1.159	0.634	1.247	0.929	1.445	1.127	0.59	1.472	0.766	1.66	1.096	0.98	2.148	0.511	2.355
677	10.17	12.5	31	sp|Q8NBQ5|DHB11_HUMAN	Estradiol 17-beta-dehydrogenase 11	HUMAN	11	0.738	0.88	2.333	0.31	1.722	3.631	0.174	3.565	1.019	12.823	2.559	0.35	2.938	0.871	9.204
678	10.16	10.46	18.06	sp|Q9Y2T3|GUAD_HUMAN	Guanine deaminase	HUMAN	10	1.419	0.341	1.82	0.78	2.704	1.138	0.991	1.888	0.603	2.168	1.419	0.382	1.905	0.745	2.729
679	10.15	10.51	12.09	sp|O00429|DNM1L_HUMAN	Dynamin-1-like protein	HUMAN	6	0.824	0.62	7.943	0.104	6.546	1.259	0.757	10.568	0.119	13.305	1.067	0.973	18.88	0.056	18.88
680	10.15	10.15	41.2	sp|Q6P1X6|CH082_HUMAN	UPF0598 protein C8orf82	HUMAN	7	0.809	0.842	4.487	0.18	3.631	0.738	0.522	4.285	0.172	3.162	0.895	0.848	2.089	0.429	1.871
681	10.14	10.14	25.41	sp|Q9Y6C9|MTCH2_HUMAN	Mitochondrial carrier homolog 2	HUMAN	13	0.711	0.639	1.38	0.515	0.982	0.711	0.698	1.419	0.492	1.009	0.895	0.946	1.445	0.643	1.294
682	10.13	10.18	19.21	sp|P26599|PTBP1_HUMAN	Polypyrimidine tract-binding protein 1	HUMAN	7	1.107	0.798	1.69	0.655	1.941	0.705	0.666	1.854	0.254	1.306	0.625	0.431	1.786	0.151	1.117
683	10.12	25.99	27.51	sp|P08729|K2C7_HUMAN	Keratin, type II cytoskeletal 7	HUMAN	19	0.608	0.863	2.754	0.094	1.675	1.472	0.397	2.421	0.608	3.733	3.436	0.239	2.249	1.528	8.472
684	10.1	10.82	6.12	sp|Q07157|ZO1_HUMAN	Tight junction protein ZO-1	HUMAN	6	0.483	0.316	2.089	0.229	1.009	0.53	0.357	2.089	0.254	1.107	0.887	0.828	2.089	0.425	1.854
685	10.1	10.24	22.15	sp|P62280|RS11_HUMAN	40S ribosomal protein S11	HUMAN	5	0.565	0.406	1.905	0.249	1.076	1.086	0.822	1.294	0.839	1.459	1.33	0.528	1.6	0.832	2.148
686	10.08	11.68	3.96	sp|Q5VYK3|ECM29_HUMAN	Proteasome-associated protein ECM29 homolog	HUMAN	5
687	10.08	10.16	30.83	sp|Q15435|PP1R7_HUMAN	Protein phosphatase 1 regulatory subunit 7	HUMAN	11	0.955	0.945	4.285	0.223	4.093	0.871	0.773	17.865	0.053	15.56	0.946	0.915	19.231	0.051	18.197
688	10.07	11.52	4.95	sp|Q9NQC3|RTN4_HUMAN	Reticulon-4	HUMAN	9	0.92	0.883	1.393	0.586	1.282	0.525	0.874	1.77	0.251	0.929	0.384	0.627	1.66	0.192	0.637
689	10.05	10.9	23.7	sp|P04083|ANXA1_HUMAN	Annexin A1	HUMAN	7	1.941	0.329	2.089	0.929	4.055	0.643	0.454	3.436	0.187	2.208	0.92	0.874	2.089	0.441	1.923
690	10.04	19.01	13.86	sp|Q9ULD0|OGDHL_HUMAN	2-oxoglutarate dehydrogenase-like, mitochondrial	HUMAN	13	0.938	0.807	1.542	0.592	1.445	0.608	0.275	2.249	0.201	1.368	0.649	0.406	2.606	0.209	1.69
691	10.04	10.68	22.9	sp|O75439|MPPB_HUMAN	Mitochondrial-processing peptidase subunit beta	HUMAN	9	1.368	0.304	4.571	0.299	6.252	5.248	0.061	4.966	1.057	28.054	2.032	0.42	3.908	0.52	14.06
692	10.04	10.35	30.69	sp|Q01105|SET_HUMAN	Protein SET	HUMAN	10	1	0.86	1.5	0.667	1.585	1.644	0.384	1.585	1.038	3.02	1.77	0.167	1.69	1.047	3.162
693	10.03	10.2	29.17	sp|P27105|STOM_HUMAN	Erythrocyte band 7 integral membrane protein	HUMAN	11
694	10.03	10.05	50	sp|P07737|PROF1_HUMAN	Profilin-1	HUMAN	16	1.69	0.217	1.514	1.117	2.911	1.472	0.36	1.472	1	2.489	1.644	0.182	1.514	1.086	2.78
695	10.02	10.07	32.97	sp|Q9UBQ0|VPS29_HUMAN	Vacuolar protein sorting-associated protein 29	HUMAN	7	0.724	0.534	3.873	0.187	2.805	1.355	0.544	5.546	0.244	7.516	1.38	0.528	5.97	0.231	8.241
696	10	26.32	37.34	sp|P22309|UD11_HUMAN	UDP-glucuronosyltransferase 1-1	HUMAN	49	1.009	0.971	2.089	0.483	2.109	0.855	0.948	5.702	0.15	4.875	1.393	0.617	5.702	0.244	7.943
697	9.93	13.76	19.4	sp|P14618|KPYM_HUMAN	Pyruvate kinase isozymes M1/M2	HUMAN	13	1.445	0.261	7.311	0.198	10.568	1.514	0.241	15.849	0.095	19.231	1.406	0.275	6.607	0.213	9.29
698	9.93	10.2	18.35	sp|Q9UNM6|PSD13_HUMAN	26S proteasome non-ATPase regulatory subunit 13	HUMAN	8	1.107	0.821	3.802	0.291	4.207	1.028	0.933	2.089	0.492	2.148	1.419	0.513	2.089	0.679	2.965
699	9.91	10.11	30.51	sp|Q15165|PON2_HUMAN	Serum paraoxonase/arylesterase 2	HUMAN	8	1.675	0.952	2.051	0.817	3.908	1.905	0.367	2.089	0.912	6.668	2.148	0.113	1.941	1.107	7.516
700	9.89	10.46	26.29	sp|P62081|RS7_HUMAN	40S ribosomal protein S7	HUMAN	12	1.486	0.552	2.249	0.661	3.664	0.52	0.35	2.559	0.112	1.33	0.592	0.202	1.888	0.126	1.117
701	9.85	9.96	31.17	sp|P63241|IF5A1_HUMAN	Eukaryotic translation initiation factor 5A-1	HUMAN	17	0.724	0.373	1.722	0.356	1.247	1.225	0.366	1.69	0.724	2.128	2.355	0.181	1.754	1.343	4.325
702	9.81	10.03	22.06	sp|Q8NC51|PAIRB_HUMAN	Plasminogen activator inhibitor 1 RNA-binding protein	HUMAN	9	1.213	0.454	1.644	0.738	2.27	1.18	0.659	1.6	0.738	1.837	0.871	0.874	1.514	0.242	1.318
703	9.8	11.18	28.3	sp|P53007|TXTP_HUMAN	Tricarboxylate transport protein, mitochondrial	HUMAN	9	0.912	0.613	1.528	0.586	1.393	0.871	0.922	1.585	0.52	1.38	0.817	0.649	1.6	0.501	1.306
704	9.79	10.27	21.88	sp|Q13451|FKBP5_HUMAN	Peptidyl-prolyl cis-trans isomerase FKBP5	HUMAN	9	1.77	0.377	2.089	0.847	3.733	3.162	0.207	2.109	1.5	6.607	2.704	0.236	2.089	1.294	5.702
705	9.77	10.82	7.29	sp|P41252|SYIC_HUMAN	Isoleucine--tRNA ligase, cytoplasmic	HUMAN	7	0.685	0.68	2.679	0.238	1.837	1.542	0.242	2.109	0.731	3.698	1.343	0.45	2.355	0.57	3.373
706	9.73	10.82	19.63	sp|P35998|PRS7_HUMAN	26S protease regulatory subunit 7	HUMAN	6	0.619	0.528	1.57	0.265	0.973	0.887	0.984	2.679	0.328	2.377	0.745	0.678	1.941	0.35	1.445
707	9.71	10.34	9.19	sp|Q99959|PKP2_HUMAN	Plakophilin-2	HUMAN	6	0.887	0.825	2.089	0.425	1.854	1.585	0.443	2.089	0.759	3.311	1.995	0.324	2.089	0.955	4.207
708	9.7	9.73	32.86	sp|A6ND91|ASPD_HUMAN	Putative L-aspartate dehydrogenase	HUMAN	14	1.117	0.645	1.318	0.847	1.486	0.895	0.921	1.977	0.453	1.77	0.879	0.915	2.704	0.322	2.377
709	9.62	10.11	22.37	sp|P54920|SNAA_HUMAN	Alpha-soluble NSF attachment protein	HUMAN	8	1.18	0.594	17.061	0.069	17.701	0.832	0.665	10.471	0.079	8.71	0.938	0.831	2.089	0.449	1.959
710	9.59	9.78	25.92	sp|O75306|NDUS2_HUMAN	NADH dehydrogenase [ubiquinone] iron-sulfur protein 2, mitochondrial	HUMAN	13	1.148	0.675	2.78	0.413	3.192	1.38	0.43	2.089	0.661	2.884	1.33	0.461	2.089	0.637	2.805
711	9.59	9.63	29.39	sp|Q9HC38|GLOD4_HUMAN	Glyoxalase domain-containing protein 4	HUMAN	7	1.148	0.54	1.225	0.938	1.486	0.625	0.406	1.57	0.308	0.982	0.705	0.628	1.445	0.402	1.019
712	9.58	10.19	8.38	sp|O95373|IPO7_HUMAN	Importin-7	HUMAN	6	2.014	0.322	2.109	0.955	4.207	2.051	0.314	2.089	0.982	4.325	1.6	0.435	2.089	0.766	3.373
713	9.55	9.71	49.52	sp|P99999|CYC_HUMAN	Cytochrome c	HUMAN	15	0.787	0.249	1.614	0.461	1.271	0.52	0.203	1.77	0.268	0.92	0.185	0.143	1.977	0.105	0.366
714	9.53	9.65	38.14	sp|O75396|SC22B_HUMAN	Vesicle-trafficking protein SEC22b	HUMAN	9	0.794	0.673	2.089	0.38	1.66	0.738	0.592	2.109	0.353	1.556	1.271	0.636	2.089	0.608	2.655
715	9.52	9.52	24.16	sp|O15260|SURF4_HUMAN	Surfeit locus protein 4	HUMAN	10	1.117	0.815	2.089	0.535	2.333	1.138	0.779	2.089	0.545	2.377	0.832	0.732	2.089	0.398	1.738
716	9.49	10.16	10.4	sp|P55060|XPO2_HUMAN	Exportin-2	HUMAN	6
717	9.47	9.56	12.1	sp|P06865|HEXA_HUMAN	Beta-hexosaminidase subunit alpha	HUMAN	7	1.854	0.356	2.089	0.887	3.873	1.69	0.403	2.109	0.802	3.532	1.706	0.395	2.089	0.817	3.597
718	9.46	9.6	20.74	sp|Q15392|DHC24_HUMAN	Delta(24)-sterol reductase	HUMAN	11	1.528	0.388	1.528	1	2.466	1.127	0.888	1.57	0.718	1.786	0.817	0.463	1.66	0.488	1.355
719	9.4	9.74	23.1	sp|Q15417|CNN3_HUMAN	Calponin-3	HUMAN	9	3.945	0.118	3.221	1.225	19.588	6.792	0.05	3.565	1.905	27.542	12.134	0.025	3.342	3.631	47.424
720	9.36	9.55	31.44	sp|P61247|RS3A_HUMAN	40S ribosomal protein S3a	HUMAN	14	1.38	0.919	2.109	0.655	6.427	3.076	0.379	2.559	1.202	16.596	3.342	0.157	2.704	1.236	10.471
721	9.36	9.49	33.18	sp|P27635|RL10_HUMAN	60S ribosomal protein L10	HUMAN	13	0.855	0.703	1.837	0.592	1.57	1.159	0.522	1.706	0.679	2.051	0.698	0.89	1.786	0.402	1.247
722	9.32	9.52	20.32	sp|P30740|ILEU_HUMAN	Leukocyte elastase inhibitor	HUMAN	7
723	9.3	9.34	36.78	sp|O43598|RCL_HUMAN	Deoxyribonucleoside 5'-monophosphate N-glycosidase	HUMAN	6	1.629	0.427	2.109	0.773	3.404	1.38	0.549	2.089	0.661	2.911	0.724	0.566	2.089	0.344	1.514
724	9.29	9.67	18.97	sp|Q9BXK5|B2L13_HUMAN	Bcl-2-like protein 13	HUMAN	7
725	9.27	9.42	23.84	sp|P42126|ECI1_HUMAN	Enoyl-CoA delta isomerase 1, mitochondrial	HUMAN	16	1.905	0.353	1.629	1.169	3.908	1.107	0.749	1.66	0.667	1.923	0.38	0.148	2.27	0.166	0.863
726	9.25	9.68	10.1	sp|P22102|PUR2_HUMAN	Trifunctional purine biosynthetic protein adenosine-3	HUMAN	8	2.63	0.242	2.089	1.259	5.546	1.905	0.341	2.089	0.912	4.018	2.291	0.277	2.089	1.096	4.831
727	9.23	9.32	10.64	sp|P46977|STT3A_HUMAN	Dolichyl-diphosphooligosaccharide--protein glycosyltransferase subunit STT3A	HUMAN	7	1.117	0.618	1.722	0.649	1.923	1.117	0.716	1.706	0.655	1.905	1.117	0.576	1.977	0.565	2.208
728	9.22	9.6	13.6	sp|P42224|STAT1_HUMAN	Signal transducer and activator of transcription 1-alpha/beta	HUMAN	8
729	9.21	21.19	28.63	sp|P67936|TPM4_HUMAN	Tropomyosin alpha-4 chain	HUMAN	12	1.028	0.92	1.959	0.525	2.051	0.773	0.524	1.82	0.417	1.406	1.786	0.174	1.995	0.895	3.733
730	9.19	9.38	20.75	sp|Q8TC12|RDH11_HUMAN	Retinol dehydrogenase 11	HUMAN	8	1.247	0.632	20.701	0.06	21.281	1.107	0.824	18.535	0.06	18.88	1.236	0.7	18.88	0.065	19.77
731	9.18	9.66	20.39	sp|P25788|PSA3_HUMAN	Proteasome subunit alpha type-3	HUMAN	8	2.109	0.276	2.333	0.904	8.166	0.27	0.376	3.436	0.058	0.929	2.089	0.458	2.27	0.92	6.252
732	9.17	10.04	9.56	sp|Q17RC7|EX3L4_HUMAN	Exocyst complex component 3-like protein 4	HUMAN	5	0.759	0.623	2.109	0.363	1.6	0.847	0.762	2.089	0.406	1.77	0.631	0.452	2.089	0.299	1.318
733	9.15	9.28	48.89	sp|P0CW22|RS17L_HUMAN	40S ribosomal protein S17-like	HUMAN	10	1.472	0.495	2.089	0.705	3.076	1.706	0.399	2.089	0.817	3.565	1.803	0.369	2.089	0.863	3.767
733	0	9.28	48.89	sp|P08708|RS17_HUMAN	40S ribosomal protein S17	HUMAN	10
734	9.13	9.31	27.59	sp|P35270|SPRE_HUMAN	Sepiapterin reductase	HUMAN	9	1.66	0.408	1.786	0.929	3.105	1.675	0.281	1.754	0.955	3.162	1.905	0.288	1.6	1.191	3.631
735	9.12	9.89	6.55	sp|Q5JPE7|NOMO2_HUMAN	Nodal modulator 2	HUMAN	5	1.355	0.247	2.051	0.661	2.754	1.69	0.115	1.82	0.929	3.076	1.271	0.317	2.148	0.592	2.729
735	0	9.89	6.79	sp|Q15155|NOMO1_HUMAN	Nodal modulator 1	HUMAN	5
735	0	9.85	6.79	sp|P69849|NOMO3_HUMAN	Nodal modulator 3	HUMAN	5
736	9.12	9.27	26.2	sp|Q9Y5M8|SRPRB_HUMAN	Signal recognition particle receptor subunit beta	HUMAN	8	1.57	0.402	1.368	1.148	2.168	1.202	0.719	1.905	0.631	2.291	1.213	0.65	1.542	0.787	1.871
737	9.1	9.66	17.05	sp|P54577|SYYC_HUMAN	Tyrosine--tRNA ligase, cytoplasmic	HUMAN	8	0.92	0.73	2.128	0.433	1.959	1.393	0.148	1.871	0.745	2.655	1.5	0.073	2.188	0.685	3.281
738	9.09	9.21	34.24	sp|P62834|RAP1A_HUMAN	Ras-related protein Rap-1A	HUMAN	9
739	9.06	9.33	36.11	sp|P51148|RAB5C_HUMAN	Ras-related protein Rab-5C	HUMAN	6
740	9.06	9.3	14.56	sp|P00390|GSHR_HUMAN	Glutathione reductase, mitochondrial	HUMAN	5	1.854	0.649	2.489	0.745	4.831	1.923	0.581	2.148	0.895	4.406	3.565	0.277	3.076	1.159	7.87
741	9.05	9.92	5.49	sp|Q9UM54|MYO6_HUMAN	Unconventional myosin-VI	HUMAN	6	0.847	0.758	2.089	0.406	1.77	0.718	0.562	2.089	0.344	1.5	0.731	0.583	2.089	0.35	1.528
742	9.05	9.25	17.66	sp|P14866|HNRPL_HUMAN	Heterogeneous nuclear ribonucleoprotein L	HUMAN	7	0.887	0.797	1.941	0.457	1.722	0.946	0.709	1.393	0.679	1.318	1.247	0.405	1.941	0.643	2.421
743	9.05	9.24	24.45	sp|Q9BRX8|F213A_HUMAN	Redox-regulatory protein FAM213A	HUMAN	13	1.117	0.578	1.5	0.745	1.722	0.53	0.085	1.57	0.34	0.832	0.316	0.011	1.941	0.097	0.614
744	9.02	17.14	41.06	sp|Q04917|1433F_HUMAN	14-3-3 protein eta	HUMAN	14	1.722	0.391	2.089	0.824	3.631	0.78	0.654	2.109	0.373	1.644	1.706	0.397	2.089	0.817	3.565
745	9.02	9.04	33.33	sp|P02763|A1AG1_HUMAN	Alpha-1-acid glycoprotein 1	HUMAN	16	1.803	0.42	1.294	1.393	2.443	0.964	0.974	1.236	0.773	1.191	1.419	0.587	1.259	1.127	1.871
746	8.99	11.3	39.8	sp|Q9H0U4|RAB1B_HUMAN	Ras-related protein Rab-1B	HUMAN	8	1.486	0.488	2.089	0.711	3.105	1.107	0.818	2.089	0.53	2.333	1.225	0.686	2.089	0.586	2.559
747	8.99	9.68	5.59	sp|Q7L576|CYFP1_HUMAN	Cytoplasmic FMR1-interacting protein 1	HUMAN	7	1.117	0.703	7.656	0.146	8.551	1.117	0.679	3.802	0.294	4.246	1.6	0.292	2.089	0.766	3.342
748	8.99	9.38	22.22	sp|P05198|IF2A_HUMAN	Eukaryotic translation initiation factor 2 subunit 1	HUMAN	7	5.297	0.309	5.916	0.895	34.356	5.916	0.278	5.808	1.019	41.687	6.252	0.303	5.861	1.067	43.251
749	8.99	9.23	12.33	sp|Q16881|TRXR1_HUMAN	Thioredoxin reductase 1, cytoplasmic	HUMAN	9
750	8.98	9.25	45.89	sp|Q8WW59|SPRY4_HUMAN	SPRY domain-containing protein 4	HUMAN	10	1.127	0.618	2.249	0.501	2.655	1.038	0.937	2.249	0.461	2.355	0.817	0.515	1.486	0.501	1.213
751	8.95	9.29	13.55	sp|P07602|SAP_HUMAN	Proactivator polypeptide	HUMAN	13	9.817	0.027	3.698	2.655	23.55	4.365	0.085	2.443	1.786	7.656	7.87	0.043	3.565	2.208	23.121
752	8.92	9.11	34.21	sp|O14880|MGST3_HUMAN	Microsomal glutathione S-transferase 3	HUMAN	8	1.117	0.808	2.089	0.535	2.333	1.318	0.596	2.089	0.631	2.754	0.964	0.961	2.089	0.461	2.014
753	8.92	9.07	21.75	sp|Q15293|RCN1_HUMAN	Reticulocalbin-1	HUMAN	7	2.377	0.195	2.355	1.009	8.71	2.109	0.22	2.312	0.912	7.112	2.858	0.055	2.421	1.18	11.066
754	8.9	9.68	27.92	sp|P61160|ARP2_HUMAN	Actin-related protein 2	HUMAN	10	1.236	0.564	1.644	0.752	2.228	1.77	0.353	1.486	1.191	3.221	1.096	0.433	2.27	0.483	2.443
755	8.88	9.52	14.76	sp|Q14258|TRI25_HUMAN	E3 ubiquitin/ISG15 ligase TRIM25	HUMAN	9	0.817	0.48	6.368	0.129	5.2	0.711	0.392	13.804	0.057	9.817	1.009	0.983	19.055	0.053	18.88
756	8.84	9.91	8.86	sp|Q92598|HS105_HUMAN	Heat shock protein 105 kDa	HUMAN	6
757	8.83	8.99	14.1	sp|P08559|ODPA_HUMAN	Pyruvate dehydrogenase E1 component subunit alpha, somatic form, mitochondrial	HUMAN	6	0.982	0.973	2.089	0.47	2.051	1.057	0.86	3.802	0.278	4.018	1.067	0.861	2.679	0.398	2.858
758	8.83	8.83	14.6	sp|P47985|UCRI_HUMAN	Cytochrome b-c1 complex subunit Rieske, mitochondrial	HUMAN	5	3.162	0.307	2.312	1.368	10.765	2.512	0.324	2.089	1.202	8.551	0.501	0.406	2.168	0.261	1.086
759	8.82	9.16	7.94	sp|P55786|PSA_HUMAN	Puromycin-sensitive aminopeptidase	HUMAN	6	0.78	0.505	2.399	0.27	1.871	1.38	0.452	2.377	0.581	4.018	0.895	0.917	2.78	0.296	2.489
760	8.81	9.74	4.77	sp|P08183|MDR1_HUMAN	Multidrug resistance protein 1	HUMAN	5	1.202	0.708	2.089	0.575	2.512	0.973	0.965	2.089	0.466	2.032	1.355	0.567	2.089	0.649	2.858
761	8.81	9.56	9.74	sp|O75533|SF3B1_HUMAN	Splicing factor 3B subunit 1	HUMAN	12	0.929	0.814	2.089	0.445	1.941	0.824	0.144	3.281	0.251	2.704	0.92	0.756	19.409	0.05	17.865
762	8.79	12.95	7.97	sp|P46940|IQGA1_HUMAN	Ras GTPase-activating-like protein IQGAP1	HUMAN	11	0.655	0.482	2.089	0.313	1.368	0.855	0.775	2.089	0.409	1.786	1.138	0.783	2.089	0.545	2.377
763	8.77	9.56	9.15	sp|Q9NVI7|ATD3A_HUMAN	ATPase family AAA domain-containing protein 3A	HUMAN	8	1.259	0.602	7.112	0.177	9.036	1	0.984	2.831	0.353	2.831	0.92	0.856	14.997	0.064	13.804
764	8.75	9.51	6.77	sp|O60313|OPA1_HUMAN	Dynamin-like 120 kDa protein, mitochondrial	HUMAN	6	0.912	0.702	1.528	0.592	1.393	0.871	0.579	1.854	0.466	1.614	0.824	0.429	2.07	0.394	1.706
765	8.73	8.96	26.96	sp|Q9UHK6|AMACR_HUMAN	Alpha-methylacyl-CoA racemase	HUMAN	10	1.18	0.735	2.089	0.565	2.466	0.787	0.661	2.089	0.377	1.644	0.545	0.37	2.109	0.261	1.148
766	8.73	8.89	24.52	sp|Q92506|DHB8_HUMAN	Estradiol 17-beta-dehydrogenase 8	HUMAN	13	0.37	0.438	2.014	0.077	0.745	1.271	0.885	2.128	0.597	2.805	0.072	0.242	4.831	0.01	0.35
767	8.69	8.93	54.04	sp|O75947|ATP5H_HUMAN	ATP synthase subunit d, mitochondrial	HUMAN	15	2.729	0.307	2.466	1.107	6.918	1.213	0.813	1.675	0.724	2.051	2.399	0.354	2.109	1.138	4.325
768	8.68	9.42	4.54	sp|Q9UDY2|ZO2_HUMAN	Tight junction protein ZO-2	HUMAN	5	1.159	0.643	10.093	0.115	11.803	0.879	0.667	3.192	0.275	2.805	1.355	0.428	2.109	0.643	2.831
769	8.68	8.85	31.99	sp|P46777|RL5_HUMAN	60S ribosomal protein L5	HUMAN	12	0.565	0.256	1.542	0.194	0.871	1.138	0.643	1.66	0.685	1.995	0.938	0.861	1.629	0.57	1.528
770	8.64	9.45	9.85	sp|Q27J81|INF2_HUMAN	Inverted formin-2	HUMAN	10	0.731	0.356	2.109	0.35	1.542	1.202	0.563	2.089	0.575	2.512	0.92	0.781	2.089	0.441	1.923
771	8.64	8.85	33.33	sp|Q9H008|LHPP_HUMAN	Phospholysine phosphohistidine inorganic pyrophosphate phosphatase	HUMAN	19	1.368	0.446	2.188	0.625	2.965	1.086	0.647	2.014	0.54	2.188	1.028	0.899	3.565	0.288	3.664
772	8.64	8.82	19.7	sp|P62195|PRS8_HUMAN	26S protease regulatory subunit 8	HUMAN	9	1.259	0.538	1.722	0.731	2.399	1.69	0.426	2.188	0.773	3.802	1.33	0.678	2.089	0.637	2.884
773	8.64	8.77	17.59	sp|Q8IVS8|GLCTK_HUMAN	Glycerate kinase	HUMAN	5	1.236	0.672	2.089	0.592	2.582	1.259	0.654	2.089	0.603	2.63	0.92	0.875	2.089	0.441	1.923
774	8.63	16.02	17.85	sp|P14923|PLAK_HUMAN	Junction plakoglobin	HUMAN	13
775	8.63	8.71	55	sp|Q9NPJ3|ACO13_HUMAN	Acyl-coenzyme A thioesterase 13	HUMAN	9	0.817	0.783	1.905	0.398	1.556	0.787	0.714	1.368	0.479	1.076	0.47	0.427	2.208	0.158	1.038
776	8.62	8.62	30.4	sp|P00403|COX2_HUMAN	Cytochrome c oxidase subunit 2	HUMAN	6	1.306	0.61	2.089	0.625	2.729	0.887	0.821	2.089	0.425	1.854	1.038	0.929	2.089	0.497	2.168
777	8.61	9.08	8.52	sp|O43747|AP1G1_HUMAN	AP-1 complex subunit gamma-1	HUMAN	6
778	8.58	9	25	sp|Q12904|AIMP1_HUMAN	Aminoacyl tRNA synthase complex-interacting multifunctional protein 1	HUMAN	5	0.982	0.974	1.82	0.54	1.786	0.912	0.728	1.38	0.661	1.259	1.047	0.828	2.965	0.353	3.105
779	8.56	8.79	50.57	sp|P07108|ACBP_HUMAN	Acyl-CoA-binding protein	HUMAN	11	1.472	0.495	2.089	0.705	3.076	0.991	0.994	2.089	0.474	2.07	1.086	0.843	2.377	0.457	2.582
780	8.53	9.17	10.05	sp|P38606|VATA_HUMAN	V-type proton ATPase catalytic subunit A	HUMAN	5	0.817	0.421	1.738	0.453	1.419	0.964	0.919	1.486	0.643	1.432	1.067	0.898	1.419	0.752	1.514
781	8.5	8.64	18.08	sp|Q99611|SPS2_HUMAN	Selenide, water dikinase 2	HUMAN	7	0.787	0.615	2.089	0.377	1.644	0.581	0.348	2.109	0.278	1.225	1.038	0.916	3.02	0.344	3.133
782	8.49	8.59	17.12	sp|Q9NUI1|DECR2_HUMAN	Peroxisomal 2,4-dienoyl-CoA reductase	HUMAN	5	0.817	0.709	2.089	0.391	1.706	0.895	0.832	2.089	0.425	1.871	0.802	0.689	2.109	0.384	1.69
783	8.47	8.52	13.14	sp|P36269|GGT5_HUMAN	Gamma-glutamyltransferase 5	HUMAN	5	0.871	0.816	1.644	0.53	1.432	0.565	0.413	2.228	0.254	1.259	0.78	0.833	3.373	0.229	2.63
784	8.46	9.29	13.47	sp|Q9Y3I0|RTCB_HUMAN	tRNA-splicing ligase RtcB homolog	HUMAN	6	1.202	0.705	2.089	0.575	2.512	1	0.992	2.089	0.479	2.089	1.82	0.365	2.089	0.871	3.802
785	8.45	8.69	33.86	sp|Q9NRV9|HEBP1_HUMAN	Heme-binding protein 1	HUMAN	7	1.086	0.548	1.419	0.766	1.542	1.038	0.295	1.556	0.667	1.614	1.009	0.547	1.306	0.773	1.318
786	8.42	9.06	36.33	sp|O43396|TXNL1_HUMAN	Thioredoxin-like protein 1	HUMAN	6	0.445	0.289	2.089	0.213	0.929	0.581	0.401	2.089	0.275	1.213	1.5	0.483	2.109	0.711	3.133
787	8.4	8.74	28.97	sp|P11177|ODPB_HUMAN	Pyruvate dehydrogenase E1 component subunit beta, mitochondrial	HUMAN	8	0.608	0.483	3.133	0.149	1.905	0.982	0.573	3.499	0.347	3.436	1.629	0.963	2.992	0.545	7.178
788	8.39	8.74	33.78	sp|P24534|EF1B_HUMAN	Elongation factor 1-beta	HUMAN	9	1.076	0.844	2.512	0.429	2.443	1.067	0.812	1.66	0.643	1.82	0.929	0.957	1.644	0.555	1.528
789	8.39	8.43	19.37	sp|Q9BPW8|NIPS1_HUMAN	Protein NipSnap homolog 1	HUMAN	10	0.991	0.404	1.419	0.698	1.406	0.738	0.441	1.472	0.275	1.086	0.511	0.176	1.675	0.177	0.855
790	8.38	8.49	21.14	sp|P60900|PSA6_HUMAN	Proteasome subunit alpha type-6	HUMAN	8	1.459	0.424	3.192	0.457	4.656	1.419	0.486	1.871	0.759	2.655	1.472	0.505	2.228	0.661	3.281
791	8.37	11.01	7.19	sp|Q9P2M7|CING_HUMAN	Cingulin	HUMAN	9	0.225	0.08	3.873	0.033	0.871	1.169	0.73	2.489	0.47	3.281	0.429	0.649	3.565	0.097	1.528
792	8.37	8.73	21.53	sp|P43686|PRS6B_HUMAN	26S protease regulatory subunit 6B	HUMAN	9	0.773	0.608	2.051	0.34	1.585	2.128	0.108	1.888	1.127	5.297	1.542	0.189	1.6	0.964	2.831
793	8.36	8.81	13.15	sp|P10316|1A69_HUMAN	HLA class I histocompatibility antigen, A-69 alpha chain	HUMAN	5	1.009	0.973	2.089	0.483	2.109	0.787	0.661	2.089	0.377	1.644	0.661	0.488	2.089	0.316	1.38
793	0	10.24	15.89	sp|P16188|1A30_HUMAN	HLA class I histocompatibility antigen, A-30 alpha chain	HUMAN	5
793	0	8.5	13.15	sp|P01892|1A02_HUMAN	HLA class I histocompatibility antigen, A-2 alpha chain	HUMAN	5
793	0	8.3	13.15	sp|P05534|1A24_HUMAN	HLA class I histocompatibility antigen, A-24 alpha chain	HUMAN	4
794	8.31	9.64	6.9	sp|P09874|PARP1_HUMAN	Poly [ADP-ribose] polymerase 1	HUMAN	4	1.419	0.369	2.014	0.705	3.048	1.871	0.27	2.07	0.904	4.285	1.6	0.522	2.051	0.78	3.597
795	8.31	8.53	24.13	sp|Q9H0W9|CK054_HUMAN	Ester hydrolase C11orf54	HUMAN	9	0.871	0.998	1.585	0.545	1.38	0.752	0.331	2.188	0.344	1.644	0.904	0.931	1.786	0.506	1.614
796	8.29	8.42	17.82	sp|P50336|PPOX_HUMAN	Protoporphyrinogen oxidase	HUMAN	6	1.486	0.491	2.109	0.705	3.105	1.905	0.344	2.109	0.904	3.981	4.831	0.154	2.089	2.312	10.186
797	8.29	8.42	13.75	sp|Q92734|TFG_HUMAN	Protein TFG	HUMAN	5	0.179	0.143	2.089	0.085	0.373	0.625	0.446	2.089	0.296	1.306	1.038	0.93	2.089	0.497	2.168
798	8.28	9.02	5.71	sp|Q14160|SCRIB_HUMAN	Protein scribble homolog	HUMAN	6	1.923	0.34	2.109	0.912	4.018	1.213	0.692	2.089	0.581	2.559	2.466	0.258	2.089	1.18	5.2
799	8.27	9.72	5.79	sp|Q14203|DCTN1_HUMAN	Dynactin subunit 1	HUMAN	6	0.895	0.777	4.13	0.217	3.698	0.912	0.809	3.767	0.242	3.436	1.159	0.809	3.499	0.331	4.055
800	8.27	8.47	9.88	sp|Q9UBN7|HDAC6_HUMAN	Histone deacetylase 6	HUMAN	10	1.247	0.665	2.089	0.597	2.606	0.912	0.872	2.089	0.437	1.905	0.731	0.578	2.089	0.35	1.528
801	8.26	9.24	4.88	sp|Q5JRA6|MIA3_HUMAN	Melanoma inhibitory activity protein 3	HUMAN	8	1.159	0.695	4.365	0.265	5.012	1.432	0.447	3.532	0.406	5.058	0.964	0.954	2.089	0.461	2.014
802	8.25	8.35	26.39	sp|O43708|MAAI_HUMAN	Maleylacetoacetate isomerase	HUMAN	9	1.406	0.621	2.312	0.608	3.281	1.038	0.825	4.446	0.233	4.613	1.076	0.955	2.884	0.373	3.133
803	8.24	8.66	13.75	sp|Q13884|SNTB1_HUMAN	Beta-1-syntrophin	HUMAN	6	1.076	0.812	1.995	0.54	2.148	1.019	0.952	2.051	0.497	2.089	0.824	0.464	2.729	0.302	2.249
804	8.22	8.34	10.06	sp|O75131|CPNE3_HUMAN	Copine-3	HUMAN	7	1.009	0.903	1.614	0.625	1.629	1.086	0.556	1.472	0.738	1.6	0.964	0.674	1.854	0.52	1.786
805	8.21	8.31	12.72	sp|P01008|ANT3_HUMAN	Antithrombin-III	HUMAN	5	0.673	0.39	2.559	0.261	1.722	0.661	0.554	3.311	0.198	2.188	1.33	0.542	2.07	0.643	2.754
806	8.21	8.24	21.19	sp|Q969I3|GLYL1_HUMAN	Glycine N-acyltransferase-like protein 1	HUMAN	5	0.787	0.585	5.861	0.134	4.613	1.086	0.829	2.089	0.52	2.27	0.766	0.536	20.893	0.045	15.996
807	8.2	9.23	5.05	sp|O95487|SC24B_HUMAN	Protein transport protein Sec24B	HUMAN	10	0.832	0.45	1.445	0.575	1.202	0.855	0.838	3.597	0.238	3.076	0.745	0.352	1.542	0.483	1.148
808	8.2	8.43	11.63	sp|Q13131|AAPK1_HUMAN	5'-AMP-activated protein kinase catalytic subunit alpha-1	HUMAN	5	0.847	0.743	2.089	0.406	1.77	0.863	0.772	2.089	0.413	1.803	0.745	0.58	2.148	0.35	1.6
809	8.19	8.36	14.21	sp|P15104|GLNA_HUMAN	Glutamine synthetase	HUMAN	9	1.259	0.282	2.188	0.575	2.754	0.391	0.576	2.377	0.175	0.929	0.286	0.165	2.729	0.061	0.78
810	8.17	10.29	41.24	sp|P00568|KAD1_HUMAN	Adenylate kinase isoenzyme 1	HUMAN	9	0.685	0.167	4.365	0.156	2.992	1.528	0.166	1.854	0.824	2.884	1.644	0.132	2.312	0.711	3.908
811	8.15	10.39	13.11	sp|Q9H4M9|EHD1_HUMAN	EH domain-containing protein 1	HUMAN	7	0.488	0.365	18.365	0.041	8.954	0.57	0.382	2.679	0.211	1.528	0.592	0.408	2.109	0.283	1.247
812	8.15	8.95	8.73	sp|Q06210|GFPT1_HUMAN	Glutamine--fructose-6-phosphate aminotransferase [isomerizing] 1	HUMAN	5	0.946	0.93	3.221	0.294	3.048	1.019	0.952	2.089	0.488	2.128	1.236	0.627	14.859	0.083	16.444
813	8.15	8.17	28.18	sp|Q5SRE7|PHYD1_HUMAN	Phytanoyl-CoA dioxygenase domain-containing protein 1	HUMAN	6	1.33	0.56	6.792	0.196	9.036	0.863	0.759	19.77	0.049	17.061	0.847	0.727	2.938	0.286	2.489
814	8.14	8.22	13.31	sp|Q9NZ01|TECR_HUMAN	Very-long-chain enoyl-CoA reductase	HUMAN	5	0.738	0.34	1.6	0.433	1.18	0.511	0.189	1.77	0.174	0.904	0.78	0.439	1.368	0.511	1.067
815	8.12	8.61	13.45	sp|P30533|AMRP_HUMAN	Alpha-2-macroglobulin receptor-associated protein	HUMAN	7	1.019	0.691	2.208	0.461	2.27	1.038	0.652	1.629	0.637	1.69	1.148	0.397	4.018	0.286	4.656
816	8.12	8.43	16.95	sp|Q7L1Q6|BZW1_HUMAN	Basic leucine zipper and W2 domain-containing protein 1	HUMAN	6	1.259	0.651	2.729	0.461	3.767	0.991	0.889	2.965	0.363	2.938	1.432	0.374	2.729	0.525	3.981
817	8.12	8.25	28.86	sp|P49721|PSB2_HUMAN	Proteasome subunit beta type-2	HUMAN	6	1.271	0.753	4.487	0.283	5.861	1.556	0.633	3.733	0.417	8.79	1.528	0.636	1.69	0.904	9.29
818	8.11	60.71	72.14	sp|P52895|AK1C2_HUMAN	Aldo-keto reductase family 1 member C2	HUMAN	95	0.946	0.725	3.311	0.286	3.133	1.247	0.594	1.393	0.895	1.722	1.225	0.507	2.377	0.515	2.911
819	8.11	10.33	32.28	sp|A6NLP5|TTC36_HUMAN	Tetratricopeptide repeat protein 36	HUMAN	8
820	8.11	8.38	1.86	sp|Q63HN8|RN213_HUMAN	E3 ubiquitin-protein ligase RNF213	HUMAN	5	1.148	0.726	2.63	0.437	3.02	1.259	0.87	2.63	0.479	3.311	0.78	0.391	2.704	0.286	2.109
821	8.1	8.21	26.22	sp|Q9UL25|RAB21_HUMAN	Ras-related protein Rab-21	HUMAN	9	1.318	0.429	21.281	0.062	21.878	1.514	0.462	2.512	0.603	3.802	1.038	0.853	5.495	0.189	5.702
822	8.09	8.33	37.5	sp|P30049|ATPD_HUMAN	ATP synthase subunit delta, mitochondrial	HUMAN	6	2.249	0.361	1.614	1.393	5.598	1.542	0.627	2.228	0.692	3.467	0.92	0.894	1.738	0.35	1.6
823	8.09	8.32	34.97	sp|P52907|CAZA1_HUMAN	F-actin-capping protein subunit alpha-1	HUMAN	15	0.47	0.308	2.109	0.225	0.991	0.667	0.5	2.109	0.319	1.406	0.895	0.841	2.089	0.429	1.871
824	8.08	15.94	36.73	sp|P27348|1433T_HUMAN	14-3-3 protein theta	HUMAN	19	2.489	0.77	5.012	0.497	14.322	1.69	0.837	3.767	0.449	12.134	4.169	0.348	5.598	0.745	24.21
825	8.08	10.75	2.18	sp|P46939|UTRO_HUMAN	Utrophin	HUMAN	5	1.355	0.57	2.089	0.649	2.831	0.964	0.954	2.089	0.461	2.014	0.824	0.716	2.089	0.394	1.722
826	8.08	8.61	14.77	sp|P02760|AMBP_HUMAN	Protein AMBP	HUMAN	4	1.803	0.33	7.047	0.256	12.706	1.191	0.673	11.695	0.102	13.932	1.854	0.32	15.136	0.122	21.281
827	8.08	8.47	12.56	sp|P51690|ARSE_HUMAN	Arylsulfatase E	HUMAN	7	0.453	0.344	2.466	0.182	1.117	0.441	0.34	2.109	0.209	0.929	0.56	0.434	2.089	0.265	1.169
828	8.08	8.3	11.31	sp|Q6NUM9|RETST_HUMAN	All-trans-retinol 13,14-reductase	HUMAN	8	1.127	0.651	2.831	0.398	3.221	1.096	0.866	4.207	0.261	4.613	1.294	0.352	3.767	0.344	4.966
829	8.08	8.15	36.41	sp|P55957|BID_HUMAN	BH3-interacting domain death agonist	HUMAN	10	0.425	0.172	4.487	0.095	1.905	0.649	0.543	3.908	0.164	2.535	0.673	0.463	3.192	0.209	2.148
830	8.07	9	9.81	sp|Q15582|BGH3_HUMAN	Transforming growth factor-beta-induced protein ig-h3	HUMAN	4	0.525	0.352	2.109	0.251	1.107	0.982	0.981	2.089	0.47	2.051	1.5	0.484	2.089	0.718	3.133
831	8.07	8.43	8.08	sp|P05362|ICAM1_HUMAN	Intercellular adhesion molecule 1	HUMAN	5
832	8.07	8.41	12.1	sp|O60488|ACSL4_HUMAN	Long-chain-fatty-acid--CoA ligase 4	HUMAN	5
833	8.05	8.63	41.46	sp|Q96AB3|ISOC2_HUMAN	Isochorismatase domain-containing protein 2, mitochondrial	HUMAN	12	1.107	0.846	1.486	0.745	1.66	0.912	0.472	1.556	0.575	1.419	0.619	0.236	2.089	0.219	1.294
834	8.05	8.08	16.11	sp|Q7Z434|MAVS_HUMAN	Mitochondrial antiviral-signaling protein	HUMAN	6
835	8.02	18.95	8.7	sp|Q13085|ACACA_HUMAN	Acetyl-CoA carboxylase 1	HUMAN	13	0.711	0.277	3.733	0.191	2.655	0.832	0.492	2.333	0.356	1.941	0.78	0.415	1.923	0.406	1.5
836	8.02	8.37	17.62	sp|Q16181|SEPT7_HUMAN	Septin-7	HUMAN	10	0.863	0.657	3.733	0.231	3.221	0.887	0.721	4.246	0.211	3.767	1.107	0.733	4.446	0.249	4.92
837	8.02	8.23	12.7	sp|Q16630|CPSF6_HUMAN	Cleavage and polyadenylation specificity factor subunit 6	HUMAN	5
838	8.02	8.03	16.14	sp|P01903|DRA_HUMAN	HLA class II histocompatibility antigen, DR alpha chain	HUMAN	5	0.895	0.825	2.249	0.398	2.014	0.745	0.564	6.31	0.118	4.699	0.511	0.308	2.109	0.244	1.076
839	8.01	15.97	14.96	sp|Q10567|AP1B1_HUMAN	AP-1 complex subunit beta-1	HUMAN	14	1.38	0.592	3.192	0.433	4.406	1.247	0.628	1.888	0.661	2.355	1.432	0.461	2.399	0.597	3.436
840	8.01	8.08	20.66	sp|Q96NU7|HUTI_HUMAN	Probable imidazolonepropionase	HUMAN	7
841	8	25.46	22.9	sp|Q9HBI6|CP4FB_HUMAN	Cytochrome P450 4F11	HUMAN	24	0.991	0.965	10.765	0.092	10.666	0.625	0.353	13.305	0.053	8.318	0.174	0.083	32.211	0.018	5.598
842	8	11	17.75	sp|P20700|LMNB1_HUMAN	Lamin-B1	HUMAN	10	0.871	0.859	1.977	0.437	1.722	0.871	0.837	1.419	0.614	1.236	0.711	0.578	3.436	0.201	2.443
843	8	8.44	19.46	sp|Q14108|SCRB2_HUMAN	Lysosome membrane protein 2	HUMAN	12	0.78	0.62	1.514	0.515	1.18	0.982	0.995	1.977	0.497	1.941	0.839	0.553	2.729	0.308	2.291
844	8	8.22	17.32	sp|Q9NUJ1|ABHDA_HUMAN	Mycophenolic acid acyl-glucuronide esterase, mitochondrial	HUMAN	10	1.419	0.362	4.487	0.316	6.546	1.69	0.457	4.487	0.377	9.12	0.871	0.837	4.613	0.196	4.018
845	7.99	8.22	12.06	sp|Q9Y262|EIF3L_HUMAN	Eukaryotic translation initiation factor 3 subunit L	HUMAN	7	0.847	0.663	4.446	0.191	3.767	1.5	0.411	3.373	0.445	5.058	1.343	0.534	4.446	0.302	5.97
846	7.97	8.34	31.85	sp|Q9BRF8|CPPED_HUMAN	Calcineurin-like phosphoesterase domain-containing protein 1	HUMAN	13	0.839	0.949	3.162	0.286	2.655	1.77	0.371	2.831	0.625	6.138	2.188	0.164	2.704	0.809	7.943
847	7.93	8.15	15.23	sp|O15229|KMO_HUMAN	Kynurenine 3-monooxygenase	HUMAN	6	1.6	0.366	3.436	0.466	5.445	0.839	0.626	20.137	0.047	16.904	1.33	0.513	20.137	0.066	21.086
848	7.92	8.25	33.05	sp|Q14353|GAMT_HUMAN	Guanidinoacetate N-methyltransferase	HUMAN	11
849	7.92	7.99	13.21	sp|Q15043|S39AE_HUMAN	Zinc transporter ZIP14	HUMAN	11	0.895	0.63	1.6	0.555	1.432	0.912	0.829	1.629	0.555	1.486	0.92	0.956	1.675	0.55	1.542
850	7.92	7.97	9.15	sp|Q9UHL4|DPP2_HUMAN	Dipeptidyl peptidase 2	HUMAN	5	0.991	0.99	1.38	0.718	1.368	1.191	0.585	1.38	0.863	1.644	0.973	0.908	1.959	0.497	1.905
851	7.91	8.36	9.38	sp|P07384|CAN1_HUMAN	Calpain-1 catalytic subunit	HUMAN	11	1.236	0.995	2.228	0.555	4.966	2.443	0.189	2.443	1	16.749	2.582	0.133	1.977	1.306	22.491
852	7.91	7.94	14.95	sp|P22087|FBRL_HUMAN	rRNA 2'-O-methyltransferase fibrillarin	HUMAN	7	1.127	0.585	1.191	0.946	1.368	0.855	0.559	1.33	0.614	1.138	0.887	0.799	1.905	0.461	1.69
853	7.87	8.21	21.61	sp|Q15019|SEPT2_HUMAN	Septin-2	HUMAN	7	1.69	0.401	2.089	0.809	3.565	1.5	0.479	2.089	0.718	3.162	3.133	0.209	2.089	1.5	6.546
854	7.87	8.06	19.22	sp|Q99541|PLIN2_HUMAN	Perilipin-2	HUMAN	6	1.294	0.623	2.109	0.614	2.704	1.888	0.347	2.089	0.904	3.981	1.259	0.648	2.089	0.603	2.655
855	7.86	8.59	24.44	sp|Q13561|DCTN2_HUMAN	Dynactin subunit 2	HUMAN	7	0.731	0.592	4.285	0.171	3.133	0.643	0.501	16.444	0.05	10.568	0.832	0.748	4.742	0.175	3.945
856	7.85	8.04	19.56	sp|P54727|RD23B_HUMAN	UV excision repair protein RAD23 homolog B	HUMAN	7	1.213	0.671	2.729	0.445	3.311	0.575	0.149	2.704	0.166	1.556	1.057	0.656	2.489	0.425	2.228
857	7.85	7.96	20.56	sp|Q13630|FCL_HUMAN	GDP-L-fucose synthase	HUMAN	5
858	7.84	7.9	39.34	sp|P09417|DHPR_HUMAN	Dihydropteridine reductase	HUMAN	14	0.847	0.659	1.472	0.575	1.247	0.982	0.975	1.419	0.731	1.393	1.368	0.567	1.472	0.929	2.089
859	7.83	70.2	70.93	sp|P07327|ADH1A_HUMAN	Alcohol dehydrogenase 1A	HUMAN	124	1.368	0.284	1.459	0.938	2.014	0.991	0.956	1.247	0.794	1.236	0.37	0.09	1.977	0.184	0.731
860	7.81	7.94	9.31	sp|Q93052|LPP_HUMAN	Lipoma-preferred partner	HUMAN	5
861	7.81	7.9	26.15	sp|Q9UN36|NDRG2_HUMAN	Protein NDRG2	HUMAN	7	0.991	0.897	1.445	0.685	1.432	0.492	0.364	1.706	0.27	0.839	0.275	0.252	1.959	0.099	0.54
862	7.79	7.82	43.23	sp|P32969|RL9_HUMAN	60S ribosomal protein L9	HUMAN	11	0.429	0.169	2.938	0.139	1.259	0.773	0.997	2.729	0.281	2.109	0.54	0.522	2.911	0.189	1.57
863	7.78	8.22	38.61	sp|Q96DC8|ECHD3_HUMAN	Enoyl-CoA hydratase domain-containing protein 3, mitochondrial	HUMAN	10	1.225	0.702	2.249	0.545	2.884	1.236	0.986	2.249	0.55	2.884	1.406	0.867	2.128	0.661	3.733
864	7.78	7.85	21.33	sp|P26373|RL13_HUMAN	60S ribosomal protein L13	HUMAN	8	0.964	0.752	1.486	0.649	1.432	0.904	0.775	1.854	0.483	1.675	1.191	0.296	1.57	0.759	1.905
865	7.77	7.78	20.56	sp|Q9Y5P6|GMPPB_HUMAN	Mannose-1-phosphate guanyltransferase beta	HUMAN	6	0.738	0.589	2.089	0.353	1.542	1.096	0.835	2.089	0.525	2.291	0.555	0.376	2.089	0.263	1.159
866	7.74	8.88	12.44	sp|Q6P996|PDXD1_HUMAN	Pyridoxal-dependent decarboxylase domain-containing protein 1	HUMAN	6	1.202	0.426	2.249	0.535	2.655	0.929	0.684	2.128	0.384	1.977	0.955	0.921	1.871	0.437	1.786
867	7.71	7.93	12.14	sp|Q5T2W1|NHRF3_HUMAN	Na(+)/H(+) exchange regulatory cofactor NHE-RF3	HUMAN	5	0.603	0.258	4.13	0.145	2.489	0.685	0.371	3.837	0.179	2.63	0.946	0.896	3.251	0.291	3.076
867	0	6.09	13.68	sp|A8MUH7|PDZ1P_HUMAN	Putative PDZ domain-containing protein 1P	HUMAN	4
868	7.71	7.87	40	sp|P30050|RL12_HUMAN	60S ribosomal protein L12	HUMAN	9	0.219	0.47	2.399	0.095	0.525	0.794	0.948	1.66	0.413	1.318	1.282	0.493	1.486	0.863	1.977
869	7.71	7.78	22.92	sp|P12694|ODBA_HUMAN	2-oxoisovalerate dehydrogenase subunit alpha, mitochondrial	HUMAN	8	1.18	0.731	2.089	0.565	2.466	1.69	0.402	2.089	0.809	3.565	1.82	0.364	2.089	0.871	3.837
870	7.68	8.03	13.58	sp|O75955|FLOT1_HUMAN	Flotillin-1	HUMAN	7	0.832	0.728	2.089	0.398	1.738	0.955	0.947	2.089	0.457	1.995	1.343	0.577	2.089	0.643	2.805
871	7.63	8.09	17.71	sp|P06132|DCUP_HUMAN	Uroporphyrinogen decarboxylase	HUMAN	6	1.076	0.765	1.77	0.608	1.923	1.432	0.447	1.786	0.802	2.63	1.38	0.56	1.5	0.92	2.109
872	7.63	7.74	26.32	sp|P15428|PGDH_HUMAN	15-hydroxyprostaglandin dehydrogenase [NAD(+)]	HUMAN	5	0.614	0.701	4.446	0.137	2.729	0.353	0.333	4.699	0.063	1.66	0.832	0.901	4.406	0.189	3.664
873	7.62	7.73	10.73	sp|Q13283|G3BP1_HUMAN	Ras GTPase-activating protein-binding protein 1	HUMAN	4
874	7.61	8.12	16.67	sp|Q9UMS4|PRP19_HUMAN	Pre-mRNA-processing factor 19	HUMAN	5
875	7.58	7.87	12.29	sp|Q9NQ94|A1CF_HUMAN	APOBEC1 complementation factor	HUMAN	6	1.067	0.77	1.445	0.738	1.542	0.955	0.55	1.528	0.625	1.459	0.759	0.164	1.472	0.515	1.117
876	7.57	7.67	20.99	sp|Q9P035|HACD3_HUMAN	Very-long-chain (3R)-3-hydroxyacyl-[acyl-carrier protein] dehydratase 3	HUMAN	10	0.817	0.664	1.38	0.592	1.127	0.619	0.319	4.446	0.138	2.754	0.871	0.761	1.514	0.57	1.318
877	7.56	7.76	16.67	sp|O15144|ARPC2_HUMAN	Actin-related protein 2/3 complex subunit 2	HUMAN	5	0.863	0.728	1.33	0.643	1.148	0.887	0.633	1.318	0.667	1.169	1.096	0.449	1.542	0.711	1.675
878	7.52	7.6	17.99	sp|Q9NR28|DBLOH_HUMAN	Diablo homolog, mitochondrial	HUMAN	8	1.459	0.507	2.109	0.692	3.048	1.871	0.352	2.109	0.887	3.908	1.66	0.415	2.109	0.787	3.467
879	7.5	7.97	14.6	sp|P05155|IC1_HUMAN	Plasma protease C1 inhibitor	HUMAN	7	0.581	0.403	2.109	0.278	1.225	1.169	0.744	2.089	0.56	2.443	0.692	0.524	2.089	0.328	1.445
880	7.47	8.85	6.45	sp|Q92896|GSLG1_HUMAN	Golgi apparatus protein 1	HUMAN	5	0.614	0.436	2.089	0.294	1.282	0.667	0.496	2.089	0.319	1.393	0.738	0.591	2.089	0.353	1.542
881	7.46	7.92	7.06	sp|Q9C0C2|TB182_HUMAN	182 kDa tankyrase-1-binding protein	HUMAN	7	0.637	0.463	2.109	0.305	1.343	2.051	0.313	2.089	0.982	4.325	1.019	0.954	2.089	0.488	2.128
882	7.44	7.54	25.81	sp|P62906|RL10A_HUMAN	60S ribosomal protein L10a	HUMAN	7	1.107	0.45	1.419	0.78	1.57	0.946	0.629	1.306	0.724	1.236	0.946	0.843	1.528	0.619	1.445
883	7.36	7.8	20.33	sp|P50502|F10A1_HUMAN	Hsc70-interacting protein	HUMAN	8	0.863	0.582	1.66	0.497	1.432	0.991	0.742	1.486	0.673	1.472	0.982	0.865	1.675	0.581	1.644
884	7.36	7.79	7.92	sp|Q12797|ASPH_HUMAN	Aspartyl/asparaginyl beta-hydroxylase	HUMAN	5
885	7.34	8.06	7.11	sp|P00533|EGFR_HUMAN	Epidermal growth factor receptor	HUMAN	7
886	7.31	8.14	17.11	sp|P01019|ANGT_HUMAN	Angiotensinogen	HUMAN	7
887	7.24	7.4	14.08	sp|Q9Y276|BCS1_HUMAN	Mitochondrial chaperone BCS1	HUMAN	5
888	7.23	7.88	5.99	sp|P12110|CO6A2_HUMAN	Collagen alpha-2(VI) chain	HUMAN	4	0.912	0.862	2.089	0.437	1.905	1.33	0.587	2.089	0.637	2.78	0.794	0.678	2.109	0.38	1.675
889	7.22	7.27	14.78	sp|O00629|IMA4_HUMAN	Importin subunit alpha-4	HUMAN	8
890	7.2	10.3	19.81	sp|Q01581|HMCS1_HUMAN	Hydroxymethylglutaryl-CoA synthase, cytoplasmic	HUMAN	15	2.559	0.095	1.247	2.051	3.532	0.824	0.435	1.77	0.437	1.459	0.718	0.784	1.528	0.433	1.096
891	7.2	7.43	7.37	sp|P46019|KPB2_HUMAN	Phosphorylase b kinase regulatory subunit alpha, liver isoform	HUMAN	5	1.393	0.608	6.138	0.227	8.551	1.247	0.76	18.365	0.068	19.231	1.107	0.954	13.062	0.085	14.322
892	7.19	7.22	19.26	sp|P07902|GALT_HUMAN	Galactose-1-phosphate uridylyltransferase	HUMAN	9	0.685	0.45	1.871	0.353	1.282	0.56	0.299	2.07	0.24	1.159	0.655	0.393	1.941	0.305	1.271
893	7.16	7.59	13.95	sp|P50552|VASP_HUMAN	Vasodilator-stimulated phosphoprotein	HUMAN	7	0.92	0.933	1.459	0.619	1.343	1.076	0.962	1.514	0.711	1.675	3.105	0.282	1.871	1.66	6.855
894	7.14	7.4	20.53	sp|P62701|RS4X_HUMAN	40S ribosomal protein S4, X isoform	HUMAN	8	0.673	0.291	11.272	0.06	7.586	0.982	0.99	2.089	0.47	2.051	1	0.942	18.88	0.053	18.707
895	7.12	14.71	20.11	sp|P51991|ROA3_HUMAN	Heterogeneous nuclear ribonucleoprotein A3	HUMAN	12	0.817	0.631	4.093	0.196	3.342	0.832	0.644	1.393	0.592	1.159	1.33	0.445	2.291	0.581	3.162
896	7.11	7.13	37.86	sp|P62829|RL23_HUMAN	60S ribosomal protein L23	HUMAN	5	0.37	0.271	3.221	0.1	1.191	0.625	0.429	2.606	0.196	1.629	1.459	0.413	2.535	0.575	3.873
897	7.06	7.22	21.74	sp|P18621|RL17_HUMAN	60S ribosomal protein L17	HUMAN	8	0.759	0.858	1.66	0.417	1.259	1.067	0.543	1.629	0.655	1.77	1.6	0.253	1.66	0.964	2.858
898	7.05	7.79	6.49	sp|O75153|CLU_HUMAN	Clustered mitochondria protein homolog	HUMAN	7	0.54	0.362	2.089	0.256	1.127	0.705	0.545	2.089	0.337	1.472	0.592	0.414	2.089	0.283	1.236
899	7.05	7.13	8.15	sp|P05556|ITB1_HUMAN	Integrin beta-1	HUMAN	6	1.432	0.699	1.738	0.824	2.606	1.127	0.362	1.754	0.643	1.905	1.888	0.088	1.629	1.159	3.873
900	7.04	7.31	4.63	sp|Q8TEX9|IPO4_HUMAN	Importin-4	HUMAN	5
901	7.04	7.08	28.3	sp|O75208|COQ9_HUMAN	Ubiquinone biosynthesis protein COQ9, mitochondrial	HUMAN	7	1.343	0.35	1.629	0.824	2.188	1.191	0.619	1.472	0.809	1.754	0.973	0.83	1.542	0.631	1.5
902	7.01	7.64	14.66	sp|Q9BXS5|AP1M1_HUMAN	AP-1 complex subunit mu-1	HUMAN	4
903	7	7.27	12.44	sp|Q96LZ7|RMD2_HUMAN	Regulator of microtubule dynamics protein 2	HUMAN	4	0.773	0.641	3.597	0.215	2.78	0.871	0.788	2.089	0.417	1.82	0.731	0.61	15.704	0.055	11.482
904	7	7.25	6.94	sp|P16278|BGAL_HUMAN	Beta-galactosidase	HUMAN	5	1.247	0.59	20.701	0.06	21.281	1.528	0.409	10.864	0.141	16.596	0.759	0.569	20.893	0.045	15.849
905	6.99	7.67	4.52	sp|Q9BQG0|MBB1A_HUMAN	Myb-binding protein 1A	HUMAN	5	1.259	0.656	2.109	0.597	2.63	3.802	0.18	2.089	1.82	8.017	3.076	0.212	2.109	1.459	6.427
906	6.97	7.19	30.59	sp|Q9UKK9|NUDT5_HUMAN	ADP-sugar pyrophosphatase	HUMAN	8	1.5	0.592	2.07	0.724	5.248	2.014	0.271	1.941	1.038	9.204	1.995	0.262	1.995	1	8.395
907	6.95	7.23	8.36	sp|Q14247|SRC8_HUMAN	Src substrate cortactin	HUMAN	5	0.78	0.647	2.089	0.37	1.629	1.556	0.456	2.109	0.738	3.251	0.705	0.542	2.089	0.334	1.472
908	6.95	7.1	26.75	sp|Q15631|TSN_HUMAN	Translin	HUMAN	4	1.096	0.734	4.487	0.244	4.875	0.832	0.9	3.162	0.203	2.63	2.704	0.274	4.406	0.614	13.428
909	6.92	26.06	32.4	sp|P35503|UD13_HUMAN	UDP-glucuronosyltransferase 1-3	HUMAN	45	0.425	0.363	2.78	0.029	1.18	3.02	0.739	5.297	0.57	14.723	2.559	0.821	5.152	0.497	13.305
910	6.91	6.99	18.7	sp|Q3ZCQ8|TIM50_HUMAN	Mitochondrial import inner membrane translocase subunit TIM50	HUMAN	6	0.832	0.697	6.026	0.138	5.012	1.585	0.41	13.062	0.121	18.365	0.679	0.449	10.186	0.067	6.918
911	6.9	7.16	9.07	sp|O94874|UFL1_HUMAN	E3 UFM1-protein ligase 1	HUMAN	5
912	6.88	7.78	4.76	sp|O95486|SC24A_HUMAN	Protein transport protein Sec24A	HUMAN	9	0.973	0.964	2.089	0.466	2.032	0.608	0.432	2.089	0.291	1.271	1.117	0.812	2.089	0.535	2.333
913	6.88	7	36.36	sp|Q96PE7|MCEE_HUMAN	Methylmalonyl-CoA epimerase, mitochondrial	HUMAN	4	1.057	0.833	2.051	0.515	2.208	0.535	0.872	4.571	0.091	2.443	0.191	0.226	4.406	0.02	0.839
914	6.87	7.58	22.06	sp|P62879|GBB2_HUMAN	Guanine nucleotide-binding protein G(I)/G(S)/G(T) subunit beta-2	HUMAN	6	1.138	0.782	2.089	0.545	2.377	1.213	0.695	2.089	0.581	2.535	0.955	0.943	2.089	0.457	1.995
915	6.86	7.14	27.65	sp|P28070|PSB4_HUMAN	Proteasome subunit beta type-4	HUMAN	7
916	6.85	6.99	25.93	sp|P62826|RAN_HUMAN	GTP-binding nuclear protein Ran	HUMAN	7	1.213	0.373	1.803	0.673	2.168	1.614	0.401	1.432	1.127	4.246	2.754	0.077	1.888	1.459	6.982
917	6.84	6.95	50	sp|P30046|DOPD_HUMAN	D-dopachrome decarboxylase	HUMAN	6	1.5	0.479	2.089	0.718	3.162	0.603	0.426	2.109	0.288	1.271	1.148	0.767	2.089	0.55	2.399
918	6.84	6.85	56.98	sp|P14854|CX6B1_HUMAN	Cytochrome c oxidase subunit 6B1	HUMAN	7	2.992	0.343	2.63	1.138	6.982	2.679	0.33	2.679	1	6.546	2.754	0.402	2.938	0.938	8.241
919	6.82	6.92	7.09	sp|Q99805|TM9S2_HUMAN	Transmembrane 9 superfamily member 2	HUMAN	7	0.129	0.104	33.419	0.018	4.325	0.929	0.907	4.529	0.207	4.207	0.217	0.105	31.623	0.021	6.855
920	6.82	6.91	24.02	sp|P61313|RL15_HUMAN	60S ribosomal protein L15	HUMAN	8	0.938	0.872	1.675	0.525	1.57	0.887	0.972	1.77	0.406	1.57	1.259	0.476	1.585	0.794	2.208
921	6.81	7	5.86	sp|Q6JQN1|ACD10_HUMAN	Acyl-CoA dehydrogenase family member 10	HUMAN	4
922	6.81	6.96	7.11	sp|Q8IZ83|A16A1_HUMAN	Aldehyde dehydrogenase family 16 member A1	HUMAN	4	1.117	0.81	2.089	0.535	2.333	0.586	0.409	2.109	0.281	1.236	1.294	0.617	2.089	0.619	2.704
923	6.79	9.1	1.75	sp|Q9UPN3|MACF1_HUMAN	Microtubule-actin cross-linking factor 1, isoforms 1/2/3/5	HUMAN	10	0.698	0.535	2.089	0.334	1.459	0.773	0.643	2.089	0.37	1.614	0.973	0.976	2.089	0.466	2.032
924	6.79	7.1	7.73	sp|Q8IXQ6|PARP9_HUMAN	Poly [ADP-ribose] polymerase 9	HUMAN	7	0.711	0.549	2.089	0.337	1.486	1.086	0.849	2.089	0.52	2.27	1.368	0.558	2.089	0.655	2.884
925	6.79	7	8.78	sp|P11168|GTR2_HUMAN	Solute carrier family 2, facilitated glucose transporter member 2	HUMAN	7	0.18	0.008	1.82	0.084	0.328	0.171	0.08	1.923	0.074	0.328	0.163	0.075	1.923	0.074	0.313
926	6.77	6.95	17.31	sp|O60762|DPM1_HUMAN	Dolichol-phosphate mannosyltransferase	HUMAN	5	0.685	0.52	2.089	0.328	1.432	0.794	0.67	2.089	0.38	1.66	1.459	0.503	2.089	0.698	3.048
927	6.76	6.82	45.52	sp|P04632|CPNS1_HUMAN	Calpain small subunit 1	HUMAN	10	0.964	0.954	3.251	0.296	3.133	1.585	0.439	2.089	0.759	3.311	1.247	0.653	14.859	0.084	16.596
928	6.75	6.93	22.1	sp|P28062|PSB8_HUMAN	Proteasome subunit beta type-8	HUMAN	8	0.608	0.467	1.905	0.211	1.159	0.879	0.702	1.556	0.535	1.368	0.409	0.261	2.729	0.153	1.117
929	6.73	8.71	3.69	sp|P30622|CLIP1_HUMAN	CAP-Gly domain-containing linker protein 1	HUMAN	5	1.271	0.343	2.466	0.515	3.133	1.259	0.35	1.644	0.766	2.07	1.33	0.278	1.871	0.711	2.489
930	6.73	6.9	35.11	sp|Q96QV6|H2A1A_HUMAN	Histone H2A type 1-A	HUMAN	14	0.879	0.018	3.698	0.24	3.251	1.419	0.007	4.406	0.322	6.31	1.754	0.003	4.446	0.394	7.798
930	0	8.88	45.45	sp|P16104|H2AX_HUMAN	Histone H2A.x	HUMAN	16
930	0	8.37	44.62	sp|Q8IUE6|H2A2B_HUMAN	Histone H2A type 2-B	HUMAN	15
930	0	8.22	47.29	sp|Q16777|H2A2C_HUMAN	Histone H2A type 2-C	HUMAN	15
930	0	8.22	46.92	sp|Q6FI13|H2A2A_HUMAN	Histone H2A type 2-A	HUMAN	15
930	0	8.22	47.29	sp|Q9BTM1|H2AJ_HUMAN	Histone H2A.J	HUMAN	15
930	0	8.22	47.66	sp|Q99878|H2A1J_HUMAN	Histone H2A type 1-J	HUMAN	15
930	0	8.22	47.66	sp|Q96KK5|H2A1H_HUMAN	Histone H2A type 1-H	HUMAN	15
930	0	8.22	46.92	sp|P0C0S8|H2A1_HUMAN	Histone H2A type 1	HUMAN	15
930	0	8.16	46.92	sp|Q93077|H2A1C_HUMAN	Histone H2A type 1-C	HUMAN	15
930	0	8.02	46.92	sp|P20671|H2A1D_HUMAN	Histone H2A type 1-D	HUMAN	15
930	0	7.96	46.92	sp|Q7L7L0|H2A3_HUMAN	Histone H2A type 3	HUMAN	15
930	0	7.96	46.92	sp|P04908|H2A1B_HUMAN	Histone H2A type 1-B/E	HUMAN	15
931	6.72	17.05	12.49	sp|O95782|AP2A1_HUMAN	AP-2 complex subunit alpha-1	HUMAN	11	0.409	0.26	26.303	0.032	10.765	0.745	0.603	10.666	0.07	7.943	1.33	0.59	12.023	0.111	15.849
932	6.7	6.99	14.95	sp|O43772|MCAT_HUMAN	Mitochondrial carnitine/acylcarnitine carrier protein	HUMAN	6	0.745	0.402	1.644	0.373	1.225	0.445	0.411	2.07	0.126	0.92	0.555	0.62	1.722	0.108	0.955
933	6.68	6.92	28.69	sp|Q8N4T8|CBR4_HUMAN	Carbonyl reductase family member 4	HUMAN	7	1.169	0.64	2.291	0.511	2.704	1.528	0.393	2.754	0.555	4.169	0.752	0.645	3.532	0.213	2.655
934	6.68	6.84	20.49	sp|Q5HYK3|COQ5_HUMAN	2-methoxy-6-polyprenyl-1,4-benzoquinol methylase, mitochondrial	HUMAN	4	0.802	0.486	1.69	0.474	1.355	0.759	0.394	4.446	0.171	3.373	0.863	0.643	1.5	0.575	1.294
935	6.67	6.8	22.57	sp|P09601|HMOX1_HUMAN	Heme oxygenase 1	HUMAN	5
936	6.65	6.75	11.72	sp|O76062|ERG24_HUMAN	Delta(14)-sterol reductase	HUMAN	4	1.057	0.895	2.089	0.506	2.208	1.076	0.872	2.089	0.515	2.249	1.107	0.826	2.089	0.53	2.312
937	6.64	6.81	18.46	sp|Q12905|ILF2_HUMAN	Interleukin enhancer-binding factor 2	HUMAN	4	0.497	0.393	4.742	0.07	2.355	0.079	0.089	31.333	0.012	2.466	1.247	0.723	20.701	0.06	21.478
938	6.63	7	38.89	sp|O75347|TBCA_HUMAN	Tubulin-specific chaperone A	HUMAN	7	0.581	0.566	1.738	0.34	1.009	1.259	0.975	1.644	0.766	2.07	0.946	0.579	1.542	0.581	1.459
939	6.62	6.73	22.44	sp|Q99685|MGLL_HUMAN	Monoglyceride lipase	HUMAN	5
940	6.61	6.91	3.66	sp|O95255|MRP6_HUMAN	Multidrug resistance-associated protein 6	HUMAN	5	0.766	0.537	1.66	0.433	1.271	0.929	0.866	2.07	0.445	1.923	0.698	0.431	1.472	0.449	1.028
941	6.6	6.8	13.4	sp|Q96TC7|RMD3_HUMAN	Regulator of microtubule dynamics protein 3	HUMAN	5
942	6.58	14.64	34.01	sp|P61981|1433G_HUMAN	14-3-3 protein gamma	HUMAN	17	0.847	0.511	2.512	0.417	2.128	0.673	0.799	2.333	0.273	1.57	1.019	0.664	2.228	0.457	2.333
943	6.57	6.6	28.26	sp|Q04760|LGUL_HUMAN	Lactoylglutathione lyase	HUMAN	12	1.57	0.308	1.556	1.009	2.858	0.982	0.613	1.614	0.637	1.585	0.847	0.825	1.528	0.56	1.294
944	6.55	8.55	10.12	sp|P00747|PLMN_HUMAN	Plasminogen	HUMAN	8	0.809	0.511	2.805	0.283	2.27	1.259	0.463	4.018	0.313	5.058	0.839	0.583	4.446	0.189	3.733
945	6.55	6.63	27.08	sp|Q15126|PMVK_HUMAN	Phosphomevalonate kinase	HUMAN	5	0.724	0.815	21.281	0.044	15.417	0.55	0.316	2.089	0.261	1.148	0.586	0.442	17.219	0.046	10.093
946	6.54	9.25	14.74	sp|Q9ULA0|DNPEP_HUMAN	Aspartyl aminopeptidase	HUMAN	7	0.787	0.631	3.981	0.198	3.133	1.067	0.868	4.055	0.263	4.325	0.817	0.669	20.324	0.047	16.596
947	6.53	6.59	33.49	sp|P61019|RAB2A_HUMAN	Ras-related protein Rab-2A	HUMAN	7	1.259	0.524	2.148	0.586	2.729	0.982	0.843	1.472	0.692	1.445	0.879	0.841	2.128	0.37	1.871
948	6.52	7.16	3.46	sp|Q8N139|ABCA6_HUMAN	ATP-binding cassette sub-family A member 6	HUMAN	5	0.879	0.88	3.873	0.227	3.404	0.673	0.544	4.529	0.149	3.048	0.895	0.828	2.109	0.429	1.888
949	6.52	6.69	11.46	sp|P23381|SYWC_HUMAN	Tryptophan--tRNA ligase, cytoplasmic	HUMAN	6	1.854	0.357	2.109	0.879	3.873	2.128	0.3	2.089	1.019	4.487	1.905	0.343	2.089	0.912	3.981
950	6.51	7.06	3.5	sp|Q93008|USP9X_HUMAN	Probable ubiquitin carboxyl-terminal hydrolase FAF-X	HUMAN	7	1.871	0.35	2.089	0.895	3.945	0.586	0.405	2.089	0.278	1.225	1.18	0.738	2.109	0.56	2.466
951	6.49	6.86	11.95	sp|P09960|LKHA4_HUMAN	Leukotriene A-4 hydrolase	HUMAN	7	0.802	0.604	7.656	0.105	6.138	1.057	0.981	4.786	0.221	5.058	1.159	0.841	7.112	0.163	8.241
952	6.49	6.64	14.17	sp|Q9Y285|SYFA_HUMAN	Phenylalanine--tRNA ligase alpha subunit	HUMAN	5
953	6.49	6.64	33.93	sp|P59998|ARPC4_HUMAN	Actin-related protein 2/3 complex subunit 4	HUMAN	5	1.629	0.423	2.089	0.78	3.436	1.754	0.382	2.089	0.839	3.698	2.421	0.263	2.109	1.148	5.058
954	6.49	6.55	22.73	sp|Q16775|GLO2_HUMAN	Hydroxyacylglutathione hydrolase, mitochondrial	HUMAN	8	1.419	0.392	3.873	0.366	5.702	0.92	0.999	3.532	0.205	3.251	0.196	0.1	6.081	0.023	1.191
955	6.49	6.51	8.42	sp|Q9UBM7|DHCR7_HUMAN	7-dehydrocholesterol reductase	HUMAN	4	0.667	0.494	2.089	0.319	1.393	0.535	0.358	2.089	0.254	1.117	0.525	0.353	2.109	0.251	1.107
956	6.47	6.75	9.59	sp|Q86UX7|URP2_HUMAN	Fermitin family homolog 3	HUMAN	3
957	6.47	6.66	11.72	sp|Q969V3|NCLN_HUMAN	Nicalin	HUMAN	6	0.608	0.43	2.089	0.291	1.271	1.69	0.4	2.089	0.809	3.565	0.711	0.554	2.089	0.34	1.486
958	6.45	6.5	12.26	sp|Q92820|GGH_HUMAN	Gamma-glutamyl hydrolase	HUMAN	3	0.53	0.374	1.871	0.184	0.991	0.501	0.25	1.614	0.229	0.809	0.565	0.982	2.188	0.273	1.236
959	6.44	6.52	19.53	sp|P09429|HMGB1_HUMAN	High mobility group protein B1	HUMAN	4	1.406	0.888	1.528	0.92	2.992	1.282	0.273	1.66	0.773	2.805	0.643	0.017	1.542	0.373	0.991
960	6.41	6.79	5.73	sp|Q96T76|MMS19_HUMAN	MMS19 nucleotide excision repair protein homolog	HUMAN	4
961	6.41	6.71	9.33	sp|O95470|SGPL1_HUMAN	Sphingosine-1-phosphate lyase 1	HUMAN	3
962	6.41	6.5	24.32	sp|Q14165|MLEC_HUMAN	Malectin	HUMAN	7	0.667	0.297	1.995	0.319	1.33	0.863	0.432	1.837	0.466	1.585	0.718	0.307	1.871	0.373	1.343
963	6.41	6.48	17.13	sp|Q86X76|NIT1_HUMAN	Nitrilase homolog 1	HUMAN	4	0.738	0.682	2.704	0.238	1.995	0.592	0.848	2.884	0.177	1.706	0.286	0.362	3.436	0.074	0.982
964	6.4	6.66	16.84	sp|Q9Y316|MEMO1_HUMAN	Protein MEMO1	HUMAN	5	1.355	0.576	1.38	0.982	1.871	1.271	0.651	1.472	0.863	1.871	1.225	0.607	2.128	0.575	2.606
965	6.39	6.67	20.54	sp|Q9UNZ2|NSF1C_HUMAN	NSFL1 cofactor p47	HUMAN	8	1.318	0.701	3.873	0.34	5.152	1.871	0.341	3.373	0.555	6.546	1.127	0.822	4.446	0.254	5.012
966	6.39	6.64	14.5	sp|P61619|S61A1_HUMAN	Protein transport protein Sec61 subunit alpha isoform 1	HUMAN	9	1.067	0.799	2.512	0.425	2.679	0.794	0.409	2.168	0.366	1.722	0.92	0.743	3.837	0.24	3.532
967	6.37	6.91	4.8	sp|Q9BX66|SRBS1_HUMAN	Sorbin and SH3 domain-containing protein 1	HUMAN	6	1.191	0.635	13.932	0.086	15.56	0.964	0.921	2.089	0.461	2.014	0.991	0.975	5.152	0.192	5.105
968	6.37	6.91	16.47	sp|Q96AC1|FERM2_HUMAN	Fermitin family homolog 2	HUMAN	6	1.138	0.67	4.446	0.256	5.012	0.92	0.83	4.093	0.225	3.767	0.929	0.789	4.446	0.209	4.13
969	6.37	6.61	9.72	sp|Q16401|PSMD5_HUMAN	26S proteasome non-ATPase regulatory subunit 5	HUMAN	6	0.946	0.929	2.089	0.453	1.977	0.855	0.761	2.089	0.409	1.786	1.343	0.584	2.582	0.52	3.499
970	6.35	6.64	19.9	sp|O14874|BCKD_HUMAN	[3-methyl-2-oxobutanoate dehydrogenase [lipoamide]] kinase, mitochondrial	HUMAN	8	0.433	0.719	4.699	0.078	2.032	0.597	0.547	4.055	0.142	2.421	0.581	0.6	4.325	0.133	2.512
971	6.35	6.57	13.51	sp|P20042|IF2B_HUMAN	Eukaryotic translation initiation factor 2 subunit 2	HUMAN	6	0.912	0.687	2.168	0.38	1.977	1.556	0.226	1.432	1.086	4.406	1.282	0.643	2.312	0.555	2.911
972	6.33	6.33	36.42	sp|P62263|RS14_HUMAN	40S ribosomal protein S14	HUMAN	10	0.597	0.42	2.109	0.286	1.259	0.555	0.379	2.109	0.265	1.169	1.096	0.841	2.089	0.525	2.291
973	6.32	6.83	6.52	sp|Q9HCL2|GPAT1_HUMAN	Glycerol-3-phosphate acyltransferase 1, mitochondrial	HUMAN	4
974	6.32	6.45	21.47	sp|P60953|CDC42_HUMAN	Cell division control protein 42 homolog	HUMAN	7	0.56	0.384	2.109	0.268	1.18	0.745	0.604	2.109	0.356	1.57	0.603	0.426	2.109	0.288	1.271
975	6.31	6.84	12.53	sp|Q99733|NP1L4_HUMAN	Nucleosome assembly protein 1-like 4	HUMAN	5
976	6.29	6.66	24.04	sp|Q9UBX3|DIC_HUMAN	Mitochondrial dicarboxylate carrier	HUMAN	10	0.679	0.705	2.109	0.34	1.432	1.159	0.362	1.803	0.643	2.089	0.2	0.124	4.613	0.052	0.92
977	6.29	6.55	4.85	sp|Q9BXJ9|NAA15_HUMAN	N-alpha-acetyltransferase 15, NatA auxiliary subunit	HUMAN	3
978	6.29	6.42	5.79	sp|P54886|P5CS_HUMAN	Delta-1-pyrroline-5-carboxylate synthase	HUMAN	4
979	6.28	6.5	14	sp|P48556|PSMD8_HUMAN	26S proteasome non-ATPase regulatory subunit 8	HUMAN	5	0.759	0.622	2.109	0.363	1.6	1.18	0.727	2.089	0.565	2.489	0.649	0.474	2.089	0.31	1.355
980	6.27	6.55	7.44	sp|P43243|MATR3_HUMAN	Matrin-3	HUMAN	5	1.871	0.166	2.168	0.863	4.656	2.27	0.043	1.82	1.247	5.861	1.33	0.51	2.148	0.619	2.911
981	6.27	6.45	13.26	sp|O95674|CDS2_HUMAN	Phosphatidate cytidylyltransferase 2	HUMAN	5	1.047	0.913	2.089	0.501	2.188	4.325	0.165	2.109	2.051	9.036	1.706	0.395	2.089	0.817	3.597
982	6.26	6.53	25.16	sp|Q96HY6|DDRGK_HUMAN	DDRGK domain-containing protein 1	HUMAN	10	0.711	0.554	2.089	0.34	1.486	0.938	0.908	2.089	0.449	1.959	0.964	0.953	2.089	0.461	2.014
983	6.26	6.38	22.06	sp|P52565|GDIR1_HUMAN	Rho GDP-dissociation inhibitor 1	HUMAN	12	1.247	0.982	1.754	0.711	2.535	1.191	0.8	2.014	0.592	2.089	1.888	0.468	1.871	1.009	4.875
984	6.26	6.37	12.47	sp|Q8N5Z0|AADAT_HUMAN	Kynurenine/alpha-aminoadipate aminotransferase, mitochondrial	HUMAN	5	0.92	0.877	2.089	0.441	1.923	1.127	0.804	2.109	0.535	2.355	1.368	0.559	2.089	0.655	2.884
985	6.26	6.36	30.64	sp|P51571|SSRD_HUMAN	Translocon-associated protein subunit delta	HUMAN	11	0.787	0.332	4.613	0.169	3.631	2.014	0.278	4.742	0.425	10.666	2.051	0.284	4.699	0.437	11.272
986	6.26	6.28	19.08	sp|O75494|SRS10_HUMAN	Serine/arginine-rich splicing factor 10	HUMAN	4	0.724	0.566	2.089	0.344	1.514	1.009	0.977	2.089	0.483	2.109	0.409	0.265	2.089	0.194	0.855
987	6.25	6.27	26.21	sp|Q07955|SRSF1_HUMAN	Serine/arginine-rich splicing factor 1	HUMAN	7	0.597	0.42	2.089	0.286	1.247	0.47	0.306	2.089	0.223	0.982	0.53	0.356	2.089	0.254	1.107
988	6.23	23.35	34.23	sp|P12235|ADT1_HUMAN	ADP/ATP translocase 1	HUMAN	19	0.973	0.77	3.02	0.366	2.938	0.409	0.398	3.251	0.134	1.33	1.282	0.305	2.754	0.466	4.13
989	6.23	6.87	11.93	sp|Q9UQ80|PA2G4_HUMAN	Proliferation-associated protein 2G4	HUMAN	6	1.028	0.677	5.598	0.184	5.754	1.393	0.283	2.089	0.667	2.938	1.38	0.304	21.478	0.064	22.699
990	6.22	6.63	17.84	sp|P42167|LAP2B_HUMAN	Lamina-associated polypeptide 2, isoforms beta/gamma	HUMAN	5	0.973	0.973	2.089	0.466	2.032	0.581	0.402	2.089	0.275	1.213	1.009	0.973	2.089	0.483	2.109
990	0	4.87	9.37	sp|P42166|LAP2A_HUMAN	Lamina-associated polypeptide 2, isoform alpha	HUMAN	4
991	6.22	6.59	30.42	sp|P29966|MARCS_HUMAN	Myristoylated alanine-rich C-kinase substrate	HUMAN	5	0.847	0.742	2.089	0.406	1.77	1.047	0.906	2.089	0.501	2.188	0.92	0.879	6.546	0.141	6.026
992	6.22	6.37	20.78	sp|Q56VL3|OCAD2_HUMAN	OCIA domain-containing protein 2	HUMAN	4	1.028	0.86	2.805	0.366	2.992	1.259	0.624	2.78	0.453	3.565	3.076	0.137	3.105	0.991	11.272
993	6.21	6.63	9.95	sp|Q9Y383|LC7L2_HUMAN	Putative RNA-binding protein Luc7-like 2	HUMAN	4	0.964	0.956	4.446	0.217	4.285	0.35	0.149	4.699	0.057	1.644	1.888	0.172	2.805	0.673	5.495
994	6.21	6.33	15.27	sp|P20813|CP2B6_HUMAN	Cytochrome P450 2B6	HUMAN	6	1.096	0.842	2.089	0.525	2.291	2.729	0.234	2.089	1.306	5.754	2.399	0.264	2.089	1.148	5.058
995	6.2	6.35	41.72	sp|Q9BX68|HINT2_HUMAN	Histidine triad nucleotide-binding protein 2, mitochondrial	HUMAN	11	1.202	0.708	1.38	0.871	1.66	0.982	0.791	3.436	0.283	3.373	1.294	0.641	1.923	0.673	2.512
996	6.18	7.98	54.55	sp|Q9NR31|SAR1A_HUMAN	GTP-binding protein SAR1a	HUMAN	9	1.076	0.708	14.322	0.075	14.723	1.009	0.983	2.535	0.398	2.559	1.028	0.923	2.089	0.492	2.148
997	6.18	6.3	18.03	sp|Q9Y224|CN166_HUMAN	UPF0568 protein C14orf166	HUMAN	4	0.912	0.747	1.38	0.661	1.259	0.794	0.409	1.738	0.457	1.38	0.929	0.751	3.698	0.251	3.436
998	6.18	6.26	27.33	sp|P51970|NDUA8_HUMAN	NADH dehydrogenase [ubiquinone] 1 alpha subcomplex subunit 8	HUMAN	4	1.722	0.252	3.597	0.479	6.73	0.667	0.542	3.631	0.101	2.421	0.673	0.595	4.246	0.11	2.858
999	6.18	6.18	32.41	sp|P57105|SYJ2B_HUMAN	Synaptojanin-2-binding protein	HUMAN	6
1000	6.17	6.17	18.07	sp|Q9P0L0|VAPA_HUMAN	Vesicle-associated membrane protein-associated protein A	HUMAN	6	0.912	0.955	6.607	0.138	6.026	0.809	0.733	3.311	0.247	2.679	1.038	0.933	2.333	0.445	2.421
1001	6.17	6.17	19.85	sp|Q9H488|OFUT1_HUMAN	GDP-fucose protein O-fucosyltransferase 1	HUMAN	4	1.019	0.804	2.07	0.492	2.109	0.824	0.764	1.754	0.47	1.445	0.802	0.693	1.82	0.441	1.459
1002	6.16	6.5	15.02	sp|Q9Y696|CLIC4_HUMAN	Chloride intracellular channel protein 4	HUMAN	3	0.839	0.741	2.089	0.398	1.754	0.738	0.589	2.089	0.353	1.542	1.675	0.406	2.089	0.802	3.532
1003	6.16	6.2	54.62	sp|P62314|SMD1_HUMAN	Small nuclear ribonucleoprotein Sm D1	HUMAN	7	1.614	0.003	2.051	0.787	3.311	1.786	0.003	2.333	0.766	4.169	1.459	0.006	2.704	0.54	3.981
1004	6.16	6.19	10.83	sp|Q96EY1|DNJA3_HUMAN	DnaJ homolog subfamily A member 3, mitochondrial	HUMAN	8	1.355	0.568	2.089	0.649	2.831	1.306	0.607	2.089	0.625	2.729	1.282	0.625	2.089	0.614	2.679
1005	6.15	6.29	9.63	sp|Q8N142|PURA1_HUMAN	Adenylosuccinate synthetase isozyme 1	HUMAN	4	0.673	0.445	12.023	0.061	8.091	0.787	0.605	20.701	0.046	16.293	0.337	0.169	8.091	0.042	2.729
1006	6.15	6.29	21.2	sp|Q96HR9|REEP6_HUMAN	Receptor expression-enhancing protein 6	HUMAN	13	0.488	0.211	1.69	0.305	0.824	0.603	0.449	1.542	0.35	0.929	0.433	0.074	1.738	0.103	0.752
1007	6.13	22.52	25.7	sp|P06753|TPM3_HUMAN	Tropomyosin alpha-3 chain	HUMAN	15	0.363	0.677	1.977	0.175	0.718	1.009	0.43	1.542	0.655	1.542	2.032	0.202	1.556	1.306	4.365
1008	6.13	6.61	6.67	sp|Q14624|ITIH4_HUMAN	Inter-alpha-trypsin inhibitor heavy chain H4	HUMAN	4	1.159	0.755	2.089	0.555	2.421	0.56	0.381	2.089	0.265	1.169	0.619	0.443	2.089	0.296	1.294
1009	6.13	6.42	17.68	sp|P20132|SDHL_HUMAN	L-serine dehydratase/L-threonine deaminase	HUMAN	7	11.376	0.031	2.78	4.093	32.211	4.92	0.035	2.754	1.786	13.677	1.318	0.039	2.754	0.479	3.698
1010	6.13	6.33	15.7	sp|P02743|SAMP_HUMAN	Serum amyloid P-component	HUMAN	4	1.33	0.496	2.089	0.637	2.78	1.271	0.551	4.406	0.288	5.598	1.514	0.39	2.089	0.724	3.162
1011	6.12	6.36	11.79	sp|Q9UKS6|PACN3_HUMAN	Protein kinase C and casein kinase substrate in neurons protein 3	HUMAN	4	0.973	0.991	4.325	0.225	4.207	0.887	0.782	18.707	0.052	16.596	0.637	0.33	22.284	0.041	14.191
1012	6.12	6.22	9.76	sp|Q14534|ERG1_HUMAN	Squalene monooxygenase	HUMAN	3	0.832	0.897	2.291	0.36	1.905	0.608	0.54	2.377	0.242	1.445	0.166	0.219	4.613	0.02	0.766
1013	6.12	6.15	30.63	sp|P14927|QCR7_HUMAN	Cytochrome b-c1 complex subunit 7	HUMAN	7	0.673	0.387	1.786	0.353	1.202	0.398	0.24	1.923	0.192	0.766	0.575	0.784	1.888	0.227	1.086
1014	6.11	6.36	8.94	sp|Q9UBV2|SE1L1_HUMAN	Protein sel-1 homolog 1	HUMAN	4	0.745	0.601	2.089	0.356	1.556	0.711	0.549	2.089	0.337	1.486	1.247	0.658	2.089	0.597	2.606
1015	6.11	6.18	37.67	sp|O43169|CYB5B_HUMAN	Cytochrome b5 type B	HUMAN	8	0.698	0.49	1.871	0.366	1.306	1.117	0.421	1.786	0.625	1.995	0.406	0.161	2.109	0.174	0.855
1016	6.1	6.77	13.5	sp|Q9BR76|COR1B_HUMAN	Coronin-1B	HUMAN	4
1017	6.09	6.14	17.09	sp|O00303|EIF3F_HUMAN	Eukaryotic translation initiation factor 3 subunit F	HUMAN	6	0.904	0.853	2.089	0.433	1.888	1.368	0.576	2.109	0.649	2.858	1.472	0.529	8.472	0.174	12.474
1018	6.08	6.33	11.42	sp|Q9NR45|SIAS_HUMAN	Sialic acid synthase	HUMAN	3	0.946	0.971	1.459	0.643	1.38	1.067	0.99	1.923	0.555	2.051	1.009	0.852	1.803	0.56	1.803
1019	6.08	6.28	5.79	sp|Q15424|SAFB1_HUMAN	Scaffold attachment factor B1	HUMAN	5
1019	0.01	6.45	5.56	sp|Q14151|SAFB2_HUMAN	Scaffold attachment factor B2	HUMAN	5
1020	6.08	6.22	13.83	sp|P14920|OXDA_HUMAN	D-amino-acid oxidase	HUMAN	5	0.265	0.367	2.858	0.101	0.759	0.402	0.427	2.291	0.15	0.92	0.254	0.348	2.63	0.105	0.667
1021	6.07	7.28	3.45	sp|Q14980|NUMA1_HUMAN	Nuclear mitotic apparatus protein 1	HUMAN	5	2.312	0.275	2.089	1.107	4.875	1.888	0.348	2.109	0.895	3.945	2.312	0.275	2.089	1.107	4.875
1022	6.07	6.45	6.48	sp|P54578|UBP14_HUMAN	Ubiquitin carboxyl-terminal hydrolase 14	HUMAN	3	1.18	0.733	2.089	0.565	2.466	1.959	0.332	2.109	0.929	4.093	2.312	0.276	2.089	1.107	4.831
1023	6.07	6.37	7.73	sp|P07686|HEXB_HUMAN	Beta-hexosaminidase subunit beta	HUMAN	3	0.92	0.996	2.208	0.417	2.032	0.887	0.669	1.472	0.603	1.306	1.318	0.635	2.291	0.575	3.02
1024	6.07	6.32	7.53	sp|Q9NZT2|OGFR_HUMAN	Opioid growth factor receptor	HUMAN	3
1025	6.06	6.08	21.22	sp|P49638|TTPA_HUMAN	Alpha-tocopherol transfer protein	HUMAN	5	0.912	0.872	2.089	0.437	1.905	1.259	0.647	2.089	0.603	2.63	1.306	0.61	2.089	0.625	2.729
1026	6.05	11.32	29.59	sp|Q15366|PCBP2_HUMAN	Poly(rC)-binding protein 2	HUMAN	11	0.904	0.679	4.487	0.196	4.055	1.675	0.404	2.512	0.667	4.656	1.117	0.87	3.499	0.319	3.945
1027	6.05	6.24	9.27	sp|Q96I24|FUBP3_HUMAN	Far upstream element-binding protein 3	HUMAN	5	0.964	0.954	13.804	0.07	13.305	0.802	0.625	2.089	0.384	1.675	0.887	0.801	7.112	0.125	6.31
1028	6.05	6.17	3.71	sp|Q13263|TIF1B_HUMAN	Transcription intermediary factor 1-beta	HUMAN	4	0.78	0.652	2.109	0.373	1.644	2.109	0.306	2.109	1	4.406	1.138	0.785	2.089	0.545	2.377
1029	6.04	6.14	11.72	sp|Q8IVH4|MMAA_HUMAN	Methylmalonic aciduria type A protein, mitochondrial	HUMAN	3	1.871	0.353	2.109	0.887	3.908	1.69	0.4	2.089	0.809	3.565	1.995	0.324	2.089	0.955	4.207
1030	6.03	6.65	18.03	sp|P45880|VDAC2_HUMAN	Voltage-dependent anion-selective channel protein 2	HUMAN	5	0.718	0.751	2.014	0.308	1.445	1.343	0.901	2.07	0.649	3.311	1.871	0.271	2.014	0.929	6.918
1031	6.03	6.43	19.68	sp|Q07020|RL18_HUMAN	60S ribosomal protein L18	HUMAN	5	0.78	0.622	12.023	0.065	9.376	0.912	0.863	4.13	0.221	3.767	0.766	0.601	2.089	0.366	1.6
1032	6.03	6.28	7.27	sp|Q9H6S3|ES8L2_HUMAN	Epidermal growth factor receptor kinase substrate 8-like protein 2	HUMAN	3	1.923	0.341	2.109	0.912	4.018	1.871	0.353	2.109	0.887	3.908	1.888	0.348	2.109	0.895	3.945
1033	6.03	6.14	14.18	sp|Q9BXW7|CECR5_HUMAN	Cat eye syndrome critical region protein 5	HUMAN	5	0.631	0.455	2.089	0.299	1.318	1.629	0.425	2.089	0.78	3.404	1.019	0.951	2.089	0.488	2.128
1034	6.03	6.13	15.78	sp|Q99536|VAT1_HUMAN	Synaptic vesicle membrane protein VAT-1 homolog	HUMAN	4	1.82	0.365	2.109	0.863	3.802	1.127	0.796	2.089	0.54	2.355	1.977	0.33	2.109	0.938	4.13
1035	6.03	6.09	34.67	sp|Q9BVJ7|DUS23_HUMAN	Dual specificity protein phosphatase 23	HUMAN	5	1.076	0.862	2.089	0.515	2.249	0.938	0.916	2.089	0.449	1.959	0.631	0.457	2.109	0.302	1.33
1036	6.03	6.03	19.38	sp|Q9BQ69|MACD1_HUMAN	O-acetyl-ADP-ribose deacetylase MACROD1	HUMAN	4	0.698	0.533	2.089	0.331	1.459	1.754	0.384	2.109	0.832	3.664	0.55	0.374	2.109	0.263	1.159
1037	6.03	6.03	33.86	sp|O95563|MPC2_HUMAN	Mitochondrial pyruvate carrier 2	HUMAN	5
1038	6.02	6.29	7.57	sp|P17655|CAN2_HUMAN	Calpain-2 catalytic subunit	HUMAN	5	2.399	0.266	2.109	1.138	5.012	1.82	0.365	2.109	0.863	3.802	1.977	0.33	2.109	0.938	4.13
1039	6.02	6.2	11.35	sp|Q92604|LGAT1_HUMAN	Acyl-CoA:lysophosphatidylglycerol acyltransferase 1	HUMAN	3
1040	6.02	6.04	20.65	sp|P10109|ADX_HUMAN	Adrenodoxin, mitochondrial	HUMAN	4	1.259	0.647	17.219	0.073	18.03	1.69	0.397	11.912	0.142	18.535	0.619	0.424	22.699	0.04	14.06
1041	6.01	46.13	65.17	sp|Q13885|TBB2A_HUMAN	Tubulin beta-2A chain	HUMAN	93	0.31	0.177	4.571	0.059	1.419	1.528	0.508	2.032	0.752	3.192	2.559	0.282	3.908	0.655	10.186
1041	0	44	62.47	sp|Q9BVA1|TBB2B_HUMAN	Tubulin beta-2B chain	HUMAN	91
1042	6.01	6.68	16.99	sp|O00764|PDXK_HUMAN	Pyridoxal kinase	HUMAN	7
1043	6.01	6.44	10.75	sp|Q9Y265|RUVB1_HUMAN	RuvB-like 1	HUMAN	3
1044	6.01	6.13	14.65	sp|Q96DB5|RMD1_HUMAN	Regulator of microtubule dynamics protein 1	HUMAN	4	1.368	0.484	1.38	0.991	1.888	1.009	0.928	2.938	0.344	2.965	1.159	0.548	2.831	0.409	3.281
1045	6.01	6.01	13.97	sp|Q9Y6M9|NDUB9_HUMAN	NADH dehydrogenase [ubiquinone] 1 beta subcomplex subunit 9	HUMAN	4	1.202	0.6	2.109	0.57	2.512	1.047	0.874	2.399	0.437	2.512	0.879	0.701	2.089	0.417	1.837
1046	6	21.13	76.87	sp|P02042|HBD_HUMAN	Hemoglobin subunit delta	HUMAN	42	1.871	0.311	4.487	0.417	8.395	2.014	0.296	4.446	0.453	9.12	0.308	0.293	3.733	0.025	1.148
1047	6	10.31	46.72	sp|P0DJI8|SAA1_HUMAN	Serum amyloid A-1 protein	HUMAN	15	4.742	0.216	4.487	1.057	21.478	2.78	0.381	4.446	0.625	12.474	3.251	0.276	4.487	0.724	14.588
1048	6	6.53	6.98	sp|P49321|NASP_HUMAN	Nuclear autoantigenic sperm protein	HUMAN	4	0.938	0.616	4.406	0.213	4.13	1.057	0.84	4.571	0.231	4.831	1.159	0.518	2.089	0.555	2.443
1049	6	6.45	3.86	sp|O75970|MPDZ_HUMAN	Multiple PDZ domain protein	HUMAN	4
1050	6	6.25	7	sp|P54802|ANAG_HUMAN	Alpha-N-acetylglucosaminidase	HUMAN	3	0.643	0.467	2.089	0.305	1.343	0.461	0.302	2.109	0.221	0.973	0.802	0.687	2.109	0.384	1.69
1051	6	6.13	22.16	sp|Q02543|RL18A_HUMAN	60S ribosomal protein L18a	HUMAN	4	1.271	0.184	2.729	0.466	3.467	1.271	0.18	2.729	0.466	3.436	1.225	0.32	1.871	0.655	2.291
1052	6	6.12	18.39	sp|Q96CT7|CC124_HUMAN	Coiled-coil domain-containing protein 124	HUMAN	4
1053	6	6.08	14.61	sp|Q96M27|PRRC1_HUMAN	Protein PRRC1	HUMAN	5
1054	6	6.06	29.87	sp|A2VDF0|FUCM_HUMAN	Fucose mutarotase	HUMAN	6	0.78	0.689	1.854	0.421	1.445	0.887	0.681	1.854	0.474	1.644	0.655	0.892	2.704	0.24	1.77
1055	6	6.03	23.24	sp|P51452|DUS3_HUMAN	Dual specificity protein phosphatase 3	HUMAN	6	0.991	0.999	2.089	0.474	2.07	2.489	0.255	2.089	1.191	5.248	1.159	0.757	2.089	0.555	2.421
1056	6	6.03	34.26	sp|Q9NZ45|CISD1_HUMAN	CDGSH iron-sulfur domain-containing protein 1	HUMAN	5
1057	6	6	31.13	sp|P35754|GLRX1_HUMAN	Glutaredoxin-1	HUMAN	4	1.585	0.44	2.168	0.731	3.436	0.698	0.525	2.089	0.334	1.459	1.738	0.375	2.249	0.773	3.908
1058	5.99	6.38	13.16	sp|P62424|RL7A_HUMAN	60S ribosomal protein L7a	HUMAN	6	1.343	0.373	1.754	0.766	2.535	0.667	0.63	2.032	0.238	1.355	0.78	0.839	1.923	0.27	1.5
1059	5.98	6.65	6.06	sp|O00567|NOP56_HUMAN	Nucleolar protein 56	HUMAN	4	0.824	0.715	2.089	0.391	1.722	0.955	0.942	2.089	0.457	1.995	1.038	0.923	2.089	0.497	2.168
1060	5.98	6.08	47.09	sp|P13693|TCTP_HUMAN	Translationally-controlled tumor protein	HUMAN	5	1.629	0.36	1.556	1.047	2.884	1.6	0.226	1.837	0.871	3.105	1.803	0.304	1.514	1.191	3.105
1061	5.97	6.51	12.24	sp|O76003|GLRX3_HUMAN	Glutaredoxin-3	HUMAN	3	0.752	0.554	17.539	0.052	13.183	1.057	0.856	2.089	0.506	2.208	1.169	0.785	2.679	0.437	3.133
1062	5.96	8.25	19.37	sp|O43852|CALU_HUMAN	Calumenin	HUMAN	7	0.78	0.551	2.089	0.373	1.629	1.202	0.63	3.631	0.331	4.365	1.057	0.851	2.78	0.38	2.938
1063	5.94	6.14	24	sp|P62851|RS25_HUMAN	40S ribosomal protein S25	HUMAN	8	0.535	0.842	2.188	0.203	1.169	1.585	0.175	1.977	0.802	3.565	1.138	0.201	2.089	0.545	2.443
1064	5.94	6.08	5.48	sp|P42357|HUTH_HUMAN	Histidine ammonia-lyase	HUMAN	5	1.096	0.84	2.089	0.525	2.291	1.117	0.813	2.089	0.535	2.333	1	0.987	2.089	0.479	2.089
1065	5.93	5.96	17.62	sp|Q9UHE5|NAT8_HUMAN	Probable N-acetyltransferase 8	HUMAN	4	1.5	0.261	1.542	0.973	2.355	0.37	0.036	4.699	0.076	1.738	0.209	0.041	4.529	0.047	0.946
1066	5.92	6.32	25.76	sp|P25398|RS12_HUMAN	40S ribosomal protein S12	HUMAN	7	1.117	0.841	1.542	0.724	2.014	0.759	0.907	1.706	0.328	1.294	1.754	0.275	1.585	1.107	4.325
1067	5.89	6.9	8.17	sp|A0AVT1|UBA6_HUMAN	Ubiquitin-like modifier-activating enzyme 6	HUMAN	8	1.028	0.913	19.231	0.053	19.055	1.585	0.381	4.571	0.347	7.244	1.009	0.946	3.532	0.286	3.565
1068	5.89	6.07	7.97	sp|Q96CM8|ACSF2_HUMAN	Acyl-CoA synthetase family member 2, mitochondrial	HUMAN	4	0.488	0.398	2.089	0.196	1.019	1.432	0.571	2.089	0.685	2.965	0.698	0.654	1.995	0.316	1.393
1069	5.88	6.19	16.04	sp|Q9UII2|ATIF1_HUMAN	ATPase inhibitor, mitochondrial	HUMAN	3	0.705	0.395	2.421	0.296	1.706	0.692	0.241	2.421	0.302	1.675	0.37	0.327	2.582	0.075	0.955
1070	5.86	6.23	11.39	sp|Q15046|SYK_HUMAN	Lysine--tRNA ligase	HUMAN	5
1071	5.86	5.92	44.83	sp|Q16718|NDUA5_HUMAN	NADH dehydrogenase [ubiquinone] 1 alpha subcomplex subunit 5	HUMAN	6	0.839	0.753	2.399	0.35	2.014	0.879	0.809	2.089	0.421	1.837	0.718	0.642	21.281	0.043	15.276
1072	5.84	6.29	13.08	sp|P48637|GSHB_HUMAN	Glutathione synthetase	HUMAN	8
1073	5.84	5.93	18.52	sp|P18859|ATP5J_HUMAN	ATP synthase-coupling factor 6, mitochondrial	HUMAN	4	1.159	0.814	2.559	0.453	2.992	0.649	0.087	1.995	0.125	1.294	0.619	0.068	2.443	0.143	1.514
1074	5.83	6.2	5.72	sp|Q9UH99|SUN2_HUMAN	SUN domain-containing protein 2	HUMAN	3	0.879	0.709	2.089	0.421	1.837	0.991	0.984	2.089	0.474	2.07	0.982	0.988	7.798	0.126	7.656
1075	5.82	6.04	21.17	sp|P46779|RL28_HUMAN	60S ribosomal protein L28	HUMAN	4	0.863	0.633	1.5	0.575	1.294	0.863	0.349	2.188	0.394	1.888	0.787	0.189	2.188	0.36	1.722
1076	5.81	6.18	6.55	sp|Q9Y5X1|SNX9_HUMAN	Sorting nexin-9	HUMAN	4	0.773	0.617	2.291	0.238	1.77	1.282	0.467	1.294	0.991	1.871	1.355	0.475	2.655	0.511	3.664
1077	5.77	5.92	2.12	sp|Q5T4S7|UBR4_HUMAN	E3 ubiquitin-protein ligase UBR4	HUMAN	5
1078	5.73	5.87	17.21	sp|O95861|BPNT1_HUMAN	3'(2'),5'-bisphosphate nucleotidase 1	HUMAN	4	1.57	0.445	2.089	0.752	3.311	1.236	0.673	2.089	0.592	2.582	1.086	0.856	2.089	0.52	2.27
1079	5.73	5.8	18.21	sp|P07306|ASGR1_HUMAN	Asialoglycoprotein receptor 1	HUMAN	5	0.47	0.161	1.459	0.198	0.685	0.273	0.082	1.644	0.047	0.449	0.565	0.286	2.128	0.238	1.202
1080	5.7	5.88	13.6	sp|O00273|DFFA_HUMAN	DNA fragmentation factor subunit alpha	HUMAN	3
1081	5.69	5.76	32.89	sp|P61088|UBE2N_HUMAN	Ubiquitin-conjugating enzyme E2 N	HUMAN	5	1.086	0.785	1.854	0.586	2.014	1.019	0.941	1.445	0.705	1.459	1.096	0.764	1.69	0.649	1.871
1082	5.67	5.76	16.57	sp|Q14558|KPRA_HUMAN	Phosphoribosyl pyrophosphate synthase-associated protein 1	HUMAN	5	0.938	0.996	2.655	0.353	2.489	1.019	0.995	2.884	0.353	2.938	0.787	0.662	1.556	0.506	1.225
1083	5.66	10.24	16.59	sp|A6NL28|TPM3L_HUMAN	Putative tropomyosin alpha-3 chain-like protein	HUMAN	6	1.803	0.271	23.768	0.076	26.303	2.208	0.217	25.823	0.086	29.376	2.559	0.189	3.076	0.832	7.798
1084	5.66	6.43	9.98	sp|Q9H845|ACAD9_HUMAN	Acyl-CoA dehydrogenase family member 9, mitochondrial	HUMAN	8
1085	5.66	6.12	15.64	sp|Q9NTX5|ECHD1_HUMAN	Ethylmalonyl-CoA decarboxylase	HUMAN	6	1.169	0.773	2.089	0.56	2.443	0.466	0.285	11.272	0.047	5.248	0.766	0.577	20.893	0.045	15.996
1086	5.64	7.28	3.83	sp|Q15075|EEA1_HUMAN	Early endosome antigen 1	HUMAN	4
1087	5.63	6.39	6.8	sp|Q9NZB2|F120A_HUMAN	Constitutive coactivator of PPAR-gamma-like protein 1	HUMAN	6	1.614	0.431	2.089	0.773	3.373	0.215	0.16	2.109	0.103	0.453	1.69	0.404	2.109	0.802	3.532
1088	5.61	5.86	13.67	sp|P04181|OAT_HUMAN	Ornithine aminotransferase, mitochondrial	HUMAN	6	0.982	0.987	2.089	0.47	2.051	1.6	0.437	2.089	0.766	3.342	0.474	0.311	2.089	0.225	0.991
1089	5.59	5.94	8.12	sp|Q96RP9|EFGM_HUMAN	Elongation factor G, mitochondrial	HUMAN	3	1.38	0.557	2.109	0.655	2.884	1.77	0.378	2.089	0.847	3.698	1.556	0.454	2.089	0.745	3.251
1090	5.59	5.68	31.28	sp|Q9BV57|MTND_HUMAN	1,2-dihydroxy-3-keto-5-methylthiopentene dioxygenase	HUMAN	5	1.343	0.364	1.528	0.879	2.07	0.667	0.26	4.446	0.151	2.965	1.117	0.683	4.446	0.251	4.966
1091	5.56	5.66	57.14	sp|P49773|HINT1_HUMAN	Histidine triad nucleotide-binding protein 1	HUMAN	8	1.837	0.416	2.051	0.895	4.018	2.355	0.389	1.472	1.6	3.908	1.706	0.428	2.032	0.839	3.698
1092	5.55	5.95	7.4	sp|Q9Y4W6|AFG32_HUMAN	AFG3-like protein 2	HUMAN	7	1.614	0.428	2.089	0.773	3.404	0.802	0.689	2.109	0.384	1.69	1.306	0.611	2.089	0.625	2.729
1093	5.55	5.73	5.76	sp|Q8WVM8|SCFD1_HUMAN	Sec1 family domain-containing protein 1	HUMAN	3	1.191	0.714	2.089	0.57	2.512	1.905	0.345	2.109	0.904	3.981	0.904	0.854	2.089	0.433	1.888
1094	5.55	5.63	17.21	sp|Q9BQE5|APOL2_HUMAN	Apolipoprotein L2	HUMAN	7	1.076	0.293	1.82	0.592	2.032	1.959	0.117	1.837	1.067	4.285	1.754	0.097	1.854	0.946	3.698
1095	5.55	5.61	14.29	sp|P40429|RL13A_HUMAN	60S ribosomal protein L13a	HUMAN	4	2.014	0.525	2.466	0.817	9.55	0.929	0.65	2.78	0.31	2.582	1.854	0.698	2.965	0.625	6.918
1095	0	3.78	21.57	sp|Q6NVV1|R13AX_HUMAN	Putative 60S ribosomal protein L13a-like MGC87657	HUMAN	3
1096	5.54	5.72	21.04	sp|P22830|HEMH_HUMAN	Ferrochelatase, mitochondrial	HUMAN	5	0.887	0.919	2.333	0.37	2.07	1.096	0.807	1.786	0.614	2.032	0.649	0.643	1.977	0.27	1.282
1097	5.53	5.87	5.26	sp|Q9Y4F1|FARP1_HUMAN	FERM, RhoGEF and pleckstrin domain-containing protein 1	HUMAN	4
1098	5.5	5.72	19.44	sp|P51665|PSD7_HUMAN	26S proteasome non-ATPase regulatory subunit 7	HUMAN	10	0.871	0.784	2.965	0.294	2.582	0.982	0.976	2.729	0.36	2.679	1.282	0.608	2.089	0.614	2.679
1099	5.5	5.62	10.42	sp|Q14103|HNRPD_HUMAN	Heterogeneous nuclear ribonucleoprotein D0	HUMAN	5	2.704	0.197	2.884	0.938	9.036	2.992	0.199	1.585	1.888	17.219	1.905	0.322	2.831	0.673	6.668
1100	5.5	5.6	13.7	sp|P21281|VATB2_HUMAN	V-type proton ATPase subunit B, brain isoform	HUMAN	4
1101	5.49	5.49	24.22	sp|P55735|SEC13_HUMAN	Protein SEC13 homolog	HUMAN	5	0.964	0.962	2.089	0.461	2.014	1.406	0.536	2.089	0.673	2.938	1.445	0.508	2.089	0.692	3.048
1102	5.48	6.94	25.64	sp|P62750|RL23A_HUMAN	60S ribosomal protein L23a	HUMAN	4	0.474	0.162	2.148	0.231	1.019	0.55	0.11	1.959	0.283	1.076	1.028	0.423	2.032	0.506	1.871
1103	5.47	5.92	4.41	sp|P01023|A2MG_HUMAN	Alpha-2-macroglobulin	HUMAN	6	0.794	0.75	2.679	0.291	2.128	1.019	0.791	2.831	0.36	2.884	1.138	0.755	1.38	0.824	1.57
1104	5.46	5.95	15.13	sp|P12081|SYHC_HUMAN	Histidine--tRNA ligase, cytoplasmic	HUMAN	6	1.406	0.317	2.78	0.506	4.018	1.355	0.363	2.679	0.506	3.664	2.78	0.061	2.27	1.225	6.668
1105	5.46	5.77	22.55	sp|P20962|PTMS_HUMAN	Parathymosin	HUMAN	9	0.946	0.611	1.368	0.692	1.294	0.474	0.153	1.556	0.221	0.738	0.328	0.143	1.803	0.132	0.592
1106	5.46	5.73	24.57	sp|P62330|ARF6_HUMAN	ADP-ribosylation factor 6	HUMAN	9	0.929	0.962	1.803	0.515	1.675	0.619	0.551	4.446	0.139	2.754	1.432	0.403	3.532	0.406	5.105
1107	5.44	5.69	4.37	sp|Q16706|MA2A1_HUMAN	Alpha-mannosidase 2	HUMAN	4	1.086	0.855	2.089	0.52	2.27	1.675	0.408	2.089	0.802	3.499	1.247	0.661	2.089	0.597	2.606
1108	5.43	6.44	10.53	sp|O94826|TOM70_HUMAN	Mitochondrial import receptor subunit TOM70	HUMAN	6	0.511	0.061	1.941	0.189	0.991	0.453	0.056	1.941	0.179	0.879	0.112	0.046	5.395	0.029	0.603
1109	5.42	5.72	11.65	sp|O60884|DNJA2_HUMAN	DnaJ homolog subfamily A member 2	HUMAN	3	1.486	0.469	1.905	0.78	2.831	1.33	0.639	2.63	0.506	3.499	0.991	0.941	1.82	0.545	1.803
1110	5.42	5.49	26.63	sp|Q96EK6|GNA1_HUMAN	Glucosamine 6-phosphate N-acetyltransferase	HUMAN	4	1.213	0.666	3.281	0.37	3.981	1.202	0.689	17.378	0.069	18.03	0.555	0.314	23.55	0.038	13.062
1111	5.41	5.56	5.62	sp|Q9UP52|TFR2_HUMAN	Transferrin receptor protein 2	HUMAN	4	0.483	0.316	2.089	0.229	1.009	0.982	0.988	2.089	0.47	2.051	0.817	0.711	2.089	0.391	1.706
1112	5.37	14.65	33.33	sp|P31946|1433B_HUMAN	14-3-3 protein beta/alpha	HUMAN	19	0.643	0.805	1.995	0.27	1.282	1.247	0.512	1.941	0.643	2.421	1.318	0.636	1.82	0.724	2.443
1113	5.35	5.37	12.12	sp|P02790|HEMO_HUMAN	Hemopexin	HUMAN	6
1114	5.32	5.37	11.92	sp|Q9H2F3|3BHS7_HUMAN	3 beta-hydroxysteroid dehydrogenase type 7	HUMAN	3
1115	5.31	5.92	10.34	sp|Q96C11|FGGY_HUMAN	FGGY carbohydrate kinase domain-containing protein	HUMAN	4
1116	5.3	5.58	5.51	sp|P52888|THOP1_HUMAN	Thimet oligopeptidase	HUMAN	4
1117	5.3	5.34	11.04	sp|Q969Z3|MOSC2_HUMAN	MOSC domain-containing protein 2, mitochondrial	HUMAN	3	0.692	0.25	2.07	0.334	1.432	0.731	0.304	1.69	0.429	1.236	1.169	0.587	2.655	0.441	3.105
1118	5.22	9.75	21.27	sp|P31153|METK2_HUMAN	S-adenosylmethionine synthase isoform type-2	HUMAN	6	1.282	0.631	1.38	0.929	1.77	0.847	0.911	4.055	0.207	3.436	0.938	0.884	1.556	0.603	1.459
1119	5.21	5.55	8.21	sp|O95671|ASML_HUMAN	N-acetylserotonin O-methyltransferase-like protein	HUMAN	4	1.038	0.988	1.556	0.667	1.614	1.18	0.693	3.076	0.384	3.631	0.809	0.918	4.018	0.201	3.251
1120	5.2	5.57	12.5	sp|Q13217|DNJC3_HUMAN	DnaJ homolog subfamily C member 3	HUMAN	3	0.929	0.897	2.089	0.445	1.941	0.619	0.44	2.089	0.294	1.294	0.545	0.37	2.109	0.261	1.148
1121	5.19	12.24	47.78	sp|P18085|ARF4_HUMAN	ADP-ribosylation factor 4	HUMAN	15	0.515	0.731	3.076	0.151	1.585	1.259	0.741	1.5	0.839	2.032	1.905	0.432	1.66	1.148	3.631
1122	5.19	5.35	6.39	sp|Q9NQX3|GEPH_HUMAN	Gephyrin	HUMAN	3
1123	5.18	27.34	33.48	sp|Q05639|EF1A2_HUMAN	Elongation factor 1-alpha 2	HUMAN	40	1.009	0.704	2.27	0.445	2.512	1.754	0.52	2.582	0.679	5.346	2.089	0.463	2.63	0.794	7.178
1124	5.17	5.37	9.47	sp|Q02083|NAAA_HUMAN	N-acylethanolamine-hydrolyzing acid amidase	HUMAN	3
1125	5.17	5.22	42.61	sp|P14174|MIF_HUMAN	Macrophage migration inhibitory factor	HUMAN	8	3.281	0.474	3.342	0.982	34.041	7.047	0.27	3.908	1.803	49.204	4.831	0.291	3.802	1.271	39.084
1126	5.16	5.29	42.17	sp|P63220|RS21_HUMAN	40S ribosomal protein S21	HUMAN	4
1127	5.14	5.52	8.32	sp|Q9Y2X3|NOP58_HUMAN	Nucleolar protein 58	HUMAN	3	0.991	0.973	18.88	0.052	18.707	1.282	0.587	20.893	0.061	21.677	0.738	0.562	21.086	0.044	15.56
1128	5.14	5.46	9.42	sp|Q8IYQ7|THNS1_HUMAN	Threonine synthase-like 1	HUMAN	4
1129	5.14	5.22	17.42	sp|P62913|RL11_HUMAN	60S ribosomal protein L11	HUMAN	5	0.973	0.705	1.514	0.643	1.472	1.259	0.456	1.528	0.824	1.923	1.076	0.852	1.528	0.705	1.629
1130	5.14	5.2	20.88	sp|P19404|NDUV2_HUMAN	NADH dehydrogenase [ubiquinone] flavoprotein 2, mitochondrial	HUMAN	5	1.067	0.877	1.486	0.718	1.644	0.433	0.763	4.742	0.045	2.051	0.575	0.855	4.699	0.103	2.704
1131	5.14	5.17	24.35	sp|P21291|CSRP1_HUMAN	Cysteine and glycine-rich protein 1	HUMAN	4	1.432	0.848	2.754	0.52	4.875	2.168	0.415	2.992	0.724	7.798	2.535	0.293	3.02	0.839	9.376
1132	5.12	5.67	7.85	sp|Q9UHD8|SEPT9_HUMAN	Septin-9	HUMAN	5	0.597	0.534	22.909	0.039	13.677	1.117	0.797	2.089	0.535	2.333	1.514	0.486	2.805	0.54	4.207
1133	5.12	5.2	43.27	sp|P61457|PHS_HUMAN	Pterin-4-alpha-carbinolamine dehydratase	HUMAN	6	0.839	0.735	1.38	0.525	1.159	0.78	0.194	1.33	0.535	1.038	0.738	0.207	1.419	0.479	1.047
1134	5.11	5.73	10.46	sp|P21953|ODBB_HUMAN	2-oxoisovalerate dehydrogenase subunit beta, mitochondrial	HUMAN	3
1135	5.09	5.96	1.35	sp|A2RRP1|NBAS_HUMAN	Neuroblastoma-amplified sequence	HUMAN	4
1136	5.09	5.51	4.96	sp|P08603|CFAH_HUMAN	Complement factor H	HUMAN	5	3.105	0.038	4.446	0.698	13.677	1.786	0.041	4.487	0.398	7.943	0.55	0.044	4.571	0.122	2.512
1137	5.06	10.43	19.29	sp|P35558|PCKGC_HUMAN	Phosphoenolpyruvate carboxykinase, cytosolic [GTP]	HUMAN	19
1138	5.06	6.08	8.7	sp|Q96JB5|CK5P3_HUMAN	CDK5 regulatory subunit-associated protein 3	HUMAN	4	0.525	0.351	2.089	0.251	1.096	1.213	0.692	2.089	0.581	2.535	1.486	0.487	2.089	0.711	3.105
1139	5.06	5.13	11.08	sp|Q9BXJ8|T120A_HUMAN	Transmembrane protein 120A	HUMAN	5	1.047	0.911	2.089	0.501	2.188	0.698	0.532	2.089	0.331	1.459	0.817	0.704	2.089	0.391	1.706
1140	5.04	5.46	6.34	sp|Q8N766|EMC1_HUMAN	ER membrane protein complex subunit 1	HUMAN	4	0.413	0.267	2.089	0.196	0.863	0.773	0.637	2.089	0.37	1.614	0.177	0.142	2.109	0.085	0.373
1141	5.03	5.11	14.77	sp|Q9NYL9|TMOD3_HUMAN	Tropomodulin-3	HUMAN	4	1.18	0.563	1.871	0.631	2.188	1.057	0.845	2.208	0.479	2.333	1.169	0.721	4.446	0.263	5.2
1142	5.03	5.11	34.57	sp|Q15843|NEDD8_HUMAN	NEDD8	HUMAN	3	1.138	0.474	2.089	0.545	2.377	1.556	0.217	2.489	0.625	3.873	1.69	0.199	3.251	0.52	5.546
1143	5.03	5.07	8	sp|P04196|HRG_HUMAN	Histidine-rich glycoprotein	HUMAN	3	1.047	0.691	1.343	0.78	1.432	0.56	0.156	2.377	0.147	1.33	0.366	0.01	1.629	0.023	0.597
1144	5.02	5.42	15.24	sp|P80303|NUCB2_HUMAN	Nucleobindin-2	HUMAN	6	0.991	0.997	2.089	0.474	2.07	0.738	0.593	2.109	0.353	1.556	1.528	0.471	2.109	0.724	3.192
1145	5.02	5.02	22.16	sp|P46781|RS9_HUMAN	40S ribosomal protein S9	HUMAN	7	0.895	0.448	1.294	0.692	1.159	0.973	0.687	1.236	0.787	1.202	1.107	0.326	1.306	0.847	1.445
1146	5.01	5.19	7.43	sp|O00186|STXB3_HUMAN	Syntaxin-binding protein 3	HUMAN	5
1147	5	5.46	11.68	sp|Q9NYQ3|HAOX2_HUMAN	Hydroxyacid oxidase 2	HUMAN	4	1.5	0.48	2.089	0.718	3.133	0.855	0.776	2.089	0.409	1.786	0.394	0.256	2.089	0.187	0.824
1148	5	5.22	10.14	sp|Q8NFW8|NEUA_HUMAN	N-acylneuraminate cytidylyltransferase	HUMAN	5	0.92	0.974	7.727	0.118	7.112	0.847	0.782	2.355	0.36	1.995	0.38	0.24	2.089	0.182	0.794
1149	4.99	5.33	10.28	sp|P48147|PPCE_HUMAN	Prolyl endopeptidase	HUMAN	5	1.486	0.487	2.089	0.711	3.105	1.107	0.827	2.089	0.53	2.312	1.556	0.456	2.089	0.745	3.251
1150	4.97	5.28	11.07	sp|O95340|PAPS2_HUMAN	Bifunctional 3'-phosphoadenosine 5'-phosphosulfate synthase 2	HUMAN	7	1.047	0.897	1.6	0.655	1.675	0.946	0.634	1.472	0.643	1.393	1.486	0.118	1.941	0.766	2.911
1151	4.97	5.27	8.41	sp|Q9NVH1|DJC11_HUMAN	DnaJ homolog subfamily C member 11	HUMAN	6	1.459	0.221	1.66	0.879	2.421	1.419	0.249	1.38	1.028	1.959	1.096	0.699	2.655	0.413	2.911
1152	4.96	35.47	46.95	sp|P68133|ACTS_HUMAN	Actin, alpha skeletal muscle	HUMAN	71	0.887	0.823	2.089	0.421	1.854	1.542	0.459	2.089	0.738	3.251	6.918	0.126	2.089	3.311	14.588
1152	0	31.15	46.95	sp|P68032|ACTC_HUMAN	Actin, alpha cardiac muscle 1	HUMAN	65
1152	0	30.97	46.95	sp|P62736|ACTA_HUMAN	Actin, aortic smooth muscle	HUMAN	65
1152	0	29.24	43.62	sp|P63267|ACTH_HUMAN	Actin, gamma-enteric smooth muscle	HUMAN	64
1153	4.93	5.09	22.19	sp|Q96GA7|SDSL_HUMAN	Serine dehydratase-like	HUMAN	6
1154	4.92	4.99	12.84	sp|Q9NR19|ACSA_HUMAN	Acetyl-coenzyme A synthetase, cytoplasmic	HUMAN	5	0.982	0.946	1.803	0.545	1.77	0.809	0.278	2.489	0.325	2.014	1.076	0.642	1.419	0.759	1.528
1155	4.92	4.93	34.56	sp|P61353|RL27_HUMAN	60S ribosomal protein L27	HUMAN	7	1.213	0.498	1.556	0.78	1.977	1.38	0.474	1.6	0.863	2.291	1.33	0.149	1.66	0.802	2.208
1156	4.91	4.98	8.92	sp|Q16658|FSCN1_HUMAN	Fascin	HUMAN	3	0.832	0.734	2.089	0.398	1.738	0.832	0.738	2.109	0.398	1.754	0.863	0.789	2.089	0.413	1.803
1157	4.91	4.94	34.38	sp|P55769|NH2L1_HUMAN	NHP2-like protein 1	HUMAN	3	0.78	0.655	2.109	0.373	1.644	1.271	0.642	2.089	0.608	2.655	1.225	0.684	2.089	0.586	2.559
1158	4.9	4.97	12.37	sp|Q9Y365|PCTL_HUMAN	PCTP-like protein	HUMAN	5
1159	4.89	4.89	65.66	sp|P02656|APOC3_HUMAN	Apolipoprotein C-III	HUMAN	8	1.905	0.648	2.754	0.692	5.297	0.912	0.861	1.259	0.711	1.148	0.946	0.472	2.704	0.347	2.559
1160	4.86	4.9	46.1	sp|P68036|UB2L3_HUMAN	Ubiquitin-conjugating enzyme E2 L3	HUMAN	6	0.964	0.825	3.597	0.265	3.467	0.973	0.971	2.421	0.373	2.355	1.148	0.634	3.908	0.294	4.571
1161	4.85	4.9	28.29	sp|P49720|PSB3_HUMAN	Proteasome subunit beta type-3	HUMAN	5	1.419	0.567	3.192	0.445	4.529	1.159	0.801	2.089	0.555	2.421	1.019	0.954	3.105	0.328	3.162
1162	4.84	5.03	11.75	sp|P50213|IDH3A_HUMAN	Isocitrate dehydrogenase [NAD] subunit alpha, mitochondrial	HUMAN	3
1163	4.83	8.47	8.33	sp|Q03252|LMNB2_HUMAN	Lamin-B2	HUMAN	8	1.294	0.616	2.089	0.619	2.729	1.038	0.924	2.089	0.497	2.168	1.738	0.385	2.089	0.832	3.664
1164	4.8	6.8	35.66	sp|P47755|CAZA2_HUMAN	F-actin-capping protein subunit alpha-2	HUMAN	9	1.057	0.903	2.109	0.501	2.208	1.318	0.599	2.089	0.631	2.754	1.202	0.71	2.089	0.575	2.512
1165	4.8	4.82	22.45	sp|P04080|CYTB_HUMAN	Cystatin-B	HUMAN	2	1.5	0.617	1.406	1.067	2.228	1.459	0.68	1.445	1.009	2.291	2.014	0.443	1.368	1.472	3.02
1166	4.79	5	16.75	sp|Q92597|NDRG1_HUMAN	Protein NDRG1	HUMAN	6
1167	4.79	4.79	22.44	sp|O14561|ACPM_HUMAN	Acyl carrier protein, mitochondrial	HUMAN	5	0.283	0.304	3.664	0.093	1.038	0.698	0.608	1.585	0.172	1.107	0.141	0.073	6.138	0.041	0.863
1168	4.77	5.01	9.92	sp|Q02750|MP2K1_HUMAN	Dual specificity mitogen-activated protein kinase kinase 1	HUMAN	4	1.096	0.787	1.406	0.78	1.528	1.213	0.604	2.228	0.545	2.729	1.33	0.442	4.169	0.319	5.546
1169	4.76	5.08	17.97	sp|Q9HAV7|GRPE1_HUMAN	GrpE protein homolog 1, mitochondrial	HUMAN	3	1.38	0.507	3.945	0.35	5.445	0.863	0.749	3.251	0.265	2.805	0.692	0.444	15.56	0.053	10.765
1170	4.76	4.8	9.7	sp|P04217|A1BG_HUMAN	Alpha-1B-glycoprotein	HUMAN	4	1.086	0.88	1.38	0.787	1.5	1.009	0.954	1.393	0.724	1.406	0.887	0.703	1.888	0.466	1.675
1171	4.74	5.26	17.23	sp|Q6IAN0|DRS7B_HUMAN	Dehydrogenase/reductase SDR family member 7B	HUMAN	4
1172	4.74	5	11.4	sp|Q9UJU6|DBNL_HUMAN	Drebrin-like protein	HUMAN	4	0.809	0.579	4.571	0.177	3.698	0.92	0.758	3.251	0.283	2.992	0.655	0.426	2.421	0.27	1.585
1173	4.73	4.73	20.19	sp|Q8WUY1|THEM6_HUMAN	UPF0670 protein THEM6	HUMAN	3	0.692	0.529	2.109	0.331	1.459	1.259	0.651	2.089	0.603	2.63	0.466	0.305	2.109	0.223	0.982
1174	4.72	5	8.15	sp|Q16850|CP51A_HUMAN	Lanosterol 14-alpha demethylase	HUMAN	7	1.159	0.665	11.272	0.103	12.942	0.809	0.541	20.324	0.047	16.444	0.597	0.282	2.109	0.286	1.259
1175	4.71	5.83	5.93	sp|P49756|RBM25_HUMAN	RNA-binding protein 25	HUMAN	5	0.879	0.808	2.089	0.421	1.837	0.955	0.943	2.089	0.457	1.995	0.545	0.368	2.089	0.258	1.138
1176	4.7	4.75	19.07	sp|Q13765|NACA_HUMAN	Nascent polypeptide-associated complex subunit alpha	HUMAN	4	1.959	0.352	1.419	1.38	2.805	1.432	0.524	1.432	1	2.051	2.014	0.34	1.38	1.459	2.805
1177	4.68	4.92	15.19	sp|Q02127|PYRD_HUMAN	Dihydroorotate dehydrogenase (quinone), mitochondrial	HUMAN	4	0.421	0.346	26.303	0.033	11.066	1.019	0.937	4.699	0.217	4.831	0.887	0.848	2.729	0.325	2.421
1178	4.68	4.73	6.98	sp|Q9NTJ5|SAC1_HUMAN	Phosphatidylinositide phosphatase SAC1	HUMAN	3	0.92	0.88	2.089	0.441	1.923	1.432	0.516	2.089	0.685	3.02	0.847	0.757	2.089	0.406	1.77
1179	4.64	4.64	35.8	sp|O00483|NDUA4_HUMAN	NADH dehydrogenase [ubiquinone] 1 alpha subcomplex subunit 4	HUMAN	4	0.603	0.741	3.945	0.142	2.377	1.096	0.836	2.109	0.52	2.377	1.107	0.832	1.69	0.655	1.923
1180	4.63	4.83	25.56	sp|P07741|APT_HUMAN	Adenine phosphoribosyltransferase	HUMAN	4	3.631	0.186	2.089	1.738	7.656	2.63	0.243	2.109	1.247	5.495	2.128	0.303	2.109	1.009	4.446
1181	4.63	4.66	21.25	sp|P46778|RL21_HUMAN	60S ribosomal protein L21	HUMAN	5	0.488	0.599	2.014	0.068	0.982	0.731	0.721	1.754	0.34	1.282	1.009	0.979	1.786	0.565	1.786
1182	4.61	5.05	10.13	sp|P31948|STIP1_HUMAN	Stress-induced-phosphoprotein 1	HUMAN	5	0.92	0.795	19.409	0.05	17.865	0.973	0.931	18.88	0.052	18.365	1.202	0.578	14.997	0.08	16.144
1183	4.61	4.83	11.42	sp|P15170|ERF3A_HUMAN	Eukaryotic peptide chain release factor GTP-binding subunit ERF3A	HUMAN	3	1.127	0.606	19.953	0.056	20.137	0.912	0.852	16.444	0.059	14.997	0.731	0.357	21.281	0.044	15.56
1184	4.6	4.78	4.43	sp|Q12959|DLG1_HUMAN	Disks large homolog 1	HUMAN	3
1185	4.59	4.68	10.48	sp|Q10713|MPPA_HUMAN	Mitochondrial-processing peptidase subunit alpha	HUMAN	7	1.117	0.913	2.911	0.384	3.251	1.057	0.976	1.556	0.679	1.644	0.92	0.854	1.419	0.649	1.306
1186	4.59	4.64	11.62	sp|Q86XE5|HOGA1_HUMAN	Probable 4-hydroxy-2-oxoglutarate aldolase, mitochondrial	HUMAN	5	0.631	0.454	2.089	0.302	1.318	0.479	0.315	2.109	0.229	1.009	0.863	0.783	2.089	0.413	1.803
1187	4.58	4.77	5.6	sp|Q14156|EFR3A_HUMAN	Protein EFR3 homolog A	HUMAN	3
1188	4.57	4.74	8.99	sp|Q5JPH6|SYEM_HUMAN	Probable glutamate--tRNA ligase, mitochondrial	HUMAN	4	1.6	0.437	2.109	0.759	3.342	1.905	0.344	2.109	0.904	3.981	0.855	0.768	2.089	0.409	1.786
1189	4.55	4.65	15.12	sp|Q9P2R7|SUCB1_HUMAN	Succinyl-CoA ligase [ADP-forming] subunit beta, mitochondrial	HUMAN	5	0.773	0.616	20.893	0.046	16.144	0.608	0.39	5.495	0.111	3.342	0.955	0.947	19.055	0.052	18.197
1190	4.54	4.72	6.35	sp|Q9NTJ4|MA2C1_HUMAN	Alpha-mannosidase 2C1	HUMAN	4
1191	4.54	4.59	16.48	sp|P25789|PSA4_HUMAN	Proteasome subunit alpha type-4	HUMAN	4	0.731	0.937	4.446	0.163	3.251	1.459	0.673	3.048	0.479	4.831	1.57	0.46	4.487	0.35	6.982
1192	4.53	4.74	9.35	sp|O60784|TOM1_HUMAN	Target of Myb protein 1	HUMAN	3
1193	4.53	4.65	14.94	sp|O95394|AGM1_HUMAN	Phosphoacetylglucosamine mutase	HUMAN	5	0.603	0.431	7.798	0.077	4.699	1.107	0.821	7.112	0.156	7.87	1.169	0.747	3.467	0.337	4.055
1194	4.52	4.55	23.38	sp|P16083|NQO2_HUMAN	Ribosyldihydronicotinamide dehydrogenase [quinone]	HUMAN	3	0.964	0.959	2.089	0.461	2.014	0.384	0.249	2.109	0.184	0.809	0.614	0.433	2.089	0.291	1.282
1195	4.51	7.16	30.43	sp|P30405|PPIF_HUMAN	Peptidyl-prolyl cis-trans isomerase F, mitochondrial	HUMAN	4	1.406	0.657	1.368	1.028	2.148	1	0.988	2.655	0.377	2.679	0.692	0.789	2.754	0.238	1.905
1196	4.51	4.74	6.45	sp|Q9UGP8|SEC63_HUMAN	Translocation protein SEC63 homolog	HUMAN	5
1197	4.5	4.86	10.88	sp|Q9Y266|NUDC_HUMAN	Nuclear migration protein nudC	HUMAN	3	1.225	0.597	2.089	0.586	2.559	1.318	0.507	2.109	0.625	2.754	1.629	0.344	2.512	0.649	4.093
1198	4.5	4.74	23.15	sp|P49914|MTHFS_HUMAN	5-formyltetrahydrofolate cyclo-ligase	HUMAN	4	1.047	0.912	2.089	0.501	2.188	0.661	0.489	2.089	0.316	1.38	0.773	0.638	2.089	0.37	1.614
1199	4.49	4.76	9.92	sp|Q9ULV4|COR1C_HUMAN	Coronin-1C	HUMAN	3	0.855	0.803	2.754	0.166	2.355	1.076	0.632	2.911	0.37	3.105	1	0.698	4.831	0.207	2.858
1200	4.48	4.82	2.24	sp|Q92621|NU205_HUMAN	Nuclear pore complex protein Nup205	HUMAN	3
1201	4.48	4.77	9.65	sp|Q9Y5X3|SNX5_HUMAN	Sorting nexin-5	HUMAN	2	0.879	0.815	2.089	0.421	1.837	1.191	0.723	2.089	0.57	2.489	0.625	0.449	2.089	0.299	1.306
1202	4.44	18.24	33.91	sp|Q14240|IF4A2_HUMAN	Eukaryotic initiation factor 4A-II	HUMAN	18	0.711	0.621	4.529	0.15	3.221	1.247	0.849	4.487	0.278	6.081	1.459	0.927	4.487	0.325	7.178
1203	4.44	4.55	7.62	sp|P52294|IMA1_HUMAN	Importin subunit alpha-1	HUMAN	3
1203	0	2.45	4.29	sp|O15131|IMA5_HUMAN	Importin subunit alpha-6	HUMAN	2
1204	4.44	4.49	18.53	sp|P25685|DNJB1_HUMAN	DnaJ homolog subfamily B member 1	HUMAN	4	1.271	0.213	1.57	0.809	2.014	1.247	0.201	1.542	0.809	1.941	0.705	0.621	2.729	0.261	1.923
1205	4.44	4.47	18.03	sp|P61225|RAP2B_HUMAN	Ras-related protein Rap-2b	HUMAN	3	1.202	0.704	2.089	0.575	2.512	0.673	0.5	2.089	0.319	1.406	1.393	0.547	2.089	0.667	2.911
1205	0	2.21	11.48	sp|P10114|RAP2A_HUMAN	Ras-related protein Rap-2a	HUMAN	2
1206	4.44	4.44	13.77	sp|P35613|BASI_HUMAN	Basigin	HUMAN	4
1207	4.43	4.55	12.66	sp|P30519|HMOX2_HUMAN	Heme oxygenase 2	HUMAN	3	0.592	0.318	21.086	0.042	12.474	0.692	0.447	2.089	0.328	1.445	0.724	0.498	2.089	0.347	1.514
1208	4.41	4.86	6.53	sp|Q9BYT8|NEUL_HUMAN	Neurolysin, mitochondrial	HUMAN	4	0.402	0.261	2.109	0.192	0.847	0.581	0.404	2.109	0.278	1.225	0.305	0.203	2.089	0.145	0.637
1209	4.4	4.44	7.62	sp|Q01844|EWS_HUMAN	RNA-binding protein EWS	HUMAN	6	1.047	0.917	2.089	0.501	2.188	1.318	0.603	2.109	0.625	2.754	1.117	0.808	2.089	0.535	2.333
1210	4.39	4.75	2.78	sp|Q8IY17|PLPL6_HUMAN	Neuropathy target esterase	HUMAN	3
1211	4.39	4.74	22.16	sp|P07305|H10_HUMAN	Histone H1.0	HUMAN	6	0.492	0.168	1.271	0.38	0.625	0.377	0.101	1.738	0.198	0.655	0.501	0.235	2.228	0.225	1.117
1212	4.38	6.54	16.45	sp|P62269|RS18_HUMAN	40S ribosomal protein S18	HUMAN	4	3.251	0.081	2.421	1.343	14.723	1.318	0.415	1.69	0.78	2.228	3.908	0.103	2.606	1.5	24.66
1213	4.36	8.28	15.88	sp|O43488|ARK72_HUMAN	Aflatoxin B1 aldehyde reductase member 2	HUMAN	10	0.759	0.496	14.588	0.058	11.066	1.138	0.815	2.089	0.545	2.377	1.191	0.619	3.048	0.391	3.631
1214	4.36	4.83	15.85	sp|P51572|BAP31_HUMAN	B-cell receptor-associated protein 31	HUMAN	4	1.271	0.556	1.995	0.637	2.884	0.724	0.925	2.051	0.337	1.486	1.754	0.215	2.051	0.855	5.346
1215	4.35	4.67	5.53	sp|Q9BZZ5|API5_HUMAN	Apoptosis inhibitor 5	HUMAN	2	1.6	0.438	2.109	0.759	3.342	0.879	0.81	2.089	0.421	1.837	1.127	0.791	2.089	0.54	2.377
1216	4.35	4.53	29.52	sp|P10599|THIO_HUMAN	Thioredoxin	HUMAN	11	2.805	0.581	2.805	1	8.63	5.105	0.3	3.192	1.6	28.314	6.607	0.235	3.281	2.014	32.509
1217	4.35	4.4	7.96	sp|Q8N4Q0|ZADH2_HUMAN	Zinc-binding alcohol dehydrogenase domain-containing protein 2	HUMAN	2
1218	4.34	4.46	8.46	sp|Q9BYV7|BCDO2_HUMAN	Beta,beta-carotene 9',10'-oxygenase	HUMAN	3
1219	4.33	5.39	3.27	sp|O60879|DIAP2_HUMAN	Protein diaphanous homolog 2	HUMAN	3
1220	4.33	4.8	4.46	sp|P10155|RO60_HUMAN	60 kDa SS-A/Ro ribonucleoprotein	HUMAN	3	0.982	0.952	4.446	0.221	4.365	0.824	0.505	4.207	0.196	3.467	1.127	0.56	3.837	0.294	4.325
1221	4.32	4.47	15.38	sp|O14832|PAHX_HUMAN	Phytanoyl-CoA dioxygenase, peroxisomal	HUMAN	4	1.169	0.767	2.128	0.55	2.512	0.053	0.066	8.318	0.011	0.445	0.189	0.075	3.802	0.046	0.718
1222	4.32	4.41	16.62	sp|P54619|AAKG1_HUMAN	5'-AMP-activated protein kinase subunit gamma-1	HUMAN	6	1.159	0.586	2.089	0.555	2.421	1.169	0.551	1.871	0.625	2.188	1.202	0.49	1.754	0.685	2.109
1223	4.31	4.46	8.45	sp|Q9Y320|TMX2_HUMAN	Thioredoxin-related transmembrane protein 2	HUMAN	2
1224	4.31	4.33	15.73	sp|P43307|SSRA_HUMAN	Translocon-associated protein subunit alpha	HUMAN	5	0.608	0.678	2.78	0.215	1.69	0.863	0.8	1.6	0.525	1.38	1.343	0.52	2.291	0.586	3.162
1225	4.3	4.6	11.85	sp|Q9UI10|EI2BD_HUMAN	Translation initiation factor eIF-2B subunit delta	HUMAN	4	2.014	0.322	2.109	0.955	4.207	2.089	0.308	2.089	1	4.365	2.63	0.243	2.109	1.247	5.495
1226	4.3	4.44	6.85	sp|P19440|GGT1_HUMAN	Gamma-glutamyltranspeptidase 1	HUMAN	3
1226	0.01	4.42	6.85	sp|P36268|GGT2_HUMAN	Gamma-glutamyltranspeptidase 2	HUMAN	3
1227	4.29	4.34	24.35	sp|P62888|RL30_HUMAN	60S ribosomal protein L30	HUMAN	2
1228	4.28	4.65	4.63	sp|P11171|41_HUMAN	Protein 4.1	HUMAN	4	3.436	0.195	2.109	1.629	7.178	2.128	0.3	2.089	1.019	4.487	0.685	0.52	2.109	0.328	1.445
1229	4.28	4.42	6.3	sp|P10644|KAP0_HUMAN	cAMP-dependent protein kinase type I-alpha regulatory subunit	HUMAN	3	0.685	0.56	1.69	0.36	1.159	0.929	0.893	1.445	0.643	1.343	1.117	0.793	1.556	0.718	1.803
1230	4.28	4.3	25.68	sp|Q04837|SSBP_HUMAN	Single-stranded DNA-binding protein, mitochondrial	HUMAN	5	1.706	0.396	2.089	0.817	3.597	1.871	0.352	2.109	0.887	3.908	1.585	0.443	2.109	0.752	3.311
1231	4.28	4.28	52.08	sp|O95777|NAA38_HUMAN	N-alpha-acetyltransferase 38, NatC auxiliary subunit	HUMAN	3	10.471	0.458	31.623	0.331	61.376	7.87	0.589	31.623	0.249	54.45	8.79	0.726	31.623	0.278	57.016
1232	4.27	4.66	7.3	sp|O76094|SRP72_HUMAN	Signal recognition particle 72 kDa protein	HUMAN	5	0.904	0.923	6.368	0.142	5.754	1.127	0.723	7.87	0.143	8.872	1.614	0.423	2.128	0.759	3.436
1233	4.27	4.3	17.53	sp|P60903|S10AA_HUMAN	Protein S100-A10	HUMAN	4	1.247	0.186	1.754	0.711	5.916	6.138	0.048	2.582	2.377	40.179	18.03	0.015	2.858	6.31	62.517
1234	4.26	26.68	28.27	sp|Q08477|CP4F3_HUMAN	Leukotriene-B(4) omega-hydroxylase 2	HUMAN	25	0.955	0.938	2.089	0.457	1.995	1.138	0.789	2.089	0.545	2.377	0.817	0.708	2.089	0.391	1.706
1235	4.26	4.65	4.53	sp|Q9UNF0|PACN2_HUMAN	Protein kinase C and casein kinase substrate in neurons protein 2	HUMAN	3	0.705	0.941	4.446	0.158	3.133	0.731	0.687	4.446	0.164	3.251	1.038	0.578	4.446	0.233	4.613
1236	4.26	4.39	35.92	sp|O75964|ATP5L_HUMAN	ATP synthase subunit g, mitochondrial	HUMAN	4	0.619	0.137	1.722	0.316	1.067	1.169	0.461	2.399	0.488	2.858	1.738	0.387	2.704	0.643	4.742
1237	4.24	4.48	5.88	sp|O95747|OXSR1_HUMAN	Serine/threonine-protein kinase OSR1	HUMAN	2	0.794	0.675	2.089	0.38	1.66	1.096	0.833	2.089	0.525	2.291	0.603	0.423	2.089	0.286	1.259
1238	4.23	4.32	12.2	sp|Q9H7Z7|PGES2_HUMAN	Prostaglandin E synthase 2	HUMAN	3
1239	4.23	4.28	36.08	sp|P24666|PPAC_HUMAN	Low molecular weight phosphotyrosine protein phosphatase	HUMAN	4
1240	4.23	4.23	35.37	sp|Q9Y2V2|CHSP1_HUMAN	Calcium-regulated heat stable protein 1	HUMAN	6	1.18	0.729	2.089	0.565	2.466	1.888	0.346	2.089	0.904	3.981	2.228	0.285	2.089	1.067	4.699
1241	4.22	4.74	2.47	sp|Q93100|KPBB_HUMAN	Phosphorylase b kinase regulatory subunit beta	HUMAN	2	0.766	0.628	2.089	0.366	1.6	2.109	0.305	2.109	1	4.406	2.535	0.25	2.089	1.213	5.346
1242	4.21	4.31	10.2	sp|P05121|PAI1_HUMAN	Plasminogen activator inhibitor 1	HUMAN	4
1243	4.21	4.23	16.94	sp|Q8NBJ7|SUMF2_HUMAN	Sulfatase-modifying factor 2	HUMAN	4
1244	4.2	4.48	11.08	sp|P08397|HEM3_HUMAN	Porphobilinogen deaminase	HUMAN	2
1245	4.2	4.34	4.97	sp|Q9H9P8|L2HDH_HUMAN	L-2-hydroxyglutarate dehydrogenase, mitochondrial	HUMAN	2	1	0.616	2.729	0.366	2.729	0.824	0.819	2.188	0.377	1.803	0.887	0.923	2.729	0.325	2.421
1246	4.2	4.22	16.99	sp|P50897|PPT1_HUMAN	Palmitoyl-protein thioesterase 1	HUMAN	3	0.946	0.799	15.136	0.064	14.322	0.745	0.631	2.089	0.356	1.556	0.705	0.489	4.613	0.153	3.251
1247	4.2	4.22	19.33	sp|P60866|RS20_HUMAN	40S ribosomal protein S20	HUMAN	4	1.247	0.6	1.786	0.698	2.355	1.138	0.805	1.355	0.839	1.69	1.343	0.481	1.432	0.938	2.249
1248	4.2	4.2	56.94	sp|Q9UBI6|GBG12_HUMAN	Guanine nucleotide-binding protein G(I)/G(S)/G(O) subunit gamma-12	HUMAN	5
1249	4.18	10.53	23.37	sp|P52597|HNRPF_HUMAN	Heterogeneous nuclear ribonucleoprotein F	HUMAN	16	0.946	0.918	2.089	0.449	1.977	0.964	0.956	2.333	0.413	2.249	1.306	0.612	9.817	0.133	12.823
1250	4.18	4.51	12.08	sp|P41091|IF2G_HUMAN	Eukaryotic translation initiation factor 2 subunit 3	HUMAN	5	1.406	0.534	2.089	0.673	2.938	1.888	0.349	2.109	0.895	3.945	1.191	0.725	2.109	0.565	2.489
1250	0	4.45	12.08	sp|Q2VIR3|IF2GL_HUMAN	Putative eukaryotic translation initiation factor 2 subunit 3-like protein	HUMAN	5
1251	4.18	4.41	11.16	sp|P50914|RL14_HUMAN	60S ribosomal protein L14	HUMAN	5	0.545	0.557	1.6	0.203	0.871	0.752	0.978	2.535	0.249	1.905	0.711	0.888	2.291	0.278	1.629
1252	4.18	4.36	10.69	sp|Q9UHG3|PCYOX_HUMAN	Prenylcysteine oxidase 1	HUMAN	4	1.459	0.467	2.355	0.619	3.631	0.929	0.779	2.704	0.34	2.512	0.991	0.75	2.704	0.366	2.679
1253	4.18	4.35	9.94	sp|Q96BN8|F105B_HUMAN	Protein FAM105B	HUMAN	2
1254	4.17	4.4	14.79	sp|O95433|AHSA1_HUMAN	Activator of 90 kDa heat shock protein ATPase homolog 1	HUMAN	3
1255	4.17	4.26	29.57	sp|O75608|LYPA1_HUMAN	Acyl-protein thioesterase 1	HUMAN	4
1256	4.17	4.21	17.92	sp|P23919|KTHY_HUMAN	Thymidylate kinase	HUMAN	3	0.787	0.667	2.109	0.377	1.66	0.929	0.897	2.089	0.445	1.941	0.964	0.955	2.089	0.461	2.014
1257	4.16	4.89	1.65	sp|O75694|NU155_HUMAN	Nuclear pore complex protein Nup155	HUMAN	2
1258	4.16	4.19	20.74	sp|Q8N5K1|CISD2_HUMAN	CDGSH iron-sulfur domain-containing protein 2	HUMAN	4	0.363	0.255	1.706	0.103	0.619	0.441	0.309	2.128	0.163	0.938	0.637	0.629	2.333	0.251	1.486
1259	4.16	4.17	15.18	sp|Q6P587|FAHD1_HUMAN	Acylpyruvase FAHD1, mitochondrial	HUMAN	2	0.802	0.689	2.109	0.384	1.69	1.282	0.63	2.089	0.614	2.679	0.863	0.787	2.089	0.413	1.803
1260	4.15	4.39	12.37	sp|Q13126|MTAP_HUMAN	S-methyl-5'-thioadenosine phosphorylase	HUMAN	2	0.614	0.434	2.089	0.291	1.282	1.706	0.396	2.089	0.817	3.597	0.649	0.476	2.109	0.31	1.368
1261	4.15	4.26	14.65	sp|Q14894|CRYM_HUMAN	Thiomorpholine-carboxylate dehydrogenase	HUMAN	5
1262	4.14	4.46	3.56	sp|Q92973|TNPO1_HUMAN	Transportin-1	HUMAN	2	1.69	0.404	2.466	0.685	4.169	1.514	0.474	2.109	0.718	3.162	1.644	0.412	2.168	0.759	3.565
1263	4.14	4.25	18.06	sp|Q9P0J0|NDUAD_HUMAN	NADH dehydrogenase [ubiquinone] 1 alpha subcomplex subunit 13	HUMAN	2	0.982	0.912	6.368	0.154	6.252	0.603	0.425	22.909	0.039	13.804	0.608	0.4	16.904	0.048	10.28
1264	4.14	4.14	8.09	sp|Q96IJ6|GMPPA_HUMAN	Mannose-1-phosphate guanyltransferase alpha	HUMAN	4	0.759	0.425	19.588	0.047	14.859	0.787	0.549	2.109	0.377	1.66	0.661	0.352	2.089	0.316	1.38
1265	4.13	4.16	15.15	sp|Q9BSH4|TACO1_HUMAN	Translational activator of cytochrome c oxidase 1	HUMAN	4	1.5	0.483	2.089	0.718	3.133	1.028	0.945	2.089	0.492	2.148	1.722	0.392	2.089	0.824	3.597
1266	4.13	4.15	16.95	sp|P61923|COPZ1_HUMAN	Coatomer subunit zeta-1	HUMAN	2	1.076	0.862	2.089	0.515	2.249	1.393	0.543	2.089	0.667	2.911	0.982	0.986	2.089	0.47	2.051
1267	4.13	4.13	42.86	sp|P07919|QCR6_HUMAN	Cytochrome b-c1 complex subunit 6, mitochondrial	HUMAN	6	1.148	0.766	1.585	0.724	1.854	0.673	0.395	4.487	0.147	3.02	1.138	0.74	1.542	0.738	1.786
1268	4.12	4.74	5.06	sp|O75146|HIP1R_HUMAN	Huntingtin-interacting protein 1-related protein	HUMAN	3	1.047	0.905	2.089	0.501	2.188	0.955	0.938	3.597	0.265	3.436	1.419	0.51	16.596	0.086	18.707
1269	4.12	4.19	7.9	sp|Q9Y3D6|FIS1_HUMAN	Mitochondrial fission 1 protein	HUMAN	5	0.387	0.351	1.754	0.122	0.679	0.53	0.469	2.051	0.219	1.086	0.125	0.273	4.13	0.035	0.515
1270	4.11	4.45	7.68	sp|Q07666|KHDR1_HUMAN	KH domain-containing, RNA-binding, signal transduction-associated protein 1	HUMAN	4
1271	4.11	4.13	20.16	sp|Q13268|DHRS2_HUMAN	Dehydrogenase/reductase SDR family member 2	HUMAN	3	1.905	0.342	2.089	0.912	4.018	2.014	0.322	2.109	0.955	4.207	1.028	0.936	2.089	0.492	2.148
1272	4.1	5.73	11.14	sp|Q99729|ROAA_HUMAN	Heterogeneous nuclear ribonucleoprotein A/B	HUMAN	4	0.817	0.685	2.089	0.391	1.706	0.887	0.775	17.378	0.055	15.417	1.343	0.605	3.373	0.398	4.529
1273	4.1	4.24	4.86	sp|P08240|SRPR_HUMAN	Signal recognition particle receptor subunit alpha	HUMAN	3	0.661	0.487	2.089	0.313	1.38	0.895	0.839	2.089	0.429	1.871	0.887	0.829	2.089	0.425	1.854
1274	4.1	4.22	13.51	sp|O96011|PX11B_HUMAN	Peroxisomal membrane protein 11B	HUMAN	3
1275	4.1	4.19	12.2	sp|O95571|ETHE1_HUMAN	Protein ETHE1, mitochondrial	HUMAN	3	2.27	0.562	2.559	0.887	5.861	2.489	0.516	2.582	0.964	6.546	2.911	0.386	2.466	1.18	8.318
1276	4.1	4.15	3.66	sp|P27487|DPP4_HUMAN	Dipeptidyl peptidase 4	HUMAN	3
1277	4.09	4.46	2.23	sp|Q9H2M9|RBGPR_HUMAN	Rab3 GTPase-activating protein non-catalytic subunit	HUMAN	3
1278	4.09	4.3	2.36	sp|O75923|DYSF_HUMAN	Dysferlin	HUMAN	4
1279	4.09	4.17	12.64	sp|P20645|MPRD_HUMAN	Cation-dependent mannose-6-phosphate receptor	HUMAN	2	1.169	0.745	2.089	0.56	2.443	1.722	0.391	2.089	0.824	3.631	1.738	0.389	2.109	0.824	3.631
1280	4.08	4.95	2.18	sp|Q9Y6D5|BIG2_HUMAN	Brefeldin A-inhibited guanine nucleotide-exchange protein 2	HUMAN	3
1281	4.08	4.89	7.62	sp|Q13557|KCC2D_HUMAN	Calcium/calmodulin-dependent protein kinase type II subunit delta	HUMAN	3	1.38	0.55	2.089	0.661	2.911	0.575	0.396	2.089	0.273	1.202	1.514	0.472	2.089	0.724	3.192
1282	4.08	4.38	9.89	sp|P55039|DRG2_HUMAN	Developmentally-regulated GTP-binding protein 2	HUMAN	2
1283	4.08	4.14	5.29	sp|O00469|PLOD2_HUMAN	Procollagen-lysine,2-oxoglutarate 5-dioxygenase 2	HUMAN	3	0.895	0.845	2.109	0.429	1.888	1.294	0.621	2.109	0.614	2.704	2.014	0.32	2.089	0.964	4.246
1284	4.08	4.1	20.53	sp|O15511|ARPC5_HUMAN	Actin-related protein 2/3 complex subunit 5	HUMAN	2	0.863	0.784	2.089	0.413	1.803	0.855	0.776	2.089	0.409	1.786	0.871	0.799	2.089	0.417	1.82
1285	4.08	4.08	14.78	sp|P15374|UCHL3_HUMAN	Ubiquitin carboxyl-terminal hydrolase isozyme L3	HUMAN	3	1.905	0.501	1.941	0.982	5.546	2.089	0.455	2.014	1.038	6.194	1.69	0.565	2.051	0.824	4.325
1286	4.07	4.17	10.56	sp|Q14166|TTL12_HUMAN	Tubulin--tyrosine ligase-like protein 12	HUMAN	5	1.803	0.369	2.089	0.863	3.767	1.445	0.511	2.089	0.692	3.02	1.432	0.517	2.089	0.685	3.02
1287	4.07	4.1	26.64	sp|Q9H0R4|HDHD2_HUMAN	Haloacid dehalogenase-like hydrolase domain-containing protein 2	HUMAN	4	1.067	0.747	1.837	0.581	1.959	1.138	0.755	2.559	0.445	2.911	1.406	0.493	2.128	0.661	2.992
1288	4.07	4.09	60.71	sp|P30047|GFRP_HUMAN	GTP cyclohydrolase 1 feedback regulatory protein	HUMAN	5
1289	4.06	4.48	3.78	sp|P20591|MX1_HUMAN	Interferon-induced GTP-binding protein Mx1	HUMAN	2	0.855	0.767	2.089	0.409	1.786	1.076	0.861	2.089	0.515	2.249	0.929	0.897	2.089	0.445	1.941
1290	4.06	4.27	6.92	sp|Q96HS1|PGAM5_HUMAN	Serine/threonine-protein phosphatase PGAM5, mitochondrial	HUMAN	2	0.904	0.855	2.089	0.433	1.888	0.955	0.938	2.089	0.457	1.995	1.202	0.704	2.089	0.575	2.512
1291	4.06	4.19	4.32	sp|Q9BUJ2|HNRL1_HUMAN	Heterogeneous nuclear ribonucleoprotein U-like protein 1	HUMAN	2	1.306	0.61	2.089	0.625	2.729	0.991	0.998	2.089	0.474	2.07	1.644	0.42	2.089	0.787	3.436
1292	4.06	4.12	7.39	sp|P49354|FNTA_HUMAN	Protein farnesyltransferase/geranylgeranyltransferase type-1 subunit alpha	HUMAN	2
1293	4.06	4.09	17.9	sp|Q86V81|THOC4_HUMAN	THO complex subunit 4	HUMAN	3	0.53	0.356	2.089	0.254	1.107	1.047	0.916	2.089	0.501	2.188	0.855	0.776	2.089	0.409	1.786
1294	4.05	9.38	35.54	sp|Q9Y281|COF2_HUMAN	Cofilin-2	HUMAN	12	1.038	0.928	2.089	0.497	2.168	1.225	0.68	2.089	0.586	2.582	1.514	0.477	2.109	0.718	3.162
1295	4.05	4.78	4.87	sp|O95202|LETM1_HUMAN	LETM1 and EF-hand domain-containing protein 1, mitochondrial	HUMAN	4	0.661	0.339	2.109	0.31	1.393	0.929	0.854	10.28	0.09	9.55	0.847	0.654	9.727	0.087	8.241
1296	4.05	4.73	1.41	sp|Q8N3C0|ASCC3_HUMAN	Activating signal cointegrator 1 complex subunit 3	HUMAN	2
1297	4.05	4.28	9.23	sp|Q6NZI2|PTRF_HUMAN	Polymerase I and transcript release factor	HUMAN	2	0.56	0.385	2.109	0.268	1.18	0.982	0.99	2.089	0.47	2.051	1.514	0.478	2.109	0.718	3.162
1298	4.05	4.13	6.11	sp|O60504|VINEX_HUMAN	Vinexin	HUMAN	2	1.644	0.419	2.089	0.787	3.436	1.202	0.711	2.089	0.575	2.512	1.038	0.921	2.089	0.497	2.168
1299	4.05	4.11	12.55	sp|Q96FW1|OTUB1_HUMAN	Ubiquitin thioesterase OTUB1	HUMAN	7	1.148	0.775	2.443	0.47	2.831	0.78	0.721	2.312	0.334	1.803	1.614	0.44	1.644	0.982	2.655
1300	4.05	4.07	31.75	sp|P62318|SMD3_HUMAN	Small nuclear ribonucleoprotein Sm D3	HUMAN	7	1.117	0.564	1.675	0.667	1.871	1.236	0.532	1.38	0.895	1.706	1.247	0.509	1.38	0.904	1.722
1301	4.05	4.05	10.79	sp|Q96HA9|PX11C_HUMAN	Peroxisomal membrane protein 11C	HUMAN	2
1302	4.04	4.89	1.61	sp|Q0VF96|CGNL1_HUMAN	Cingulin-like protein 1	HUMAN	3
1303	4.04	4.53	2.56	sp|O00203|AP3B1_HUMAN	AP-3 complex subunit beta-1	HUMAN	2
1304	4.04	4.26	15.61	sp|Q969H8|CS010_HUMAN	UPF0556 protein C19orf10	HUMAN	2	0.673	0.388	8.318	0.081	5.598	0.581	0.266	8.395	0.069	4.875	1.343	0.504	5.754	0.233	7.727
1305	4.04	4.22	14.56	sp|O43399|TPD54_HUMAN	Tumor protein D54	HUMAN	2
1306	4.04	4.2	5.04	sp|Q15459|SF3A1_HUMAN	Splicing factor 3A subunit 1	HUMAN	3	0.787	0.664	2.089	0.377	1.644	1.282	0.633	2.109	0.608	2.679	1.148	0.777	2.109	0.545	2.399
1307	4.04	4.2	3.95	sp|P19827|ITIH1_HUMAN	Inter-alpha-trypsin inhibitor heavy chain H1	HUMAN	2
1308	4.04	4.18	12.23	sp|P68402|PA1B2_HUMAN	Platelet-activating factor acetylhydrolase IB subunit beta	HUMAN	5
1309	4.04	4.16	12.89	sp|Q9NP74|PALMD_HUMAN	Palmdelphin	HUMAN	4
1310	4.04	4.1	7.74	sp|P50579|AMPM2_HUMAN	Methionine aminopeptidase 2	HUMAN	4	1.202	0.709	2.089	0.575	2.512	0.597	0.419	2.089	0.286	1.247	0.54	0.366	2.109	0.258	1.138
1311	4.04	4.1	11.65	sp|P39687|AN32A_HUMAN	Acidic leucine-rich nuclear phosphoprotein 32 family member A	HUMAN	3	0.145	0.096	33.113	0.019	4.786	0.55	0.39	2.128	0.261	1.169	0.316	0.238	28.054	0.025	8.872
1312	4.04	4.07	25.17	sp|P02766|TTHY_HUMAN	Transthyretin	HUMAN	3	0.912	0.871	2.089	0.437	1.905	0.592	0.411	2.089	0.281	1.236	0.752	0.613	2.109	0.36	1.585
1313	4.03	6.75	23.44	sp|Q71UI9|H2AV_HUMAN	Histone H2A.V	HUMAN	8	0.705	0.772	1.854	0.377	1.306	0.929	0.864	1.803	0.53	1.675	0.824	0.859	1.786	0.449	1.472
1313	0	6.75	23.44	sp|P0C0S5|H2AZ_HUMAN	Histone H2A.Z	HUMAN	8
1314	4.03	5.43	14.07	sp|P22090|RS4Y1_HUMAN	40S ribosomal protein S4, Y isoform 1	HUMAN	6
1314	0	7.22	16.73	sp|Q8TD47|RS4Y2_HUMAN	40S ribosomal protein S4, Y isoform 2	HUMAN	7
1315	4.03	4.47	3.61	sp|P78347|GTF2I_HUMAN	General transcription factor II-I	HUMAN	2	1.406	0.539	2.089	0.673	2.938	1.225	0.689	2.089	0.586	2.559	1.343	0.579	2.089	0.643	2.805
1316	4.03	4.25	8.58	sp|P46109|CRKL_HUMAN	Crk-like protein	HUMAN	2	0.377	0.244	2.089	0.179	0.787	0.53	0.354	2.089	0.251	1.107	0.062	0.089	2.109	0.029	0.131
1317	4.03	4.19	4.16	sp|Q14397|GCKR_HUMAN	Glucokinase regulatory protein	HUMAN	2	1.213	0.761	2.109	0.575	2.535	0.322	0.307	2.109	0.145	0.679	0.824	0.782	20.137	0.047	16.596
1318	4.03	4.16	3.59	sp|Q96JQ2|CLMN_HUMAN	Calmin	HUMAN	2	1	0.98	2.089	0.479	2.089	0.973	0.963	2.089	0.466	2.032	2.355	0.27	2.089	1.127	4.92
1319	4.03	4.16	7.24	sp|P30520|PURA2_HUMAN	Adenylosuccinate synthetase isozyme 2	HUMAN	2	0.78	0.653	2.089	0.373	1.629	1.406	0.534	2.089	0.673	2.938	0.839	0.746	2.089	0.402	1.754
1320	4.03	4.15	6.33	sp|Q8N465|D2HDH_HUMAN	D-2-hydroxyglutarate dehydrogenase, mitochondrial	HUMAN	4
1321	4.03	4.15	10.25	sp|Q9BV10|ALG12_HUMAN	Dol-P-Man:Man(7)GlcNAc(2)-PP-Dol alpha-1,6-mannosyltransferase	HUMAN	3
1322	4.02	4.73	4.26	sp|Q8IYS2|K2013_HUMAN	Uncharacterized protein KIAA2013	HUMAN	2
1323	4.02	4.44	4.24	sp|A0FGR8|ESYT2_HUMAN	Extended synaptotagmin-2	HUMAN	2
1324	4.02	4.38	1.63	sp|Q9H583|HEAT1_HUMAN	HEAT repeat-containing protein 1	HUMAN	2
1325	4.02	4.18	6.16	sp|P15907|SIAT1_HUMAN	Beta-galactoside alpha-2,6-sialyltransferase 1	HUMAN	2	0.575	0.397	2.089	0.275	1.202	0.698	0.536	2.089	0.334	1.459	0.384	0.25	2.109	0.184	0.809
1326	4.02	4.16	8.22	sp|P49406|RM19_HUMAN	39S ribosomal protein L19, mitochondrial	HUMAN	2
1327	4.02	4.16	9.85	sp|Q9H0E2|TOLIP_HUMAN	Toll-interacting protein	HUMAN	3	0.802	0.69	2.109	0.384	1.69	1.406	0.536	2.089	0.673	2.938	1.202	0.711	2.089	0.575	2.512
1328	4.02	4.15	6.9	sp|P15735|PHKG2_HUMAN	Phosphorylase b kinase gamma catalytic chain, testis/liver isoform	HUMAN	3
1329	4.02	4.15	10.28	sp|Q9H1X3|DJC25_HUMAN	DnaJ homolog subfamily C member 25	HUMAN	2	0.619	0.442	2.089	0.296	1.294	0.787	0.667	2.109	0.377	1.66	0.649	0.475	2.089	0.31	1.355
1330	4.02	4.12	6.37	sp|Q9NP81|SYSM_HUMAN	Serine--tRNA ligase, mitochondrial	HUMAN	3
1331	4.02	4.12	7.27	sp|Q9Y6G9|DC1L1_HUMAN	Cytoplasmic dynein 1 light intermediate chain 1	HUMAN	2	0.912	0.726	1.6	0.57	1.459	1.169	0.667	1.38	0.847	1.614	0.879	0.933	4.446	0.198	3.908
1332	4.02	4.1	32.56	sp|P10606|COX5B_HUMAN	Cytochrome c oxidase subunit 5B, mitochondrial	HUMAN	4	2.089	0.72	3.221	0.649	7.178	1.629	0.773	2.965	0.55	5.058	0.337	0.089	2.992	0.121	1.009
1333	4.02	4.09	7.22	sp|P14384|CBPM_HUMAN	Carboxypeptidase M	HUMAN	3	1.076	0.867	2.089	0.515	2.249	1.202	0.705	2.089	0.575	2.512	1.127	0.8	2.089	0.54	2.355
1334	4.02	4.05	4.38	sp|Q86TG7|PEG10_HUMAN	Retrotransposon-derived protein PEG10	HUMAN	2	8.166	0.055	31.623	0.258	55.463	3.373	0.046	31.915	0.106	36.983	9.462	0.034	31.623	0.299	58.614
1335	4.01	6	3.16	sp|Q5JTH9|RRP12_HUMAN	RRP12-like protein	HUMAN	3
1336	4.01	4.37	3.03	sp|Q9UL18|AGO1_HUMAN	Protein argonaute-1	HUMAN	2
1336	0	4.23	3.03	sp|Q9UKV8|AGO2_HUMAN	Protein argonaute-2	HUMAN	2
1337	4.01	4.34	12.23	sp|Q9UM00|TMCO1_HUMAN	Transmembrane and coiled-coil domain-containing protein 1	HUMAN	4
1338	4.01	4.32	3.86	sp|Q13488|VPP3_HUMAN	V-type proton ATPase 116 kDa subunit a isoform 3	HUMAN	2	0.855	0.776	2.089	0.409	1.786	1.486	0.489	2.089	0.711	3.105	1.33	0.593	2.109	0.631	2.78
1339	4.01	4.18	6.29	sp|Q6ZWL3|CP4V2_HUMAN	Cytochrome P450 4V2	HUMAN	2
1340	4.01	4.11	4.99	sp|O96008|TOM40_HUMAN	Mitochondrial import receptor subunit TOM40 homolog	HUMAN	4	1.247	0.646	2.089	0.597	2.606	0.982	0.939	2.128	0.461	2.089	1.259	0.713	16.749	0.075	17.701
1341	4.01	4.09	15.38	sp|P62266|RS23_HUMAN	40S ribosomal protein S23	HUMAN	2	0.832	0.221	2.704	0.308	2.249	0.964	0.777	2.27	0.425	2.188	1.306	0.415	2.729	0.479	3.565
1342	4.01	4.08	9.79	sp|Q15599|NHRF2_HUMAN	Na(+)/H(+) exchange regulatory cofactor NHE-RF2	HUMAN	4	0.912	0.867	2.089	0.437	1.905	0.887	0.831	2.089	0.425	1.854	0.879	0.816	2.089	0.421	1.837
1343	4.01	4.03	5.36	sp|Q9H0C8|ILKAP_HUMAN	Integrin-linked kinase-associated serine/threonine phosphatase 2C	HUMAN	2
1344	4.01	4.02	11.74	sp|P57088|TMM33_HUMAN	Transmembrane protein 33	HUMAN	2
1345	4.01	4.02	17.47	sp|Q99757|THIOM_HUMAN	Thioredoxin, mitochondrial	HUMAN	2	0.912	0.658	19.409	0.05	17.701	1.076	0.872	19.588	0.055	19.588	0.824	0.856	19.953	0.048	16.444
1346	4.01	4.01	37.06	sp|Q14657|LAGE3_HUMAN	L antigen family member 3	HUMAN	2	1.486	0.489	2.089	0.711	3.105	2.089	0.307	2.089	1	4.365	1.459	0.506	2.089	0.698	3.048
1347	4.01	4.01	22.15	sp|P61966|AP1S1_HUMAN	AP-1 complex subunit sigma-1A	HUMAN	2
1348	4.01	4.01	20.87	sp|P62854|RS26_HUMAN	40S ribosomal protein S26	HUMAN	4
1349	4	10.79	8.47	sp|Q9NZN4|EHD2_HUMAN	EH domain-containing protein 2	HUMAN	5
1350	4	5.27	13.77	sp|Q13151|ROA0_HUMAN	Heterogeneous nuclear ribonucleoprotein A0	HUMAN	3	1.803	0.034	1.977	0.912	11.695	1.585	0.036	2.249	0.705	6.855	1.888	0.031	1.837	1.028	11.169
1351	4	4.56	2.47	sp|O15067|PUR4_HUMAN	Phosphoribosylformylglycinamidine synthase	HUMAN	3
1352	4	4.35	5.6	sp|Q9UMX0|UBQL1_HUMAN	Ubiquilin-1	HUMAN	3
1352	0.01	2.36	3.33	sp|Q9NRR5|UBQL4_HUMAN	Ubiquilin-4	HUMAN	1
1352	0.01	2.33	3.2	sp|Q9UHD9|UBQL2_HUMAN	Ubiquilin-2	HUMAN	1
1353	4	4.21	7.73	sp|Q13442|HAP28_HUMAN	28 kDa heat- and acid-stable phosphoprotein	HUMAN	2	0.614	0.435	2.089	0.294	1.282	1.282	0.642	2.089	0.614	2.679	1.148	0.83	5.152	0.223	5.916
1354	4	4.2	23.73	sp|P62316|SMD2_HUMAN	Small nuclear ribonucleoprotein Sm D2	HUMAN	4	1.009	0.974	2.089	0.483	2.109	1.837	0.362	2.109	0.871	3.837	2.911	0.222	2.109	1.38	6.081
1355	4	4.19	8.07	sp|P42785|PCP_HUMAN	Lysosomal Pro-X carboxypeptidase	HUMAN	3	1.148	0.669	1.445	0.794	1.66	0.863	0.855	2.377	0.363	2.051	0.964	0.928	1.959	0.492	1.888
1356	4	4.18	13.17	sp|Q96GS4|CQ059_HUMAN	Uncharacterized protein C17orf59	HUMAN	2	1.138	0.788	2.109	0.54	2.377	3.162	0.207	2.089	1.514	6.668	2.63	0.243	2.089	1.259	5.495
1357	4	4.13	3.56	sp|P38435|VKGC_HUMAN	Vitamin K-dependent gamma-carboxylase	HUMAN	3
1358	4	4.13	5.86	sp|P18440|ARY1_HUMAN	Arylamine N-acetyltransferase 1	HUMAN	4
1359	4	4.12	16.15	sp|Q00577|PURA_HUMAN	Transcriptional activator protein Pur-alpha	HUMAN	2
1360	4	4.11	9.89	sp|P28074|PSB5_HUMAN	Proteasome subunit beta type-5	HUMAN	3	0.904	0.871	1.38	0.655	1.247	1.009	0.988	1.38	0.731	1.393	0.466	0.288	1.38	0.337	0.643
1361	4	4.11	9.72	sp|O75352|MPU1_HUMAN	Mannose-P-dolichol utilization defect 1 protein	HUMAN	3
1362	4	4.08	19.66	sp|Q03135|CAV1_HUMAN	Caveolin-1	HUMAN	2
1363	4	4.05	7.65	sp|O00442|RTCA_HUMAN	RNA 3'-terminal phosphate cyclase	HUMAN	2
1364	4	4.05	11.3	sp|Q15125|EBP_HUMAN	3-beta-hydroxysteroid-Delta(8),Delta(7)-isomerase	HUMAN	7
1365	4	4.04	5.9	sp|Q5T440|CAF17_HUMAN	Putative transferase CAF17, mitochondrial	HUMAN	2	0.863	0.787	2.089	0.413	1.803	1.169	0.75	2.089	0.56	2.443	0.53	0.357	2.109	0.254	1.117
1366	4	4.04	10.42	sp|Q8NCW5|NNRE_HUMAN	NAD(P)H-hydrate epimerase	HUMAN	2
1367	4	4.03	15.63	sp|Q9BY50|SC11C_HUMAN	Signal peptidase complex catalytic subunit SEC11C	HUMAN	2
1368	4	4.03	29.2	sp|P41567|EIF1_HUMAN	Eukaryotic translation initiation factor 1	HUMAN	4	1.271	0.662	2.089	0.608	2.655	1.117	0.858	3.133	0.356	3.499	0.738	0.553	3.945	0.187	2.911
1368	0	2.04	14.16	sp|O60739|EIF1B_HUMAN	Eukaryotic translation initiation factor 1b	HUMAN	3
1369	4	4.03	35.48	sp|Q9UHA4|LTOR3_HUMAN	Ragulator complex protein LAMTOR3	HUMAN	3	0.752	0.55	1.941	0.377	1.459	0.938	0.976	1.977	0.474	1.854	0.929	0.875	1.236	0.745	1.148
1370	4	4.02	36.36	sp|Q9C005|DPY30_HUMAN	Protein dpy-30 homolog	HUMAN	4	0.863	0.759	1.803	0.479	1.556	1.019	0.953	1.706	0.597	1.738	1.076	0.954	2.27	0.474	2.443
1371	4	4.01	13.66	sp|Q9Y5Z4|HEBP2_HUMAN	Heme-binding protein 2	HUMAN	4
1372	4	4.01	23.58	sp|O43920|NDUS5_HUMAN	NADH dehydrogenase [ubiquinone] iron-sulfur protein 5	HUMAN	3
1373	4	4.01	19.34	sp|Q9ULC4|MCTS1_HUMAN	Malignant T-cell-amplified sequence 1	HUMAN	2
1374	4	4.01	11.93	sp|Q8N0U8|VKORL_HUMAN	Vitamin K epoxide reductase complex subunit 1-like protein 1	HUMAN	2
1375	4	4	18.99	sp|Q9Y3E5|PTH2_HUMAN	Peptidyl-tRNA hydrolase 2, mitochondrial	HUMAN	2	1.038	0.843	1.706	0.608	1.77	0.973	0.995	1.38	0.705	1.343	0.92	0.941	1.445	0.637	1.33
1376	4	4	18.69	sp|Q9P000|COMD9_HUMAN	COMM domain-containing protein 9	HUMAN	2
1377	4	4	22.03	sp|Q5RI15|COX20_HUMAN	Cytochrome c oxidase protein 20 homolog	HUMAN	2	0.938	0.941	19.231	0.051	18.03	1.33	0.599	2.109	0.631	2.78	1.614	0.439	5.058	0.319	8.166
1378	4	4	15.69	sp|P51397|DAP1_HUMAN	Death-associated protein 1	HUMAN	3	1.236	0.669	2.089	0.592	2.606	0.929	0.899	2.089	0.445	1.941	1.69	0.404	2.109	0.802	3.532
1379	4	4	27.71	sp|P14406|CX7A2_HUMAN	Cytochrome c oxidase subunit 7A2, mitochondrial	HUMAN	4	1.486	0.517	4.613	0.322	7.586	1.343	0.63	4.571	0.294	6.918	0.824	0.873	4.786	0.184	3.945
1380	3.98	4.13	32.31	sp|P62244|RS15A_HUMAN	40S ribosomal protein S15a	HUMAN	6	1.5	0.481	2.089	0.718	3.133	1.169	0.751	2.109	0.555	2.443	1.225	0.687	2.089	0.586	2.559
1381	3.98	4.09	9.41	sp|O15143|ARC1B_HUMAN	Actin-related protein 2/3 complex subunit 1B	HUMAN	2	1.247	0.771	1.393	0.895	1.754	1.445	0.854	4.018	0.36	5.97	1.754	0.644	3.698	0.474	7.047
1382	3.97	6.15	23.79	sp|Q9NP72|RAB18_HUMAN	Ras-related protein Rab-18	HUMAN	4
1383	3.97	4.12	5.47	sp|O95236|APOL3_HUMAN	Apolipoprotein L3	HUMAN	2
1384	3.96	4.63	17.71	sp|Q9Y5Y2|NUBP2_HUMAN	Cytosolic Fe-S cluster assembly factor NUBP2	HUMAN	3
1385	3.95	4.59	8.57	sp|O76021|RL1D1_HUMAN	Ribosomal L1 domain-containing protein 1	HUMAN	3
1386	3.95	4.04	7.85	sp|Q13510|ASAH1_HUMAN	Acid ceramidase	HUMAN	3	1.202	0.408	1.6	0.752	1.941	1.019	0.822	1.432	0.711	1.459	1.127	0.624	1.459	0.773	1.66
1387	3.93	4.22	20.69	sp|P61254|RL26_HUMAN	60S ribosomal protein L26	HUMAN	5	1.486	0.529	2.63	0.565	3.698	1.076	0.822	2.014	0.535	2.27	2.729	0.132	2.421	1.127	9.908
1387	0	3.98	20.69	sp|Q9UNX3|RL26L_HUMAN	60S ribosomal protein L26-like 1	HUMAN	5
1388	3.9	4.29	3.72	sp|Q14978|NOLC1_HUMAN	Nucleolar and coiled-body phosphoprotein 1	HUMAN	2	1.259	0.544	3.162	0.398	4.018	1.556	0.438	1.393	1.117	2.168	1.459	0.447	2.208	0.661	3.251
1389	3.9	3.9	22.67	sp|O96000|NDUBA_HUMAN	NADH dehydrogenase [ubiquinone] 1 beta subcomplex subunit 10	HUMAN	3
1390	3.89	3.97	9.15	sp|O43684|BUB3_HUMAN	Mitotic checkpoint protein BUB3	HUMAN	3
1391	3.89	3.96	5.67	sp|Q9H0U3|MAGT1_HUMAN	Magnesium transporter protein 1	HUMAN	2	1.127	0.82	1.803	0.625	2.032	1.047	0.961	1.406	0.745	1.472	1.18	0.535	1.38	0.855	1.629
1392	3.87	4.11	11.35	sp|Q9NQG5|RPR1B_HUMAN	Regulation of nuclear pre-mRNA domain-containing protein 1B	HUMAN	3	0.938	0.918	2.109	0.449	1.977	1.169	0.744	2.089	0.56	2.443	1.528	0.469	2.109	0.724	3.192
1392	0	1.81	7.05	sp|Q96P16|RPR1A_HUMAN	Regulation of nuclear pre-mRNA domain-containing protein 1A	HUMAN	1
1393	3.87	3.9	13.87	sp|P31942|HNRH3_HUMAN	Heterogeneous nuclear ribonucleoprotein H3	HUMAN	4	0.855	0.821	1.871	0.457	1.6	0.895	0.824	1.38	0.649	1.236	0.871	0.76	1.959	0.445	1.706
1394	3.86	3.86	21.62	sp|P06454|PTMA_HUMAN	Prothymosin alpha	HUMAN	6	1.086	0.893	2.128	0.511	2.489	0.955	0.499	2.168	0.441	2.07	0.904	0.62	1.738	0.506	1.57
1395	3.85	3.92	13.97	sp|Q9UBS4|DJB11_HUMAN	DnaJ homolog subfamily B member 11	HUMAN	4
1396	3.82	4.21	9.5	sp|Q9BUP3|HTAI2_HUMAN	Oxidoreductase HTATIP2	HUMAN	2	0.637	0.464	2.109	0.305	1.343	1.5	0.484	2.109	0.711	3.133	1.019	0.96	2.089	0.488	2.128
1397	3.81	4.4	8.41	sp|Q14254|FLOT2_HUMAN	Flotillin-2	HUMAN	4
1398	3.81	3.81	19.32	sp|Q9BSE5|SPEB_HUMAN	Agmatinase, mitochondrial	HUMAN	5	1.086	0.821	2.051	0.53	2.249	1.127	0.871	1.995	0.565	2.291	0.56	0.464	2.27	0.221	1.271
1399	3.8	8.02	14.75	sp|O00757|F16P2_HUMAN	Fructose-1,6-bisphosphatase isozyme 2	HUMAN	11	1.096	0.674	1.38	0.794	1.514	0.929	0.793	1.38	0.673	1.282	0.738	0.223	2.606	0.283	1.923
1400	3.79	11.61	12.48	sp|Q92841|DDX17_HUMAN	Probable ATP-dependent RNA helicase DDX17	HUMAN	8	1.629	0.426	2.109	0.773	3.404	1.905	0.342	2.089	0.912	4.018	2.228	0.287	2.109	1.057	4.656
1401	3.79	4.08	7.78	sp|Q0VDG4|SCRN3_HUMAN	Secernin-3	HUMAN	2
1402	3.79	4.04	8.56	sp|Q7L5N1|CSN6_HUMAN	COP9 signalosome complex subunit 6	HUMAN	2	0.752	0.605	2.089	0.356	1.57	1	0.988	2.089	0.479	2.089	1.472	0.498	2.089	0.705	3.076
1403	3.78	4.06	4.83	sp|Q71RC2|LARP4_HUMAN	La-related protein 4	HUMAN	2
1404	3.78	3.82	8.5	sp|P00973|OAS1_HUMAN	2'-5'-oligoadenylate synthase 1	HUMAN	2
1405	3.77	4.25	5.73	sp|P32189|GLPK_HUMAN	Glycerol kinase	HUMAN	2
1405	0	4.24	5.79	sp|Q14409|GLPK3_HUMAN	Putative glycerol kinase 3	HUMAN	2
1406	3.77	3.83	9.33	sp|P37235|HPCL1_HUMAN	Hippocalcin-like protein 1	HUMAN	2
1406	0	1.64	4.15	sp|P61601|NCALD_HUMAN	Neurocalcin-delta	HUMAN	1
1406	0	1.64	4.15	sp|P84074|HPCA_HUMAN	Neuron-specific calcium-binding protein hippocalcin	HUMAN	1
1407	3.77	3.77	20	sp|Q15185|TEBP_HUMAN	Prostaglandin E synthase 3	HUMAN	4	3.837	0.122	2.606	1.472	19.588	2.911	0.326	2.291	1.271	14.723	3.404	0.187	2.606	1.306	14.322
1408	3.74	7.73	11.2	sp|O95757|HS74L_HUMAN	Heat shock 70 kDa protein 4L	HUMAN	6
1409	3.74	3.74	24.8	sp|P62899|RL31_HUMAN	60S ribosomal protein L31	HUMAN	3	0.705	0.951	2.333	0.251	1.644	1.959	0.35	2.333	0.839	7.798	1.66	0.325	2.312	0.718	4.055
1410	3.73	48.08	59.47	sp|Q9BQE3|TBA1C_HUMAN	Tubulin alpha-1C chain	HUMAN	82
1411	3.72	6.21	15.6	sp|P38159|RBMX_HUMAN	RNA-binding motif protein, X chromosome	HUMAN	6	1.009	0.967	2.089	0.483	2.109	1.169	0.741	2.089	0.56	2.443	1.343	0.579	2.089	0.643	2.805
1411	0	4.74	11.54	sp|Q96E39|RMXL1_HUMAN	RNA binding motif protein, X-linked-like-1	HUMAN	4
1411	0	4.52	5.61	sp|O75526|RMXL2_HUMAN	RNA-binding motif protein, X-linked-like-2	HUMAN	3
1411	0	4.09	1.31	sp|Q8N7X1|RMXL3_HUMAN	RNA-binding motif protein, X-linked-like-3	HUMAN	2
1412	3.72	4.58	5.09	sp|P33176|KINH_HUMAN	Kinesin-1 heavy chain	HUMAN	3
1413	3.72	4.14	8.5	sp|P53602|MVD1_HUMAN	Diphosphomevalonate decarboxylase	HUMAN	3
1414	3.72	3.9	1.61	sp|O95248|MTMR5_HUMAN	Myotubularin-related protein 5	HUMAN	3	1.127	0.804	2.109	0.535	2.355	1.393	0.541	2.089	0.667	2.938	1.355	0.573	2.089	0.649	2.831
1415	3.7	3.79	17.62	sp|P22061|PIMT_HUMAN	Protein-L-isoaspartate(D-aspartate) O-methyltransferase	HUMAN	3
1416	3.69	3.88	33.83	sp|P43487|RANG_HUMAN	Ran-specific GTPase-activating protein	HUMAN	3	0.863	0.883	2.291	0.366	1.977	2.228	0.385	2.512	0.887	5.546	3.192	0.183	2.63	1.213	8.091
1417	3.69	3.83	1.3	sp|Q7Z6Z7|HUWE1_HUMAN	E3 ubiquitin-protein ligase HUWE1	HUMAN	4	0.679	0.508	2.089	0.322	1.419	0.946	0.922	2.089	0.453	1.977	0.973	0.972	2.089	0.466	2.032
1418	3.68	3.74	13.19	sp|P37268|FDFT_HUMAN	Squalene synthase	HUMAN	5	0.955	0.939	2.089	0.457	1.995	0.673	0.506	2.109	0.322	1.419	0.847	0.753	2.089	0.406	1.77
1419	3.67	4.02	4.21	sp|P02786|TFR1_HUMAN	Transferrin receptor protein 1	HUMAN	2	1.086	0.857	2.089	0.52	2.27	1.148	0.776	2.089	0.55	2.399	0.809	0.701	2.109	0.387	1.706
1420	3.66	3.96	3.09	sp|Q32MZ4|LRRF1_HUMAN	Leucine-rich repeat flightless-interacting protein 1	HUMAN	2
1421	3.64	3.94	8.35	sp|P55010|IF5_HUMAN	Eukaryotic translation initiation factor 5	HUMAN	4
1422	3.58	3.76	13.88	sp|P51580|TPMT_HUMAN	Thiopurine S-methyltransferase	HUMAN	4	1.117	0.833	2.089	0.535	2.333	1.18	0.748	2.089	0.565	2.489	1.202	0.697	2.089	0.575	2.512
1423	3.57	3.74	18.9	sp|P53999|TCP4_HUMAN	Activated RNA polymerase II transcriptional coactivator p15	HUMAN	3	1.528	0.523	2.704	0.565	4.13	1.117	0.978	10.186	0.11	11.376	0.991	0.747	18.03	0.055	17.865
1424	3.55	3.55	19.49	sp|Q96DE0|NUD16_HUMAN	U8 snoRNA-decapping enzyme	HUMAN	2	0.879	0.805	2.089	0.417	1.837	1.6	0.436	2.089	0.766	3.342	0.787	0.66	2.089	0.377	1.644
1425	3.54	3.64	12.39	sp|Q15005|SPCS2_HUMAN	Signal peptidase complex subunit 2	HUMAN	3	0.766	0.396	3.945	0.194	3.02	0.766	0.274	19.588	0.048	14.997	0.839	0.551	3.698	0.227	3.105
1426	3.52	3.52	28.32	sp|P61803|DAD1_HUMAN	Dolichyl-diphosphooligosaccharide--protein glycosyltransferase subunit DAD1	HUMAN	4	0.592	0.412	2.089	0.281	1.236	0.802	0.679	2.089	0.38	1.675	0.631	0.453	2.089	0.299	1.318
1427	3.51	11.25	26.99	sp|P16401|H15_HUMAN	Histone H1.5	HUMAN	8	1.18	0.738	2.109	0.56	2.466	0.938	0.908	2.089	0.449	1.959	0.711	0.553	2.089	0.34	1.486
1428	3.51	3.6	5.17	sp|Q9UNH7|SNX6_HUMAN	Sorting nexin-6	HUMAN	2	0.759	0.709	2.089	0.36	1.585	0.955	0.76	16.904	0.058	16.144	0.142	0.226	4.446	0.019	0.631
1429	3.49	3.65	12.39	sp|Q9Y394|DHRS7_HUMAN	Dehydrogenase/reductase SDR family member 7	HUMAN	6	1.076	0.79	2.78	0.387	2.992	1.138	0.574	1.644	0.692	1.871	1.127	0.575	2.965	0.38	3.373
1430	3.49	3.62	7.22	sp|Q8WWC4|CB047_HUMAN	Uncharacterized protein C2orf47, mitochondrial	HUMAN	2	1.18	0.733	2.089	0.565	2.466	1.191	0.718	2.089	0.57	2.489	0.847	0.76	2.089	0.406	1.77
1431	3.48	3.49	25.85	sp|Q13404|UB2V1_HUMAN	Ubiquitin-conjugating enzyme E2 variant 1	HUMAN	3	4.055	0.513	2.938	1.38	29.107	4.966	0.453	3.532	1.406	34.041	9.376	0.275	4.246	2.208	46.559
1431	0	3.34	26.21	sp|Q15819|UB2V2_HUMAN	Ubiquitin-conjugating enzyme E2 variant 2	HUMAN	3
1432	3.47	3.53	13.81	sp|P40616|ARL1_HUMAN	ADP-ribosylation factor-like protein 1	HUMAN	2	0.802	0.707	2.089	0.384	1.675	0.766	0.559	11.169	0.069	8.551	1.028	0.935	10.666	0.096	10.965
1433	3.45	3.89	3.63	sp|Q93009|UBP7_HUMAN	Ubiquitin carboxyl-terminal hydrolase 7	HUMAN	2	0.904	0.85	2.089	0.429	1.888	1.38	0.547	2.089	0.661	2.884	0.809	0.748	10	0.081	8.091
1434	3.44	3.58	12.61	sp|O43615|TIM44_HUMAN	Mitochondrial import inner membrane translocase subunit TIM44	HUMAN	6	0.847	0.807	1.854	0.305	1.57	0.673	0.623	2.704	0.198	1.82	0.179	0.25	4.699	0.037	0.839
1435	3.43	3.45	10.63	sp|P50402|EMD_HUMAN	Emerin	HUMAN	2
1436	3.42	3.53	7.51	sp|O15355|PPM1G_HUMAN	Protein phosphatase 1G	HUMAN	4
1437	3.42	3.42	17.34	sp|P23434|GCSH_HUMAN	Glycine cleavage system H protein, mitochondrial	HUMAN	3	2.754	0.425	2.443	1.127	11.912	2.051	0.722	3.076	0.667	7.178	1.306	0.832	2.754	0.474	4.13
1438	3.41	3.61	6.91	sp|Q9NUQ8|ABCF3_HUMAN	ATP-binding cassette sub-family F member 3	HUMAN	2
1439	3.39	3.59	3.46	sp|O00754|MA2B1_HUMAN	Lysosomal alpha-mannosidase	HUMAN	2	1.067	0.883	2.089	0.511	2.228	1.028	0.939	2.089	0.492	2.148	0.738	0.593	2.109	0.353	1.556
1440	3.39	3.44	44.93	sp|P56385|ATP5I_HUMAN	ATP synthase subunit e, mitochondrial	HUMAN	4	0.268	0.5	3.076	0.031	0.824	0.973	0.963	2.051	0.474	1.995	0.847	0.83	2.148	0.384	1.82
1441	3.38	3.42	20.3	sp|P62847|RS24_HUMAN	40S ribosomal protein S24	HUMAN	2	1.047	0.917	2.089	0.501	2.188	1.117	0.816	2.089	0.535	2.333	0.964	0.958	2.089	0.461	2.014
1442	3.32	3.79	8.84	sp|Q9NTK5|OLA1_HUMAN	Obg-like ATPase 1	HUMAN	5	1.202	0.713	2.109	0.57	2.512	1.738	0.39	2.109	0.824	3.631	1.486	0.486	2.089	0.711	3.133
1443	3.32	3.42	7.49	sp|Q7L2H7|EIF3M_HUMAN	Eukaryotic translation initiation factor 3 subunit M	HUMAN	2
1444	3.32	3.38	9.18	sp|Q96FV2|SCRN2_HUMAN	Secernin-2	HUMAN	2
1445	3.32	3.33	6.37	sp|Q99873|ANM1_HUMAN	Protein arginine N-methyltransferase 1	HUMAN	2
1446	3.31	3.39	27.39	sp|Q86SX6|GLRX5_HUMAN	Glutaredoxin-related protein 5, mitochondrial	HUMAN	5	1.067	0.881	2.089	0.511	2.228	0.614	0.435	2.089	0.291	1.282	0.673	0.505	2.109	0.322	1.419
1447	3.31	3.33	14.81	sp|P62910|RL32_HUMAN	60S ribosomal protein L32	HUMAN	3	0.912	0.863	2.089	0.437	1.905	0.929	0.895	2.089	0.445	1.941	1.159	0.752	2.089	0.555	2.443
1448	3.29	3.49	13.47	sp|Q9BUT1|BDH2_HUMAN	3-hydroxybutyrate dehydrogenase type 2	HUMAN	2
1449	3.28	3.45	10.14	sp|P53004|BIEA_HUMAN	Biliverdin reductase A	HUMAN	2	0.982	0.987	2.089	0.47	2.051	1.076	0.863	2.089	0.515	2.249	0.759	0.615	2.089	0.36	1.585
1450	3.28	3.38	6.11	sp|Q9Y6M5|ZNT1_HUMAN	Zinc transporter 1	HUMAN	3	0.679	0.508	2.089	0.322	1.419	0.78	0.648	2.089	0.373	1.629	1.236	0.669	2.089	0.592	2.606
1451	3.28	3.28	33.33	sp|P62857|RS28_HUMAN	40S ribosomal protein S28	HUMAN	4	0.724	0.428	2.089	0.347	1.514	1.019	0.936	2.089	0.488	2.128	0.745	0.51	2.089	0.353	1.556
1452	3.27	3.36	4.15	sp|Q1KMD3|HNRL2_HUMAN	Heterogeneous nuclear ribonucleoprotein U-like protein 2	HUMAN	3
1453	3.26	3.3	7.26	sp|Q9UBR2|CATZ_HUMAN	Cathepsin Z	HUMAN	3
1454	3.25	3.64	4.66	sp|Q8N163|K1967_HUMAN	DBIRD complex subunit KIAA1967	HUMAN	3
1455	3.25	3.51	20	sp|P62191|PRS4_HUMAN	26S protease regulatory subunit 4	HUMAN	6	0.698	0.539	2.109	0.334	1.472	0.698	0.534	2.089	0.331	1.459	0.871	0.798	2.089	0.417	1.82
1456	3.24	3.48	4.21	sp|P23497|SP100_HUMAN	Nuclear autoantigen Sp-100	HUMAN	4	1.057	0.849	4.529	0.233	4.786	1.117	0.736	12.706	0.088	14.191	1.019	0.921	14.454	0.07	14.454
1456	0.01	2.27	3.45	sp|Q9H930|LY10L_HUMAN	Nuclear body protein SP140-like protein	HUMAN	2
1457	3.24	3.3	7.6	sp|Q9Y3A5|SBDS_HUMAN	Ribosome maturation protein SBDS	HUMAN	2	0.78	0.519	2.109	0.373	1.644	1.047	0.866	2.089	0.501	2.208	1.66	0.33	4.966	0.334	8.241
1458	3.24	3.28	12.39	sp|P10301|RRAS_HUMAN	Ras-related protein R-Ras	HUMAN	2	1.406	0.536	2.109	0.667	2.938	1.236	0.669	2.089	0.592	2.606	1.66	0.414	2.109	0.787	3.467
1458	0.03	1.8	5.39	sp|P62070|RRAS2_HUMAN	Ras-related protein R-Ras2	HUMAN	1
1459	3.23	3.25	15.93	sp|P55145|MANF_HUMAN	Mesencephalic astrocyte-derived neurotrophic factor	HUMAN	2	1.038	0.925	2.089	0.497	2.168	0.991	0.997	2.089	0.474	2.07	0.787	0.666	2.109	0.377	1.66
1460	3.22	3.43	4.06	sp|P17812|PYRG1_HUMAN	CTP synthase 1	HUMAN	2	1.259	0.245	2.089	0.603	2.655	1.6	0.162	2.109	0.759	3.342	1.202	0.416	20.324	0.059	20.893
1461	3.22	3.33	5.66	sp|O43776|SYNC_HUMAN	Asparagine--tRNA ligase, cytoplasmic	HUMAN	3	0.794	0.642	9.29	0.086	7.379	1.236	0.653	4.529	0.273	5.598	1.459	0.482	2.884	0.506	4.207
1462	3.21	3.74	4.08	sp|Q9P2J5|SYLC_HUMAN	Leucine--tRNA ligase, cytoplasmic	HUMAN	3	1.271	0.641	2.089	0.608	2.655	0.832	0.735	2.089	0.398	1.738	0.871	0.795	2.089	0.417	1.82
1463	3.21	3.26	7.25	sp|Q96KA5|CLP1L_HUMAN	Cleft lip and palate transmembrane protein 1-like protein	HUMAN	3
1464	3.21	3.22	9.82	sp|Q00688|FKBP3_HUMAN	Peptidyl-prolyl cis-trans isomerase FKBP3	HUMAN	2	0.809	0.409	1.472	0.55	1.191	0.839	0.538	1.247	0.673	1.047	0.887	0.599	1.445	0.614	1.282
1465	3.2	3.35	22.22	sp|P05204|HMGN2_HUMAN	Non-histone chromosomal protein HMG-17	HUMAN	2	1.009	0.948	1.236	0.817	1.259	0.52	0.429	2.606	0.189	1.355	0.373	0.354	1.803	0.12	0.673
1466	3.2	3.2	12.99	sp|P62633|CNBP_HUMAN	Cellular nucleic acid-binding protein	HUMAN	2	0.619	0.442	2.089	0.296	1.294	0.92	0.878	2.089	0.441	1.923	1.259	0.655	2.109	0.597	2.63
1467	3.18	3.27	13.48	sp|O15145|ARPC3_HUMAN	Actin-related protein 2/3 complex subunit 3	HUMAN	3	1.941	0.335	2.089	0.929	4.093	2.704	0.237	2.109	1.282	5.649	1.923	0.34	2.109	0.912	4.018
1468	3.17	13.13	12.02	sp|Q9HCS2|CP4FC_HUMAN	Cytochrome P450 4F12	HUMAN	15	0.673	0.481	2.089	0.322	1.406	1.213	0.908	18.365	0.066	19.055	0.817	0.537	20.324	0.047	16.596
1469	3.17	3.24	10.48	sp|Q8NFV4|ABHDB_HUMAN	Alpha/beta hydrolase domain-containing protein 11	HUMAN	2
1470	3.17	3.23	10.61	sp|P67812|SC11A_HUMAN	Signal peptidase complex catalytic subunit SEC11A	HUMAN	2	1.019	0.959	2.089	0.488	2.128	2.208	0.288	2.089	1.057	4.656	1.5	0.485	2.109	0.711	3.133
1471	3.17	3.17	38.1	sp|Q9UDW1|QCR9_HUMAN	Cytochrome b-c1 complex subunit 9	HUMAN	3	0.871	0.888	4.446	0.196	3.873	0.794	0.61	2.911	0.273	2.312	0.973	0.998	2.089	0.466	2.032
1472	3.16	3.42	5.59	sp|Q96AE4|FUBP1_HUMAN	Far upstream element-binding protein 1	HUMAN	4	0.982	0.984	2.089	0.47	2.051	2.032	0.317	2.089	0.973	4.285	1.343	0.583	2.109	0.637	2.805
1473	3.14	3.14	12.55	sp|Q9GZP9|DERL2_HUMAN	Derlin-2	HUMAN	2	0.457	0.297	2.089	0.217	0.955	0.787	0.664	2.109	0.377	1.66	0.603	0.425	2.109	0.288	1.271
1474	3.13	3.22	6.45	sp|P56937|DHB7_HUMAN	3-keto-steroid reductase	HUMAN	2
1475	3.11	3.29	4.01	sp|P49589|SYCC_HUMAN	Cysteine--tRNA ligase, cytoplasmic	HUMAN	2
1476	3.09	3.28	4.87	sp|O14744|ANM5_HUMAN	Protein arginine N-methyltransferase 5	HUMAN	3
1477	3.08	3.16	10.18	sp|P36543|VATE1_HUMAN	V-type proton ATPase subunit E 1	HUMAN	2	0.855	0.604	2.168	0.394	1.854	0.787	0.525	1.445	0.545	1.138	0.938	0.874	1.38	0.679	1.294
1478	3.07	3.2	2.3	sp|Q15393|SF3B3_HUMAN	Splicing factor 3B subunit 3	HUMAN	2	0.31	0.208	2.109	0.149	0.655	0.437	0.285	2.109	0.209	0.92	0.991	0.995	2.089	0.474	2.07
1479	3.06	3.43	8.87	sp|P30419|NMT1_HUMAN	Glycylpeptide N-tetradecanoyltransferase 1	HUMAN	3	0.787	0.634	7.656	0.103	6.026	1.18	0.714	20.324	0.058	20.512	1.472	0.517	3.373	0.437	4.966
1480	3.05	3.27	4.73	sp|Q8NE71|ABCF1_HUMAN	ATP-binding cassette sub-family F member 1	HUMAN	4	1.472	0.495	2.089	0.705	3.105	1.271	0.643	2.109	0.603	2.655	2.051	0.313	2.089	0.982	4.325
1481	3.04	3.08	25.24	sp|P62714|PP2AB_HUMAN	Serine/threonine-protein phosphatase 2A catalytic subunit beta isoform	HUMAN	5
1481	0	3.08	25.24	sp|P67775|PP2AA_HUMAN	Serine/threonine-protein phosphatase 2A catalytic subunit alpha isoform	HUMAN	5
1482	3.04	3.05	16.78	sp|P25311|ZA2G_HUMAN	Zinc-alpha-2-glycoprotein	HUMAN	6	0.847	0.672	6.668	0.128	5.649	0.879	0.743	2.089	0.417	1.837	1.236	0.604	2.911	0.425	3.597
1483	3.03	3.11	9.71	sp|Q06124|PTN11_HUMAN	Tyrosine-protein phosphatase non-receptor type 11	HUMAN	5	1.057	0.573	2.355	0.449	2.489	1.169	0.349	1.644	0.711	1.923	1.259	0.284	1.486	0.847	1.871
1484	3.02	3.04	14.92	sp|A6NCS6|CB072_HUMAN	Uncharacterized protein C2orf72	HUMAN	5
1485	3.01	3.12	14.81	sp|Q00765|REEP5_HUMAN	Receptor expression-enhancing protein 5	HUMAN	3	1.038	0.902	1.675	0.619	1.82	0.982	0.918	2.168	0.47	2.128	0.773	0.766	2.27	0.373	1.754
1486	3.01	3.08	11.69	sp|P09496|CLCA_HUMAN	Clathrin light chain A	HUMAN	3	0.887	0.767	2.377	0.373	2.109	0.92	0.831	2.109	0.437	1.941	0.863	0.682	19.953	0.048	17.219
1487	3	3.21	14.18	sp|Q9UBW8|CSN7A_HUMAN	COP9 signalosome complex subunit 7a	HUMAN	3
1488	3	3.17	2.26	sp|Q86UT6|NLRX1_HUMAN	NLR family member X1	HUMAN	2
1489	2.99	7.31	22.5	sp|P61026|RAB10_HUMAN	Ras-related protein Rab-10	HUMAN	10
1490	2.99	3.12	7.33	sp|Q9UHX1|PUF60_HUMAN	Poly(U)-binding-splicing factor PUF60	HUMAN	3	1.159	0.754	2.089	0.555	2.421	1.057	0.896	2.089	0.506	2.208	1.225	0.681	2.089	0.586	2.559
1491	2.98	7.26	23.19	sp|P61006|RAB8A_HUMAN	Ras-related protein Rab-8A	HUMAN	8	0.353	0.23	2.089	0.167	0.738	0.555	0.377	2.089	0.263	1.159	0.417	0.27	2.089	0.2	0.871
1492	2.98	3.03	16.57	sp|Q9UJ70|NAGK_HUMAN	N-acetyl-D-glucosamine kinase	HUMAN	5
1493	2.97	2.97	19.05	sp|P31949|S10AB_HUMAN	Protein S100-A11	HUMAN	2
1494	2.95	3.09	8.53	sp|O75822|EIF3J_HUMAN	Eukaryotic translation initiation factor 3 subunit J	HUMAN	2	1.213	0.527	1.38	0.879	1.675	1.247	0.475	3.436	0.363	4.325	1.77	0.164	1.738	1.019	3.048
1495	2.93	3.08	1.97	sp|O75170|PP6R2_HUMAN	Serine/threonine-protein phosphatase 6 regulatory subunit 2	HUMAN	2	0.649	0.474	2.089	0.31	1.355	1.067	0.876	2.089	0.511	2.228	0.47	0.306	2.089	0.223	0.982
1496	2.93	2.95	9.17	sp|Q9Y3A6|TMED5_HUMAN	Transmembrane emp24 domain-containing protein 5	HUMAN	3	1.432	0.471	4.446	0.322	6.368	1.472	0.411	4.446	0.331	6.546	2.291	0.256	2.78	0.824	6.607
1497	2.91	3.31	5.56	sp|P37198|NUP62_HUMAN	Nuclear pore glycoprotein p62	HUMAN	2
1498	2.91	2.95	8.52	sp|O43813|LANC1_HUMAN	LanC-like protein 1	HUMAN	4
1499	2.9	5.07	21.03	sp|Q969X5|ERGI1_HUMAN	Endoplasmic reticulum-Golgi intermediate compartment protein 1	HUMAN	9	1.33	0.357	1.854	0.718	2.443	1.18	0.539	1.786	0.661	2.109	1.202	0.512	2.679	0.449	3.221
1500	2.9	2.98	14.03	sp|Q53T59|H1BP3_HUMAN	HCLS1-binding protein 3	HUMAN	3	1.306	0.609	2.089	0.625	2.729	1.225	0.68	2.089	0.586	2.582	3.499	0.191	2.089	1.675	7.379
1501	2.9	2.94	7.67	sp|Q8NFF5|FAD1_HUMAN	FAD synthase	HUMAN	2
1502	2.88	2.94	8	sp|Q9Y3F4|STRAP_HUMAN	Serine-threonine kinase receptor-associated protein	HUMAN	2	2.208	0.289	2.089	1.057	4.656	1.923	0.339	2.089	0.92	4.055	2.78	0.232	2.109	1.318	5.808
1503	2.88	2.94	21.33	sp|Q8IW45|NNRD_HUMAN	ATP-dependent (S)-NAD(P)H-hydrate dehydratase	HUMAN	5
1504	2.84	3.22	10	sp|Q96C19|EFHD2_HUMAN	EF-hand domain-containing protein D2	HUMAN	2
1505	2.83	24.77	67.46	sp|P62807|H2B1C_HUMAN	Histone H2B type 1-C/E/F/G/I	HUMAN	37	0.223	0.665	3.311	0.04	0.738	0.166	0.561	4.656	0.044	0.773	0.871	0.806	1.542	0.501	1.343
1505	0	24.76	67.46	sp|Q99877|H2B1N_HUMAN	Histone H2B type 1-N	HUMAN	37
1505	0	24.76	67.46	sp|P58876|H2B1D_HUMAN	Histone H2B type 1-D	HUMAN	37
1505	0	24.76	67.46	sp|Q93079|H2B1H_HUMAN	Histone H2B type 1-H	HUMAN	37
1505	0	24.76	67.46	sp|Q5QNW6|H2B2F_HUMAN	Histone H2B type 2-F	HUMAN	37
1505	0	24.7	67.46	sp|O60814|H2B1K_HUMAN	Histone H2B type 1-K	HUMAN	37
1505	0	23.3	62.7	sp|P57053|H2BFS_HUMAN	Histone H2B type F-S	HUMAN	36
1505	0	22.61	62.7	sp|Q99879|H2B1M_HUMAN	Histone H2B type 1-M	HUMAN	36
1505	0	22.6	61.9	sp|Q99880|H2B1L_HUMAN	Histone H2B type 1-L	HUMAN	36
1506	2.83	3.39	11.97	sp|P61163|ACTZ_HUMAN	Alpha-centractin	HUMAN	4	1.977	0.044	26.792	0.074	30.479	14.859	0.032	31.915	0.466	69.823	12.023	0.034	31.623	0.38	64.863
1507	2.83	3.03	6.45	sp|Q9Y376|CAB39_HUMAN	Calcium-binding protein 39	HUMAN	2
1508	2.83	2.95	2.51	sp|O75534|CSDE1_HUMAN	Cold shock domain-containing protein E1	HUMAN	2	0.511	0.338	2.089	0.242	1.067	0.929	0.902	2.089	0.445	1.941	0.973	0.966	2.089	0.466	2.032
1509	2.83	2.88	9.81	sp|P49662|CASP4_HUMAN	Caspase-4	HUMAN	2
1509	0.01	2.06	3.92	sp|P51878|CASP5_HUMAN	Caspase-5	HUMAN	1
1510	2.81	11.8	62.5	sp|P15531|NDKA_HUMAN	Nucleoside diphosphate kinase A	HUMAN	14	1.019	0.658	2.805	0.363	3.076	1.644	0.83	2.78	0.592	5.702	2.014	0.656	2.911	0.692	6.668
1511	2.81	4.98	11.68	sp|P63092|GNAS2_HUMAN	Guanine nucleotide-binding protein G(s) subunit alpha isoforms short	HUMAN	5
1511	0	4.96	4.44	sp|Q5JWF2|GNAS1_HUMAN	Guanine nucleotide-binding protein G(s) subunit alpha isoforms XLas	HUMAN	5
1512	2.81	3.2	4.47	sp|Q9Y3Z3|SAMH1_HUMAN	SAM domain and HD domain-containing protein 1	HUMAN	2
1513	2.81	2.83	16.95	sp|Q15370|ELOB_HUMAN	Transcription elongation factor B polypeptide 2	HUMAN	2	0.938	0.859	1.871	0.506	1.754	0.608	0.418	1.786	0.34	1.086	0.847	0.676	1.528	0.555	1.294
1514	2.8	2.87	10.53	sp|P46108|CRK_HUMAN	Adapter molecule crk	HUMAN	2
1515	2.79	2.92	10	sp|Q13155|AIMP2_HUMAN	Aminoacyl tRNA synthase complex-interacting multifunctional protein 2	HUMAN	3	1.941	0.336	3.192	0.608	6.194	1.614	0.464	10.471	0.154	16.904	2.312	0.249	2.089	1.107	4.875
1516	2.77	3.15	6.01	sp|P04066|FUCO_HUMAN	Tissue alpha-L-fucosidase	HUMAN	3	1.009	0.895	8.395	0.12	8.472	0.817	0.709	2.089	0.391	1.706	1.047	0.934	17.539	0.06	17.539
1517	2.77	3	11.11	sp|Q9Y2Z4|SYYM_HUMAN	Tyrosine--tRNA ligase, mitochondrial	HUMAN	3
1518	2.75	2.91	5.4	sp|Q13438|OS9_HUMAN	Protein OS-9	HUMAN	2	1.169	0.695	3.076	0.38	3.597	0.955	0.932	2.089	0.457	1.995	0.817	0.667	20.324	0.047	16.596
1519	2.74	4.88	12.84	sp|P00492|HPRT_HUMAN	Hypoxanthine-guanine phosphoribosyltransferase	HUMAN	3
1520	2.74	3.07	2.59	sp|O14936|CSKP_HUMAN	Peripheral plasma membrane protein CASK	HUMAN	3
1521	2.74	2.75	18.75	sp|P35268|RL22_HUMAN	60S ribosomal protein L22	HUMAN	4	1.419	0.325	2.089	0.679	2.965	1.148	0.572	2.089	0.55	2.399	1.169	0.568	6.486	0.18	7.586
1522	2.73	3.08	2.54	sp|P51692|STA5B_HUMAN	Signal transducer and activator of transcription 5B	HUMAN	2	1.117	0.816	2.109	0.53	2.333	1.019	0.95	2.089	0.488	2.128	1.528	0.468	2.109	0.724	3.192
1522	0	2.53	1.51	sp|P42229|STA5A_HUMAN	Signal transducer and activator of transcription 5A	HUMAN	1
1523	2.72	3.03	5.9	sp|Q13825|AUHM_HUMAN	Methylglutaconyl-CoA hydratase, mitochondrial	HUMAN	2
1524	2.72	2.81	5.05	sp|O75844|FACE1_HUMAN	CAAX prenyl protease 1 homolog	HUMAN	2	0.817	0.703	2.089	0.387	1.706	1.076	0.867	2.089	0.515	2.249	0.575	0.397	2.089	0.273	1.202
1525	2.72	2.73	25.53	sp|P56134|ATPK_HUMAN	ATP synthase subunit f, mitochondrial	HUMAN	6	0.586	0.406	2.089	0.278	1.225	1.355	0.567	2.089	0.649	2.858	0.492	0.326	2.109	0.236	1.038
1526	2.71	2.81	4.8	sp|Q13740|CD166_HUMAN	CD166 antigen	HUMAN	2
1527	2.71	2.79	8.87	sp|Q15041|AR6P1_HUMAN	ADP-ribosylation factor-like protein 6-interacting protein 1	HUMAN	3	0.608	0.432	2.109	0.291	1.282	2.014	0.32	2.089	0.964	4.246	0.973	0.975	2.089	0.466	2.032
1528	2.71	2.74	9.52	sp|O00217|NDUS8_HUMAN	NADH dehydrogenase [ubiquinone] iron-sulfur protein 8, mitochondrial	HUMAN	3	1.127	0.794	2.089	0.54	2.355	0.586	0.409	2.109	0.281	1.236	0.603	0.426	2.109	0.288	1.271
1529	2.7	2.75	23.45	sp|P62841|RS15_HUMAN	40S ribosomal protein S15	HUMAN	3
1530	2.69	3.34	1.8	sp|Q02952|AKA12_HUMAN	A-kinase anchor protein 12	HUMAN	2	1.343	0.533	21.281	0.063	22.284	1.556	0.411	22.491	0.069	24.21	1.159	0.723	20.137	0.058	20.324
1531	2.68	2.71	8.5	sp|Q9NWU1|OXSM_HUMAN	3-oxoacyl-[acyl-carrier-protein] synthase, mitochondrial	HUMAN	2	0.661	0.487	2.089	0.316	1.38	0.483	0.316	2.089	0.229	1.009	1.047	0.914	2.089	0.501	2.188
1532	2.68	2.69	24.27	sp|P82909|RT36_HUMAN	28S ribosomal protein S36, mitochondrial	HUMAN	2	1.067	0.61	2.754	0.387	2.938	1.019	0.812	1.432	0.711	1.459	0.718	0.421	4.365	0.163	3.133
1533	2.68	2.68	21.71	sp|O95168|NDUB4_HUMAN	NADH dehydrogenase [ubiquinone] 1 beta subcomplex subunit 4	HUMAN	2	2.089	0.306	2.089	1	4.406	1.148	0.776	2.089	0.55	2.399	0.855	0.768	2.089	0.409	1.786
1534	2.67	5.19	3	sp|Q9Y6Y8|S23IP_HUMAN	SEC23-interacting protein	HUMAN	3	1.086	0.85	7.943	0.137	8.63	1.445	0.518	19.588	0.074	21.281	1.585	0.445	6.792	0.233	11.066
1535	2.67	2.75	8.6	sp|Q96C86|DCPS_HUMAN	m7GpppX diphosphatase	HUMAN	2	1	0.983	2.089	0.479	2.089	0.871	0.791	2.089	0.413	1.82	1.343	0.582	2.089	0.643	2.805
1536	2.65	9.5	22.96	sp|P60891|PRPS1_HUMAN	Ribose-phosphate pyrophosphokinase 1	HUMAN	8	0.787	0.664	2.089	0.373	1.644	0.625	0.456	2.089	0.299	1.306	0.752	0.622	2.109	0.36	1.585
1536	0	6.29	13.52	sp|P21108|PRPS3_HUMAN	Ribose-phosphate pyrophosphokinase 3	HUMAN	4
1537	2.65	2.79	8.45	sp|Q9GZT9|EGLN1_HUMAN	Egl nine homolog 1	HUMAN	2	1.368	0.564	2.089	0.655	2.858	1.419	0.528	2.089	0.679	2.965	1.754	0.385	2.109	0.832	3.664
1538	2.64	2.66	10.66	sp|Q6UX53|MET7B_HUMAN	Methyltransferase-like protein 7B	HUMAN	2	0.398	0.624	4.786	0.086	1.905	1.888	0.505	1.585	1.191	3.664	1.803	0.415	3.076	0.586	7.112
1539	2.64	2.64	19.15	sp|P59666|DEF3_HUMAN	Neutrophil defensin 3	HUMAN	2	1.057	0.893	2.089	0.506	2.208	0.211	0.158	2.089	0.1	0.441	0.117	0.115	2.109	0.056	0.247
1539	0	2.64	19.15	sp|P59665|DEF1_HUMAN	Neutrophil defensin 1	HUMAN	2
1540	2.63	3.34	1.61	sp|P12270|TPR_HUMAN	Nucleoprotein TPR	HUMAN	3	2.78	0.231	2.109	1.318	5.808	1.77	0.377	2.089	0.847	3.733	5.058	0.15	2.089	2.421	10.666
1541	2.63	3.05	11	sp|P61086|UBE2K_HUMAN	Ubiquitin-conjugating enzyme E2 K	HUMAN	2
1542	2.63	2.67	13.31	sp|O75431|MTX2_HUMAN	Metaxin-2	HUMAN	2	0.78	0.656	2.109	0.373	1.644	1.127	0.796	2.089	0.54	2.355	1.271	0.636	2.089	0.608	2.655
1543	2.63	2.65	8.36	sp|O14828|SCAM3_HUMAN	Secretory carrier-associated membrane protein 3	HUMAN	2
1544	2.62	2.75	6.27	sp|P00734|THRB_HUMAN	Prothrombin	HUMAN	3	1.888	0.189	2.089	0.904	3.945	1.393	0.296	3.076	0.453	4.325	1.5	0.27	4.207	0.356	6.252
1545	2.62	2.66	35.96	sp|P06702|S10A9_HUMAN	Protein S100-A9	HUMAN	3	1.247	0.657	2.089	0.597	2.63	0.453	0.295	2.089	0.215	0.946	0.501	0.331	2.089	0.238	1.047
1546	2.61	2.72	5.1	sp|P00751|CFAB_HUMAN	Complement factor B	HUMAN	4	1.076	0.861	2.089	0.515	2.27	1.019	0.955	2.089	0.488	2.128	0.938	0.908	2.089	0.449	1.959
1547	2.6	3.29	2.6	sp|Q69YQ0|CYTSA_HUMAN	Cytospin-A	HUMAN	2	0.895	0.837	2.089	0.429	1.871	1.585	0.439	2.089	0.759	3.342	1.486	0.493	2.109	0.705	3.105
1547	0.01	1.68	1.31	sp|Q5M775|CYTSB_HUMAN	Cytospin-B	HUMAN	1
1548	2.6	2.68	22.39	sp|Q6UXV4|APOOL_HUMAN	Apolipoprotein O-like	HUMAN	3
1549	2.59	2.67	4.38	sp|O15371|EIF3D_HUMAN	Eukaryotic translation initiation factor 3 subunit D	HUMAN	3	0.752	0.264	12.706	0.061	9.55	0.938	0.658	4.365	0.215	4.093	1.067	0.834	16.144	0.066	16.293
1550	2.58	2.95	1.49	sp|O15320|CTGE5_HUMAN	Cutaneous T-cell lymphoma-associated antigen 5	HUMAN	1	0.847	0.478	1.995	0.425	1.69	0.912	0.687	1.528	0.597	1.393	0.817	0.338	2.965	0.275	2.421
1550	0.03	2.36	1.61	sp|Q96RT6|CTGE2_HUMAN	Protein cTAGE-2	HUMAN	1
1550	0	2.77	1.54	sp|A4FU28|CTGE9_HUMAN	Cutaneous T-cell lymphoma-associated antigen 9	HUMAN	1
1551	2.58	2.77	12.05	sp|P55327|TPD52_HUMAN	Tumor protein D52	HUMAN	2
1552	2.58	2.62	5.3	sp|Q03426|KIME_HUMAN	Mevalonate kinase	HUMAN	2	1.057	0.872	2.089	0.506	2.208	0.855	0.705	4.699	0.182	4.018	0.787	0.575	2.089	0.377	1.644
1553	2.57	2.74	7.26	sp|Q8NI60|ADCK3_HUMAN	Chaperone activity of bc1 complex-like, mitochondrial	HUMAN	3	1.169	0.743	2.089	0.56	2.443	1.69	0.403	2.109	0.802	3.532	1.18	0.732	2.089	0.565	2.466
1554	2.56	3	12.71	sp|Q15493|RGN_HUMAN	Regucalcin	HUMAN	3
1555	2.56	2.95	4.18	sp|Q13045|FLII_HUMAN	Protein flightless-1 homolog	HUMAN	4
1556	2.56	2.75	6.41	sp|Q9Y2Z9|COQ6_HUMAN	Ubiquinone biosynthesis monooxygenase COQ6	HUMAN	2
1557	2.52	2.56	23.79	sp|Q13907|IDI1_HUMAN	Isopentenyl-diphosphate Delta-isomerase 1	HUMAN	5	1.57	0.446	2.089	0.752	3.311	1.247	0.667	2.109	0.592	2.606	0.78	0.654	2.109	0.373	1.644
1558	2.52	2.52	12.82	sp|P49207|RL34_HUMAN	60S ribosomal protein L34	HUMAN	2	2.148	0.52	4.571	0.47	12.706	3.733	0.256	5.012	0.745	24.434	5.058	0.199	3.908	1.294	35.318
1559	2.51	2.93	2.71	sp|P42226|STAT6_HUMAN	Signal transducer and activator of transcription 6	HUMAN	2
1560	2.51	2.67	4.77	sp|Q8TCT9|HM13_HUMAN	Minor histocompatibility antigen H13	HUMAN	2
1561	2.51	2.52	17.89	sp|Q9BRA2|TXD17_HUMAN	Thioredoxin domain-containing protein 17	HUMAN	3	1.202	0.915	3.133	0.384	3.945	1.722	0.553	4.446	0.387	7.727	1.419	0.661	4.446	0.319	6.368
1562	2.5	3.15	19.02	sp|P63208|SKP1_HUMAN	S-phase kinase-associated protein 1	HUMAN	5	1.159	0.754	2.089	0.555	2.421	1.585	0.44	2.089	0.759	3.342	0.938	0.914	2.089	0.449	1.959
1563	2.5	2.65	9.87	sp|Q8TAT6|NPL4_HUMAN	Nuclear protein localization protein 4 homolog	HUMAN	3
1564	2.5	2.65	22.7	sp|Q86Y39|NDUAB_HUMAN	NADH dehydrogenase [ubiquinone] 1 alpha subcomplex subunit 11	HUMAN	2
1565	2.5	2.59	1.99	sp|Q5SSJ5|HP1B3_HUMAN	Heterochromatin protein 1-binding protein 3	HUMAN	1	0.673	0.471	3.133	0.213	2.109	0.501	0.302	8.241	0.061	4.13	0.254	0.148	10.965	0.033	2.78
1566	2.49	3	8.08	sp|A0MZ66|SHOT1_HUMAN	Shootin-1	HUMAN	5	1.294	0.616	2.089	0.619	2.729	1.629	0.427	2.109	0.773	3.404	2.858	0.226	2.109	1.355	5.97
1567	2.49	2.65	16.26	sp|Q15717|ELAV1_HUMAN	ELAV-like protein 1	HUMAN	5
1568	2.49	2.54	6	sp|P11279|LAMP1_HUMAN	Lysosome-associated membrane glycoprotein 1	HUMAN	3	1.393	0.545	2.089	0.667	2.911	0.964	0.962	2.089	0.461	2.014	1.6	0.438	2.089	0.766	3.342
1569	2.48	2.9	4.76	sp|O00541|PESC_HUMAN	Pescadillo homolog	HUMAN	2	1.047	0.905	2.089	0.501	2.188	0.929	0.891	2.089	0.445	1.941	1.38	0.554	2.089	0.661	2.884
1570	2.48	2.8	4.22	sp|Q9UBT7|CTNL1_HUMAN	Alpha-catulin	HUMAN	2
1571	2.48	2.48	22.62	sp|Q71UM5|RS27L_HUMAN	40S ribosomal protein S27-like	HUMAN	3	0.817	0.757	4.406	0.187	3.597	1.038	0.553	4.446	0.233	4.613	1.871	0.342	4.487	0.417	8.472
1572	2.47	2.65	7.01	sp|Q9H3P7|GCP60_HUMAN	Golgi resident protein GCP60	HUMAN	2
1573	2.47	2.54	4.08	sp|Q8IV08|PLD3_HUMAN	Phospholipase D3	HUMAN	3
1574	2.47	2.53	20	sp|Q9Y3U8|RL36_HUMAN	60S ribosomal protein L36	HUMAN	3	2.109	0.304	2.089	1.009	4.446	2.148	0.298	2.089	1.028	4.529	2.399	0.264	2.089	1.148	5.058
1575	2.47	2.5	26.26	sp|Q9H6K4|OPA3_HUMAN	Optic atrophy 3 protein	HUMAN	4
1576	2.46	2.6	8.3	sp|Q6PHW0|IYD1_HUMAN	Iodotyrosine dehalogenase 1	HUMAN	2
1577	2.46	2.52	40.45	sp|O75531|BAF_HUMAN	Barrier-to-autointegration factor	HUMAN	2	1.18	0.465	1.445	0.817	1.722	0.871	0.415	2.831	0.299	2.466	1.5	0.336	1.445	1.038	2.249
1578	2.46	2.46	4.74	sp|P04839|CY24B_HUMAN	Cytochrome b-245 heavy chain	HUMAN	2	1.086	0.848	2.089	0.52	2.27	1.038	0.926	2.089	0.497	2.168	0.738	0.592	2.109	0.353	1.556
1579	2.45	2.6	3.63	sp|Q8IZL8|PELP1_HUMAN	Proline-, glutamic acid- and leucine-rich protein 1	HUMAN	3
1580	2.45	2.58	14.54	sp|Q9NX63|CHCH3_HUMAN	Coiled-coil-helix-coiled-coil-helix domain-containing protein 3, mitochondrial	HUMAN	3
1581	2.45	2.51	9.12	sp|Q9UK22|FBX2_HUMAN	F-box only protein 2	HUMAN	2	0.92	0.882	2.089	0.441	1.923	2.355	0.269	2.089	1.127	4.966	2.679	0.239	2.109	1.271	5.598
1582	2.45	2.47	8.43	sp|Q9BYD1|RM13_HUMAN	39S ribosomal protein L13, mitochondrial	HUMAN	1	0.912	0.861	2.089	0.433	1.905	1.542	0.464	2.109	0.731	3.221	2.559	0.248	2.089	1.225	5.395
1583	2.45	2.46	30.28	sp|Q14019|COTL1_HUMAN	Coactosin-like protein	HUMAN	2	1.057	0.9	2.089	0.506	2.208	1.057	0.901	2.089	0.506	2.208	0.738	0.589	2.089	0.353	1.542
1584	2.44	2.58	11.43	sp|P56537|IF6_HUMAN	Eukaryotic translation initiation factor 6	HUMAN	4	0.692	0.488	1.69	0.406	1.169	1	0.863	1.82	0.55	1.82	0.847	0.765	1.38	0.614	1.169
1585	2.44	2.57	4.88	sp|O60568|PLOD3_HUMAN	Procollagen-lysine,2-oxoglutarate 5-dioxygenase 3	HUMAN	3	1.057	0.902	2.089	0.506	2.208	1.169	0.741	2.089	0.56	2.466	0.54	0.366	2.109	0.258	1.138
1586	2.43	2.88	8.61	sp|Q13347|EIF3I_HUMAN	Eukaryotic translation initiation factor 3 subunit I	HUMAN	2	0.929	0.869	2.291	0.406	2.128	0.832	0.698	6.792	0.121	5.649	0.705	0.526	7.112	0.099	5.012
1587	2.43	2.66	7.78	sp|Q13895|BYST_HUMAN	Bystin	HUMAN	2
1588	2.43	2.61	2.53	sp|O60832|DKC1_HUMAN	H/ACA ribonucleoprotein complex subunit 4	HUMAN	1	0.52	0.349	2.109	0.249	1.096	0.794	0.669	2.089	0.377	1.66	0.705	0.548	2.109	0.337	1.486
1589	2.41	4.58	19.53	sp|P61020|RAB5B_HUMAN	Ras-related protein Rab-5B	HUMAN	4	0.745	0.6	2.089	0.356	1.556	0.92	0.88	2.089	0.441	1.923	0.565	0.386	2.089	0.268	1.18
1590	2.38	2.5	7.69	sp|P53990|IST1_HUMAN	IST1 homolog	HUMAN	2	5.248	0.629	4.487	1.169	23.335	5.702	0.545	4.487	1.271	25.351	5.649	0.253	4.446	1.271	25.119
1591	2.38	2.46	6.7	sp|Q99829|CPNE1_HUMAN	Copine-1	HUMAN	3
1592	2.38	2.41	6.42	sp|Q9H8Y8|GORS2_HUMAN	Golgi reassembly-stacking protein 2	HUMAN	2	0.809	0.694	2.089	0.387	1.69	0.839	0.739	2.089	0.402	1.754	1.086	0.86	2.089	0.52	2.27
1593	2.37	2.56	9.68	sp|P46459|NSF_HUMAN	Vesicle-fusing ATPase	HUMAN	4	1.432	0.521	2.089	0.685	2.992	1.148	0.771	2.089	0.55	2.399	2.421	0.262	2.089	1.159	5.058
1594	2.37	2.38	13.07	sp|Q5BJF2|TMM97_HUMAN	Transmembrane protein 97	HUMAN	2	0.929	0.896	1.202	0.773	1.117	0.78	0.454	1.236	0.625	0.964	0.457	0.143	1.556	0.273	0.711
1595	2.36	2.8	2.75	sp|Q03169|TNAP2_HUMAN	Tumor necrosis factor alpha-induced protein 2	HUMAN	2
1596	2.36	2.39	8.91	sp|Q63HM1|KFA_HUMAN	Kynurenine formamidase	HUMAN	2	0.955	0.755	2.208	0.433	2.109	1.368	0.598	1.754	0.78	2.421	1.486	0.694	4.446	0.334	6.607
1597	2.34	3.04	1.92	sp|P29144|TPP2_HUMAN	Tripeptidyl-peptidase 2	HUMAN	2	0.649	0.503	9.55	0.07	6.194	0.107	0.099	32.509	0.017	3.467	1.514	0.496	2.128	0.711	3.192
1598	2.34	2.51	3.66	sp|Q9Y282|ERGI3_HUMAN	Endoplasmic reticulum-Golgi intermediate compartment protein 3	HUMAN	1	0.766	0.633	2.089	0.366	1.6	0.839	0.739	2.089	0.398	1.754	0.759	0.624	2.109	0.363	1.6
1599	2.34	2.45	5.45	sp|P02765|FETUA_HUMAN	Alpha-2-HS-glycoprotein	HUMAN	2	1.585	0.444	2.109	0.752	3.311	2.704	0.236	2.089	1.294	5.702	2.489	0.256	2.109	1.18	5.2
1600	2.34	2.42	4.31	sp|Q8N159|NAGS_HUMAN	N-acetylglutamate synthase, mitochondrial	HUMAN	2
1601	2.34	2.4	12.76	sp|Q9BVC6|TM109_HUMAN	Transmembrane protein 109	HUMAN	3
1602	2.33	2.68	3.98	sp|Q9UJ83|HACL1_HUMAN	2-hydroxyacyl-CoA lyase 1	HUMAN	2	1.343	0.617	4.786	0.281	6.427	1.675	0.406	2.109	0.794	3.499	1.5	0.513	4.169	0.36	6.194
1603	2.33	2.38	8.64	sp|O60493|SNX3_HUMAN	Sorting nexin-3	HUMAN	1	0.711	0.61	2.559	0.258	1.82	0.643	0.854	2.582	0.172	1.66	1.117	0.717	2.512	0.445	2.858
1604	2.33	2.36	10.04	sp|Q96GQ5|CP058_HUMAN	UPF0420 protein C16orf58	HUMAN	4
1605	2.32	3.58	1.61	sp|Q7Z478|DHX29_HUMAN	ATP-dependent RNA helicase DHX29	HUMAN	2
1606	2.32	2.33	5.91	sp|P11117|PPAL_HUMAN	Lysosomal acid phosphatase	HUMAN	2	0.685	0.522	2.109	0.328	1.445	1.445	0.514	2.109	0.685	3.02	1.318	0.601	2.089	0.631	2.754
1607	2.31	11.46	15.84	sp|Q13310|PABP4_HUMAN	Polyadenylate-binding protein 4	HUMAN	11	1.318	0.59	1.514	0.871	1.995	1.38	0.577	1.542	0.895	2.128	1.159	0.947	2.559	0.453	2.965
1608	2.31	2.34	8.75	sp|P14678|RSMB_HUMAN	Small nuclear ribonucleoprotein-associated proteins B and B'	HUMAN	3	1.644	0.417	2.089	0.787	3.467	0.955	0.942	2.089	0.457	1.995	0.855	0.767	2.089	0.409	1.786
1608	0	2.34	8.75	sp|P63162|RSMN_HUMAN	Small nuclear ribonucleoprotein-associated protein N	HUMAN	3
1608	0	2.12	1.22	sp|Q92611|EDEM1_HUMAN	ER degradation-enhancing alpha-mannosidase-like 1	HUMAN	2
1609	2.3	2.47	16.16	sp|Q04323|UBXN1_HUMAN	UBX domain-containing protein 1	HUMAN	2
1610	2.3	2.41	10.51	sp|P62917|RL8_HUMAN	60S ribosomal protein L8	HUMAN	4	0.78	0.408	3.436	0.227	2.679	1.067	0.764	2.291	0.466	2.443	0.982	0.999	2.07	0.474	2.032
1611	2.3	2.32	12.24	sp|Q99735|MGST2_HUMAN	Microsomal glutathione S-transferase 2	HUMAN	2
1612	2.29	4.75	14.06	sp|P62753|RS6_HUMAN	40S ribosomal protein S6	HUMAN	5	1.148	0.545	1.38	0.832	1.585	0.955	0.886	1.614	0.592	1.542	0.955	0.917	2.559	0.373	2.443
1613	2.29	2.67	3.9	sp|Q8N490|PNKD_HUMAN	Probable hydrolase PNKD	HUMAN	1
1614	2.28	2.42	5.76	sp|Q9HB90|RRAGC_HUMAN	Ras-related GTP-binding protein C	HUMAN	2	1.445	0.504	2.312	0.625	3.342	1.259	0.646	2.704	0.466	3.404	0.718	0.583	7.943	0.09	5.702
1615	2.28	2.35	25.71	sp|Q9UKR5|ERG28_HUMAN	Probable ergosterol biosynthetic protein 28	HUMAN	5	0.946	0.926	2.089	0.453	1.977	0.809	0.692	2.089	0.387	1.69	0.752	0.61	2.089	0.36	1.57
1616	2.28	2.32	13.2	sp|P05026|AT1B1_HUMAN	Sodium/potassium-transporting ATPase subunit beta-1	HUMAN	3	0.275	0.189	2.109	0.132	0.581	1.432	0.523	2.109	0.679	2.992	0.938	0.914	2.089	0.449	1.959
1617	2.27	2.44	3.79	sp|Q9Y5L0|TNPO3_HUMAN	Transportin-3	HUMAN	3	1.028	0.944	2.089	0.492	2.148	0.637	0.46	2.089	0.305	1.33	1.019	0.95	2.089	0.488	2.128
1618	2.27	2.38	3.68	sp|Q10471|GALT2_HUMAN	Polypeptide N-acetylgalactosaminyltransferase 2	HUMAN	2
1619	2.26	2.57	2.3	sp|Q9UIA9|XPO7_HUMAN	Exportin-7	HUMAN	2
1620	2.26	2.49	9.97	sp|Q8NBU5|ATAD1_HUMAN	ATPase family AAA domain-containing protein 1	HUMAN	3
1621	2.26	2.34	7.49	sp|Q9NZL9|MAT2B_HUMAN	Methionine adenosyltransferase 2 subunit beta	HUMAN	1	1.472	0.494	2.089	0.705	3.105	1.096	0.844	2.109	0.52	2.291	2.559	0.249	2.089	1.225	5.346
1622	2.25	2.41	3.4	sp|Q13620|CUL4B_HUMAN	Cullin-4B	HUMAN	3	0.759	0.614	2.089	0.36	1.585	0.731	0.581	2.089	0.35	1.528	0.441	0.286	2.089	0.211	0.92
1623	2.25	2.35	22.02	sp|Q9GZT3|SLIRP_HUMAN	SRA stem-loop-interacting RNA-binding protein, mitochondrial	HUMAN	2	0.57	0.346	2.109	0.273	1.202	0.955	0.932	2.089	0.457	1.995	0.319	0.141	28.84	0.028	9.204
1624	2.24	2.89	1.1	sp|P78344|IF4G2_HUMAN	Eukaryotic translation initiation factor 4 gamma 2	HUMAN	3
1625	2.24	2.26	18.52	sp|P09455|RET1_HUMAN	Retinol-binding protein 1	HUMAN	3
1626	2.23	2.27	5.07	sp|P08571|CD14_HUMAN	Monocyte differentiation antigen CD14	HUMAN	2	0.904	0.853	2.089	0.433	1.888	1.445	0.508	2.089	0.692	3.048	1.318	0.594	2.089	0.631	2.78
1627	2.22	4.46	10.7	sp|O95292|VAPB_HUMAN	Vesicle-associated membrane protein-associated protein B/C	HUMAN	4	0.794	0.597	20.512	0.046	16.293	1.057	0.834	19.409	0.054	19.409	1.202	0.625	20.512	0.059	20.893
1628	2.22	2.55	2.6	sp|O43592|XPOT_HUMAN	Exportin-T	HUMAN	2
1629	2.22	2.39	6.51	sp|Q9Y223|GLCNE_HUMAN	Bifunctional UDP-N-acetylglucosamine 2-epimerase/N-acetylmannosamine kinase	HUMAN	3
1630	2.22	2.32	8.23	sp|P27216|ANX13_HUMAN	Annexin A13	HUMAN	2
1631	2.21	2.35	6.41	sp|P53041|PPP5_HUMAN	Serine/threonine-protein phosphatase 5	HUMAN	2
1632	2.21	2.27	5.51	sp|Q9NTG7|SIR3_HUMAN	NAD-dependent protein deacetylase sirtuin-3, mitochondrial	HUMAN	2
1633	2.2	2.39	2.08	sp|Q14677|EPN4_HUMAN	Clathrin interactor 1	HUMAN	2	0.847	0.753	2.089	0.402	1.77	0.592	0.414	2.109	0.283	1.247	0.394	0.255	2.089	0.187	0.824
1634	2.2	2.3	3.4	sp|P49888|ST1E1_HUMAN	Estrogen sulfotransferase	HUMAN	1	1.028	0.946	2.089	0.492	2.148	0.991	0.997	2.089	0.474	2.07	0.794	0.675	2.089	0.38	1.66
1635	2.2	2.23	7.65	sp|Q13185|CBX3_HUMAN	Chromobox protein homolog 3	HUMAN	1	1.076	0.863	2.089	0.515	2.249	1.117	0.798	19.055	0.059	19.231	1.406	0.52	3.105	0.453	4.365
1636	2.2	2.21	14.95	sp|Q9Y619|ORNT1_HUMAN	Mitochondrial ornithine transporter 1	HUMAN	5	1.076	0.856	2.089	0.515	2.249	1.585	0.429	4.365	0.363	6.982	0.631	0.483	4.742	0.132	2.992
1637	2.19	2.33	1.5	sp|Q96AQ6|PBIP1_HUMAN	Pre-B-cell leukemia transcription factor-interacting protein 1	HUMAN	1
1638	2.19	2.33	11.41	sp|P48728|GCST_HUMAN	Aminomethyltransferase, mitochondrial	HUMAN	3
1639	2.19	2.29	4.17	sp|P10619|PPGB_HUMAN	Lysosomal protective protein	HUMAN	3	0.759	0.619	2.089	0.363	1.585	1.076	0.871	2.089	0.515	2.249	0.929	0.896	2.089	0.445	1.941
1640	2.19	2.29	3.18	sp|O75381|PEX14_HUMAN	Peroxisomal membrane protein PEX14	HUMAN	2
1641	2.18	2.33	2.84	sp|P41250|SYG_HUMAN	Glycine--tRNA ligase	HUMAN	1	0.982	0.983	2.089	0.47	2.051	0.824	0.723	2.089	0.394	1.722	1.432	0.518	2.089	0.685	2.992
1642	2.18	2.25	11.72	sp|Q9BUP0|EFHD1_HUMAN	EF-hand domain-containing protein D1	HUMAN	2
1643	2.18	2.19	8.4	sp|P61769|B2MG_HUMAN	Beta-2-microglobulin	HUMAN	1	1.38	0.713	2.291	0.603	4.406	1.432	0.754	2.805	0.511	4.786	0.34	0.259	3.048	0.033	1.038
1644	2.17	5.15	2.5	sp|O95342|ABCBB_HUMAN	Bile salt export pump	HUMAN	2	0.871	0.697	5.2	0.167	4.529	0.802	0.558	2.089	0.384	1.675	0.78	0.471	16.596	0.055	12.942
1645	2.17	2.68	3.09	sp|P09543|CN37_HUMAN	2',3'-cyclic-nucleotide 3'-phosphodiesterase	HUMAN	1
1646	2.17	2.4	2.3	sp|Q9Y2W1|TR150_HUMAN	Thyroid hormone receptor-associated protein 3	HUMAN	2	1.067	0.88	2.089	0.511	2.228	0.461	0.302	2.109	0.221	0.973	1.77	0.38	2.109	0.839	3.698
1647	2.17	2.27	10.64	sp|O75915|PRAF3_HUMAN	PRA1 family protein 3	HUMAN	2	1.318	0.598	2.089	0.631	2.78	0.973	0.969	2.089	0.466	2.032	1.419	0.524	2.089	0.679	2.992
1648	2.17	2.25	5.52	sp|Q13492|PICAL_HUMAN	Phosphatidylinositol-binding clathrin assembly protein	HUMAN	2
1649	2.17	2.21	6.76	sp|P46776|RL27A_HUMAN	60S ribosomal protein L27a	HUMAN	2	0.832	0.666	2.831	0.294	2.355	0.964	0.901	11.169	0.086	10.765	0.655	0.39	2.089	0.31	1.368
1650	2.17	2.17	9.82	sp|O75936|BODG_HUMAN	Gamma-butyrobetaine dioxygenase	HUMAN	3
1651	2.16	2.3	2.9	sp|Q13148|TADBP_HUMAN	TAR DNA-binding protein 43	HUMAN	1	0.824	0.721	2.089	0.394	1.722	1.148	0.775	2.089	0.55	2.399	0.466	0.305	2.109	0.223	0.982
1652	2.16	2.29	1.66	sp|Q9UID3|VPS51_HUMAN	Vacuolar protein sorting-associated protein 51 homolog	HUMAN	1
1653	2.16	2.18	12.97	sp|P14209|CD99_HUMAN	CD99 antigen	HUMAN	2
1654	2.15	4.33	8.13	sp|Q9Y277|VDAC3_HUMAN	Voltage-dependent anion-selective channel protein 3	HUMAN	2	1.368	0.559	2.089	0.655	2.884	1.528	0.467	2.089	0.731	3.192	0.745	0.603	2.109	0.356	1.57
1655	2.15	2.28	2.04	sp|Q13363|CTBP1_HUMAN	C-terminal-binding protein 1	HUMAN	1	1.138	0.778	2.089	0.545	2.377	1.009	0.974	2.089	0.483	2.109	0.912	0.868	2.089	0.437	1.905
1655	0	2.16	2.02	sp|P56545|CTBP2_HUMAN	C-terminal-binding protein 2	HUMAN	1
1656	2.14	2.74	7.35	sp|Q08380|LG3BP_HUMAN	Galectin-3-binding protein	HUMAN	3	0.488	0.339	2.089	0.231	1.019	0.614	0.504	3.281	0.185	2.014	0.387	0.244	2.089	0.184	0.809
1657	2.14	2.34	6.67	sp|Q9H1K4|GHC2_HUMAN	Mitochondrial glutamate carrier 2	HUMAN	5	1.419	0.531	2.109	0.673	2.965	0.409	0.266	2.109	0.196	0.863	0.912	0.874	2.109	0.437	1.923
1658	2.14	2.33	6.83	sp|Q9Y305|ACOT9_HUMAN	Acyl-coenzyme A thioesterase 9, mitochondrial	HUMAN	2
1659	2.14	2.27	11.26	sp|O95372|LYPA2_HUMAN	Acyl-protein thioesterase 2	HUMAN	2	0.879	0.809	2.089	0.421	1.837	1.067	0.886	2.089	0.511	2.228	1.614	0.431	2.089	0.773	3.373
1660	2.14	2.23	3	sp|Q13685|AAMP_HUMAN	Angio-associated migratory cell protein	HUMAN	1
1661	2.14	2.14	16.44	sp|Q8NI22|MCFD2_HUMAN	Multiple coagulation factor deficiency protein 2	HUMAN	2	0.863	0.702	19.953	0.048	17.219	0.724	0.701	6.918	0.105	5.012	1.028	0.956	19.231	0.053	19.055
1662	2.13	2.88	1.01	sp|Q15643|TRIPB_HUMAN	Thyroid receptor-interacting protein 11	HUMAN	1	0.946	0.921	2.089	0.453	1.977	0.731	0.579	2.089	0.35	1.528	1.614	0.428	2.089	0.773	3.404
1663	2.13	2.46	1.95	sp|P07332|FES_HUMAN	Tyrosine-protein kinase Fes/Fps	HUMAN	1
1664	2.13	2.39	3.65	sp|Q9Y263|PLAP_HUMAN	Phospholipase A-2-activating protein	HUMAN	2
1665	2.13	2.26	13.54	sp|P43897|EFTS_HUMAN	Elongation factor Ts, mitochondrial	HUMAN	2
1666	2.13	2.23	4.38	sp|Q9NR56|MBNL1_HUMAN	Muscleblind-like protein 1	HUMAN	2
1666	0	2.19	4.56	sp|Q5VZF2|MBNL2_HUMAN	Muscleblind-like protein 2	HUMAN	2
1667	2.13	2.21	8.18	sp|Q13501|SQSTM_HUMAN	Sequestosome-1	HUMAN	3	0.773	0.645	2.109	0.37	1.629	0.794	0.677	2.089	0.38	1.66	1.076	0.873	2.089	0.515	2.249
1668	2.13	2.2	3.38	sp|Q96GD0|PLPP_HUMAN	Pyridoxal phosphate phosphatase	HUMAN	1	1.318	0.599	2.089	0.631	2.754	0.991	0.993	2.089	0.474	2.07	1.213	0.693	2.089	0.581	2.535
1669	2.13	2.13	15.85	sp|O14949|QCR8_HUMAN	Cytochrome b-c1 complex subunit 8	HUMAN	2	0.377	0.198	4.13	0.031	1.556	0.535	0.518	4.966	0.095	2.655	0.92	0.868	3.373	0.263	3.105
1670	2.12	2.33	8.58	sp|O95497|VNN1_HUMAN	Pantetheinase	HUMAN	3	2.291	0.279	2.109	1.086	4.786	6.918	0.127	2.109	3.281	14.588	6.607	0.13	2.109	3.133	13.932
1671	2.12	2.3	3.32	sp|Q06787|FMR1_HUMAN	Fragile X mental retardation protein 1	HUMAN	2
1672	2.12	2.24	7.07	sp|P35813|PPM1A_HUMAN	Protein phosphatase 1A	HUMAN	3
1673	2.12	2.15	15.58	sp|P56556|NDUA6_HUMAN	NADH dehydrogenase [ubiquinone] 1 alpha subcomplex subunit 6	HUMAN	2	1.038	0.871	1.38	0.752	1.432	0.946	0.928	1.38	0.685	1.306	0.863	0.804	1.888	0.457	1.629
1674	2.12	2.12	9.38	sp|P13987|CD59_HUMAN	CD59 glycoprotein	HUMAN	4
1675	2.11	2.55	2.47	sp|Q63ZY3|KANK2_HUMAN	KN motif and ankyrin repeat domain-containing protein 2	HUMAN	2
1676	2.11	2.33	6.98	sp|O75351|VPS4B_HUMAN	Vacuolar protein sorting-associated protein 4B	HUMAN	2	1.047	0.81	2.109	0.497	2.188	0.982	0.973	18.88	0.052	18.535	1.096	0.653	10.093	0.109	11.066
1677	2.11	2.31	1.92	sp|P42285|SK2L2_HUMAN	Superkiller viralicidic activity 2-like 2	HUMAN	2
1678	2.11	2.3	3.56	sp|P13674|P4HA1_HUMAN	Prolyl 4-hydroxylase subunit alpha-1	HUMAN	1
1679	2.11	2.28	13.03	sp|Q9UHY7|ENOPH_HUMAN	Enolase-phosphatase E1	HUMAN	2
1680	2.11	2.17	8.57	sp|O43181|NDUS4_HUMAN	NADH dehydrogenase [ubiquinone] iron-sulfur protein 4, mitochondrial	HUMAN	2	0.938	0.737	1.406	0.661	1.318	0.809	0.533	1.629	0.492	1.318	0.429	0.107	1.738	0.2	0.745
1681	2.11	2.16	7.98	sp|Q15654|TRIP6_HUMAN	Thyroid receptor-interacting protein 6	HUMAN	2	1.459	0.506	2.089	0.698	3.048	1.191	0.723	2.089	0.57	2.489	1.486	0.485	2.089	0.711	3.133
1682	2.11	2.12	14.74	sp|Q9Y5L4|TIM13_HUMAN	Mitochondrial import inner membrane translocase subunit Tim13	HUMAN	3
1683	2.1	2.69	2.43	sp|Q86TI2|DPP9_HUMAN	Dipeptidyl peptidase 9	HUMAN	1	0.946	0.928	7.047	0.134	6.668	0.745	0.576	3.342	0.223	2.489	1.019	0.954	2.089	0.488	2.128
1684	2.1	2.27	4.07	sp|P36955|PEDF_HUMAN	Pigment epithelium-derived factor	HUMAN	1	1.096	0.84	2.089	0.525	2.291	0.631	0.454	2.089	0.302	1.318	1.019	0.955	2.089	0.488	2.128
1685	2.1	2.27	32.94	sp|P61960|UFM1_HUMAN	Ubiquitin-fold modifier 1	HUMAN	1	1.738	0.387	2.089	0.832	3.664	1.368	0.562	2.089	0.655	2.858	1.706	0.397	2.089	0.817	3.565
1686	2.1	2.25	4.13	sp|Q92575|UBXN4_HUMAN	UBX domain-containing protein 4	HUMAN	1	1.028	0.922	1.38	0.745	1.419	0.863	0.795	3.565	0.242	3.076	1.159	0.818	2.377	0.488	2.754
1687	2.1	2.24	3.19	sp|Q9NRZ7|PLCC_HUMAN	1-acyl-sn-glycerol-3-phosphate acyltransferase gamma	HUMAN	1	1.406	0.536	2.089	0.673	2.938	0.649	0.472	2.089	0.308	1.355	1.66	0.412	2.089	0.794	3.499
1688	2.1	2.14	2.71	sp|Q96RF0|SNX18_HUMAN	Sorting nexin-18	HUMAN	1	0.929	0.839	12.942	0.072	12.023	0.938	0.815	19.231	0.051	18.03	0.817	0.574	4.246	0.192	3.467
1689	2.1	2.1	9.82	sp|Q9Y3B3|TMED7_HUMAN	Transmembrane emp24 domain-containing protein 7	HUMAN	3	0.879	0.813	2.089	0.421	1.837	0.832	0.735	2.089	0.398	1.738	0.488	0.322	2.109	0.233	1.028
1690	2.09	3.47	4.37	sp|P35637|FUS_HUMAN	RNA-binding protein FUS	HUMAN	2	0.802	0.68	2.089	0.384	1.675	1.019	0.96	2.089	0.488	2.128	1.117	0.812	2.089	0.535	2.333
1690	0	3.47	3.88	sp|Q92804|RBP56_HUMAN	TATA-binding protein-associated factor 2N	HUMAN	2
1691	2.09	2.45	0.85	sp|Q12873|CHD3_HUMAN	Chromodomain-helicase-DNA-binding protein 3	HUMAN	1	0.57	0.539	10	0.057	5.702	0.581	0.581	12.246	0.052	7.112	0.56	0.545	12.589	0.051	7.047
1691	0.04	2.42	1.31	sp|Q14839|CHD4_HUMAN	Chromodomain-helicase-DNA-binding protein 4	HUMAN	2
1692	2.09	2.29	2.38	sp|P19838|NFKB1_HUMAN	Nuclear factor NF-kappa-B p105 subunit	HUMAN	1
1693	2.09	2.27	4.14	sp|Q96BH1|RNF25_HUMAN	E3 ubiquitin-protein ligase RNF25	HUMAN	1	0.766	0.629	2.089	0.366	1.6	1.486	0.487	2.089	0.711	3.105	1.18	0.737	2.089	0.565	2.466
1694	2.09	2.18	13.08	sp|Q15121|PEA15_HUMAN	Astrocytic phosphoprotein PEA-15	HUMAN	2	1.247	0.587	20.701	0.06	21.281	1.107	0.725	19.77	0.056	19.77	1.009	0.908	3.597	0.281	3.631
1695	2.09	2.17	6.7	sp|Q9BV79|MECR_HUMAN	Trans-2-enoyl-CoA reductase, mitochondrial	HUMAN	2
1696	2.09	2.12	10	sp|Q9NWV4|CA123_HUMAN	UPF0587 protein C1orf123	HUMAN	1	1.169	0.791	1.888	0.619	2.291	1	0.991	1.786	0.56	1.82	1.086	0.877	2.377	0.457	2.606
1697	2.08	6.46	2.99	sp|O15397|IPO8_HUMAN	Importin-8	HUMAN	3
1698	2.08	2.69	21.59	sp|P80723|BASP1_HUMAN	Brain acid soluble protein 1	HUMAN	2
1699	2.08	2.46	1.37	sp|Q7Z460|CLAP1_HUMAN	CLIP-associating protein 1	HUMAN	2	0.955	0.947	2.109	0.457	2.014	0.863	0.78	2.089	0.413	1.803	0.973	0.967	2.089	0.466	2.032
1700	2.08	2.33	0.18	RRRRRsp|P78559|MAP1A_HUMAN	REVERSED Microtubule-associated protein 1A	HUMAN	1
1700	0.01	2.62	0.38	sp|O95271|TNKS1_HUMAN	Tankyrase-1	HUMAN	1
1700	0.01	2.4	0.84	RRRRRsp|Q9Y250|LZTS1_HUMAN	REVERSED Leucine zipper putative tumor suppressor 1	HUMAN	1
1700	0.01	2.23	1.29	RRRRRsp|O75781|PALM_HUMAN	REVERSED Paralemmin-1	HUMAN	1
1700	0.01	2.2	0.26	sp|Q96QU1|PCD15_HUMAN	Protocadherin-15	HUMAN	1
1700	0.01	2.09	1.15	sp|Q9H4F8|SMOC1_HUMAN	SPARC-related modular calcium-binding protein 1	HUMAN	1
1700	0	2.63	0.82	RRRRRsp|P21860|ERBB3_HUMAN	REVERSED Receptor tyrosine-protein kinase erbB-3	HUMAN	2
1700	0	2.53	1.86	sp|P08217|CEL2A_HUMAN	Chymotrypsin-like elastase family member 2A	HUMAN	1
1700	0	2.45	0.2	RRRRRsp|P46821|MAP1B_HUMAN	REVERSED Microtubule-associated protein 1B	HUMAN	1
1700	0	2.43	1.86	sp|P08218|CEL2B_HUMAN	Chymotrypsin-like elastase family member 2B	HUMAN	1
1700	0	2.36	0.43	sp|Q9H2K2|TNKS2_HUMAN	Tankyrase-2	HUMAN	1
1700	0	2.25	0.45	RRRRRsp|Q5T6F2|UBAP2_HUMAN	REVERSED Ubiquitin-associated protein 2	HUMAN	1
1700	0	2.14	0.17	sp|P35555|FBN1_HUMAN	Fibrillin-1	HUMAN	1
1700	0	2.1	0.87	sp|O75084|FZD7_HUMAN	Frizzled-7	HUMAN	1
1700	0	2.09	0.64	RRRRRsp|Q96JM7|LMBL3_HUMAN	REVERSED Lethal(3)malignant brain tumor-like protein 3	HUMAN	1
1700	0	2.05	0.11	sp|Q14517|FAT1_HUMAN	Protocadherin Fat 1	HUMAN	1
1700	0	2.05	1.12	sp|Q9H3U7|SMOC2_HUMAN	SPARC-related modular calcium-binding protein 2	HUMAN	1
1700	0	2.04	1.59	sp|P43365|MAGAC_HUMAN	Melanoma-associated antigen 12	HUMAN	1
1700	0	2.04	5.16	RRRRRsp|Q5JTB6|PLAC9_HUMAN	REVERSED Placenta-specific protein 9	HUMAN	1
1701	2.08	2.22	4.21	sp|Q9UBB4|ATX10_HUMAN	Ataxin-10	HUMAN	1
1702	2.08	2.17	6.2	sp|O95299|NDUAA_HUMAN	NADH dehydrogenase [ubiquinone] 1 alpha subcomplex subunit 10, mitochondrial	HUMAN	2	0.839	0.74	2.089	0.398	1.754	0.52	0.347	2.089	0.249	1.086	0.112	0.113	2.109	0.053	0.236
1703	2.08	2.17	3.7	sp|Q9H1E3|NUCKS_HUMAN	Nuclear ubiquitous casein and cyclin-dependent kinase substrate 1	HUMAN	1	0.904	0.853	2.089	0.433	1.888	1.038	0.92	2.089	0.497	2.168	1.117	0.816	2.089	0.535	2.333
1704	2.08	2.15	9.32	sp|O75348|VATG1_HUMAN	V-type proton ATPase subunit G 1	HUMAN	2
1705	2.08	2.13	14.04	sp|P05386|RLA1_HUMAN	60S acidic ribosomal protein P1	HUMAN	6	0.565	0.383	3.373	0.167	1.905	0.597	0.418	2.089	0.283	1.247	0.565	0.388	2.582	0.221	1.459
1706	2.08	2.08	23.94	sp|P60983|GMFB_HUMAN	Glia maturation factor beta	HUMAN	3
1707	2.07	4.79	2.09	sp|Q7L2E3|DHX30_HUMAN	Putative ATP-dependent RNA helicase DHX30	HUMAN	3	1.096	0.835	2.089	0.525	2.291	2.089	0.307	2.089	1	4.406	1.009	0.973	2.089	0.483	2.109
1708	2.07	2.52	1.56	sp|Q92539|LPIN2_HUMAN	Phosphatidate phosphatase LPIN2	HUMAN	1	1.076	0.863	2.089	0.515	2.249	0.863	0.778	2.089	0.409	1.803	0.679	0.511	2.089	0.325	1.419
1709	2.07	2.39	5.23	sp|Q96KC8|DNJC1_HUMAN	DnaJ homolog subfamily C member 1	HUMAN	1
1710	2.07	2.37	1.41	sp|Q08AM6|VAC14_HUMAN	Protein VAC14 homolog	HUMAN	1
1711	2.07	2.13	5.15	sp|Q86VR2|F134C_HUMAN	Protein FAM134C	HUMAN	2	0.667	0.498	2.109	0.319	1.406	0.787	0.667	2.109	0.377	1.66	0.871	0.801	2.089	0.417	1.82
1712	2.07	2.1	25.35	sp|Q9NS69|TOM22_HUMAN	Mitochondrial import receptor subunit TOM22 homolog	HUMAN	2	0.895	0.841	2.089	0.429	1.871	0.421	0.272	2.089	0.2	0.879	1.486	0.49	2.109	0.705	3.105
1713	2.06	2.81	1.58	sp|Q8N3D4|EH1L1_HUMAN	EH domain-binding protein 1-like protein 1	HUMAN	2
1714	2.06	2.41	2.14	sp|Q9BZF1|OSBL8_HUMAN	Oxysterol-binding protein-related protein 8	HUMAN	1	1.127	0.671	4.613	0.244	5.2	1.33	0.405	2.089	0.637	2.805	1.213	0.551	6.792	0.179	8.241
1715	2.06	2.28	2.35	sp|Q86WA8|LONP2_HUMAN	Lon protease homolog 2, peroxisomal	HUMAN	1	1.6	0.436	2.089	0.766	3.342	1.271	0.642	2.109	0.603	2.655	1.368	0.563	2.109	0.649	2.858
1716	2.06	2.24	5.17	sp|Q16222|UAP1_HUMAN	UDP-N-acetylhexosamine pyrophosphorylase	HUMAN	2	0.92	0.884	2.089	0.441	1.923	1.117	0.817	2.109	0.53	2.333	0.895	0.835	2.089	0.429	1.871
1717	2.06	2.24	3.8	sp|Q969Z0|TBRG4_HUMAN	Protein TBRG4	HUMAN	2	0.685	0.517	2.089	0.325	1.432	0.912	0.869	2.089	0.437	1.905	0.661	0.49	2.089	0.316	1.38
1718	2.06	2.23	1.25	sp|Q15262|PTPRK_HUMAN	Receptor-type tyrosine-protein phosphatase kappa	HUMAN	1
1719	2.06	2.22	6.22	sp|Q9UN86|G3BP2_HUMAN	Ras GTPase-activating protein-binding protein 2	HUMAN	2
1720	2.06	2.15	5.1	sp|O14908|GIPC1_HUMAN	PDZ domain-containing protein GIPC1	HUMAN	1
1720	0.01	2.16	5.4	sp|Q8TF65|GIPC2_HUMAN	PDZ domain-containing protein GIPC2	HUMAN	1
1721	2.06	2.08	2.89	sp|Q9Y6L6|SO1B1_HUMAN	Solute carrier organic anion transporter family member 1B1	HUMAN	2	0.78	0.655	2.109	0.373	1.644	0.38	0.246	2.089	0.18	0.794	0.794	0.672	2.089	0.38	1.66
1721	0.01	2.04	2.85	sp|Q9NPD5|SO1B3_HUMAN	Solute carrier organic anion transporter family member 1B3	HUMAN	2
1721	0	2.08	3.13	sp|G3V0H7|SO1B7_HUMAN	Putative solute carrier organic anion transporter family member 1B7	HUMAN	2
1722	2.05	4.03	0.77	sp|Q14789|GOGB1_HUMAN	Golgin subfamily B member 1	HUMAN	3
1723	2.05	2.54	2.41	sp|Q0IIM8|TBC8B_HUMAN	TBC1 domain family member 8B	HUMAN	1
1724	2.05	2.4	1.95	sp|Q9P253|VPS18_HUMAN	Vacuolar protein sorting-associated protein 18 homolog	HUMAN	1
1725	2.05	2.27	0.44	sp|Q9NRC6|SPTN5_HUMAN	Spectrin beta chain, non-erythrocytic 5	HUMAN	1
1726	2.05	2.24	3.58	sp|Q9NP80|PLPL8_HUMAN	Calcium-independent phospholipase A2-gamma	HUMAN	2
1727	2.05	2.2	4.92	sp|P49757|NUMB_HUMAN	Protein numb homolog	HUMAN	2	0.766	0.632	2.089	0.366	1.6	0.809	0.693	2.089	0.387	1.69	0.787	0.667	2.109	0.377	1.66
1728	2.05	2.14	4.66	sp|Q5K4L6|S27A3_HUMAN	Long-chain fatty acid transport protein 3	HUMAN	2
1729	2.05	2.11	2.67	sp|Q8IUZ5|AT2L2_HUMAN	5-phosphohydroxy-L-lysine phospho-lyase	HUMAN	1	1.009	0.965	2.089	0.483	2.109	1.318	0.602	2.109	0.625	2.754	1.202	0.711	2.109	0.57	2.512
1730	2.05	2.1	2.65	sp|Q8TD22|SFXN5_HUMAN	Sideroflexin-5	HUMAN	1	0.625	0.43	2.168	0.288	1.355	1.191	0.757	2.606	0.457	3.105	0.254	0.177	2.109	0.121	0.535
1731	2.04	2.65	1.15	sp|O60841|IF2P_HUMAN	Eukaryotic translation initiation factor 5B	HUMAN	1	1.995	0.304	2.489	0.802	5.058	3.076	0.217	1.644	1.871	5.297	2.78	0.224	2.07	1.343	6.026
1732	2.04	2.63	0.81	sp|Q8IUD2|RB6I2_HUMAN	ELKS/Rab6-interacting/CAST family member 1	HUMAN	1
1733	2.04	2.57	0.68	sp|Q5SXM2|SNPC4_HUMAN	snRNA-activating protein complex subunit 4	HUMAN	1
1734	2.04	2.5	2.21	sp|O76031|CLPX_HUMAN	ATP-dependent Clp protease ATP-binding subunit clpX-like, mitochondrial	HUMAN	1
1735	2.04	2.44	2.34	sp|Q6WCQ1|MPRIP_HUMAN	Myosin phosphatase Rho-interacting protein	HUMAN	2
1736	2.04	2.38	1.68	sp|Q66K14|TBC9B_HUMAN	TBC1 domain family member 9B	HUMAN	1
1737	2.04	2.23	1.33	sp|Q9Y3T9|NOC2L_HUMAN	Nucleolar complex protein 2 homolog	HUMAN	1
1738	2.04	2.22	2.92	sp|P60228|EIF3E_HUMAN	Eukaryotic translation initiation factor 3 subunit E	HUMAN	3
1739	2.04	2.22	4.86	sp|P68400|CSK21_HUMAN	Casein kinase II subunit alpha	HUMAN	1
1740	2.04	2.22	1.98	sp|P17735|ATTY_HUMAN	Tyrosine aminotransferase	HUMAN	1	0.479	0.315	2.109	0.229	1.009	1.355	0.57	2.089	0.649	2.831	1.096	0.834	2.089	0.525	2.291
1741	2.04	2.18	3.1	sp|Q13418|ILK_HUMAN	Integrin-linked protein kinase	HUMAN	1
1742	2.04	2.18	13.53	sp|Q96F10|SAT2_HUMAN	Diamine acetyltransferase 2	HUMAN	1	0.92	0.886	2.089	0.441	1.923	0.824	0.722	2.089	0.394	1.722	0.78	0.653	2.089	0.373	1.629
1743	2.04	2.15	4.11	sp|Q9Y2Z0|SUGT1_HUMAN	Suppressor of G2 allele of SKP1 homolog	HUMAN	1	0.964	0.955	2.089	0.461	2.014	1.406	0.534	2.089	0.673	2.938	1.117	0.813	2.089	0.535	2.333
1744	2.04	2.14	21.36	sp|P20290|BTF3_HUMAN	Transcription factor BTF3	HUMAN	2	0.982	0.986	2.089	0.47	2.051	1.019	0.953	2.089	0.488	2.128	0.53	0.355	2.089	0.254	1.107
1745	2.04	2.13	3.33	sp|P31751|AKT2_HUMAN	RAC-beta serine/threonine-protein kinase	HUMAN	2
1746	2.04	2.1	5.35	sp|Q96ER9|CCD51_HUMAN	Coiled-coil domain-containing protein 51	HUMAN	1
1747	2.03	4.13	4.17	sp|Q99624|S38A3_HUMAN	Sodium-coupled neutral amino acid transporter 3	HUMAN	4	0.946	0.932	2.089	0.453	1.977	0.705	0.541	2.089	0.337	1.472	1.047	0.91	2.089	0.501	2.188
1748	2.03	3.95	1.34	sp|Q14185|DOCK1_HUMAN	Dedicator of cytokinesis protein 1	HUMAN	3
1749	2.03	3.28	4.25	sp|O60518|RNBP6_HUMAN	Ran-binding protein 6	HUMAN	3
1750	2.03	2.49	0.81	sp|Q13428|TCOF_HUMAN	Treacle protein	HUMAN	1	0.879	0.795	2.168	0.406	1.905	1.445	0.505	21.878	0.066	23.121	2.188	0.273	25.586	0.086	29.376
1751	2.03	2.47	1.14	sp|Q8NDI1|EHBP1_HUMAN	EH domain-binding protein 1	HUMAN	1
1752	2.03	2.38	1.5	sp|P43246|MSH2_HUMAN	DNA mismatch repair protein Msh2	HUMAN	1
1753	2.03	2.33	0.5	sp|O95071|UBR5_HUMAN	E3 ubiquitin-protein ligase UBR5	HUMAN	1
1754	2.03	2.28	1.54	sp|Q96A65|EXOC4_HUMAN	Exocyst complex component 4	HUMAN	1
1755	2.03	2.22	1.6	sp|Q9Y2L5|TPPC8_HUMAN	Trafficking protein particle complex subunit 8	HUMAN	1	0.794	0.668	2.089	0.38	1.66	1.306	0.607	2.089	0.625	2.729	0.535	0.36	2.089	0.256	1.117
1756	2.03	2.22	1.6	sp|Q5H9R7|PP6R3_HUMAN	Serine/threonine-protein phosphatase 6 regulatory subunit 3	HUMAN	1
1757	2.03	2.2	3.62	sp|Q53LP3|SWAHC_HUMAN	Ankyrin repeat domain-containing protein SOWAHC	HUMAN	1
1758	2.03	2.2	2.18	sp|P19525|E2AK2_HUMAN	Interferon-induced, double-stranded RNA-activated protein kinase	HUMAN	1
1759	2.03	2.2	8.61	sp|P28482|MK01_HUMAN	Mitogen-activated protein kinase 1	HUMAN	3	0.78	0.639	20.701	0.046	16.144	0.766	0.627	13.552	0.06	10.375	0.887	0.82	19.588	0.049	17.378
1760	2.03	2.16	2.73	sp|Q8IWX8|CHERP_HUMAN	Calcium homeostasis endoplasmic reticulum protein	HUMAN	2
1761	2.03	2.16	6.11	sp|O43464|HTRA2_HUMAN	Serine protease HTRA2, mitochondrial	HUMAN	1	1.076	0.873	2.089	0.515	2.249	0.982	0.982	2.089	0.47	2.051	0.57	0.395	2.109	0.273	1.202
1762	2.03	2.16	3.85	sp|Q6FI81|CPIN1_HUMAN	Anamorsin	HUMAN	1	0.855	0.775	2.089	0.409	1.786	1.355	0.572	2.089	0.649	2.831	1.585	0.442	2.089	0.759	3.311
1763	2.03	2.15	2.7	sp|Q13325|IFIT5_HUMAN	Interferon-induced protein with tetratricopeptide repeats 5	HUMAN	1	0.608	0.433	2.109	0.291	1.282	0.759	0.618	2.089	0.363	1.585	0.441	0.287	2.109	0.211	0.929
1764	2.03	2.15	8.42	sp|Q9Y3D9|RT23_HUMAN	28S ribosomal protein S23, mitochondrial	HUMAN	1	1.225	0.689	2.109	0.581	2.559	1.675	0.409	2.109	0.794	3.499	2.333	0.272	2.089	1.117	4.92
1765	2.03	2.14	9.43	sp|P47914|RL29_HUMAN	60S ribosomal protein L29	HUMAN	1	1.33	0.53	3.281	0.406	4.406	1.419	0.471	21.677	0.065	22.909	0.575	0.306	3.499	0.163	2.014
1766	2.03	2.12	6.19	sp|Q9NUL5|CS066_HUMAN	UPF0515 protein C19orf66	HUMAN	1
1767	2.03	2.1	2.04	sp|Q6IN85|P4R3A_HUMAN	Serine/threonine-protein phosphatase 4 regulatory subunit 3A	HUMAN	1
1768	2.03	2.1	2.55	sp|P00736|C1R_HUMAN	Complement C1r subcomponent	HUMAN	1
1769	2.03	2.1	5.13	sp|Q8N8N7|PTGR2_HUMAN	Prostaglandin reductase 2	HUMAN	1
1770	2.03	2.07	4.04	sp|Q96CS3|FAF2_HUMAN	FAS-associated factor 2	HUMAN	1
1771	2.03	2.07	2.37	sp|Q96G23|CERS2_HUMAN	Ceramide synthase 2	HUMAN	2	0.745	0.734	3.532	0.211	2.63	0.745	0.974	4.446	0.167	3.311	0.254	0.17	4.487	0.057	1.138
1772	2.03	2.05	16.13	sp|Q9H299|SH3L3_HUMAN	SH3 domain-binding glutamic acid-rich-like protein 3	HUMAN	1
1773	2.03	2.04	8.18	sp|P18077|RL35A_HUMAN	60S ribosomal protein L35a	HUMAN	1	1.18	0.726	2.089	0.565	2.489	1.038	0.924	2.089	0.497	2.168	1.644	0.418	2.089	0.787	3.436
1774	2.02	5.32	1.24	sp|Q07283|TRHY_HUMAN	Trichohyalin	HUMAN	3
1775	2.02	4.07	9.74	sp|Q9ULZ3|ASC_HUMAN	Apoptosis-associated speck-like protein containing a CARD	HUMAN	3	0.863	0.779	2.089	0.413	1.803	0.47	0.309	2.109	0.225	0.991	0.794	0.668	2.089	0.38	1.66
1776	2.02	3.86	4.28	sp|P13645|K1C10_HUMAN	Keratin, type I cytoskeletal 10	HUMAN	2
1777	2.02	3.33	1.99	sp|Q12965|MYO1E_HUMAN	Unconventional myosin-Ie	HUMAN	2
1778	2.02	2.92	3.27	sp|Q96HN2|SAHH3_HUMAN	Putative adenosylhomocysteinase 3	HUMAN	2	0.78	0.648	2.089	0.373	1.629	1.355	0.571	2.089	0.649	2.831	0.525	0.352	2.089	0.251	1.096
1778	0	2.81	3.77	sp|O43865|SAHH2_HUMAN	Putative adenosylhomocysteinase 2	HUMAN	2
1779	2.02	2.78	1.49	sp|P52948|NUP98_HUMAN	Nuclear pore complex protein Nup98-Nup96	HUMAN	3
1780	2.02	2.5	3.29	sp|Q8WU90|ZC3HF_HUMAN	Zinc finger CCCH domain-containing protein 15	HUMAN	1
1781	2.02	2.49	2.95	sp|Q8IY81|RRMJ3_HUMAN	pre-rRNA processing protein FTSJ3	HUMAN	1
1782	2.02	2.35	0.56	sp|Q96N67|DOCK7_HUMAN	Dedicator of cytokinesis protein 7	HUMAN	1
1783	2.02	2.35	1.83	sp|Q96IV0|NGLY1_HUMAN	Peptide-N(4)-(N-acetyl-beta-glucosaminyl)asparagine amidase	HUMAN	1
1784	2.02	2.29	2.63	sp|Q8N1B4|VPS52_HUMAN	Vacuolar protein sorting-associated protein 52 homolog	HUMAN	1
1785	2.02	2.26	1.91	sp|Q7Z4Q2|HEAT3_HUMAN	HEAT repeat-containing protein 3	HUMAN	2
1786	2.02	2.22	1.82	sp|Q8TCJ2|STT3B_HUMAN	Dolichyl-diphosphooligosaccharide--protein glycosyltransferase subunit STT3B	HUMAN	1	0.78	0.648	2.089	0.373	1.629	0.673	0.501	2.089	0.319	1.406	0.667	0.498	2.089	0.319	1.393
1787	2.02	2.2	0.99	sp|Q9H330|TM245_HUMAN	Transmembrane protein 245	HUMAN	1
1788	2.02	2.19	4.73	sp|Q9UNS2|CSN3_HUMAN	COP9 signalosome complex subunit 3	HUMAN	2
1789	2.02	2.16	1.78	sp|Q8N3R9|MPP5_HUMAN	MAGUK p55 subfamily member 5	HUMAN	1
1790	2.02	2.16	3.93	sp|Q99538|LGMN_HUMAN	Legumain	HUMAN	1
1791	2.02	2.14	4.76	sp|Q5TDH0|DDI2_HUMAN	Protein DDI1 homolog 2	HUMAN	1
1792	2.02	2.13	2.3	sp|O00461|GOLI4_HUMAN	Golgi integral membrane protein 4	HUMAN	1	0.679	0.508	2.089	0.322	1.419	0.661	0.486	2.089	0.313	1.38	0.673	0.505	2.089	0.322	1.406
1793	2.02	2.13	2.55	sp|Q7Z5R6|AB1IP_HUMAN	Amyloid beta A4 precursor protein-binding family B member 1-interacting protein	HUMAN	1
1794	2.02	2.13	4.37	sp|P52788|SPSY_HUMAN	Spermine synthase	HUMAN	1
1795	2.02	2.12	8.47	sp|P60033|CD81_HUMAN	CD81 antigen	HUMAN	1	0.847	0.722	20.137	0.048	17.061	1.318	0.565	7.798	0.169	10.28	1.318	0.57	2.089	0.631	2.754
1796	2.02	2.1	0.44	sp|Q8WXH0|SYNE2_HUMAN	Nesprin-2	HUMAN	2
1797	2.02	2.1	2.85	sp|P22059|OSBP1_HUMAN	Oxysterol-binding protein 1	HUMAN	3
1798	2.02	2.09	14.41	sp|P58546|MTPN_HUMAN	Myotrophin	HUMAN	1	1.213	0.698	2.089	0.581	2.535	0.787	0.666	2.109	0.377	1.66	0.535	0.36	2.089	0.256	1.117
1799	2.02	2.06	8.72	sp|O95881|TXD12_HUMAN	Thioredoxin domain-containing protein 12	HUMAN	1
1800	2.02	2.05	3.37	sp|Q7L3T8|SYPM_HUMAN	Probable proline--tRNA ligase, mitochondrial	HUMAN	1
1801	2.02	2.05	2.93	sp|P13473|LAMP2_HUMAN	Lysosome-associated membrane glycoprotein 2	HUMAN	1	1.202	0.708	2.089	0.575	2.512	0.705	0.544	2.089	0.337	1.472	1.057	0.898	2.089	0.506	2.208
1802	2.02	2.04	11.17	sp|Q16774|KGUA_HUMAN	Guanylate kinase	HUMAN	1	0.565	0.388	2.109	0.27	1.191	0.592	0.414	2.109	0.283	1.247	1.486	0.489	2.089	0.711	3.105
1803	2.02	2.03	7.14	sp|Q96A26|F162A_HUMAN	Protein FAM162A	HUMAN	1	0.895	0.765	2.089	0.425	1.871	0.679	0.365	9.29	0.073	6.31	0.511	0.212	2.109	0.244	1.076
1804	2.01	23.45	36.24	sp|P12236|ADT3_HUMAN	ADP/ATP translocase 3	HUMAN	22
1805	2.01	7.46	20	sp|P62873|GBB1_HUMAN	Guanine nucleotide-binding protein G(I)/G(S)/G(T) subunit beta-1	HUMAN	6
1806	2.01	4.39	2.98	sp|Q9H269|VPS16_HUMAN	Vacuolar protein sorting-associated protein 16 homolog	HUMAN	3
1807	2.01	4.12	8.28	sp|Q9NQH7|XPP3_HUMAN	Probable Xaa-Pro aminopeptidase 3	HUMAN	3
1808	2.01	4.07	6.9	sp|P55209|NP1L1_HUMAN	Nucleosome assembly protein 1-like 1	HUMAN	3
1809	2.01	2.63	0.73	sp|Q96K76|UBP47_HUMAN	Ubiquitin carboxyl-terminal hydrolase 47	HUMAN	1
1810	2.01	2.47	2.12	sp|Q9H3U1|UN45A_HUMAN	Protein unc-45 homolog A	HUMAN	1
1811	2.01	2.42	2.97	sp|P52306|GDS1_HUMAN	Rap1 GTPase-GDP dissociation stimulator 1	HUMAN	1	1.096	0.836	2.089	0.525	2.291	1.148	0.772	2.089	0.55	2.399	1.419	0.529	2.109	0.673	2.965
1812	2.01	2.31	2.84	sp|P61221|ABCE1_HUMAN	ATP-binding cassette sub-family E member 1	HUMAN	1
1813	2.01	2.3	1.56	sp|O95208|EPN2_HUMAN	Epsin-2	HUMAN	1
1813	0	2.15	1.58	sp|Q9H201|EPN3_HUMAN	Epsin-3	HUMAN	1
1814	2.01	2.3	4.54	sp|O00170|AIP_HUMAN	AH receptor-interacting protein	HUMAN	1
1815	2.01	2.29	1.42	sp|O94887|FARP2_HUMAN	FERM, RhoGEF and pleckstrin domain-containing protein 2	HUMAN	1
1816	2.01	2.29	2.73	sp|Q9BVP2|GNL3_HUMAN	Guanine nucleotide-binding protein-like 3	HUMAN	1
1817	2.01	2.26	1.3	sp|O14976|GAK_HUMAN	Cyclin-G-associated kinase	HUMAN	2
1818	2.01	2.26	2.89	sp|O43823|AKAP8_HUMAN	A-kinase anchor protein 8	HUMAN	1
1819	2.01	2.24	2.54	sp|Q5VV41|ARHGG_HUMAN	Rho guanine nucleotide exchange factor 16	HUMAN	1	0.92	0.879	2.089	0.441	1.923	0.832	0.734	2.089	0.398	1.738	1.343	0.576	2.089	0.643	2.831
1820	2.01	2.23	1.07	sp|O95197|RTN3_HUMAN	Reticulon-3	HUMAN	2	0.661	0.49	2.089	0.316	1.38	0.685	0.516	2.089	0.325	1.432	0.614	0.439	2.109	0.294	1.294
1821	2.01	2.22	1.54	sp|O15091|MRRP3_HUMAN	Mitochondrial ribonuclease P protein 3	HUMAN	2
1822	2.01	2.2	1.77	sp|Q9P0V3|SH3B4_HUMAN	SH3 domain-binding protein 4	HUMAN	1	0.832	0.728	2.089	0.394	1.738	1.028	0.937	2.089	0.492	2.148	0.655	0.482	2.089	0.313	1.368
1823	2.01	2.2	1.25	sp|Q12769|NU160_HUMAN	Nuclear pore complex protein Nup160	HUMAN	1
1824	2.01	2.2	3.64	sp|Q4G148|GXLT1_HUMAN	Glucoside xylosyltransferase 1	HUMAN	1
1825	2.01	2.19	3.28	sp|A6ND36|FA83G_HUMAN	Protein FAM83G	HUMAN	1	1.459	0.507	2.109	0.692	3.048	1.107	0.827	2.089	0.53	2.312	0.506	0.336	2.089	0.242	1.057
1826	2.01	2.18	0.44	sp|P11717|MPRI_HUMAN	Cation-independent mannose-6-phosphate receptor	HUMAN	1
1827	2.01	2.18	4.42	sp|Q9NW68|BSDC1_HUMAN	BSD domain-containing protein 1	HUMAN	1
1828	2.01	2.17	2.46	sp|Q9NRW7|VPS45_HUMAN	Vacuolar protein sorting-associated protein 45	HUMAN	1
1829	2.01	2.17	2.13	sp|O95352|ATG7_HUMAN	Ubiquitin-like modifier-activating enzyme ATG7	HUMAN	1	2.512	0.254	2.109	1.191	5.248	1.202	0.708	2.089	0.575	2.512	2.355	0.269	2.089	1.127	4.966
1830	2.01	2.16	0.83	sp|Q14157|UBP2L_HUMAN	Ubiquitin-associated protein 2-like	HUMAN	1
1831	2.01	2.16	1.91	sp|Q9UPT5|EXOC7_HUMAN	Exocyst complex component 7	HUMAN	1
1832	2.01	2.16	4.24	sp|P09913|IFIT2_HUMAN	Interferon-induced protein with tetratricopeptide repeats 2	HUMAN	1
1833	2.01	2.16	1.9	sp|O94929|ABLM3_HUMAN	Actin-binding LIM protein 3	HUMAN	1
1834	2.01	2.15	2.82	sp|Q13409|DC1I2_HUMAN	Cytoplasmic dynein 1 intermediate chain 2	HUMAN	2	1.009	0.974	2.089	0.483	2.109	1.107	0.82	2.089	0.53	2.312	0.57	0.393	2.089	0.273	1.191
1835	2.01	2.13	0.58	sp|P18583|SON_HUMAN	Protein SON	HUMAN	1
1836	2.01	2.13	9.05	sp|Q9GZT6|CC90B_HUMAN	Coiled-coil domain-containing protein 90B, mitochondrial	HUMAN	1
1837	2.01	2.13	3.48	sp|Q658P3|STEA3_HUMAN	Metalloreductase STEAP3	HUMAN	2	0.904	0.849	2.333	0.387	2.109	0.938	0.907	2.249	0.417	2.109	0.711	0.528	12.823	0.059	9.12
1838	2.01	2.13	13.61	sp|P55008|AIF1_HUMAN	Allograft inflammatory factor 1	HUMAN	1	1.368	0.563	2.089	0.655	2.858	0.745	0.603	2.109	0.356	1.57	0.667	0.497	2.109	0.319	1.406
1839	2.01	2.13	6.05	sp|Q2TAA2|IAH1_HUMAN	Isoamyl acetate-hydrolyzing esterase 1 homolog	HUMAN	1	0.169	0.139	2.109	0.08	0.356	0.366	0.24	2.109	0.175	0.773	1.18	0.736	2.109	0.56	2.466
1840	2.01	2.12	3.36	sp|P29350|PTN6_HUMAN	Tyrosine-protein phosphatase non-receptor type 6	HUMAN	1
1841	2.01	2.11	1.77	sp|Q09161|NCBP1_HUMAN	Nuclear cap-binding protein subunit 1	HUMAN	1
1842	2.01	2.11	3.21	sp|Q14498|RBM39_HUMAN	RNA-binding protein 39	HUMAN	1
1843	2.01	2.11	4.26	sp|P41227|NAA10_HUMAN	N-alpha-acetyltransferase 10	HUMAN	1	1.202	0.709	2.089	0.575	2.512	0.488	0.321	2.109	0.233	1.028	0.673	0.501	2.089	0.319	1.406
1844	2.01	2.1	5.31	sp|Q8N684|CPSF7_HUMAN	Cleavage and polyadenylation specificity factor subunit 7	HUMAN	1
1845	2.01	2.09	1.35	sp|O00192|ARVC_HUMAN	Armadillo repeat protein deleted in velo-cardio-facial syndrome	HUMAN	1
1846	2.01	2.09	1.65	sp|Q8TEQ8|PIGO_HUMAN	GPI ethanolamine phosphate transferase 3	HUMAN	1
1847	2.01	2.09	7.95	sp|Q9BQ61|CS043_HUMAN	Uncharacterized protein C19orf43	HUMAN	1
1848	2.01	2.09	6.6	sp|P61758|PFD3_HUMAN	Prefoldin subunit 3	HUMAN	2
1849	2.01	2.08	2.72	sp|O43670|ZN207_HUMAN	Zinc finger protein 207	HUMAN	2	1.5	0.483	2.109	0.711	3.133	1.629	0.423	2.089	0.78	3.436	1.923	0.339	2.089	0.92	4.055
1850	2.01	2.08	5.79	sp|Q9BSD7|NTPCR_HUMAN	Cancer-related nucleoside-triphosphatase	HUMAN	1
1851	2.01	2.08	8.1	sp|P07478|TRY2_HUMAN	Trypsin-2	HUMAN	7
1851	0	2.06	8.1	sp|P07477|TRY1_HUMAN	Trypsin-1	HUMAN	7
1851	0	2.05	8.1	sp|Q8NHM4|TRY6_HUMAN	Putative trypsin-6	HUMAN	7
1852	2.01	2.08	25	sp|O00244|ATOX1_HUMAN	Copper transport protein ATOX1	HUMAN	2	1.213	0.691	2.089	0.581	2.559	0.625	0.448	2.089	0.296	1.306	1.432	0.522	2.109	0.679	2.992
1853	2.01	2.07	2.35	sp|Q49A26|GLYR1_HUMAN	Putative oxidoreductase GLYR1	HUMAN	1
1854	2.01	2.07	3.03	sp|Q8WU79|SMAP2_HUMAN	Stromal membrane-associated protein 2	HUMAN	1	0.794	0.669	2.089	0.38	1.66	0.879	0.815	2.089	0.421	1.837	0.802	0.687	2.089	0.384	1.675
1855	2.01	2.07	4.07	sp|Q9NQ88|TIGAR_HUMAN	Fructose-2,6-bisphosphatase TIGAR	HUMAN	1	0.581	0.403	2.089	0.278	1.213	1.159	0.757	2.089	0.555	2.421	1.406	0.533	2.089	0.673	2.965
1856	2.01	2.07	5.19	sp|Q9Y6I8|PXMP4_HUMAN	Peroxisomal membrane protein 4	HUMAN	1
1857	2.01	2.07	10.68	sp|Q96FQ6|S10AG_HUMAN	Protein S100-A16	HUMAN	1	0.575	0.4	2.109	0.275	1.213	1.5	0.484	2.109	0.711	3.133	2.535	0.252	2.109	1.202	5.297
1858	2.01	2.07	4.15	sp|Q8N5M1|ATPF2_HUMAN	ATP synthase mitochondrial F1 complex assembly factor 2	HUMAN	1
1859	2.01	2.06	3.7	sp|Q14449|GRB14_HUMAN	Growth factor receptor-bound protein 14	HUMAN	1
1860	2.01	2.06	4.35	sp|P36959|GMPR1_HUMAN	GMP reductase 1	HUMAN	1
1861	2.01	2.06	2.67	sp|P35659|DEK_HUMAN	Protein DEK	HUMAN	2
1862	2.01	2.05	4.58	sp|Q12849|GRSF1_HUMAN	G-rich sequence factor 1	HUMAN	1
1863	2.01	2.05	10.2	sp|P50583|AP4A_HUMAN	Bis(5'-nucleosyl)-tetraphosphatase [asymmetrical]	HUMAN	1	0.964	0.938	6.252	0.154	6.026	1.556	0.455	2.089	0.745	3.251	1.096	0.749	5.105	0.215	5.598
1864	2.01	2.04	6.38	sp|Q9UJ68|MSRA_HUMAN	Mitochondrial peptide methionine sulfoxide reductase	HUMAN	2	0.759	0.578	2.089	0.363	1.585	0.847	0.731	17.219	0.055	14.588	0.879	0.789	6.31	0.139	5.546
1865	2.01	2.03	5.7	sp|P53370|NUDT6_HUMAN	Nucleoside diphosphate-linked moiety X motif 6	HUMAN	1
1866	2.01	2.03	6.18	sp|P00748|FA12_HUMAN	Coagulation factor XII	HUMAN	3
1867	2.01	2.03	7.82	sp|Q92890|UFD1_HUMAN	Ubiquitin fusion degradation protein 1 homolog	HUMAN	3	0.809	0.694	2.089	0.387	1.69	1.282	0.632	2.109	0.608	2.679	1.445	0.51	2.089	0.692	3.048
1868	2.01	2.03	7.37	sp|Q9H910|HN1L_HUMAN	Hematological and neurological expressed 1-like protein	HUMAN	2
1869	2.01	2.03	14.05	sp|O43768|ENSA_HUMAN	Alpha-endosulfine	HUMAN	2
1870	2.01	2.02	9	sp|Q6UW68|TM205_HUMAN	Transmembrane protein 205	HUMAN	3	0.982	0.887	1.675	0.57	1.644	1.368	0.82	1.306	1.047	1.923	0.711	0.81	1.542	0.377	1.096
1871	2.01	2.02	4.81	sp|Q13077|TRAF1_HUMAN	TNF receptor-associated factor 1	HUMAN	1	1.009	0.9	7.447	0.136	7.447	1.225	0.53	4.325	0.283	5.297	0.718	0.392	3.664	0.196	2.63
1872	2.01	2.02	1.84	sp|P04003|C4BPA_HUMAN	C4b-binding protein alpha chain	HUMAN	1
1873	2.01	2.01	5.07	sp|Q9Y6N1|COX11_HUMAN	Cytochrome c oxidase assembly protein COX11, mitochondrial	HUMAN	1
1874	2.01	2.01	8.54	sp|P78560|CRADD_HUMAN	Death domain-containing protein CRADD	HUMAN	1	1.722	0.392	2.089	0.824	3.631	1.941	0.335	2.089	0.929	4.093	1.247	0.657	2.089	0.597	2.63
1875	2.01	2.01	4	sp|Q9NQT5|EXOS3_HUMAN	Exosome complex component RRP40	HUMAN	1
1876	2	45.24	67.34	sp|P04350|TBB4A_HUMAN	Tubulin beta-4A chain	HUMAN	83
1876	0	20.23	34.98	sp|Q9BUF5|TBB6_HUMAN	Tubulin beta-6 chain	HUMAN	38
1877	2	23.53	19.59	sp|P33261|CP2CJ_HUMAN	Cytochrome P450 2C19	HUMAN	23
1878	2	13.59	66.86	sp|O14950|ML12B_HUMAN	Myosin regulatory light chain 12B	HUMAN	21
1879	2	12.24	20.94	sp|P55795|HNRH2_HUMAN	Heterogeneous nuclear ribonucleoprotein H2	HUMAN	12
1880	2	9.21	34.24	sp|P61224|RAP1B_HUMAN	Ras-related protein Rap-1b	HUMAN	10
1880	0	7.1	28.26	sp|A6NIZ1|RP1BL_HUMAN	Ras-related protein Rap-1b-like protein	HUMAN	8
1881	2	7.91	9.61	sp|Q6NT55|CP4FN_HUMAN	Cytochrome P450 4F22	HUMAN	9
1882	2	6.04	16.43	sp|Q92930|RAB8B_HUMAN	Ras-related protein Rab-8B	HUMAN	6
1883	2	4.37	2.69	sp|Q68E01|INT3_HUMAN	Integrator complex subunit 3	HUMAN	2
1884	2	4.12	3.54	sp|A0AV96|RBM47_HUMAN	RNA-binding protein 47	HUMAN	2
1885	2	4.09	5.86	sp|P11245|ARY2_HUMAN	Arylamine N-acetyltransferase 2	HUMAN	2
1886	2	2.74	1.94	sp|Q63HK5|TSH3_HUMAN	Teashirt homolog 3	HUMAN	1
1887	2	2.65	2.5	sp|Q92743|HTRA1_HUMAN	Serine protease HTRA1	HUMAN	1
1888	2	2.6	0.89	sp|Q86W92|LIPB1_HUMAN	Liprin-beta-1	HUMAN	1	1.282	0.625	2.089	0.614	2.704	1.542	0.461	2.089	0.738	3.221	1.343	0.576	2.089	0.643	2.831
1889	2	2.42	5.46	sp|Q6Q788|APOA5_HUMAN	Apolipoprotein A-V	HUMAN	1
1890	2	2.41	4.62	sp|Q8IYM9|TRI22_HUMAN	E3 ubiquitin-protein ligase TRIM22	HUMAN	1
1891	2	2.4	2.6	sp|Q9H173|SIL1_HUMAN	Nucleotide exchange factor SIL1	HUMAN	1
[truncated: 440 more rows]

## Sheet: Donor 2
N	Unused	Total	%Cov(95)	Accession	Name	Species	Peptides(95%)	118:117	PVal 118:117	EF 118:117	LowerCI 118:117	UpperCI 118:117	119:117	PVal 119:117	EF 119:117	LowerCI 119:117	UpperCI 119:117	121:117	PVal 121:117	EF 121:117	LowerCI 121:117	UpperCI 121:117
1	245.5	245.5	73.27	sp|P31327|CPSM_HUMAN	Carbamoyl-phosphate synthase [ammonia], mitochondrial	HUMAN	507	1.019	0.295	1.019	1	1.038	0.863	0	1.009	0.855	0.871	0.817	0	1.019	0.802	0.832
2	191.45	191.79	51.38	sp|P35579|MYH9_HUMAN	Myosin-9	HUMAN	240	2.051	0.001	1.306	1.57	3.192	10.093	0	2.07	4.875	21.281	20.893	0	1.905	10.965	37.325
3	181.57	182.25	50.42	sp|P49327|FAS_HUMAN	Fatty acid synthase	HUMAN	247	0.36	0.001	1.706	0.258	0.614	0.575	0.001	1.306	0.334	0.752	0.288	0	1.706	0.184	0.492
4	167.59	168.56	48.95	sp|Q13813|SPTN1_HUMAN	Spectrin alpha chain, non-erythrocytic 1	HUMAN	167	1.096	0.107	1.138	0.964	1.271	1.514	0.003	1.247	1.213	1.977	2.704	0	1.368	1.977	4.656
5	155.72	156.94	27.31	sp|Q15149|PLEC_HUMAN	Plectin	HUMAN	142	1.271	0.118	1.202	1.057	1.556	1.138	0.864	1.213	0.938	1.368	1.888	0	1.343	1.406	2.754
6	148.51	152.34	50.13	sp|Q01082|SPTB2_HUMAN	Spectrin beta chain, non-erythrocytic 1	HUMAN	138	1.18	0.223	1.18	1	1.445	1.786	0.002	1.343	1.33	3.105	4.169	0	1.614	2.582	9.12
7	143.03	144.06	41.81	sp|O75369|FLNB_HUMAN	Filamin-B	HUMAN	134	1.294	0.089	1.159	1.117	1.5	2.992	0	1.445	2.07	5.058	6.252	0	1.66	3.767	11.695
8	97.62	98.53	76.09	sp|P10809|CH60_HUMAN	60 kDa heat shock protein, mitochondrial	HUMAN	179	2.032	0	1.271	1.6	2.582	0.92	0.934	1.138	0.802	1.047	0.938	0.789	1.148	0.809	1.076
9	95.34	99.43	42.03	sp|Q13576|IQGA2_HUMAN	Ras GTPase-activating-like protein IQGAP2	HUMAN	78	0.929	0.896	1.294	0.731	1.202	0.649	0.012	1.306	0.474	0.847	0.929	0.865	1.259	0.738	1.169
10	93.73	96.36	56.37	sp|P11498|PYC_HUMAN	Pyruvate carboxylase, mitochondrial	HUMAN	113	0.912	0.47	1.294	0.698	1.18	0.973	0.572	1.247	0.773	1.213	0.457	0.045	1.459	0.299	0.667
11	92.22	94.26	39.4	sp|Q00610|CLH1_HUMAN	Clathrin heavy chain 1	HUMAN	88	1.086	0.426	1.213	0.895	1.38	1.5	0.103	1.393	1.076	2.377	1.803	0.01	1.432	1.259	2.965
12	92.01	93.12	77.85	sp|P05787|K2C8_HUMAN	Keratin, type II cytoskeletal 8	HUMAN	108	2.655	0	1.343	1.977	5.916	1.614	0.004	1.236	1.306	2.965	4.786	0	1.472	3.251	11.803
13	88.91	93.08	49.15	sp|Q9P2E9|RRBP1_HUMAN	Ribosome-binding protein 1	HUMAN	78	0.991	0.714	1.18	0.839	1.169	0.236	0	1.803	0.114	0.425	0.535	0.002	1.282	0.373	0.685
14	88.85	90.27	66.49	sp|P23141|EST1_HUMAN	Liver carboxylesterase 1	HUMAN	205	0.879	0.386	1.107	0.78	0.973	0.288	0	1.445	0.141	0.417	0.066	0	1.786	0.037	0.118
15	86.64	88.71	63.67	sp|O43707|ACTN4_HUMAN	Alpha-actinin-4	HUMAN	124	0.773	0.954	1.236	0.515	0.955	3.631	0	1.738	2.089	6.73	5.546	0	1.706	3.251	9.638
16	86	87.52	58.76	sp|O75891|AL1L1_HUMAN	Cytosolic 10-formyltetrahydrofolate dehydrogenase	HUMAN	96	0.373	0.024	1.459	0.231	0.545	0.929	0.892	1.18	0.802	1.096	0.229	0.004	1.854	0.166	0.425
17	85.55	85.79	30.54	sp|Q09666|AHNK_HUMAN	Neuroblast differentiation-associated protein AHNAK	HUMAN	109	1.5	0.038	1.18	1.271	2.679	2.582	0	1.355	1.905	6.026	3.532	0	1.38	2.559	8.395
18	85.1	87.55	54.92	sp|P14625|ENPL_HUMAN	Endoplasmin	HUMAN	98	1.191	0.029	1.148	1.038	1.38	0.294	0	1.66	0.139	0.488	0.242	0	1.854	0.106	0.449
19	82.43	83.45	78.84	sp|P05783|K1C18_HUMAN	Keratin, type I cytoskeletal 18	HUMAN	121	2.582	0.036	1.472	1.754	4.613	1.871	0.01	1.343	1.393	2.582	6.918	0	1.706	4.055	12.023
20	80.16	82.59	54.61	sp|P25705|ATPA_HUMAN	ATP synthase subunit alpha, mitochondrial	HUMAN	98	1.117	0.024	1.202	0.929	1.33	0.483	0.002	1.294	0.356	0.625	0.215	0.083	1.318	0.158	0.283
21	79.82	81.43	28.1	sp|Q9Y490|TLN1_HUMAN	Talin-1	HUMAN	67	0.809	0.623	1.33	0.545	1.076	3.342	0.186	1.77	1.888	5.248	3.221	0.319	1.77	1.82	5.97
22	79.26	80.79	38.97	sp|P01024|CO3_HUMAN	Complement C3	HUMAN	63	1.202	0.885	1.355	0.887	1.614	1.33	0.879	1.393	0.955	1.786	1.306	0.951	1.355	0.964	1.754
23	78.91	80.17	67.2	sp|P00367|DHE3_HUMAN	Glutamate dehydrogenase 1, mitochondrial	HUMAN	153	0.745	0.496	1.138	0.661	0.847	0.36	0	1.38	0.247	0.497	0.122	0	1.82	0.06	0.223
24	78.81	80.44	74.47	sp|P05091|ALDH2_HUMAN	Aldehyde dehydrogenase, mitochondrial	HUMAN	170	1.445	0.002	1.148	1.259	1.69	0.347	0	1.445	0.177	0.501	0.06	0.004	1.959	0.029	0.118
25	78.35	80.31	42.43	sp|P35573|GDE_HUMAN	Glycogen debranching enzyme	HUMAN	95	1.77	0.97	1.343	1.318	2.399	1.306	0.587	1.368	0.955	1.722	1.419	0.366	1.528	0.929	2.27
26	78.08	79.37	73.53	sp|P06576|ATPB_HUMAN	ATP synthase subunit beta, mitochondrial	HUMAN	144	1.047	0.175	1.202	0.871	1.247	0.384	0	1.556	0.286	0.597	0.429	0.02	1.542	0.231	0.661
27	77.57	78.54	77.6	sp|P00325|ADH1B_HUMAN	Alcohol dehydrogenase 1B	HUMAN	147	0.092	0.269	2.051	0.053	0.189	1.236	0.353	1.294	0.955	1.614	0.78	0.633	1.406	0.56	1.096
28	75.91	76.87	64.18	sp|Q08426|ECHP_HUMAN	Peroxisomal bifunctional enzyme	HUMAN	97	1.191	0.897	1.202	0.991	1.459	0.387	0.019	1.556	0.207	0.603	0.824	0.863	1.191	0.698	0.982
29	74.69	75.33	40.81	sp|Q06278|ADO_HUMAN	Aldehyde oxidase	HUMAN	78	0.31	0.022	1.629	0.198	0.506	1.271	0.326	1.318	0.964	1.629	0.35	0.015	1.419	0.242	0.497
30	73.75	75.02	67.32	sp|P54868|HMCS2_HUMAN	Hydroxymethylglutaryl-CoA synthase, mitochondrial	HUMAN	126	0.817	0.953	1.202	0.661	0.982	0.256	0	1.644	0.086	0.421	0.037	0	2.109	0.022	0.077
31	72.91	74.74	77.36	sp|P07237|PDIA1_HUMAN	Protein disulfide-isomerase	HUMAN	135	1.406	0.042	1.117	1.259	1.57	0.263	0	1.514	0.137	0.398	0.258	0.021	1.368	0.194	0.353
32	71.87	72.72	53.05	sp|P11586|C1TC_HUMAN	C-1-tetrahydrofolate synthase, cytoplasmic	HUMAN	74	0.718	0.465	1.271	0.565	0.912	0.47	0.003	1.343	0.366	0.631	0.316	0.001	1.629	0.236	0.515
33	70.14	72.55	57.01	sp|P40939|ECHA_HUMAN	Trifunctional enzyme subunit alpha, mitochondrial	HUMAN	98	1.191	0.015	1.202	0.991	1.432	0.643	0.01	1.236	0.47	0.794	0.603	0.127	1.259	0.474	0.759
34	69.76	69.96	62.91	sp|Q08AH3|ACS2A_HUMAN	Acyl-coenzyme A synthetase ACSM2A, mitochondrial	HUMAN	79	1.247	0.698	1.472	0.847	1.854	0.608	0.455	1.722	0.328	1.047	0.506	0.363	1.294	0.35	0.655
35	66.93	68.87	47.14	sp|Q14697|GANAB_HUMAN	Neutral alpha-glucosidase AB	HUMAN	77	0.839	0.762	1.259	0.661	1.057	0.525	0.011	1.38	0.283	0.724	0.54	0.063	1.306	0.34	0.705
36	66.74	76.54	23.35	sp|P21333|FLNA_HUMAN	Filamin-A	HUMAN	56	1.138	0.28	1.542	0.738	1.786	6.138	0.082	2.128	2.884	13.552	27.29	0.001	2.188	12.474	49.659
37	66.68	67.28	69.26	sp|P04040|CATA_HUMAN	Catalase	HUMAN	129	0.759	0.068	1.148	0.667	0.871	0.302	0	1.5	0.158	0.453	0.066	0.002	1.854	0.043	0.122
38	66.14	67.72	53.94	sp|P08133|ANXA6_HUMAN	Annexin A6	HUMAN	89	0.217	0	1.69	0.132	0.366	0.586	0.012	1.225	0.488	0.718	0.34	0	1.38	0.191	0.47
39	65.9	66	87.24	sp|P21549|SPYA_HUMAN	Serine--pyruvate aminotransferase	HUMAN	128	1.6	0.2	1.191	1.343	2.051	0.479	0.004	1.432	0.34	0.685	0.497	0.003	1.343	0.38	0.667
40	65.7	67.79	55.5	sp|P11021|GRP78_HUMAN	78 kDa glucose-regulated protein	HUMAN	105	1.076	0.019	1.202	0.895	1.459	0.244	0.001	2.07	0.157	0.506	0.35	0.03	1.432	0.244	0.501
41	65.58	67.09	57.14	sp|P02768|ALBU_HUMAN	Serum albumin	HUMAN	77	0.36	0.001	1.38	0.268	0.497	0.711	0.192	1.148	0.614	0.817	1.368	0.002	1.18	1.159	1.644
42	65.36	66.46	71.6	sp|P80404|GABT_HUMAN	4-aminobutyrate aminotransferase, mitochondrial	HUMAN	101	1.306	0.386	1.169	1.117	1.514	0.575	0.073	1.225	0.373	0.705	0.288	0	1.368	0.132	0.394
43	65.01	65.18	64.4	sp|P07099|HYEP_HUMAN	Epoxide hydrolase 1	HUMAN	92	1.445	0.01	1.159	1.247	1.66	0.535	0.002	1.306	0.302	0.698	0.091	0.002	1.738	0.047	0.158
44	64.68	66.31	73.68	sp|Q04828|AK1C1_HUMAN	Aldo-keto reductase family 1 member C1	HUMAN	110
45	63.63	64.8	62.66	sp|Q16822|PCKGM_HUMAN	Phosphoenolpyruvate carboxykinase [GTP], mitochondrial	HUMAN	101	1.445	0.019	1.169	1.236	1.754	0.441	0	1.355	0.233	0.597	0.133	0	1.888	0.054	0.251
46	62.4	66.07	30.77	sp|P42704|LPPRC_HUMAN	Leucine-rich PPR motif-containing protein, mitochondrial	HUMAN	55	1.117	0.581	1.368	0.817	1.542	0.525	0.078	1.644	0.313	0.863	0.47	0.057	1.57	0.249	0.738
47	61.3	64.31	78.42	sp|P08319|ADH4_HUMAN	Alcohol dehydrogenase 4	HUMAN	152	0.117	0.001	1.6	0.079	0.187	0.325	0.274	1.459	0.251	0.474	0.042	0.004	1.18	0.037	0.05
48	60.19	61.62	41.38	sp|P13639|EF2_HUMAN	Elongation factor 2	HUMAN	65	0.425	0.059	1.66	0.294	0.705	4.285	0	1.722	2.489	14.322	4.207	0	1.706	2.466	13.932
49	59.99	61.79	49.47	sp|P06737|PYGL_HUMAN	Glycogen phosphorylase, liver form	HUMAN	72	0.608	0.884	1.419	0.457	0.863	0.363	0.045	1.837	0.256	0.667	0.215	0.005	2.109	0.129	0.453
50	59.68	60.74	80.35	sp|P42765|THIM_HUMAN	3-ketoacyl-CoA thiolase, mitochondrial	HUMAN	104	1.271	0.014	1.18	1.076	1.514	0.429	0	1.282	0.308	0.55	0.545	0.002	1.271	0.402	0.692
51	59.51	60.36	73.5	sp|P06733|ENOA_HUMAN	Alpha-enolase	HUMAN	114	0.625	0.967	1.995	0.453	1.247	6.026	0	2.188	2.754	27.29	7.943	0	2.208	3.597	28.314
52	59.36	59.54	48.71	sp|P33121|ACSL1_HUMAN	Long-chain-fatty-acid--CoA ligase 1	HUMAN	81	0.731	0.75	1.236	0.575	0.904	0.283	0	1.585	0.142	0.449	0.074	0	2.128	0.038	0.158
53	59.14	60.61	49.4	sp|P02545|LMNA_HUMAN	Prelamin-A/C	HUMAN	64	1.754	0.005	1.306	1.343	3.251	1.202	0.943	1.306	0.92	1.923	4.018	0	1.888	2.128	9.29
54	58.62	60.91	55.57	sp|P51659|DHB4_HUMAN	Peroxisomal multifunctional enzyme type 2	HUMAN	80	0.759	0.819	1.247	0.608	0.946	0.413	0.007	1.528	0.24	0.631	0.47	0.178	1.556	0.299	0.731
55	57.49	59.01	48.06	sp|P13667|PDIA4_HUMAN	Protein disulfide-isomerase A4	HUMAN	68	1.306	0.287	1.213	1.076	1.614	0.265	0	1.888	0.16	0.501	0.12	0.001	2.831	0.077	0.34
56	57.47	58.7	54.71	sp|P55072|TERA_HUMAN	Transitional endoplasmic reticulum ATPase	HUMAN	54	0.973	0.171	1.675	0.679	1.629	2.466	0.144	1.837	1.343	8.395	4.613	0.001	2.168	2.128	14.997
57	57.33	57.86	71.99	sp|P31513|FMO3_HUMAN	Dimethylaniline monooxygenase [N-oxide-forming] 3	HUMAN	68	0.711	0.381	1.294	0.52	0.92	0.251	0.001	1.66	0.11	0.417	0.055	0.001	1.644	0.033	0.09
58	57.1	58.13	60.79	sp|P04843|RPN1_HUMAN	Dolichyl-diphosphooligosaccharide--protein glycosyltransferase subunit 1	HUMAN	57	0.809	0.852	1.225	0.603	0.991	0.525	0.002	1.393	0.322	0.731	0.337	0.001	1.69	0.167	0.57
59	56.37	57.74	65.94	sp|O75874|IDHC_HUMAN	Isocitrate dehydrogenase [NADP] cytoplasmic	HUMAN	72	0.191	0.012	2.805	0.132	0.535	1.127	0.887	1.247	0.904	1.472	0.871	0.274	1.271	0.637	1.107
60	56.27	57.46	52.44	sp|P30613|KPYR_HUMAN	Pyruvate kinase isozymes R/L	HUMAN	53	0.291	0.021	1.888	0.15	0.55	0.565	0.006	1.33	0.353	0.752	0.138	0.034	2.014	0.053	0.278
61	55.83	56.71	65.94	sp|P30101|PDIA3_HUMAN	Protein disulfide-isomerase A3	HUMAN	88	1.096	0.031	1.169	0.938	1.306	0.34	0.002	1.6	0.192	0.545	0.147	0.008	2.148	0.092	0.316
62	55.57	55.9	73.71	sp|P68371|TBB4B_HUMAN	Tubulin beta-4B chain	HUMAN	102	1.33	0.62	4.656	0.286	6.194	2.704	0.232	2.377	1.138	6.486	4.055	0.17	3.908	1.038	15.996
63	55.5	57.67	42.35	sp|P23378|GCSP_HUMAN	Glycine dehydrogenase [decarboxylating], mitochondrial	HUMAN	69	0.738	0.563	1.294	0.575	0.955	0.53	0.002	1.355	0.402	0.718	0.449	0	1.343	0.334	0.603
64	54.61	54.87	58.67	sp|P63261|ACTG_HUMAN	Actin, cytoplasmic 2	HUMAN	140	1.82	0.428	1.432	1.271	2.606	4.831	0.15	1.82	2.655	8.318	7.311	0.028	1.905	3.837	10.568
64	0	54.87	58.67	sp|P60709|ACTB_HUMAN	Actin, cytoplasmic 1	HUMAN	140
65	54.52	55.87	46.51	sp|Q9UL12|SARDH_HUMAN	Sarcosine dehydrogenase, mitochondrial	HUMAN	57	1.047	0.58	1.282	0.817	1.343	0.802	0.225	1.213	0.637	0.973	0.112	0	3.342	0.057	0.373
66	54.45	56.05	68.85	sp|P24752|THIL_HUMAN	Acetyl-CoA acetyltransferase, mitochondrial	HUMAN	106	0.887	0.458	1.318	0.724	1.169	0.479	0.041	1.419	0.331	0.679	0.308	0.014	1.368	0.196	0.421
67	54.22	54.92	67.48	sp|Q3LXA3|DHAK_HUMAN	Bifunctional ATP-dependent dihydroxyacetone kinase/FAD-AMP lyase (cyclizing)	HUMAN	71	0.384	0.001	1.66	0.147	0.637	0.946	0.317	1.191	0.802	1.127	0.501	0.001	1.393	0.225	0.698
68	53.68	54.76	76.51	sp|P00505|AATM_HUMAN	Aspartate aminotransferase, mitochondrial	HUMAN	80	1.057	0.805	1.236	0.855	1.294	0.483	0.015	1.282	0.334	0.619	0.261	0	1.629	0.134	0.425
69	53.63	53.99	69.58	sp|P09110|THIK_HUMAN	3-ketoacyl-CoA thiolase, peroxisomal	HUMAN	66	0.904	0.723	1.236	0.705	1.117	0.608	0.183	1.294	0.308	0.787	0.92	0.8	1.213	0.752	1.117
70	53.27	54.72	64.5	sp|P68104|EF1A1_HUMAN	Elongation factor 1-alpha 1	HUMAN	92	0.692	0.956	1.459	0.474	1.009	2.466	0.174	1.754	1.406	7.727	3.076	0.056	1.837	1.675	9.29
71	53.21	55.52	39.89	sp|P07900|HS90A_HUMAN	Heat shock protein HSP 90-alpha	HUMAN	68	1.738	0.247	1.459	1.191	2.831	4.571	0.519	2.032	2.249	12.359	4.285	0.005	1.644	2.606	9.29
72	52.97	53.03	68.79	sp|P50440|GATM_HUMAN	Glycine amidinotransferase, mitochondrial	HUMAN	89	1.159	0.133	1.202	0.964	1.38	0.655	0.001	1.282	0.429	0.839	0.506	0.032	1.445	0.35	0.731
73	52.7	53.41	53.62	sp|Q9Y2P5|S27A5_HUMAN	Bile acyl-CoA synthetase	HUMAN	52	1.247	0.176	1.191	1.047	1.5	0.474	0.01	1.406	0.308	0.667	0.121	0.025	1.675	0.046	0.203
74	51.42	52.77	36.29	sp|P22314|UBA1_HUMAN	Ubiquitin-like modifier-activating enzyme 1	HUMAN	44	0.488	0.305	1.66	0.263	0.809	2.168	0.177	1.644	1.318	6.73	2.831	0.005	1.77	1.6	8.551
75	51.4	53.81	37.92	sp|P55157|MTP_HUMAN	Microsomal triglyceride transfer protein large subunit	HUMAN	60	1.057	0.441	1.294	0.817	1.406	0.294	0.001	1.556	0.161	0.457	0.511	0.104	1.33	0.286	0.679
76	51.18	52.38	71.15	sp|P05062|ALDOB_HUMAN	Fructose-bisphosphate aldolase B	HUMAN	112	0.565	0.293	1.459	0.402	0.824	0.718	0.288	1.406	0.54	1.009	0.36	0.001	1.786	0.242	0.643
77	51.08	52.03	59.63	sp|Q02252|MMSA_HUMAN	Methylmalonate-semialdehyde dehydrogenase [acylating], mitochondrial	HUMAN	73	1.528	0.265	1.213	1.259	1.888	0.474	0	1.432	0.249	0.679	0.163	0	2.489	0.078	0.406
78	50.34	65.63	24.41	sp|Q7Z406|MYH14_HUMAN	Myosin-14	HUMAN	59	2.07	0.16	1.941	1.067	6.194	1.169	0.946	1.77	0.661	2.606	1.706	0.28	1.754	0.973	3.908
79	49.33	50.7	59.96	sp|P36871|PGM1_HUMAN	Phosphoglucomutase-1	HUMAN	64	0.172	0.001	2.679	0.062	0.461	0.759	0.435	1.247	0.54	0.946	0.387	0.091	1.629	0.221	0.631
80	48.25	50.38	52.15	sp|Q9UJS0|CMC2_HUMAN	Calcium-binding mitochondrial carrier protein Aralar2	HUMAN	43	0.955	0.641	1.271	0.759	1.213	0.457	0.038	1.472	0.319	0.673	0.409	0.021	1.406	0.201	0.575
81	47.95	48.16	59.2	sp|Q71U36|TBA1A_HUMAN	Tubulin alpha-1A chain	HUMAN	90
82	47.54	48.53	67.21	sp|O60701|UGDH_HUMAN	UDP-glucose 6-dehydrogenase	HUMAN	49	0.991	0.878	2.109	0.597	2.089	6.368	0.002	2.754	2.312	25.119	4.093	0.008	2.312	1.77	11.482
83	46.29	47.96	45.51	sp|P11712|CP2C9_HUMAN	Cytochrome P450 2C9	HUMAN	60	0.661	0.719	1.445	0.461	0.955	0.479	0.019	1.419	0.278	0.679	0.078	0.007	2.884	0.027	0.225
84	45.98	48.17	41.24	sp|P38646|GRP75_HUMAN	Stress-70 protein, mitochondrial	HUMAN	48	1.786	0.062	1.393	1.282	2.911	1.432	0.404	1.459	0.982	2.805	1.644	0.062	1.406	1.169	2.679
85	45.83	46.45	61.44	sp|Q13228|SBP1_HUMAN	Selenium-binding protein 1	HUMAN	52	0.119	0.04	2.858	0.053	0.34	0.912	0.806	1.306	0.698	1.191	1.202	0.53	1.343	0.895	1.888
86	45.51	46.48	12.87	sp|Q14204|DYHC1_HUMAN	Cytoplasmic dynein 1 heavy chain 1	HUMAN	44	2.089	0.062	1.754	1.191	4.365	1.871	0.246	1.722	1.086	3.873	3.436	0.003	1.941	1.77	9.036
87	45.48	46.96	58.96	sp|O95954|FTCD_HUMAN	Formimidoyltransferase-cyclodeaminase	HUMAN	44	0.855	0.507	1.5	0.586	1.282	1.343	0.58	1.306	1.028	1.941	0.247	0.56	1.941	0.132	0.479
88	45.28	51.21	49.38	sp|P11142|HSP7C_HUMAN	Heat shock cognate 71 kDa protein	HUMAN	67	1.472	0.387	1.294	1.138	2.466	2.655	0.028	1.871	1.419	6.252	3.342	0	1.854	1.803	8.318
89	44.77	46.17	60.92	sp|P00966|ASSY_HUMAN	Argininosuccinate synthase	HUMAN	80	0.207	0.004	1.585	0.122	0.328	0.982	0.808	1.18	0.809	1.159	0.391	0.15	1.318	0.296	0.515
90	44.48	46.35	30.39	sp|Q13423|NNTM_HUMAN	NAD(P) transhydrogenase, mitochondrial	HUMAN	42	0.724	0.766	1.271	0.56	0.92	0.545	0.02	1.318	0.38	0.718	0.525	0.063	1.318	0.353	0.692
91	44.34	46.51	53.54	sp|Q16851|UGPA_HUMAN	UTP--glucose-1-phosphate uridylyltransferase	HUMAN	61	0.278	0.022	1.77	0.187	0.492	0.679	0.314	1.282	0.449	0.871	0.92	0.934	1.33	0.752	1.225
92	43.82	44.66	58.87	sp|Q93088|BHMT1_HUMAN	Betaine--homocysteine S-methyltransferase 1	HUMAN	61	0.608	0.255	1.368	0.391	0.832	0.525	0.019	1.406	0.288	0.738	0.055	0.038	3.342	0.027	0.185
93	43.81	44.15	46.82	sp|P16435|NCPR_HUMAN	NADPH--cytochrome P450 reductase	HUMAN	40	1.514	0.005	1.306	1.159	2.168	0.649	0.177	1.368	0.445	0.887	1.225	0.211	1.294	0.946	1.57
94	43.67	45.23	27.94	sp|P02671|FIBA_HUMAN	Fibrinogen alpha chain	HUMAN	39	1.236	0.382	1.306	0.946	1.786	1.66	0.627	1.343	1.236	2.128	2.148	0.33	1.306	1.644	2.729
95	43.52	44.48	77.24	sp|P30084|ECHM_HUMAN	Enoyl-CoA hydratase, mitochondrial	HUMAN	86	0.832	0.783	1.343	0.555	1.117	0.53	0.082	1.318	0.322	0.698	0.105	0.011	1.69	0.041	0.177
96	43.1	46.26	23.28	sp|P0C0L5|CO4B_HUMAN	Complement C4-B	HUMAN	42	0.855	0.688	1.306	0.649	1.117	0.242	0	1.77	0.069	0.429	0.179	0.019	2.032	0.095	0.363
96	0	44.14	21.73	sp|P0C0L4|CO4A_HUMAN	Complement C4-A	HUMAN	40
97	42.76	43.04	38.11	sp|P02787|TRFE_HUMAN	Serotransferrin	HUMAN	46	0.488	0.006	1.406	0.251	0.685	0.413	0	1.406	0.179	0.581	0.649	0.047	1.33	0.433	0.863
98	42.49	43.03	70.48	sp|P32754|HPPD_HUMAN	4-hydroxyphenylpyruvate dioxygenase	HUMAN	51	0.223	0.008	2.466	0.114	0.55	1.225	0.106	1.213	1.009	1.528	0.991	0.433	1.213	0.809	1.202
99	42.47	42.94	62.53	sp|P49753|ACOT2_HUMAN	Acyl-coenzyme A thioesterase 2, mitochondrial	HUMAN	44	0.766	0.47	1.472	0.501	1.127	0.625	0.266	1.486	0.366	0.929	0.581	0.367	1.528	0.316	0.887
100	42.07	43.13	42.29	sp|P49748|ACADV_HUMAN	Very long-chain specific acyl-CoA dehydrogenase, mitochondrial	HUMAN	55	0.871	0.713	1.271	0.679	1.107	0.36	0	1.585	0.192	0.57	0.172	0	2.014	0.059	0.347
101	41.95	43.37	33.03	sp|Q9Y4L1|HYOU1_HUMAN	Hypoxia up-regulated protein 1	HUMAN	37	1.019	0.657	1.419	0.718	1.406	0.501	0.051	1.69	0.169	0.847	0.347	0.095	1.977	0.124	0.685
102	41.66	43.7	69.19	sp|Q9UJM8|HAOX1_HUMAN	Hydroxyacid oxidase 1	HUMAN	53	0.938	0.445	1.202	0.78	1.127	0.625	0.044	1.236	0.441	0.773	0.802	0.352	1.213	0.667	0.973
103	41.63	42.81	60.33	sp|P22307|NLTP_HUMAN	Non-specific lipid-transfer protein	HUMAN	58	1.282	0.076	1.18	1.086	1.542	0.38	0	1.629	0.24	0.619	0.445	0	1.57	0.291	0.698
104	41.61	54.41	60.88	sp|P00352|AL1A1_HUMAN	Retinal dehydrogenase 1	HUMAN	102	0.163	0.151	1.905	0.094	0.31	1.472	0.281	1.282	1.148	2.014	4.529	0	1.57	2.884	9.55
105	41.53	42.14	41.92	sp|P21980|TGM2_HUMAN	Protein-glutamine gamma-glutamyltransferase 2	HUMAN	52	0.879	0.435	1.459	0.555	1.282	5.702	0.265	2.63	2.168	12.134	3.133	0.85	2.421	1.294	5.395
106	41.47	52.09	53.54	sp|P48735|IDHP_HUMAN	Isocitrate dehydrogenase [NADP], mitochondrial	HUMAN	70	1.368	0.021	1.18	1.159	1.69	0.249	0.001	1.905	0.107	0.474	0.217	0.022	1.6	0.131	0.347
107	41.21	42.21	35.88	sp|P21399|ACOC_HUMAN	Cytoplasmic aconitate hydratase	HUMAN	42	0.545	0.107	1.706	0.244	0.929	1.086	0.928	1.33	0.817	1.528	0.929	0.465	1.368	0.667	1.271
108	41.16	41.8	52.4	sp|P30038|AL4A1_HUMAN	Delta-1-pyrroline-5-carboxylate dehydrogenase, mitochondrial	HUMAN	67	1.905	0.034	1.355	1.406	2.729	0.47	0.068	1.419	0.268	0.667	0.453	0.097	1.247	0.283	0.565
109	40.73	41.39	64.31	sp|P07355|ANXA2_HUMAN	Annexin A2	HUMAN	57	4.169	0	1.432	2.911	6.982	13.428	0	1.69	7.943	24.889	29.376	0	1.585	18.535	47.863
110	40.69	41.26	85.56	sp|P30086|PEBP1_HUMAN	Phosphatidylethanolamine-binding protein 1	HUMAN	65	0.247	0.004	2.014	0.145	0.497	0.597	0.16	1.318	0.445	0.787	0.904	0.663	1.191	0.766	1.076
111	40.62	46.19	58.99	sp|P30837|AL1B1_HUMAN	Aldehyde dehydrogenase X, mitochondrial	HUMAN	57	1.306	0.139	1.225	1.067	1.585	0.344	0.001	1.472	0.191	0.506	0.231	0.023	1.5	0.122	0.347
112	39.67	40.28	75.41	sp|Q7Z4W1|DCXR_HUMAN	L-xylulose reductase	HUMAN	62	0.433	0.193	1.722	0.299	0.745	0.847	0.487	1.271	0.667	1.076	0.205	0.088	2.128	0.143	0.437
113	39.55	40.94	29.67	sp|Q7KZF4|SND1_HUMAN	Staphylococcal nuclease domain-containing protein 1	HUMAN	37	0.904	0.886	1.419	0.637	1.282	1.585	0.488	1.585	1	2.512	1.33	0.515	1.5	0.887	2.421
114	39.13	41.03	9.96	sp|P78527|PRKDC_HUMAN	DNA-dependent protein kinase catalytic subunit	HUMAN	33	0.474	0.166	3.631	0.106	1.722	0.855	0.752	4.446	0.192	3.802	1.459	0.34	2.249	0.649	3.532
115	39	39.55	67.46	sp|P04406|G3P_HUMAN	Glyceraldehyde-3-phosphate dehydrogenase	HUMAN	87	0.06	0.007	3.664	0.037	0.219	1.888	0.1	1.225	1.542	3.221	2.333	0.005	1.282	1.82	4.246
116	38.67	40.4	23.86	sp|O43795|MYO1B_HUMAN	Unconventional myosin-Ib	HUMAN	29	1.786	0.022	1.419	1.259	3.565	0.847	0.765	1.472	0.555	1.247	2.291	0.002	1.472	1.556	5.105
117	38.23	39.67	48.94	sp|P28838|AMPL_HUMAN	Cytosol aminopeptidase	HUMAN	38	0.36	0.135	1.644	0.16	0.592	2.128	0.795	1.6	1.33	2.992	1.202	0.733	1.66	0.724	1.69
118	38.21	39.13	55.06	sp|P55084|ECHB_HUMAN	Trifunctional enzyme subunit beta, mitochondrial	HUMAN	48	1.086	0.17	1.236	0.879	1.33	0.479	0.006	1.368	0.294	0.655	0.27	0.031	1.6	0.133	0.433
119	37.77	38.09	61.05	sp|Q96KP4|CNDP2_HUMAN	Cytosolic non-specific dipeptidase	HUMAN	45	0.15	0.027	3.733	0.082	0.56	1.738	0.165	1.486	1.169	3.342	2.188	0.04	1.514	1.445	4.446
120	37.71	38.49	49.49	sp|P43490|NAMPT_HUMAN	Nicotinamide phosphoribosyltransferase	HUMAN	29	1.38	0.39	1.803	0.766	2.128	10.28	0	2.754	3.733	27.04	13.552	0	2.489	5.445	34.356
121	37.66	38.01	30.77	sp|Q04446|GLGB_HUMAN	1,4-alpha-glucan-branching enzyme	HUMAN	34	0.429	0.4	1.738	0.265	0.745	2.168	0.103	1.644	1.318	4.613	1.77	0.085	1.459	1.213	2.729
122	37.57	40.2	46.79	sp|P26038|MOES_HUMAN	Moesin	HUMAN	37	0.863	0.389	1.675	0.53	1.445	10.568	0.131	2.333	4.529	30.761	22.491	0.056	2.188	10.28	50.119
123	37.52	37.85	50.84	sp|P27797|CALR_HUMAN	Calreticulin	HUMAN	47	1.754	0.006	1.247	1.406	2.582	0.254	0	2.249	0.129	0.57	0.366	0.012	1.738	0.223	0.637
124	37.36	37.81	52.43	sp|P11509|CP2A6_HUMAN	Cytochrome P450 2A6	HUMAN	48	0.643	0.159	1.271	0.497	0.817	0.138	0	1.6	0.06	0.221	0.034	0	1.675	0.016	0.056
125	37.14	37.8	75.87	sp|P60174|TPIS_HUMAN	Triosephosphate isomerase	HUMAN	64	0.242	0.004	1.706	0.182	0.413	1.871	0.157	1.6	1.169	2.965	2.333	0.027	1.585	1.472	3.631
126	37.01	37.58	43.88	sp|O95831|AIFM1_HUMAN	Apoptosis-inducing factor 1, mitochondrial	HUMAN	36	1.038	0.664	1.282	0.809	1.343	0.55	0.034	1.38	0.387	0.759	0.661	0.076	1.33	0.47	0.879
127	36.98	39.28	27.16	sp|P53396|ACLY_HUMAN	ATP-citrate synthase	HUMAN	26	0.667	0.563	1.77	0.433	1.18	1.82	0.051	1.542	1.18	4.018	1.6	0.498	1.5	1.067	2.729
128	36.74	37.23	53.77	sp|P34897|GLYM_HUMAN	Serine hydroxymethyltransferase, mitochondrial	HUMAN	41	1.556	0.066	1.445	1.076	2.512	0.794	0.13	1.355	0.586	1.076	0.457	0.102	1.556	0.316	0.711
129	36.13	37.14	66.67	sp|Q06323|PSME1_HUMAN	Proteasome activator complex subunit 1	HUMAN	38	0.273	0.054	1.959	0.149	0.535	0.955	0.992	1.459	0.745	1.393	0.92	0.944	1.528	0.724	1.406
130	35.72	37.3	51.17	sp|P34913|HYES_HUMAN	Bifunctional epoxide hydrolase 2	HUMAN	37	0.643	0.811	1.977	0.319	1.271	1.117	0.846	1.854	0.603	2.535	0.479	0.544	2.051	0.179	0.982
131	35.65	36.08	54.93	sp|P00738|HPT_HUMAN	Haptoglobin	HUMAN	31	1.486	0.274	1.406	1.057	1.923	0.603	0.449	1.69	0.402	1.019	1.148	0.301	1.294	0.887	1.528
132	35.36	37.64	40.58	sp|P78329|CP4F2_HUMAN	Leukotriene-B(4) omega-hydroxylase 1	HUMAN	38	0.525	0.794	2.704	0.166	1.419	0.497	0.563	1.69	0.184	0.839	0.242	0.386	3.698	0.066	0.895
133	34.99	35.23	44.28	sp|P31040|DHSA_HUMAN	Succinate dehydrogenase [ubiquinone] flavoprotein subunit, mitochondrial	HUMAN	34	0.982	0.844	1.406	0.705	1.38	0.597	0.57	1.38	0.409	0.824	0.457	0.629	1.445	0.215	0.661
134	34.95	35.31	59.08	sp|P17174|AATC_HUMAN	Aspartate aminotransferase, cytoplasmic	HUMAN	49	0.824	0.755	1.393	0.497	1.148	0.809	0.316	1.38	0.545	1.117	1.148	0.614	1.393	0.824	1.66
135	34.91	35.57	46.94	sp|P49419|AL7A1_HUMAN	Alpha-aminoadipic semialdehyde dehydrogenase	HUMAN	32	0.766	0.94	1.556	0.535	1.191	0.679	0.076	1.368	0.474	0.929	0.406	0.046	1.722	0.125	0.698
136	34.82	36.29	62.39	sp|Q16698|DECR_HUMAN	2,4-dienoyl-CoA reductase, mitochondrial	HUMAN	62	1.514	0.088	1.318	1.148	2.014	0.649	0.14	1.225	0.437	0.794	0.479	0.099	1.368	0.286	0.655
137	34.8	35.86	40	sp|O14975|S27A2_HUMAN	Very long-chain acyl-CoA synthetase	HUMAN	34	0.912	0.673	1.343	0.679	1.225	0.57	0.065	1.282	0.441	0.731	0.254	0	1.33	0.133	0.337
138	34.75	37.58	82.61	sp|P05089|ARGI1_HUMAN	Arginase-1	HUMAN	58	0.163	0.017	1.66	0.095	0.27	0.685	0.105	1.282	0.492	0.879	0.673	0.225	1.259	0.479	0.847
139	34.67	35.3	57.91	sp|Q16762|THTR_HUMAN	Thiosulfate sulfurtransferase	HUMAN	39	0.871	0.831	1.236	0.718	1.076	0.409	0	1.419	0.198	0.581	0.238	0	1.69	0.131	0.402
140	34.53	35.61	33.14	sp|Q9UI17|M2GD_HUMAN	Dimethylglycine dehydrogenase, mitochondrial	HUMAN	27	2.606	0.007	1.419	1.837	4.446	0.57	0.594	1.459	0.394	0.832	0.302	0.123	1.905	0.139	0.575
141	34.44	35.3	40.64	sp|P16662|UD2B7_HUMAN	UDP-glucuronosyltransferase 2B7	HUMAN	65	1.644	0.172	1.542	1.067	2.606	0.35	0.078	1.69	0.136	0.592	0.501	0.112	1.514	0.322	0.759
142	34.02	37.31	57.76	sp|P34896|GLYC_HUMAN	Serine hydroxymethyltransferase, cytosolic	HUMAN	44	0.445	0.464	1.837	0.139	0.817	0.759	0.228	1.406	0.441	1.067	0.745	0.153	1.419	0.488	1.057
143	33.94	34.61	53.23	sp|P14550|AK1A1_HUMAN	Alcohol dehydrogenase [NADP(+)]	HUMAN	40	0.11	0.004	4.285	0.046	0.47	1.067	0.608	1.294	0.824	1.393	1.169	0.814	1.33	0.879	1.514
144	33.57	34.33	65.31	sp|P08758|ANXA5_HUMAN	Annexin A5	HUMAN	33	0.185	0.151	2.128	0.099	0.394	4.786	0.001	1.977	2.421	20.137	7.943	0	2.128	3.733	29.648
145	33.48	34.18	43.14	sp|P49411|EFTU_HUMAN	Elongation factor Tu, mitochondrial	HUMAN	34	1.66	0.088	1.406	1.18	2.754	1.148	0.637	1.318	0.871	1.585	0.832	0.368	1.306	0.625	1.086
146	33.33	33.55	37.97	sp|P08684|CP3A4_HUMAN	Cytochrome P450 3A4	HUMAN	28	1.854	0.016	1.38	1.343	2.655	0.501	0.11	1.585	0.211	0.794	0.334	0.016	1.941	0.154	0.649
147	33.2	34.19	38.13	sp|P22033|MUTA_HUMAN	Methylmalonyl-CoA mutase, mitochondrial	HUMAN	30	0.904	0.673	1.306	0.698	1.18	0.37	0.018	1.614	0.207	0.597	0.106	0.023	3.048	0.046	0.322
148	33.18	33.81	58.23	sp|Q9UBQ7|GRHPR_HUMAN	Glyoxylate reductase/hydroxypyruvate reductase	HUMAN	49	0.247	0.794	1.6	0.141	0.394	0.871	0.339	1.213	0.711	1.057	0.673	0.638	1.271	0.515	0.855
149	33.13	38.87	53.43	sp|P08670|VIME_HUMAN	Vimentin	HUMAN	43	5.2	0.203	2.014	2.582	9.55	2.312	0.267	1.66	1.393	3.873	3.733	0.243	2.148	1.738	7.244
150	32.88	33.4	55.56	sp|P45954|ACDSB_HUMAN	Short/branched chain specific acyl-CoA dehydrogenase, mitochondrial	HUMAN	48	1.445	0.169	1.294	1.117	1.888	0.603	0.051	1.259	0.466	0.759	0.157	0.017	1.5	0.075	0.236
151	32.84	33.74	32.62	sp|O95479|G6PE_HUMAN	GDH/6PGL endoplasmic bifunctional protein	HUMAN	31	1.127	0.817	1.355	0.832	1.528	1	0.733	1.259	0.794	1.259	1.067	0.818	1.213	0.879	1.294
152	32.8	33.17	37.31	sp|P27338|AOFB_HUMAN	Amine oxidase [flavin-containing] B	HUMAN	51	1.38	0.148	1.282	1.076	1.786	0.637	0.301	1.33	0.394	0.847	0.37	0.184	1.585	0.164	0.586
153	32.79	34.57	24.21	sp|Q00341|VIGLN_HUMAN	Vigilin	HUMAN	26	0.912	0.609	1.432	0.592	1.306	0.619	0.154	1.542	0.291	0.955	0.575	0.095	1.57	0.182	0.904
154	32.71	33.9	38.97	sp|Q99798|ACON_HUMAN	Aconitate hydratase, mitochondrial	HUMAN	42	0.832	0.951	1.445	0.575	1.202	0.871	0.611	1.406	0.535	1.225	0.832	0.466	1.368	0.457	1.138
155	32.59	33.98	31.15	sp|P02452|CO1A1_HUMAN	Collagen alpha-1(I) chain	HUMAN	30
156	32.45	33.18	24.93	sp|P19338|NUCL_HUMAN	Nucleolin	HUMAN	21	2.831	0.002	1.77	1.6	4.13	3.373	0.003	1.941	1.738	5.248	0.752	0.733	1.406	0.52	1.057
157	32.39	34.39	55.16	sp|P00558|PGK1_HUMAN	Phosphoglycerate kinase 1	HUMAN	42	0.215	0.018	2.333	0.139	0.501	3.342	0	1.77	1.888	10	5.395	0	1.837	2.938	17.865
158	32.35	44.65	46.49	sp|P08107|HSP71_HUMAN	Heat shock 70 kDa protein 1A/1B	HUMAN	65	9.55	0	1.837	5.2	18.88	9.204	0.001	1.803	5.105	24.21	3.698	0.041	1.629	2.27	8.166
159	32.27	32.81	53.92	sp|P07954|FUMH_HUMAN	Fumarate hydratase, mitochondrial	HUMAN	54	1.191	0.281	1.271	0.938	1.528	0.413	0.006	1.528	0.16	0.631	0.291	0.001	1.837	0.079	0.535
160	32.17	33.57	68.79	sp|Q16836|HCDH_HUMAN	Hydroxyacyl-coenzyme A dehydrogenase, mitochondrial	HUMAN	45	1.343	0.181	1.271	1.057	1.706	0.479	0.005	1.259	0.308	0.603	0.129	0.072	1.837	0.042	0.238
161	32.16	32.27	62.14	sp|P16219|ACADS_HUMAN	Short-chain specific acyl-CoA dehydrogenase, mitochondrial	HUMAN	40	0.402	0.244	1.629	0.137	0.655	0.275	0.086	1.923	0.115	0.53	0.265	0.023	1.888	0.119	0.501
162	32.01	33.9	65.36	sp|P00338|LDHA_HUMAN	L-lactate dehydrogenase A chain	HUMAN	56	0.545	0.449	1.675	0.316	0.912	2.679	0.013	1.706	1.57	13.552	4.786	0	1.941	2.466	23.121
163	31.77	33.78	42.36	sp|P02675|FIBB_HUMAN	Fibrinogen beta chain	HUMAN	49	1.706	0.772	1.459	1.169	5.058	1.738	0.338	1.355	1.282	2.489	3.436	0.066	1.528	2.249	5.702
164	31.64	31.74	48.86	sp|Q15084|PDIA6_HUMAN	Protein disulfide-isomerase A6	HUMAN	42	0.991	0.251	1.282	0.759	1.271	0.731	0.796	1.33	0.501	0.973	0.545	0.891	1.542	0.256	0.839
165	31.6	32.02	60.67	sp|Q13011|ECH1_HUMAN	Delta(3,5)-Delta(2,4)-dienoyl-CoA isomerase, mitochondrial	HUMAN	47	1.706	0.006	1.33	1.282	2.512	0.78	0.49	1.33	0.483	1.038	0.247	0.099	2.377	0.084	0.586
166	31.58	32.28	74.26	sp|P35232|PHB_HUMAN	Prohibitin	HUMAN	35	1.941	0.003	1.432	1.355	3.342	0.982	1	1.472	0.731	1.445	0.625	0.785	1.343	0.445	0.839
167	31.54	33.17	62.16	sp|P08263|GSTA1_HUMAN	Glutathione S-transferase A1	HUMAN	54	0.492	0.138	1.419	0.366	0.698	0.233	0.001	2.051	0.143	0.479	0.054	0	2.559	0.035	0.139
168	31.41	32.19	37.56	sp|P04844|RPN2_HUMAN	Dolichyl-diphosphooligosaccharide--protein glycosyltransferase subunit 2	HUMAN	37	1.202	0.776	1.472	0.817	2.051	0.839	0.261	1.57	0.575	1.318	0.649	0.343	1.528	0.429	0.991
169	31.4	31.91	24.05	sp|Q02218|ODO1_HUMAN	2-oxoglutarate dehydrogenase, mitochondrial	HUMAN	25	0.597	0.945	2.148	0.189	1.282	0.488	0.348	2.168	0.182	1.057	0.565	0.144	1.959	0.185	1.107
170	31.3	32.06	46.94	sp|P05166|PCCB_HUMAN	Propionyl-CoA carboxylase beta chain, mitochondrial	HUMAN	29	0.991	0.985	1.406	0.692	1.393	0.461	0.173	1.905	0.265	0.879	0.515	0.191	1.675	0.209	0.863
171	31.11	32.7	51.67	sp|Q6YN16|HSDL2_HUMAN	Hydroxysteroid dehydrogenase-like protein 2	HUMAN	28	1.086	0.756	1.33	0.817	1.472	0.506	0.025	1.368	0.353	0.692	0.254	0	1.514	0.127	0.384
172	30.93	31.79	60.06	sp|P13804|ETFA_HUMAN	Electron transfer flavoprotein subunit alpha, mitochondrial	HUMAN	54	1.067	0.377	1.472	0.724	1.445	0.625	0.371	1.406	0.37	0.879	0.78	0.587	1.368	0.565	1.067
173	30.85	31.48	48.69	sp|P11310|ACADM_HUMAN	Medium-chain specific acyl-CoA dehydrogenase, mitochondrial	HUMAN	44	0.895	0.797	1.318	0.685	1.18	0.679	0.064	1.306	0.488	0.887	0.449	0.013	1.486	0.302	0.667
174	30.84	31.07	61.6	sp|P21695|GPDA_HUMAN	Glycerol-3-phosphate dehydrogenase [NAD(+)], cytoplasmic	HUMAN	26	0.187	0.075	2.148	0.077	0.402	1.127	0.109	1.33	0.847	1.528	0.483	0.54	1.514	0.203	0.731
175	30.78	31.04	50.11	sp|Q93099|HGD_HUMAN	Homogentisate 1,2-dioxygenase	HUMAN	28	0.182	0.054	2.992	0.087	0.545	1.445	0.391	1.542	0.938	2.512	1.271	0.863	1.486	0.855	1.854
176	30.6	30.69	47.55	sp|Q03154|ACY1_HUMAN	Aminoacylase-1	HUMAN	30	0.356	0.06	1.941	0.104	0.692	1.236	0.773	1.406	0.879	1.888	1.33	0.647	1.368	0.973	2.399
177	30.54	31.68	61.54	sp|P40926|MDHM_HUMAN	Malate dehydrogenase, mitochondrial	HUMAN	46	0.724	0.663	1.294	0.545	0.938	0.766	0.371	1.271	0.55	0.973	1.096	0.782	1.202	0.912	1.33
178	30.51	30.86	10.9	sp|P02751|FINC_HUMAN	Fibronectin	HUMAN	22	0.731	0.565	1.675	0.377	1.225	5.012	0.159	1.69	2.965	13.932	2.655	0.187	1.528	1.738	4.613
179	30.41	30.94	67.41	sp|P30041|PRDX6_HUMAN	Peroxiredoxin-6	HUMAN	43	0.153	0.008	2.729	0.07	0.417	0.982	0.983	1.282	0.78	1.259	0.847	0.444	1.259	0.673	1.067
180	30.39	32.32	10.82	sp|Q92616|GCN1L_HUMAN	Translational activator GCN1	HUMAN	22	0.92	0.811	1.247	0.745	1.148	1.038	0.784	1.738	0.597	1.803	1.191	0.957	1.82	0.655	2.148
181	30.29	31.39	47.66	sp|P78371|TCPB_HUMAN	T-complex protein 1 subunit beta	HUMAN	25	0.256	0.306	2.582	0.15	0.661	3.192	0.004	1.77	1.803	11.066	2.63	0.014	1.77	1.486	8.472
182	30.09	32.99	37.19	sp|Q9ULC5|ACSL5_HUMAN	Long-chain-fatty-acid--CoA ligase 5	HUMAN	23	1.33	0.241	1.406	0.946	2.089	0.445	0.147	1.69	0.209	0.752	0.344	0.063	1.941	0.139	0.667
183	29.99	30.12	52.96	sp|P09467|F16P1_HUMAN	Fructose-1,6-bisphosphatase 1	HUMAN	54	0.166	0.015	1.803	0.115	0.299	0.711	0.117	1.306	0.545	0.929	0.221	0.05	1.871	0.11	0.413
184	29.93	29.94	71.84	sp|P16152|CBR1_HUMAN	Carbonyl reductase [NADPH] 1	HUMAN	43	0.322	0.04	1.837	0.113	0.592	1.038	0.829	1.282	0.809	1.33	1.213	0.453	1.294	0.938	1.614
185	29.75	30.43	21.51	sp|P05023|AT1A1_HUMAN	Sodium/potassium-transporting ATPase subunit alpha-1	HUMAN	20	1.393	0.522	1.786	0.78	2.884	1.259	0.828	1.786	0.705	3.733	1.38	0.72	1.786	0.773	2.938
186	29.71	30.16	37.93	sp|Q16134|ETFD_HUMAN	Electron transfer flavoprotein-ubiquinone oxidoreductase, mitochondrial	HUMAN	33	1.096	0.302	1.259	0.871	1.419	0.581	0.015	1.355	0.421	0.787	0.308	0	1.66	0.161	0.511
187	29.51	30.33	44.7	sp|Q14117|DPYS_HUMAN	Dihydropyrimidinase	HUMAN	30	0.229	0.015	2.07	0.088	0.474	0.661	0.543	1.38	0.479	0.912	0.211	0.189	1.69	0.125	0.356
188	29.43	30.31	43.03	sp|Q15067|ACOX1_HUMAN	Peroxisomal acyl-coenzyme A oxidase 1	HUMAN	36	0.802	0.683	1.432	0.55	1.148	0.506	0.055	1.459	0.353	0.738	0.685	0.221	1.38	0.474	0.946
189	29.41	31.6	18.5	sp|Q08211|DHX9_HUMAN	ATP-dependent RNA helicase A	HUMAN	22	1.148	0.381	1.236	0.929	1.419	1.191	0.353	1.18	1.009	1.406	1.127	0.415	1.514	0.745	1.706
190	29.35	30.27	35.73	sp|P13796|PLSL_HUMAN	Plastin-2	HUMAN	23	1.33	0.26	2.729	0.488	4.406	1.368	0.462	2.78	0.492	4.13	0.474	0.343	2.884	0.158	1.368
191	29.34	29.6	57.1	sp|O14756|H17B6_HUMAN	17-beta-hydroxysteroid dehydrogenase type 6	HUMAN	25	1.343	0.185	1.432	0.938	1.995	0.265	0.068	2.188	0.119	0.581	0.048	0.001	4.169	0.016	0.201
192	29.33	29.53	78.93	sp|Q99714|HCD2_HUMAN	3-hydroxyacyl-CoA dehydrogenase type-2	HUMAN	29	1.368	0.668	1.722	0.794	2.399	1.086	0.703	1.722	0.631	1.905	0.614	0.419	1.77	0.27	1.086
193	29.21	29.55	45.3	sp|P05141|ADT2_HUMAN	ADP/ATP translocase 2	HUMAN	30	0.824	0.461	1.556	0.545	1.282	0.809	0.286	1.306	0.586	1.057	0.449	0.103	1.722	0.225	0.773
194	29.16	29.8	42.21	sp|P22626|ROA2_HUMAN	Heterogeneous nuclear ribonucleoproteins A2/B1	HUMAN	29	1.306	0.44	1.294	1.009	1.738	0.649	0.192	1.459	0.413	0.946	0.398	0.047	1.722	0.158	0.685
195	29.08	29.41	40.57	sp|O60656|UD19_HUMAN	UDP-glucuronosyltransferase 1-9	HUMAN	44	3.162	0.092	4.325	0.731	16.749	0.982	0.815	4.742	0.221	4.656	0.78	0.562	4.446	0.174	3.467
196	28.8	30.34	35.79	sp|P29401|TKT_HUMAN	Transketolase	HUMAN	30	0.809	0.721	1.38	0.565	1.117	3.597	0.037	2.355	1.528	10.965	5.808	0.001	2.606	2.228	19.588
197	28.73	29.75	53.64	sp|Q02338|BDH_HUMAN	D-beta-hydroxybutyrate dehydrogenase, mitochondrial	HUMAN	27	0.904	0.355	1.406	0.661	1.271	0.625	0.061	1.38	0.449	0.863	0.151	0.144	1.977	0.104	0.299
198	28.69	28.69	93.88	sp|P68871|HBB_HUMAN	Hemoglobin subunit beta	HUMAN	64	1.159	0.069	1.247	0.929	1.472	2.188	0.034	1.5	1.459	4.699	0.34	0.554	1.514	0.236	0.515
199	28.66	38.37	31.32	sp|P11216|PYGB_HUMAN	Glycogen phosphorylase, brain form	HUMAN	47	0.316	0.359	2.051	0.092	0.649	1.38	0.421	1.738	0.794	2.992	2.249	0.039	1.754	1.282	6.368
200	28.47	28.53	73.25	sp|Q08257|QOR_HUMAN	Quinone oxidoreductase	HUMAN	36	0.991	0.641	1.33	0.745	1.318	1.202	0.373	1.225	0.982	1.542	1.33	0.104	1.225	1.086	1.738
201	28.39	29	54.69	sp|Q9UBR1|BUP1_HUMAN	Beta-ureidopropionase	HUMAN	33	0.406	0.016	1.585	0.247	0.643	0.614	0.132	1.306	0.453	0.802	0.082	0.001	2.729	0.03	0.223
202	28.35	29.65	36.02	sp|P23786|CPT2_HUMAN	Carnitine O-palmitoyltransferase 2, mitochondrial	HUMAN	27	1.028	0.38	1.368	0.752	1.406	0.398	0.014	1.614	0.169	0.643	0.325	0.004	1.585	0.088	0.515
203	28.25	29.4	48.57	sp|P22695|QCR2_HUMAN	Cytochrome b-c1 complex subunit 2, mitochondrial	HUMAN	33	1.159	0.253	1.294	0.895	1.514	0.643	0.282	1.393	0.402	0.895	0.344	0.046	2.07	0.18	0.711
204	28.17	29.61	30.91	sp|P05165|PCCA_HUMAN	Propionyl-CoA carboxylase alpha chain, mitochondrial	HUMAN	28	1.271	0.621	1.355	0.938	1.738	0.328	0.033	1.837	0.203	0.603	0.283	0.012	1.6	0.151	0.453
205	28.15	29.07	46.67	sp|Q9Y6N5|SQRD_HUMAN	Sulfide:quinone oxidoreductase, mitochondrial	HUMAN	28	1.38	0.268	1.472	0.938	2.355	1.18	0.301	1.419	0.832	1.854	1.459	0.348	1.486	0.982	2.399
206	28.1	29.53	28.74	sp|P12956|XRCC6_HUMAN	X-ray repair cross-complementing protein 6	HUMAN	19	1.542	0.458	1.629	0.946	2.512	1.69	0.363	1.66	1.019	2.805	1.169	0.71	1.57	0.745	1.871
207	28.1	29.03	54.62	sp|Q00796|DHSO_HUMAN	Sorbitol dehydrogenase	HUMAN	39	0.406	0.224	1.472	0.229	0.597	0.619	0.585	1.406	0.449	0.871	0.104	0.021	2.606	0.061	0.27
208	27.76	63.3	46.19	sp|P12814|ACTN1_HUMAN	Alpha-actinin-1	HUMAN	73	0.679	0.923	1.585	0.47	1.076	2.27	0.001	1.614	1.406	5.445	4.246	0	1.786	2.377	12.706
209	27.63	32.09	23.46	sp|P36776|LONM_HUMAN	Lon protease homolog, mitochondrial	HUMAN	23	1.067	0.955	1.644	0.649	1.786	0.637	0.217	1.69	0.366	1.076	0.479	0.199	1.871	0.27	0.895
210	27.58	32.97	11.62	sp|O60437|PEPL_HUMAN	Periplakin	HUMAN	15	0.597	0.235	1.905	0.258	1.138	0.667	0.222	1.77	0.35	1.18	0.895	0.951	1.82	0.466	1.629
211	27.53	29.27	27.97	sp|Q9UDR5|AASS_HUMAN	Alpha-aminoadipic semialdehyde synthase, mitochondrial	HUMAN	21	1.432	0.136	1.57	0.912	2.355	0.724	0.214	1.542	0.35	1.117	0.466	0.263	1.941	0.209	0.904
212	27.44	29.77	21.9	sp|P53621|COPA_HUMAN	Coatomer subunit alpha	HUMAN	20	1.854	0.535	1.977	0.938	4.13	1.213	0.546	1.888	0.643	2.291	1.82	0.472	1.854	0.982	3.342
213	27.38	27.79	35.9	sp|P05181|CP2E1_HUMAN	Cytochrome P450 2E1	HUMAN	31	1.127	0.137	1.318	0.855	1.472	0.718	0.195	1.271	0.55	0.912	0.045	0.157	1.82	0.019	0.082
214	27.34	27.5	56.85	sp|Q86YB7|ECHD2_HUMAN	Enoyl-CoA hydratase domain-containing protein 2, mitochondrial	HUMAN	33	1.191	0.822	1.318	0.904	1.629	0.592	0.176	1.754	0.308	1.038	0.417	0.095	1.837	0.194	0.766
215	26.83	27.29	50.76	sp|Q14914|PTGR1_HUMAN	Prostaglandin reductase 1	HUMAN	29	0.223	0.173	1.959	0.145	0.437	2.051	0.043	1.486	1.38	3.565	2.051	0.041	1.432	1.432	2.992
216	26.7	27.15	46.53	sp|Q96I99|SUCB2_HUMAN	Succinyl-CoA ligase [GDP-forming] subunit beta, mitochondrial	HUMAN	26	0.441	0.791	1.941	0.256	0.855	0.55	0.064	1.419	0.35	0.78	0.236	0.001	2.109	0.128	0.497
217	26.58	27.09	35.34	sp|P04424|ARLY_HUMAN	Argininosuccinate lyase	HUMAN	31	0.27	0.001	2.089	0.091	0.565	0.773	0.213	1.294	0.53	1	0.215	0.001	1.905	0.061	0.409
218	26.54	32.06	55.17	sp|P09525|ANXA4_HUMAN	Annexin A4	HUMAN	27	0.575	0.331	1.82	0.137	1.047	1.159	0.646	1.556	0.745	1.871	2.032	0.056	1.614	1.259	4.92
219	26.52	30.14	12.7	sp|Q04637|IF4G1_HUMAN	Eukaryotic translation initiation factor 4 gamma 1	HUMAN	18	0.711	0.676	2.051	0.294	1.459	1.66	0.102	1.871	0.887	4.13	1.318	0.6	2.07	0.637	2.884
220	26.52	26.94	23.57	sp|Q9Y678|COPG1_HUMAN	Coatomer subunit gamma-1	HUMAN	16	0.766	0.35	1.959	0.391	1.5	0.973	0.919	1.318	0.738	1.282	1.057	0.726	1.57	0.673	1.66
221	26.49	28.11	26.64	sp|P48449|ERG7_HUMAN	Lanosterol synthase	HUMAN	24	1.644	0.092	1.738	0.946	2.655	0.337	0.089	1.82	0.182	0.614	1.406	0.511	1.738	0.809	2.333
222	26.46	26.78	41.84	sp|P26440|IVD_HUMAN	Isovaleryl-CoA dehydrogenase, mitochondrial	HUMAN	36	1.107	0.555	1.5	0.738	1.675	1.854	0.536	1.941	0.955	4.786	0.773	0.662	1.888	0.437	1.459
223	26.45	27.32	58.19	sp|Q99623|PHB2_HUMAN	Prohibitin-2	HUMAN	26	1.318	0.115	1.33	0.991	1.871	0.912	0.751	1.33	0.679	1.213	0.879	0.71	1.406	0.597	1.236
224	26.4	27.19	22.85	sp|P15144|AMPN_HUMAN	Aminopeptidase N	HUMAN	18	1.067	0.76	1.406	0.759	1.644	1.528	0.453	1.445	1.057	3.192	1.486	0.281	1.5	0.991	3.436
225	26.32	28.07	16.46	sp|P26640|SYVC_HUMAN	Valine--tRNA ligase	HUMAN	19	0.661	0.764	2.377	0.275	1.57	1.213	0.438	1.629	0.745	2.07	2.27	0.029	1.644	1.38	4.285
226	26.26	27.79	41.92	sp|Q9HCC0|MCCB_HUMAN	Methylcrotonoyl-CoA carboxylase beta chain, mitochondrial	HUMAN	24	1.472	0.83	1.722	0.855	3.105	0.904	0.406	1.528	0.55	1.38	1.107	0.384	1.629	0.679	1.82
227	26.15	26.8	47.57	sp|P07339|CATD_HUMAN	Cathepsin D	HUMAN	40	1.127	0.55	1.419	0.794	1.614	0.38	0.058	1.888	0.244	0.718	0.545	0.523	1.614	0.377	0.879
228	26.14	26.62	54.8	sp|P00480|OTC_HUMAN	Ornithine carbamoyltransferase, mitochondrial	HUMAN	33	0.334	0.308	1.528	0.205	0.511	0.586	0.041	1.259	0.445	0.738	0.171	0.008	1.803	0.081	0.308
229	26.06	26.14	78.05	sp|P04792|HSPB1_HUMAN	Heat shock protein beta-1	HUMAN	32	1.941	0.737	1.556	1.247	3.342	11.066	0	2.168	5.105	37.325	14.588	0	2.089	6.982	39.446
230	26.03	26.7	33.26	sp|P36578|RL4_HUMAN	60S ribosomal protein L4	HUMAN	27	0.692	0.236	1.343	0.525	0.929	1.047	0.898	1.33	0.787	1.355	0.871	0.889	1.306	0.655	1.138
231	25.95	26.45	23.66	sp|Q13724|MOGS_HUMAN	Mannosyl-oligosaccharide glucosidase	HUMAN	18	0.377	0.478	1.77	0.16	0.667	1.076	0.337	1.486	0.724	2.228	0.625	0.703	1.614	0.322	1.009
232	25.91	26.41	44.72	sp|P52209|6PGD_HUMAN	6-phosphogluconate dehydrogenase, decarboxylating	HUMAN	22	1.854	0.182	1.786	1.038	4.571	4.656	0.013	3.048	1.528	21.677	3.311	0.038	2.333	1.419	14.454
233	25.82	26.98	49.02	sp|P38117|ETFB_HUMAN	Electron transfer flavoprotein subunit beta	HUMAN	23	1.271	0.199	1.225	1.038	1.57	0.57	0.041	1.33	0.391	0.759	0.655	0.17	1.294	0.457	0.847
234	25.78	27.78	27.11	sp|P09493|TPM1_HUMAN	Tropomyosin alpha-1 chain	HUMAN	17	0.839	0.995	1.528	0.625	1.282	11.272	0	1.923	5.861	28.054	22.08	0	1.738	12.706	44.463
235	25.72	26.33	40	sp|P49257|LMAN1_HUMAN	Protein ERGIC-53	HUMAN	26	0.904	0.798	1.419	0.631	1.282	0.251	0.002	2.128	0.067	0.535	0.263	0.006	2.128	0.074	0.56
236	25.53	25.95	45.19	sp|P32929|CGL_HUMAN	Cystathionine gamma-lyase	HUMAN	28	0.366	0.031	1.514	0.045	0.555	0.863	0.634	1.445	0.565	1.247	0.461	0.025	1.38	0.145	0.637
237	25.49	26.23	39.88	sp|Q02928|CP4AB_HUMAN	Cytochrome P450 4A11	HUMAN	32	0.661	0.197	1.432	0.457	0.946	0.319	0.002	1.472	0.156	0.47	0.032	0.002	2.858	0.019	0.092
238	25.48	25.67	70.1	sp|P00387|NB5R3_HUMAN	NADH-cytochrome b5 reductase 3	HUMAN	28	1.432	0.15	1.459	0.982	2.63	0.92	0.568	1.432	0.608	1.318	1.854	0.218	1.66	1.117	3.373
239	25.47	25.95	32.15	sp|P51649|SSDH_HUMAN	Succinate-semialdehyde dehydrogenase, mitochondrial	HUMAN	20	1.159	0.542	1.486	0.78	1.722	0.581	0.201	1.486	0.387	0.863	0.184	0.04	1.738	0.098	0.319
240	25.31	28.45	8.56	sp|P12111|CO6A3_HUMAN	Collagen alpha-3(VI) chain	HUMAN	25	0.073	0.087	36.308	0.01	2.655	1.047	0.888	7.87	0.133	8.017	0.033	0.074	28.576	0.01	0.955
241	25.17	25.52	82.43	sp|P04179|SODM_HUMAN	Superoxide dismutase [Mn], mitochondrial	HUMAN	60	4.246	0.012	1.66	2.559	14.322	10.864	0	2.032	5.346	36.983	21.086	0	2.128	9.908	52.966
242	25.14	25.32	51.13	sp|Q9BWD1|THIC_HUMAN	Acetyl-CoA acetyltransferase, cytosolic	HUMAN	37	0.649	0.314	1.419	0.391	0.92	0.879	0.5	1.614	0.603	1.419	2.377	0.036	1.514	1.57	3.436
243	25.11	25.4	67.46	sp|Q16778|H2B2E_HUMAN	Histone H2B type 2-E	HUMAN	36	1.127	0.919	1.675	0.673	1.959	0.356	0.274	1.854	0.103	0.661	0.501	0.375	1.393	0.225	0.698
243	0	25.39	67.46	sp|P33778|H2B1B_HUMAN	Histone H2B type 1-B	HUMAN	36
243	0	25.39	67.46	sp|P23527|H2B1O_HUMAN	Histone H2B type 1-O	HUMAN	36
243	0	25.33	67.46	sp|P06899|H2B1J_HUMAN	Histone H2B type 1-J	HUMAN	36
244	25.07	25.3	35.52	sp|O14773|TPP1_HUMAN	Tripeptidyl-peptidase 1	HUMAN	31	1.472	0.237	1.706	0.863	2.729	0.47	0.092	1.77	0.056	0.832	0.308	0.087	2.679	0.085	0.824
245	25.02	25.34	66.53	sp|P54819|KAD2_HUMAN	Adenylate kinase 2, mitochondrial	HUMAN	36	0.904	0.445	1.406	0.649	1.271	0.52	0.03	1.432	0.337	0.745	0.136	0.026	2.249	0.064	0.305
246	24.95	25.23	77.17	sp|P18669|PGAM1_HUMAN	Phosphoglycerate mutase 1	HUMAN	34	0.535	0.174	1.786	0.236	0.955	1.191	0.113	1.514	0.787	1.854	2.443	0.009	1.556	1.57	4.831
247	24.92	25.38	43.78	sp|P19971|TYPH_HUMAN	Thymidine phosphorylase	HUMAN	28	0.643	0.332	1.722	0.15	1.107	1.82	0.188	1.959	0.929	5.2	2.606	0.055	2.089	1.247	7.87
248	24.86	25.2	34.85	sp|P35520|CBS_HUMAN	Cystathionine beta-synthase	HUMAN	22	0.433	0.515	2.032	0.121	0.879	0.474	0.103	1.38	0.091	0.655	0.506	0.176	1.82	0.194	0.92
249	24.83	28.11	47.13	sp|P06744|G6PI_HUMAN	Glucose-6-phosphate isomerase	HUMAN	37	0.406	0.114	1.888	0.215	0.766	1.019	0.305	1.432	0.711	1.445	0.855	0.608	1.432	0.597	1.225
250	24.76	29.71	18.79	sp|Q05682|CALD1_HUMAN	Caldesmon	HUMAN	24	1.019	0.802	1.542	0.661	1.706	2.884	0.004	1.722	1.675	6.855	5.105	0	1.803	2.831	13.932
251	24.65	25.65	37.39	sp|O00748|EST2_HUMAN	Cocaine esterase	HUMAN	31	0.673	0.855	1.472	0.38	0.991	0.832	0.172	1.271	0.649	1.057	0.608	0.426	1.514	0.344	0.92
252	24.48	25.33	50.88	sp|Q06520|ST2A1_HUMAN	Bile salt sulfotransferase	HUMAN	34	0.47	0.187	1.675	0.305	0.787	0.773	0.364	1.236	0.597	0.955	0.506	0.092	1.528	0.316	0.773
253	24.43	26.83	8.25	sp|P15924|DESP_HUMAN	Desmoplakin	HUMAN	23	1.854	0.008	1.459	1.271	5.546	1.393	0.253	1.556	0.895	2.831	1.871	0.005	1.5	1.247	4.613
254	24.4	24.5	65.28	sp|P30039|PBLD_HUMAN	Phenazine biosynthesis-like domain-containing protein	HUMAN	24	0.119	0.076	3.837	0.062	0.457	0.731	0.041	1.355	0.449	0.991	0.296	0.005	1.923	0.095	0.57
255	24.33	27.67	53.57	sp|P04075|ALDOA_HUMAN	Fructose-bisphosphate aldolase A	HUMAN	22	0.37	0.332	6.607	0.077	2.443	6.486	0.299	5.702	1.138	36.308	6.73	0.316	5.495	1.225	34.041
256	24.33	26.88	26.39	sp|Q16891|IMMT_HUMAN	Mitochondrial inner membrane protein	HUMAN	27	1.236	0.159	1.271	0.973	1.644	0.794	0.43	1.213	0.535	0.964	0.855	0.946	1.33	0.592	1.138
257	24.26	24.48	45.82	sp|Q00266|METK1_HUMAN	S-adenosylmethionine synthase isoform type-1	HUMAN	27	0.461	0.442	1.514	0.233	0.698	0.824	0.285	1.33	0.592	1.096	0.38	0.008	1.614	0.18	0.614
258	24.17	25.3	36.76	sp|Q9H2A2|AL8A1_HUMAN	Aldehyde dehydrogenase family 8 member A1	HUMAN	21	0.738	0.107	1.406	0.417	1.038	0.711	0.236	1.5	0.328	1.067	0.179	0.009	2.559	0.057	0.457
259	24.15	24.84	27.75	sp|Q99424|ACOX2_HUMAN	Peroxisomal acyl-coenzyme A oxidase 2	HUMAN	24	1.66	0.261	1.675	0.991	2.754	1.127	0.875	1.614	0.698	1.82	1.086	0.874	1.629	0.667	1.803
260	24.14	24.67	75.97	sp|P21796|VDAC1_HUMAN	Voltage-dependent anion-selective channel protein 1	HUMAN	22	1.69	0.004	1.368	1.236	3.105	1.107	0.899	1.38	0.802	1.629	1.5	0.131	1.419	1.057	2.512
261	24.08	24.56	29.3	sp|Q9H6R3|ACSS3_HUMAN	Acyl-CoA synthetase short-chain family member 3, mitochondrial	HUMAN	24	0.759	0.463	1.486	0.511	1.127	0.55	0.044	1.472	0.37	0.809	0.107	0	3.048	0.047	0.325
262	24.06	25.9	27.36	sp|P11940|PABP1_HUMAN	Polyadenylate-binding protein 1	HUMAN	23	1.854	0.114	1.629	1.138	3.251	2.291	0.013	1.585	1.445	7.943	1.445	0.427	1.57	0.92	2.333
263	23.99	24.27	21.95	sp|P10253|LYAG_HUMAN	Lysosomal alpha-glucosidase	HUMAN	17	1.067	0.768	1.38	0.773	1.472	0.824	0.451	2.606	0.316	2.148	1.294	0.352	1.38	0.938	1.786
264	23.9	25.23	22.52	sp|P35221|CTNA1_HUMAN	Catenin alpha-1	HUMAN	24	0.661	0.622	1.722	0.402	1.138	0.457	0.081	1.754	0.205	0.802	0.603	0.959	1.77	0.34	1.067
265	23.89	25.53	33.58	sp|O43175|SERA_HUMAN	D-3-phosphoglycerate dehydrogenase	HUMAN	23	0.53	0.089	1.57	0.145	0.832	1.528	0.671	1.472	1.038	2.291	0.535	0.596	1.722	0.111	0.92
266	23.82	24	37.53	sp|P50395|GDIB_HUMAN	Rab GDP dissociation inhibitor beta	HUMAN	21	0.417	0.225	1.837	0.258	0.766	2.168	0.192	1.905	1.138	6.427	3.733	0.007	2.168	1.722	11.912
267	23.69	27.81	17.2	sp|P18206|VINC_HUMAN	Vinculin	HUMAN	16	2.582	0.156	2.333	1.107	7.656	3.467	0.267	2.679	1.294	13.677	6.792	0.035	3.162	2.148	35.975
268	23.67	24.09	33.21	sp|P49368|TCPG_HUMAN	T-complex protein 1 subunit gamma	HUMAN	20	0.698	0.245	1.803	0.394	1.259	1.57	0.435	1.888	0.832	3.499	2.421	0.077	2.032	1.191	7.447
269	23.58	24.63	57.58	sp|P25325|THTM_HUMAN	3-mercaptopyruvate sulfurtransferase	HUMAN	37	0.655	0.912	1.5	0.391	0.982	0.457	0.059	1.6	0.215	0.731	0.258	0.037	1.923	0.146	0.497
270	23.49	23.51	51.1	sp|P63244|GBLP_HUMAN	Guanine nucleotide-binding protein subunit beta-2-like 1	HUMAN	23	0.698	0.469	1.754	0.387	1.225	1.5	0.233	1.629	0.92	3.076	1.393	0.303	1.66	0.839	2.679
271	23.43	24.72	28.77	sp|P52272|HNRPM_HUMAN	Heterogeneous nuclear ribonucleoprotein M	HUMAN	18	1.432	0.474	1.854	0.773	2.831	1.514	0.339	1.754	0.863	3.133	0.535	0.983	2.109	0.244	1.127
272	23.36	23.44	75.15	sp|P62937|PPIA_HUMAN	Peptidyl-prolyl cis-trans isomerase A	HUMAN	39	0.511	0.082	1.556	0.161	0.794	1.69	0.346	1.294	1.306	2.938	1.977	0.298	1.368	1.445	3.281
273	23.27	24.21	25.96	sp|P13010|XRCC5_HUMAN	X-ray repair cross-complementing protein 5	HUMAN	16	1.343	0.988	1.941	0.692	2.938	2.399	0.265	2.312	1.038	6.607	1.57	0.981	2.148	0.731	4.246
274	23.2	23.89	31.35	sp|P50991|TCPD_HUMAN	T-complex protein 1 subunit delta	HUMAN	16	0.847	0.35	3.076	0.394	2.606	5.105	0.043	2.858	1.786	17.061	4.365	0.075	2.355	1.854	11.588
275	23.03	23.44	48.45	sp|P00439|PH4H_HUMAN	Phenylalanine-4-hydroxylase	HUMAN	21	0.53	0.193	1.738	0.268	0.92	0.38	0.137	1.66	0.189	0.631	0.839	0.802	1.556	0.511	1.306
276	22.91	23.5	39.02	sp|P49326|FMO5_HUMAN	Dimethylaniline monooxygenase [N-oxide-forming] 5	HUMAN	24	0.738	0.006	1.393	0.53	1.028	0.366	0.001	1.472	0.205	0.54	0.058	0	2.858	0.021	0.164
277	22.89	26.99	22.77	sp|O00159|MYO1C_HUMAN	Unconventional myosin-Ic	HUMAN	24	1.445	0.376	1.706	0.847	2.582	2.679	0.489	1.995	1.343	5.346	4.325	0.201	2.07	2.089	9.036
278	22.89	23.28	45.39	sp|P39656|OST48_HUMAN	Dolichyl-diphosphooligosaccharide--protein glycosyltransferase 48 kDa subunit	HUMAN	18	0.938	0.814	1.486	0.643	1.393	0.492	0.042	1.6	0.146	0.787	0.35	0.084	2.051	0.141	0.718
279	22.85	23.34	35.13	sp|Q9P0Z9|SOX_HUMAN	Peroxisomal sarcosine oxidase	HUMAN	23	2.805	0.516	1.675	1.675	4.325	1.117	0.516	1.459	0.766	1.722	0.794	0.56	1.556	0.525	1.236
280	22.79	23.19	53.91	sp|P23396|RS3_HUMAN	40S ribosomal protein S3	HUMAN	19	0.344	0.86	2.208	0.223	0.759	1.445	0.103	1.406	1.028	2.466	1.148	0.396	1.459	0.787	1.905
281	22.73	25.46	24.54	sp|P51648|AL3A2_HUMAN	Fatty aldehyde dehydrogenase	HUMAN	28	0.54	0.533	1.38	0.366	0.745	0.398	0.005	1.629	0.18	0.649	0.581	0.298	1.514	0.387	0.879
282	22.73	23.04	40.78	sp|P13489|RINI_HUMAN	Ribonuclease inhibitor	HUMAN	16	0.308	0.389	2.884	0.109	0.887	2.208	0.17	1.786	1.236	4.13	2.535	0.05	1.738	1.459	4.786
283	22.72	24.27	8.1	sp|O00763|ACACB_HUMAN	Acetyl-CoA carboxylase 2	HUMAN	16	0.296	0.213	3.908	0.054	1.159	0.54	0.312	4.406	0.121	2.377	0.575	0.349	3.192	0.174	1.837
284	22.71	22.88	34.57	sp|Q6XQN6|PNCB_HUMAN	Nicotinate phosphoribosyltransferase	HUMAN	23	0.619	0.892	2.512	0.261	1.556	1.18	0.465	2.655	0.445	3.048	0.575	0.394	2.535	0.258	1.459
285	22.59	23.16	48.05	sp|P30048|PRDX3_HUMAN	Thioredoxin-dependent peroxide reductase, mitochondrial	HUMAN	42	0.347	0.513	1.923	0.136	0.667	0.673	0.299	1.355	0.457	0.912	0.54	0.453	1.486	0.294	0.802
286	22.51	51.86	65.02	sp|P17516|AK1C4_HUMAN	Aldo-keto reductase family 1 member C4	HUMAN	69	0.47	0.982	1.803	0.156	0.847	0.955	0.881	1.393	0.679	1.33	0.752	0.822	1.406	0.53	1.057
287	22.46	23.09	37.13	sp|P09622|DLDH_HUMAN	Dihydrolipoyl dehydrogenase, mitochondrial	HUMAN	22	1.086	0.329	1.514	0.718	1.542	0.614	0.276	1.445	0.261	0.887	0.592	0.323	1.528	0.366	0.904
288	22.39	23.02	18.25	sp|Q14764|MVP_HUMAN	Major vault protein	HUMAN	14	2.582	0.239	2.312	1.117	5.649	8.395	0.005	3.162	2.655	25.586	13.428	0	3.133	4.285	34.995
289	22.32	23.1	31.53	sp|P60842|IF4A1_HUMAN	Eukaryotic initiation factor 4A-I	HUMAN	17	0.929	0.782	1.754	0.492	1.629	3.342	0.065	1.38	2.421	5.598	1.419	0.444	1.754	0.809	2.729
290	22.19	22.32	48.04	sp|O95154|ARK73_HUMAN	Aflatoxin B1 aldehyde reductase member 3	HUMAN	35	0.608	0.265	1.271	0.291	0.773	0.879	0.742	1.432	0.603	1.259	0.603	0.543	1.69	0.308	1.019
291	22.02	22.53	46.4	sp|O76054|S14L2_HUMAN	SEC14-like protein 2	HUMAN	22	0.586	0.13	1.82	0.236	1.067	1.009	0.837	1.941	0.52	1.959	0.363	0.129	2.355	0.161	0.855
292	22.01	22.96	33.48	sp|Q4G0N4|NAKD1_HUMAN	NAD kinase domain-containing protein 1	HUMAN	24	1.191	0.304	1.445	0.824	1.644	0.649	0.229	1.445	0.334	0.938	0.36	0.029	1.803	0.111	0.649
293	21.94	22.11	35.15	sp|P05177|CP1A2_HUMAN	Cytochrome P450 1A2	HUMAN	21	0.718	0.211	1.33	0.53	0.955	0.096	0.002	3.221	0.028	0.31	0.053	0.007	3.162	0.019	0.167
294	21.9	22.42	38.66	sp|P23526|SAHH_HUMAN	Adenosylhomocysteinase	HUMAN	23	0.166	0.002	3.221	0.065	0.535	1.355	0.215	1.271	1.067	1.905	1.107	0.534	1.33	0.832	1.459
295	21.84	22.61	27.27	sp|Q9NY33|DPP3_HUMAN	Dipeptidyl peptidase 3	HUMAN	12	0.189	0.314	4.487	0.042	0.847	1.271	0.772	2.291	0.555	4.055	2.377	0.441	4.529	0.525	11.482
296	21.76	21.85	59.03	sp|Q9UIJ7|KAD3_HUMAN	GTP:AMP phosphotransferase, mitochondrial	HUMAN	18	0.614	0.71	1.585	0.209	0.973	0.679	0.375	1.6	0.377	1.086	0.586	0.29	1.57	0.24	0.92
297	21.7	22.47	33.27	sp|P24298|ALAT1_HUMAN	Alanine aminotransferase 1	HUMAN	20	0.461	0.51	1.528	0.286	0.705	0.964	0.822	1.5	0.673	1.445	2.27	0.082	1.722	1.318	4.656
298	21.66	22.95	25.68	sp|P27824|CALX_HUMAN	Calnexin	HUMAN	25	1.159	0.415	1.213	0.955	1.445	0.592	0.092	1.294	0.377	0.766	0.27	0.039	1.977	0.187	0.535
299	21.56	21.63	50.56	sp|Q15365|PCBP1_HUMAN	Poly(rC)-binding protein 1	HUMAN	19	1.69	0.401	2.089	0.809	3.565	3.221	0.204	2.089	1.542	6.792	2.421	0.263	2.089	1.159	5.105
300	21.52	22.79	36.62	sp|P35914|HMGCL_HUMAN	Hydroxymethylglutaryl-CoA lyase, mitochondrial	HUMAN	30	1.629	0.144	1.459	1.117	2.489	0.991	0.496	1.393	0.698	1.38	1.127	0.451	1.419	0.794	1.675
301	21.49	22.37	39.29	sp|P51570|GALK1_HUMAN	Galactokinase	HUMAN	20	0.322	0.278	2.606	0.154	0.839	0.973	0.974	1.786	0.535	1.738	1.644	0.606	1.837	0.895	3.133
302	21.46	21.86	41.04	sp|P31930|QCR1_HUMAN	Cytochrome b-c1 complex subunit 1, mitochondrial	HUMAN	45	0.501	0.879	1.614	0.275	0.809	0.692	0.596	1.472	0.47	1.019	0.24	0.267	1.528	0.154	0.366
303	21.4	24.23	31.17	sp|P49189|AL9A1_HUMAN	4-trimethylaminobutyraldehyde dehydrogenase	HUMAN	18	0.18	0.89	2.291	0.09	0.413	0.766	0.808	1.66	0.325	1.271	0.614	0.972	1.66	0.377	1.019
304	21.39	22.54	31.06	sp|P14314|GLU2B_HUMAN	Glucosidase 2 subunit beta	HUMAN	22	1.33	0.232	1.236	1.076	1.837	0.667	0.291	1.306	0.256	0.871	0.614	0.065	1.393	0.265	0.855
305	21.32	24.2	30.66	sp|P50990|TCPQ_HUMAN	T-complex protein 1 subunit theta	HUMAN	19	0.711	0.512	1.941	0.34	1.38	2.089	0.319	2.188	0.955	6.546	3.02	0.05	2.291	1.318	10.186
306	21.06	21.79	17.87	sp|O60716|CTND1_HUMAN	Catenin delta-1	HUMAN	17	0.679	0.319	1.629	0.35	1.107	0.575	0.347	1.459	0.294	0.839	0.698	0.514	1.614	0.347	1.127
307	21.05	22.2	18.7	sp|P49588|SYAC_HUMAN	Alanine--tRNA ligase, cytoplasmic	HUMAN	15	0.855	0.825	1.923	0.387	1.644	3.342	0.077	2.754	1.213	8.091	1.754	0.656	2.032	0.863	3.251
308	21.04	21.16	36.28	sp|P07858|CATB_HUMAN	Cathepsin B	HUMAN	25	1.009	0.663	1.38	0.731	1.355	0.973	0.92	1.33	0.711	1.294	2.032	0.053	1.419	1.432	3.467
309	21.01	22.39	37.56	sp|Q6NVY1|HIBCH_HUMAN	3-hydroxyisobutyryl-CoA hydrolase, mitochondrial	HUMAN	29	0.752	0.689	1.38	0.555	1.038	0.718	0.044	1.343	0.53	0.964	0.413	0.022	1.57	0.211	0.649
310	20.94	21.73	53.64	sp|P30040|ERP29_HUMAN	Endoplasmic reticulum resident protein 29	HUMAN	22	1.019	0.727	1.419	0.718	1.445	0.417	0.089	1.66	0.196	0.692	0.205	0.061	1.905	0.122	0.391
311	20.85	21.18	67.53	sp|P00441|SODC_HUMAN	Superoxide dismutase [Cu-Zn]	HUMAN	41	0.157	0.607	1.871	0.081	0.294	1.191	0.387	1.306	0.912	1.77	1.202	0.38	1.318	0.912	1.706
312	20.79	21.08	30.53	sp|O75083|WDR1_HUMAN	WD repeat-containing protein 1	HUMAN	16	0.879	0.653	1.871	0.515	1.644	2.355	0.051	1.854	1.271	10.28	6.026	0.011	2.333	2.582	26.792
313	20.72	21.48	52.54	sp|O75521|ECI2_HUMAN	Enoyl-CoA delta isomerase 2, mitochondrial	HUMAN	26	0.982	0.83	1.432	0.673	1.406	0.474	0.063	1.472	0.31	0.698	0.251	0.191	1.706	0.137	0.429
314	20.71	20.92	56.76	sp|Q6IB77|GLYAT_HUMAN	Glycine N-acyltransferase	HUMAN	36	1.542	0.685	1.368	1.127	2.109	1.107	0.924	1.432	0.773	1.528	0.53	0.338	1.514	0.302	0.802
315	20.7	21.14	33.15	sp|Q02318|CP27A_HUMAN	Sterol 26-hydroxylase, mitochondrial	HUMAN	19	0.398	0.353	1.706	0.249	0.679	0.344	0.029	1.82	0.209	0.625	0.129	0.054	1.675	0.068	0.217
316	20.68	20.81	54.9	sp|P62258|1433E_HUMAN	14-3-3 protein epsilon	HUMAN	28	0.127	0.207	3.192	0.058	0.406	1.905	0.019	1.486	1.282	3.02	3.311	0.007	1.675	1.977	6.73
317	20.62	21.06	35.64	sp|P61978|HNRPK_HUMAN	Heterogeneous nuclear ribonucleoprotein K	HUMAN	25	0.586	0.855	1.542	0.38	0.904	1.77	0.106	1.514	1.169	2.704	2.014	0.13	1.69	1.191	4.446
318	20.56	23.05	51.85	sp|P23284|PPIB_HUMAN	Peptidyl-prolyl cis-trans isomerase B	HUMAN	31	0.525	0.555	1.406	0.387	0.738	0.479	0.042	1.355	0.308	0.649	0.147	0.042	2.582	0.075	0.38
319	20.5	20.58	46.33	sp|Q96LJ7|DHRS1_HUMAN	Dehydrogenase/reductase SDR family member 1	HUMAN	17	0.817	0.502	1.629	0.501	1.33	0.575	0.063	1.419	0.254	0.817	0.565	0.283	1.706	0.337	0.964
320	20.49	20.94	52.05	sp|P28845|DHI1_HUMAN	Corticosteroid 11-beta-dehydrogenase isozyme 1	HUMAN	20	1.086	0.433	1.406	0.773	1.542	0.466	0.04	1.419	0.325	0.661	0.056	0.102	1.977	0.026	0.111
321	20.47	20.94	52.98	sp|O94760|DDAH1_HUMAN	N(G),N(G)-dimethylarginine dimethylaminohydrolase 1	HUMAN	17	0.05	0.005	2.535	0.012	0.127	1.406	0.611	1.57	0.895	2.249	1.057	0.964	1.614	0.655	1.69
322	20.46	21.91	20	sp|P17858|K6PL_HUMAN	6-phosphofructokinase, liver type	HUMAN	16	0.92	0.617	1.675	0.429	1.542	0.973	0.623	1.318	0.718	1.282	0.895	0.535	1.355	0.637	1.213
323	20.4	49.95	40.06	sp|P08238|HS90B_HUMAN	Heat shock protein HSP 90-beta	HUMAN	56	2.355	0.133	1.57	1.5	3.565	5.495	0.043	2.377	2.312	15.704	3.048	0.233	1.803	1.69	7.047
324	20.39	21.08	15.22	sp|Q99460|PSMD1_HUMAN	26S proteasome non-ATPase regulatory subunit 1	HUMAN	14	1.459	0.316	1.959	0.745	4.13	1.107	0.786	1.905	0.581	2.805	0.946	0.853	2.148	0.457	2.032
325	20.32	20.64	44.98	sp|O00151|PDLI1_HUMAN	PDZ and LIM domain protein 1	HUMAN	18	0.565	0.751	2.992	0.187	1.69	3.404	0.012	2.089	1.629	17.061	8.872	0.003	2.109	4.207	32.509
326	20.29	24.6	27.41	sp|Q12931|TRAP1_HUMAN	Heat shock protein 75 kDa, mitochondrial	HUMAN	21	0.773	0.95	1.995	0.325	1.542	0.809	0.723	1.247	0.603	1.009	0.55	0.338	1.959	0.191	1.076
327	20.17	51.55	18.17	sp|P35580|MYH10_HUMAN	Myosin-10	HUMAN	52	1.432	0.271	1.722	0.832	2.729	0.685	0.312	1.66	0.223	1.138	0.394	0.107	2.355	0.11	0.929
328	20.16	23.12	30.89	sp|P50995|ANX11_HUMAN	Annexin A11	HUMAN	17	0.625	0.54	1.66	0.363	1.038	1.629	0.405	4.055	0.402	6.607	1.472	0.555	1.393	1.057	2.032
329	20.07	20.55	47.01	sp|P00167|CYB5_HUMAN	Cytochrome b5	HUMAN	41	1.432	0.119	1.18	1.213	1.82	0.238	0.014	1.959	0.073	0.466	0.091	0.117	2.512	0.039	0.229
330	20.06	20.35	35.5	sp|Q9NNW7|TRXR2_HUMAN	Thioredoxin reductase 2, mitochondrial	HUMAN	16	1.117	0.477	2.128	0.525	2.377	1.107	0.504	2.07	0.535	2.291	0.92	0.193	2.188	0.421	2.014
331	20.04	20.75	40.89	sp|Q9BS26|ERP44_HUMAN	Endoplasmic reticulum resident protein 44	HUMAN	19	0.879	0.438	1.459	0.603	1.282	0.839	0.069	1.236	0.679	1.038	0.78	0.177	1.472	0.53	1.148
332	20.03	20.98	37.04	sp|Q8NBS9|TXND5_HUMAN	Thioredoxin domain-containing protein 5	HUMAN	23	1.294	0.502	1.514	0.855	1.995	0.839	0.232	1.445	0.575	1.213	0.817	0.407	1.528	0.53	1.247
333	19.99	20.74	48.67	sp|Q9Y2Q3|GSTK1_HUMAN	Glutathione S-transferase kappa 1	HUMAN	23	2.559	0.248	1.803	1.419	7.943	0.525	0.465	1.706	0.127	0.895	1.923	0.686	1.738	1.107	4.487
334	19.96	21.6	42.47	sp|P10412|H14_HUMAN	Histone H1.4	HUMAN	17	0.373	0.038	1.6	0.236	0.597	0.18	0.001	1.923	0.048	0.347	0.328	0.004	1.585	0.161	0.52
335	19.88	20.29	29.8	sp|P02679|FIBG_HUMAN	Fibrinogen gamma chain	HUMAN	24	4.325	0.007	2.228	1.941	6.73	4.169	0.045	2.128	1.959	6.194	1.837	0.203	1.77	1.038	2.965
336	19.85	20.41	17.41	sp|P43155|CACP_HUMAN	Carnitine O-acetyltransferase	HUMAN	12	1.148	0.689	1.459	0.787	1.754	0.441	0.07	1.644	0.081	0.724	0.457	0.062	1.803	0.095	0.824
337	19.83	20.2	33.64	sp|O75356|ENTP5_HUMAN	Ectonucleoside triphosphate diphosphohydrolase 5	HUMAN	12	0.745	0.285	1.472	0.474	1.096	0.581	0.23	1.514	0.299	0.879	0.398	0.026	1.675	0.24	0.667
338	19.82	20.21	71.43	sp|Q99497|PARK7_HUMAN	Protein DJ-1	HUMAN	20	0.205	0.089	2.27	0.077	0.466	0.973	0.972	1.406	0.685	1.368	1.169	0.416	1.459	0.802	1.69
339	19.82	19.99	26.97	sp|P14324|FPPS_HUMAN	Farnesyl pyrophosphate synthase	HUMAN	20	0.116	0.005	3.342	0.065	0.387	1.019	0.624	1.556	0.655	2.07	2.148	0.105	1.644	1.306	5.495
340	19.8	20.45	37.87	sp|P13861|KAP2_HUMAN	cAMP-dependent protein kinase type II-alpha regulatory subunit	HUMAN	15	0.929	0.942	1.644	0.555	1.528	0.912	0.954	1.419	0.603	1.294	1.77	0.076	1.445	1.225	2.831
341	19.76	20.07	43.34	sp|P56470|LEG4_HUMAN	Galectin-4	HUMAN	33	2.07	0.669	2.128	0.973	5.495	2.729	0.188	2.655	1.028	8.241	10.666	0.01	3.162	3.373	24.21
342	19.63	19.85	59.8	sp|P37802|TAGL2_HUMAN	Transgelin-2	HUMAN	27	1.406	0.262	1.514	0.929	2.208	4.571	0.001	1.432	3.192	8.954	11.169	0	1.419	7.87	22.699
343	19.55	21.96	11.87	sp|Q86VP6|CAND1_HUMAN	Cullin-associated NEDD8-dissociated protein 1	HUMAN	14	0.545	0.133	2.148	0.134	1.169	1.445	0.467	1.644	0.879	2.965	1.159	0.974	1.923	0.603	2.228
344	19.48	19.71	66.16	sp|P32119|PRDX2_HUMAN	Peroxiredoxin-2	HUMAN	24	0.802	0.924	1.419	0.515	1.138	0.991	0.578	1.368	0.738	1.355	1.542	0.215	1.459	1.057	2.466
345	19.43	26.79	50.14	sp|Q9H2M3|BHMT2_HUMAN	S-methylmethionine--homocysteine S-methyltransferase BHMT2	HUMAN	27	0.718	0.993	1.706	0.201	1.225	1.738	0.452	1.786	0.973	2.938	1.282	0.856	1.675	0.766	2.089
346	19.43	19.68	44.41	sp|P50225|ST1A1_HUMAN	Sulfotransferase 1A1	HUMAN	24	0.643	0.406	1.556	0.256	1	0.904	0.322	1.486	0.619	1.343	0.238	0.177	1.995	0.087	0.474
347	19.39	19.86	43.33	sp|Q7Z5P4|DHB13_HUMAN	17-beta-hydroxysteroid dehydrogenase 13	HUMAN	18	1.57	0.472	1.738	0.904	4.325	0.398	0.357	1.82	0.177	0.724	0.608	0.441	1.706	0.36	1.038
348	19.34	19.44	22.31	sp|Q9H4A4|AMPB_HUMAN	Aminopeptidase B	HUMAN	12	1.148	0.521	2.089	0.55	2.399	0.991	0.998	2.089	0.474	2.07	0.855	0.41	2.089	0.406	1.786
349	19.33	19.52	38.48	sp|P13716|HEM2_HUMAN	Delta-aminolevulinic acid dehydratase	HUMAN	24	0.745	0.974	4.446	0.167	3.311	0.773	0.646	1.38	0.56	1.067	0.631	0.498	1.38	0.457	0.871
350	19.31	20.17	15.51	sp|Q9NSE4|SYIM_HUMAN	Isoleucine--tRNA ligase, mitochondrial	HUMAN	15	1.343	0.254	1.6	0.839	2.355	0.661	0.552	1.854	0.409	1.225	0.904	0.848	1.803	0.555	1.629
351	19.26	20.57	17.94	sp|Q00839|HNRPU_HUMAN	Heterogeneous nuclear ribonucleoprotein U	HUMAN	16	0.545	0.889	1.854	0.294	1.009	0.904	0.94	1.459	0.625	1.318	1.096	0.486	1.38	0.794	1.754
352	19.19	30.52	34.72	sp|P54855|UDB15_HUMAN	UDP-glucuronosyltransferase 2B15	HUMAN	31	1.472	0.066	1.472	1	2.109	0.608	0.026	1.514	0.353	0.92	0.705	0.026	1.445	0.488	1.019
353	19.19	19.19	76.16	sp|P60660|MYL6_HUMAN	Myosin light polypeptide 6	HUMAN	37	2.148	0.156	1.82	1.18	4.529	3.837	0.071	2.377	1.614	10.765	9.12	0.007	2.399	3.802	29.376
354	19.13	26.19	30.82	sp|P10632|CP2C8_HUMAN	Cytochrome P450 2C8	HUMAN	29	0.929	0.954	1.57	0.592	1.459	0.147	0.148	2.249	0.034	0.331	0.018	0.096	3.281	0.01	0.058
355	19.09	19.31	33.26	sp|O75390|CISY_HUMAN	Citrate synthase, mitochondrial	HUMAN	17	0.855	0.763	1.514	0.515	1.294	0.78	0.356	1.472	0.492	1.148	0.261	0.017	2.208	0.128	0.575
356	19.01	19.62	19.35	sp|Q15436|SC23A_HUMAN	Protein transport protein Sec23A	HUMAN	16	0.946	0.775	1.514	0.625	1.432	0.929	0.597	1.355	0.685	1.259	0.787	0.281	1.355	0.575	1.067
357	18.96	19.04	52.15	sp|Q9BY49|PECR_HUMAN	Peroxisomal trans-2-enoyl-CoA reductase	HUMAN	17	1.18	0.35	1.472	0.802	1.77	0.759	0.812	1.419	0.474	1.076	0.474	0.101	1.803	0.175	0.855
358	18.91	20.16	22.99	sp|P40763|STAT3_HUMAN	Signal transducer and activator of transcription 3	HUMAN	16	1.57	0.65	2.089	0.752	4.656	1.514	0.741	2.109	0.718	5.546	0.479	0.053	2.128	0.198	1.019
359	18.87	19.91	27.55	sp|Q02818|NUCB1_HUMAN	Nucleobindin-1	HUMAN	12	1.107	0.88	1.614	0.685	1.786	0.673	0.591	1.706	0.391	1.148	0.254	0.031	2.489	0.066	0.631
360	18.76	20.47	25.24	sp|P40227|TCPZ_HUMAN	T-complex protein 1 subunit zeta	HUMAN	16	1.047	0.993	1.786	0.586	1.871	1.5	0.329	1.528	0.982	2.421	1.888	0.119	1.542	1.225	3.162
361	18.64	18.86	43.71	sp|Q9H2U2|IPYR2_HUMAN	Inorganic pyrophosphatase 2, mitochondrial	HUMAN	16	0.863	0.71	1.77	0.488	1.528	0.832	0.515	1.556	0.535	1.294	0.879	0.58	1.393	0.625	1.225
362	18.59	18.81	43.85	sp|P00918|CAH2_HUMAN	Carbonic anhydrase 2	HUMAN	23	0.156	0.026	2.148	0.042	0.334	0.824	0.29	1.355	0.581	1.117	0.752	0.309	1.368	0.53	1.028
363	18.56	18.84	51.2	sp|Q86WA6|BPHL_HUMAN	Valacyclovir hydrolase	HUMAN	23	0.887	0.503	1.33	0.673	1.18	0.608	0.049	1.38	0.445	0.839	0.283	0.006	1.77	0.169	0.501
364	18.54	18.75	44.1	sp|Q9H9B4|SFXN1_HUMAN	Sideroflexin-1	HUMAN	17	1.117	0.795	1.675	0.667	2.014	0.637	0.215	1.786	0.251	1.138	0.506	0.298	1.923	0.249	0.973
365	18.53	18.87	36.99	sp|Q9Y2S2|CRYL1_HUMAN	Lambda-crystallin homolog	HUMAN	22	0.449	0.927	1.82	0.278	0.817	0.555	0.843	1.66	0.258	0.92	0.52	0.899	2.07	0.261	1.076
366	18.5	19.84	27.92	sp|P28331|NDUS1_HUMAN	NADH-ubiquinone oxidoreductase 75 kDa subunit, mitochondrial	HUMAN	16
367	18.46	18.91	59.04	sp|P23528|COF1_HUMAN	Cofilin-1	HUMAN	20	0.163	0.183	3.281	0.052	0.535	2.992	0.03	1.786	1.675	17.539	5.702	0.004	1.77	3.221	31.623
368	18.44	18.85	14.65	sp|Q13200|PSMD2_HUMAN	26S proteasome non-ATPase regulatory subunit 2	HUMAN	13	0.832	0.656	1.786	0.466	1.486	0.855	0.967	1.82	0.457	1.556	1.294	0.879	1.871	0.692	2.911
369	18.42	19.51	34.7	sp|Q92947|GCDH_HUMAN	Glutaryl-CoA dehydrogenase, mitochondrial	HUMAN	16
370	18.35	18.87	24.21	sp|A1L0T0|ILVBL_HUMAN	Acetolactate synthase-like protein	HUMAN	13	0.973	0.681	1.472	0.661	1.432	0.794	0.224	1.486	0.535	1.18	0.817	0.216	1.542	0.53	1.259
371	18.33	30.6	34.47	sp|P15311|EZRI_HUMAN	Ezrin	HUMAN	23	0.824	0.581	2.291	0.474	1.888	4.093	0.292	1.959	2.089	19.409	5.297	0.248	1.995	2.655	19.409
372	18.32	19.87	12.37	sp|Q16531|DDB1_HUMAN	DNA damage-binding protein 1	HUMAN	12	0.724	0.118	1.644	0.441	1.191	0.863	0.561	2.729	0.316	2.355	0.855	0.374	2.051	0.417	1.754
373	18.25	20.77	25	sp|P09651|ROA1_HUMAN	Heterogeneous nuclear ribonucleoprotein A1	HUMAN	14	0.47	0.712	2.63	0.11	1.236	1.343	0.797	1.977	0.679	2.805	1.585	0.805	2.228	0.711	3.631
374	18.22	19.07	45.19	sp|Q9UL46|PSME2_HUMAN	Proteasome activator complex subunit 2	HUMAN	24	0.185	0.094	3.133	0.073	0.581	0.912	0.701	1.629	0.54	1.486	0.592	0.446	1.803	0.347	1.067
375	18.19	21.15	9.99	sp|Q14152|EIF3A_HUMAN	Eukaryotic translation initiation factor 3 subunit A	HUMAN	10	1.067	0.885	2.466	0.433	2.582	1.82	0.14	1.923	0.946	6.607	2.466	0.077	2.333	1.057	9.638
376	18.19	18.19	40.91	sp|O75489|NDUS3_HUMAN	NADH dehydrogenase [ubiquinone] iron-sulfur protein 3, mitochondrial	HUMAN	14
377	18.12	20.72	22.7	sp|Q53FZ2|ACSM3_HUMAN	Acyl-coenzyme A synthetase ACSM3, mitochondrial	HUMAN	16	0.55	0.1	1.786	0.172	0.982	0.614	0.087	2.208	0.278	1.355	0.356	0.023	2.355	0.082	0.839
378	18.11	18.66	28.14	sp|Q96RQ3|MCCA_HUMAN	Methylcrotonoyl-CoA carboxylase subunit alpha, mitochondrial	HUMAN	16	1.871	0.315	2.208	0.847	4.093	0.718	0.491	2.399	0.299	1.722	0.964	0.957	2.089	0.461	2.014
379	18.09	21.12	37.23	sp|P28332|ADH6_HUMAN	Alcohol dehydrogenase 6	HUMAN	28	0.334	0.028	1.977	0.117	0.661	0.698	0.301	1.355	0.453	0.946	0.413	0.009	1.459	0.145	0.603
380	18.09	20.62	62.74	sp|P25786|PSA1_HUMAN	Proteasome subunit alpha type-1	HUMAN	22	0.832	0.963	2.965	0.227	2.466	2.051	0.558	3.105	0.661	6.138	3.499	0.067	2.965	1.18	13.677
381	18.03	18.15	46.5	sp|P46952|3HAO_HUMAN	3-hydroxyanthranilate 3,4-dioxygenase	HUMAN	17	0.54	0.463	1.837	0.175	0.991	0.964	0.459	1.706	0.592	1.644	0.363	0.157	2.228	0.147	0.809
382	17.92	18.22	18.08	sp|Q709F0|ACD11_HUMAN	Acyl-CoA dehydrogenase family member 11	HUMAN	14	1.888	0.352	1.786	1.057	3.698	1.117	0.969	1.675	0.667	2.014	2.168	0.151	1.871	1.159	4.831
383	17.89	21.04	16.83	sp|O94973|AP2A2_HUMAN	AP-2 complex subunit alpha-2	HUMAN	16	1.995	0.326	2.109	0.946	4.169	1.38	0.556	2.109	0.655	2.884	1.556	0.456	2.089	0.745	3.251
384	17.89	18.69	25.25	sp|Q07065|CKAP4_HUMAN	Cytoskeleton-associated protein 4	HUMAN	13	0.37	0.555	2.168	0.192	0.802	0.955	0.778	1.77	0.54	1.69	0.863	0.826	1.786	0.479	1.542
385	17.87	18.24	46.01	sp|Q9NQR4|NIT2_HUMAN	Omega-amidase NIT2	HUMAN	15	0.904	0.721	1.528	0.581	1.38	1.057	0.875	1.542	0.685	1.614	1.057	0.929	1.644	0.643	1.754
386	17.85	18.09	19.18	sp|O00571|DDX3X_HUMAN	ATP-dependent RNA helicase DDX3X	HUMAN	13	1.445	0.444	21.086	0.069	22.491	1.585	0.231	22.699	0.07	24.434	1.076	0.709	19.588	0.055	19.588
387	17.76	17.91	36.11	sp|Q02878|RL6_HUMAN	60S ribosomal protein L6	HUMAN	12	1.306	0.695	1.38	0.946	2.188	1.542	0.08	1.38	1.117	2.965	1.247	0.422	1.393	0.895	1.995
388	17.75	32.42	39.2	sp|P06133|UD2B4_HUMAN	UDP-glucuronosyltransferase 2B4	HUMAN	50	0.698	0.966	1.6	0.441	1.117	0.773	0.267	1.393	0.449	1.076	1.086	0.763	1.355	0.802	1.514
389	17.75	20.54	28.32	sp|Q16555|DPYL2_HUMAN	Dihydropyrimidinase-related protein 2	HUMAN	19	1.66	0.646	1.786	0.929	2.992	5.297	0.426	1.629	3.251	8.63	8.71	0.293	1.754	4.966	16.144
390	17.72	20.11	43.32	sp|P11766|ADHX_HUMAN	Alcohol dehydrogenase class-3	HUMAN	18	0.286	0.167	2.109	0.082	0.603	1.148	0.251	1.419	0.809	1.66	1.923	0.073	1.585	1.213	3.281
391	17.72	18.61	17.46	sp|Q96QK1|VPS35_HUMAN	Vacuolar protein sorting-associated protein 35	HUMAN	11	0.16	0.146	39.811	0.02	6.368	1.159	0.988	19.953	0.058	22.08	1.019	0.767	19.409	0.052	19.055
392	17.68	18.01	40.96	sp|Q15166|PON3_HUMAN	Serum paraoxonase/lactonase 3	HUMAN	14	0.839	0.651	1.69	0.492	1.419	0.296	0.125	2.355	0.086	0.698	0.497	0.055	1.57	0.192	0.78
393	17.66	19.36	20.48	sp|P34932|HSP74_HUMAN	Heat shock 70 kDa protein 4	HUMAN	11	0.631	0.453	2.089	0.299	1.318	1.888	0.349	2.109	0.895	3.945	1.82	0.363	2.089	0.871	3.837
394	17.48	18.38	15.61	sp|P47897|SYQ_HUMAN	Glutamine--tRNA ligase	HUMAN	13	2.291	0.312	2.128	1.076	5.861	1.77	0.611	1.959	0.904	4.093	2.128	0.25	2.07	1.028	6.546
395	17.39	17.93	15.9	sp|P63010|AP2B1_HUMAN	AP-2 complex subunit beta	HUMAN	17	0.619	0.26	2.729	0.227	1.69	0.787	0.473	2.399	0.328	1.888	0.718	0.519	1.888	0.38	1.355
396	17.33	18.62	19.97	sp|P35222|CTNB1_HUMAN	Catenin beta-1	HUMAN	13	1.542	0.419	5.649	0.273	8.71	0.679	0.447	2.089	0.322	1.419	1.127	0.762	19.953	0.056	20.137
397	17.33	17.4	30.83	sp|P51687|SUOX_HUMAN	Sulfite oxidase, mitochondrial	HUMAN	12	0.453	0.341	1.738	0.273	0.787	0.437	0.029	1.66	0.261	0.724	0.194	0.009	2.421	0.067	0.47
398	17.27	17.66	48.58	sp|P05388|RLA0_HUMAN	60S acidic ribosomal protein P0	HUMAN	14	0.466	0.609	2.109	0.156	0.982	1.138	0.582	1.614	0.705	1.888	1.213	0.26	1.675	0.724	2.07
399	17.23	17.69	26.33	sp|P83111|LACTB_HUMAN	Serine beta-lactamase-like protein LACTB, mitochondrial	HUMAN	16	1.445	0.233	1.542	0.938	2.559	1.086	0.924	1.69	0.643	1.82	0.38	0.297	2.606	0.153	0.991
400	17.2	17.89	29.8	sp|P36957|ODO2_HUMAN	Dihydrolipoyllysine-residue succinyltransferase component of 2-oxoglutarate dehydrogenase complex, mitochondrial	HUMAN	14	0.296	0.764	3.251	0.107	0.964	0.597	0.377	1.6	0.313	0.955	0.525	0.308	1.406	0.305	0.738
401	17.12	17.82	19.84	sp|P08123|CO1A2_HUMAN	Collagen alpha-2(I) chain	HUMAN	22
402	17.1	17.4	13.33	sp|P00450|CERU_HUMAN	Ceruloplasmin	HUMAN	13	0.839	0.708	2.421	0.34	2.032	0.247	0.434	4.831	0.052	1.191	0.437	0.329	4.529	0.08	1.977
403	17.08	17.63	27.36	sp|P10635|CP2D6_HUMAN	Cytochrome P450 2D6	HUMAN	23	0.738	0.438	1.472	0.506	1.086	0.229	0.001	2.014	0.141	0.461	0.115	0.015	2.249	0.058	0.258
404	16.95	17.14	38.78	sp|Q96DG6|CMBL_HUMAN	Carboxymethylenebutenolidase homolog	HUMAN	22	0.133	0.014	3.311	0.054	0.441	1.486	0.274	1.445	1.028	2.938	0.92	0.561	1.38	0.661	1.271
405	16.91	19.09	12.38	sp|P16615|AT2A2_HUMAN	Sarcoplasmic/endoplasmic reticulum calcium ATPase 2	HUMAN	12	1.393	0.284	2.148	0.649	2.992	0.855	0.5	2.014	0.425	1.722	1.107	0.744	2.109	0.525	2.333
406	16.9	17.12	65.79	sp|P22392|NDKB_HUMAN	Nucleoside diphosphate kinase B	HUMAN	15	0.433	0.269	2.148	0.149	0.929	5.248	0.056	2.606	2.014	12.474	7.798	0.006	2.805	2.78	20.137
407	16.88	17.16	39.94	sp|O95210|STBD1_HUMAN	Starch-binding domain-containing protein 1	HUMAN	22	0.766	0.608	1.803	0.373	1.38	1.009	0.529	1.459	0.692	1.459	1.259	0.055	1.556	0.809	1.959
408	16.72	17.5	13.5	sp|Q9BSJ8|ESYT1_HUMAN	Extended synaptotagmin-1	HUMAN	12	0.575	0.219	2.089	0.273	1.202	0.724	0.369	6.668	0.109	4.831	0.794	0.464	8.318	0.095	6.607
409	16.71	17.93	10	sp|O94979|SC31A_HUMAN	Protein transport protein Sec31A	HUMAN	11	0.661	0.184	1.419	0.27	0.938	0.832	0.727	1.472	0.492	1.225	1.057	0.402	1.393	0.759	1.486
410	16.7	17.7	30.86	sp|P50454|SERPH_HUMAN	Serpin H1	HUMAN	15	1.629	0.251	1.629	1	2.679	0.366	0.749	2.291	0.141	0.839	0.54	0.718	1.837	0.278	0.991
411	16.7	16.78	40.98	sp|Q9H8H3|MET7A_HUMAN	Methyltransferase-like protein 7A	HUMAN	33	1.432	0.285	1.148	1.247	1.644	0.745	0.304	1.236	0.586	0.92	0.794	0.77	1.368	0.575	1.086
412	16.68	23	18.07	sp|P58107|EPIPL_HUMAN	Epiplakin	HUMAN	26	0.231	0.021	3.499	0.095	0.809	4.13	0.061	2.911	1.419	10.186	4.699	0.04	3.076	1.528	11.803
413	16.65	17.72	30.84	sp|P40925|MDHC_HUMAN	Malate dehydrogenase, cytoplasmic	HUMAN	22	0.38	0.293	1.977	0.189	0.752	1.77	0.299	1.738	1.019	4.093	2.249	0.11	1.77	1.271	5.546
414	16.64	16.89	28.85	sp|Q96HE7|ERO1A_HUMAN	ERO1-like protein alpha	HUMAN	10	1.977	0.308	2.312	0.855	4.571	1.355	0.542	2.089	0.649	2.831	1.019	0.945	2.089	0.488	2.128
415	16.63	17.33	26.82	sp|Q86WU2|LDHD_HUMAN	Probable D-lactate dehydrogenase, mitochondrial	HUMAN	10	0.802	0.651	1.542	0.501	1.236	0.982	0.874	1.57	0.625	1.542	0.724	0.416	1.6	0.445	1.159
416	16.59	16.91	68.18	sp|Q9Y6B6|SAR1B_HUMAN	GTP-binding protein SAR1b	HUMAN	19	1.33	0.589	2.089	0.637	2.78	1.18	0.736	2.089	0.565	2.466	0.698	0.538	2.089	0.334	1.459
417	16.57	16.91	59.22	sp|P30043|BLVRB_HUMAN	Flavin reductase (NADPH)	HUMAN	22	0.163	0.117	1.706	0.091	0.278	1.343	0.376	1.514	0.887	2.07	1.294	0.494	1.514	0.855	2.128
418	16.54	17.54	38.29	sp|O60218|AK1BA_HUMAN	Aldo-keto reductase family 1 member B10	HUMAN	15	0.492	0.289	1.6	0.299	0.787	2.312	0.002	1.368	1.69	3.767	5.649	0	1.432	3.945	10
419	16.53	18.25	30.52	sp|P39023|RL3_HUMAN	60S ribosomal protein L3	HUMAN	14	0.299	0.098	2.333	0.101	0.698	0.904	0.656	1.33	0.661	1.202	0.449	0.19	2.032	0.167	0.912
420	16.52	16.81	29.09	sp|Q9HDC9|APMAP_HUMAN	Adipocyte plasma membrane-associated protein	HUMAN	13	1.294	0.844	1.459	0.887	1.995	0.52	0.182	1.542	0.145	0.802	0.492	0.116	1.6	0.129	0.787
421	16.5	16.77	34.13	sp|P16930|FAAA_HUMAN	Fumarylacetoacetase	HUMAN	22	0.679	0.508	2.089	0.322	1.419	0.54	0.364	2.089	0.256	1.127	0.417	0.269	2.089	0.198	0.871
422	16.45	16.85	48.44	sp|P00491|PNPH_HUMAN	Purine nucleoside phosphorylase	HUMAN	20	0.759	0.617	3.133	0.215	2.377	1.614	0.656	2.992	0.54	11.376	2.655	0.154	2.992	0.887	30.761
423	16.44	16.8	38.36	sp|P27695|APEX1_HUMAN	DNA-(apurinic or apyrimidinic site) lyase	HUMAN	14	1.459	0.428	1.57	0.929	2.466	1.486	0.54	1.69	0.879	2.559	1.6	0.133	1.69	0.946	2.704
424	16.39	17.29	17.78	sp|P54840|GYS2_HUMAN	Glycogen [starch] synthase, liver	HUMAN	11	0.56	0.736	1.959	0.236	1.096	0.501	0.252	1.837	0.191	0.92	0.242	0.185	2.655	0.055	0.643
425	16.39	16.91	41.37	sp|P31937|3HIDH_HUMAN	3-hydroxyisobutyrate dehydrogenase, mitochondrial	HUMAN	28	1.306	0.339	1.306	1	1.706	0.525	0.027	1.343	0.256	0.705	0.261	0.037	1.905	0.12	0.497
426	16.35	16.58	36.12	sp|Q14032|BAAT_HUMAN	Bile acid-CoA:amino acid N-acyltransferase	HUMAN	28	0.929	0.44	1.33	0.698	1.236	0.745	0.406	1.368	0.555	1.019	1.459	0.348	1.355	1.076	1.959
427	16.34	18.38	9.52	sp|P07814|SYEP_HUMAN	Bifunctional glutamate/proline--tRNA ligase	HUMAN	15	1.368	0.659	1.77	0.773	2.582	2.089	0.195	1.941	1.076	4.285	2.911	0.087	2.249	1.294	6.026
428	16.33	16.42	64.54	sp|Q9BSH5|HDHD3_HUMAN	Haloacid dehalogenase-like hydrolase domain-containing protein 3	HUMAN	16	2.109	0.085	1.754	1.202	3.733	0.619	0.336	1.675	0.209	1.038	0.535	0.523	1.82	0.244	0.973
429	16.31	16.84	30.77	sp|Q16795|NDUA9_HUMAN	NADH dehydrogenase [ubiquinone] 1 alpha subcomplex subunit 9, mitochondrial	HUMAN	11	1.271	0.241	1.66	0.766	2.109	1.159	0.25	1.33	0.871	1.542	1.019	0.92	1.614	0.631	1.644
430	16.23	18.56	49.82	sp|Q13162|PRDX4_HUMAN	Peroxiredoxin-4	HUMAN	24	1.038	0.611	1.355	0.766	1.514	0.982	0.948	1.406	0.718	1.38	0.946	0.759	1.406	0.661	1.33
431	16.21	16.68	20.03	sp|P28288|ABCD3_HUMAN	ATP-binding cassette sub-family D member 3	HUMAN	18	0.515	0.567	1.888	0.258	0.973	0.824	0.395	1.528	0.535	1.259	1.225	1	1.556	0.787	1.959
432	16.19	16.27	43.68	sp|Q9NVS9|PNPO_HUMAN	Pyridoxine-5'-phosphate oxidase	HUMAN	12	0.179	0.149	2.535	0.041	0.453	0.832	0.934	1.406	0.429	1.169	0.718	1	1.5	0.453	1.076
433	16.12	16.41	15	sp|O15254|ACOX3_HUMAN	Peroxisomal acyl-coenzyme A oxidase 3	HUMAN	11
434	16.09	16.32	28.53	sp|P62333|PRS10_HUMAN	26S protease regulatory subunit 10B	HUMAN	10	1.117	0.625	1.923	0.581	2.168	1.585	0.214	1.6	0.991	2.805	2.188	0.033	1.706	1.282	4.656
435	16.08	16.31	45.02	sp|P21964|COMT_HUMAN	Catechol O-methyltransferase	HUMAN	24	0.685	0.326	1.33	0.483	0.912	0.887	0.621	1.306	0.667	1.159	0.515	0.248	1.542	0.244	0.794
436	16.03	17.48	16.81	sp|P20810|ICAL_HUMAN	Calpastatin	HUMAN	8	2.655	0.473	3.192	0.832	8.241	0.575	0.297	2.655	0.2	1.528	7.379	0.054	3.373	2.188	20.701
437	16	16.97	38.3	sp|P01011|AACT_HUMAN	Alpha-1-antichymotrypsin	HUMAN	16	5.152	0.073	4.018	1.282	28.314	7.311	0.056	4.487	1.629	35.975	1.086	0.736	2.992	0.363	1.888
438	15.95	16.81	47.39	sp|P30042|ES1_HUMAN	ES1 protein homolog, mitochondrial	HUMAN	28	0.586	0.927	1.393	0.421	0.817	0.55	0.218	1.393	0.391	0.766	0.325	0.088	1.5	0.182	0.488
439	15.84	16.02	38.57	sp|P21912|DHSB_HUMAN	Succinate dehydrogenase [ubiquinone] iron-sulfur subunit, mitochondrial	HUMAN	17	1.33	0.161	1.355	0.982	1.803	0.52	0.075	1.38	0.353	0.718	0.238	0.022	1.786	0.127	0.425
440	15.83	16.39	39.43	sp|P02649|APOE_HUMAN	Apolipoprotein E	HUMAN	12	0.679	0.427	1.38	0.492	0.938	0.955	0.719	3.698	0.256	3.532	0.832	0.737	1.675	0.497	1.393
441	15.74	15.83	75.59	sp|P07148|FABPL_HUMAN	Fatty acid-binding protein, liver	HUMAN	57	0.052	0.253	1.754	0.037	0.09	0.377	0.156	1.82	0.209	0.685	0.061	0.145	2.333	0.034	0.143
442	15.67	15.81	34.55	sp|P62136|PP1A_HUMAN	Serine/threonine-protein phosphatase PP1-alpha catalytic subunit	HUMAN	15	1.282	0.627	2.089	0.614	2.679	1.067	0.878	2.089	0.511	2.228	1.472	0.497	2.089	0.705	3.076
443	15.62	23.71	32.26	sp|P21397|AOFA_HUMAN	Amine oxidase [flavin-containing] A	HUMAN	28	1.159	0.74	1.614	0.718	1.854	0.887	0.334	1.542	0.56	1.368	0.938	0.485	1.514	0.619	1.419
444	15.62	16.72	25.25	sp|P05455|LA_HUMAN	Lupus La protein	HUMAN	9	0.35	0.301	3.436	0.082	1.202	1.585	0.186	1.786	0.887	3.532	1.542	0.405	2.729	0.565	4.246
445	15.62	16.03	24.13	sp|Q15942|ZYX_HUMAN	Zyxin	HUMAN	12
446	15.62	16.02	27.39	sp|P10909|CLUS_HUMAN	Clusterin	HUMAN	15	5.598	0.013	1.995	2.805	17.701	13.062	0.078	1.995	6.546	35.318	26.062	0.053	2.032	12.823	58.614
447	15.55	15.85	29.06	sp|P26641|EF1G_HUMAN	Elongation factor 1-gamma	HUMAN	19	0.643	0.615	1.542	0.417	0.991	0.685	0.62	1.585	0.417	1.086	1.259	0.593	1.486	0.847	1.923
448	15.49	16.54	17.34	sp|O60506|HNRPQ_HUMAN	Heterogeneous nuclear ribonucleoprotein Q	HUMAN	15	1.047	0.712	1.803	0.581	1.888	1.138	0.579	1.941	0.586	2.291	1.306	0.188	1.923	0.679	2.679
449	15.48	16.09	23.31	sp|P31939|PUR9_HUMAN	Bifunctional purine biosynthesis protein PURH	HUMAN	10	0.565	0.606	1.941	0.094	1.096	1.57	0.448	1.803	0.871	4.487	1.722	0.664	1.871	0.92	3.436
450	15.47	16.25	49.6	sp|Q96EY8|MMAB_HUMAN	Cob(I)yrinic acid a,c-diamide adenosyltransferase, mitochondrial	HUMAN	12	0.824	0.731	1.66	0.356	1.368	0.286	0.071	2.377	0.042	0.679	0.167	0.054	3.436	0.022	0.575
451	15.46	16.95	15.22	sp|P53618|COPB_HUMAN	Coatomer subunit beta	HUMAN	11	0.384	0.264	2.421	0.171	0.929	1.459	0.995	2.128	0.685	3.802	2.559	0.187	2.228	1.148	7.516
452	15.43	15.65	64.96	sp|P52758|UK114_HUMAN	Ribonuclease UK114	HUMAN	29	0.353	0.1	1.82	0.099	0.643	0.847	0.335	1.294	0.649	1.096	0.511	0.072	1.486	0.328	0.759
453	15.41	35.64	49.54	sp|P13929|ENOB_HUMAN	Beta-enolase	HUMAN	48	0.115	0.024	1.754	0.045	0.201	1.159	0.405	1.213	0.955	1.432	0.54	0.129	1.432	0.38	0.773
454	15.35	15.86	33.27	sp|Q9BYV1|AGT2_HUMAN	Alanine--glyoxylate aminotransferase 2, mitochondrial	HUMAN	16	0.497	0.562	4.446	0.098	2.208	0.433	0.395	4.571	0.089	1.977	0.111	0.259	4.831	0.026	0.535
455	15.34	16.45	22.99	sp|Q96HC4|PDLI5_HUMAN	PDZ and LIM domain protein 5	HUMAN	13	0.685	0.476	1.706	0.398	1.169	1.236	0.454	1.66	0.745	2.051	2.051	0.031	1.556	1.318	3.467
456	15.33	16.04	12.94	sp|P12109|CO6A1_HUMAN	Collagen alpha-1(VI) chain	HUMAN	15	0.256	0.293	2.014	0.131	0.515	0.363	0.765	2.63	0.174	0.955	0.334	0.766	2.729	0.108	0.912
457	15.32	16.31	28.19	sp|P37837|TALDO_HUMAN	Transaldolase	HUMAN	13	0.581	0.128	1.528	0.209	0.887	0.759	0.259	1.33	0.479	1.009	0.863	0.64	1.419	0.597	1.225
458	15.29	16.46	56.25	sp|P51858|HDGF_HUMAN	Hepatoma-derived growth factor	HUMAN	15	0.363	0.084	2.07	0.113	0.752	1.047	0.993	1.459	0.718	1.675	0.773	0.54	1.706	0.453	1.318
459	15.28	16.14	14.98	sp|Q8WUM4|PDC6I_HUMAN	Programmed cell death 6-interacting protein	HUMAN	10	1.191	0.362	5.152	0.231	8.551	4.018	0.104	4.966	0.809	41.687	6.427	0.053	3.048	2.109	58.614
460	15.27	24.05	30.95	sp|P13797|PLST_HUMAN	Plastin-3	HUMAN	24	0.895	0.776	1.837	0.231	1.644	4.169	0.125	2.679	1.556	11.169	7.727	0.06	2.938	2.63	18.88
461	15.19	61.56	68.27	sp|P00326|ADH1G_HUMAN	Alcohol dehydrogenase 1C	HUMAN	120	0.38	0.298	2.089	0.215	0.794	0.425	0.435	1.754	0.265	0.745	0.094	0.17	2.911	0.054	0.273
462	15.16	15.24	36.31	sp|P08574|CY1_HUMAN	Cytochrome c1, heme protein, mitochondrial	HUMAN	14	0.313	0.623	2.07	0.124	0.649	0.863	0.581	1.318	0.631	1.138	0.409	0.093	1.528	0.179	0.625
463	15.07	16.75	9.66	sp|O00410|IPO5_HUMAN	Importin-5	HUMAN	10	1.406	0.539	2.109	0.667	2.938	0.895	0.833	2.089	0.429	1.871	1	0.979	2.089	0.479	2.089
464	15.06	15.98	18.57	sp|P17844|DDX5_HUMAN	Probable ATP-dependent RNA helicase DDX5	HUMAN	12
465	15.03	18.94	8.33	sp|Q86UP2|KTN1_HUMAN	Kinectin	HUMAN	9	0.281	0.132	2.443	0.134	0.685	0.895	0.611	1.585	0.555	1.419	0.718	0.44	1.722	0.398	1.236
466	15.03	15.13	29.88	sp|P78417|GSTO1_HUMAN	Glutathione S-transferase omega-1	HUMAN	15	0.417	0.301	1.644	0.286	0.685	2.559	0.436	1.923	1.33	10.375	4.613	0.001	2.168	2.128	22.909
467	15.01	18	21.26	sp|P48643|TCPE_HUMAN	T-complex protein 1 subunit epsilon	HUMAN	15	3.281	0.183	3.342	0.982	8.241	4.786	0.057	3.467	1.38	12.359	2.399	0.496	2.355	1.019	5.808
468	15	16.18	21.25	sp|A6NDB9|PALM3_HUMAN	Paralemmin-3	HUMAN	9	1.169	0.597	1.38	0.847	1.614	0.887	0.717	1.941	0.457	1.722	0.824	0.565	1.38	0.597	1.138
469	14.99	15.15	61.33	sp|P20674|COX5A_HUMAN	Cytochrome c oxidase subunit 5A, mitochondrial	HUMAN	23	1.542	0.242	1.977	0.78	3.133	0.597	0.083	2.051	0.27	1.225	0.631	0.105	2.128	0.273	1.343
470	14.93	15.95	15.98	sp|Q14974|IMB1_HUMAN	Importin subunit beta-1	HUMAN	16
471	14.93	15.29	30.2	sp|P50053|KHK_HUMAN	Ketohexokinase	HUMAN	17	0.565	0.235	1.629	0.37	0.92	1.138	0.71	1.459	0.78	1.941	0.328	0.516	2.535	0.182	0.832
472	14.88	15.45	29.2	sp|O94905|ERLN2_HUMAN	Erlin-2	HUMAN	10	0.586	0.445	1.854	0.213	1.086	0.912	0.952	2.489	0.356	2.27	0.225	0.156	2.466	0.014	0.555
473	14.87	15.14	58.74	sp|P27144|KAD4_HUMAN	Adenylate kinase isoenzyme 4, mitochondrial	HUMAN	22	0.711	0.45	1.38	0.515	0.982	0.625	0.031	1.294	0.441	0.809	0.334	0.003	1.675	0.139	0.56
474	14.86	15.04	4.78	sp|Q07954|LRP1_HUMAN	Prolow-density lipoprotein receptor-related protein 1	HUMAN	19	0.887	0.791	4.093	0.217	3.631	0.847	0.69	20.137	0.048	17.061	0.904	0.826	5.97	0.151	5.395
475	14.85	15.33	12.08	sp|Q12906|ILF3_HUMAN	Interleukin enhancer-binding factor 3	HUMAN	8	0.545	0.351	1.995	0.167	1.086	0.787	0.477	1.69	0.353	1.33	1.995	0.072	1.644	1.213	5.152
476	14.83	14.96	19.38	sp|P36551|HEM6_HUMAN	Coproporphyrinogen-III oxidase, mitochondrial	HUMAN	9	1.445	0.551	1.57	0.92	2.333	0.839	0.867	1.472	0.575	1.236	0.35	0.104	1.871	0.185	0.655
477	14.74	15.02	16.69	sp|P50416|CPT1A_HUMAN	Carnitine O-palmitoyltransferase 1, liver isoform	HUMAN	12	0.581	0.37	17.378	0.046	10.093	0.619	0.418	2.466	0.251	1.528	0.55	0.347	3.162	0.174	1.738
478	14.73	26.91	30.87	sp|P35241|RADI_HUMAN	Radixin	HUMAN	20	1.18	0.941	1.644	0.718	2.249	2.032	0.166	1.854	1.096	9.462	3.076	0.27	2.089	1.472	9.638
479	14.73	15.19	26.08	sp|P49821|NDUV1_HUMAN	NADH dehydrogenase [ubiquinone] flavoprotein 1, mitochondrial	HUMAN	11	2.014	0.318	2.014	1	3.837	1.888	0.365	2.07	0.912	3.733	0.847	0.632	1.941	0.413	1.644
480	14.66	15.45	20.05	sp|P45974|UBP5_HUMAN	Ubiquitin carboxyl-terminal hydrolase 5	HUMAN	13	0.766	0.083	2.168	0.353	1.66	1.028	0.911	2.168	0.474	2.228	1.191	0.247	1.459	0.817	1.738
481	14.63	14.76	19.39	sp|Q13838|DX39B_HUMAN	Spliceosome RNA helicase DDX39B	HUMAN	11	1.117	0.496	1.556	0.718	1.706	0.759	0.64	1.445	0.445	1.096	0.964	0.788	1.486	0.643	1.432
482	14.57	15.74	5.11	sp|Q14571|ITPR2_HUMAN	Inositol 1,4,5-trisphosphate receptor type 2	HUMAN	13	1.556	0.399	2.466	0.631	3.837	0.363	0.126	23.335	0.032	8.472	0.575	0.295	6.855	0.083	3.945
483	14.5	16.1	24.64	sp|O00231|PSD11_HUMAN	26S proteasome non-ATPase regulatory subunit 11	HUMAN	10	1.18	0.841	1.77	0.667	2.312	2.27	0.055	1.706	1.33	10.666	2.805	0.091	2.148	1.306	10.864
484	14.49	18.15	27.46	sp|P20073|ANXA7_HUMAN	Annexin A7	HUMAN	18	1.803	0.367	2.089	0.863	3.802	0.938	0.908	2.089	0.449	1.959	1.614	0.429	2.089	0.773	3.404
485	14.48	18	28.42	sp|P17987|TCPA_HUMAN	T-complex protein 1 subunit alpha	HUMAN	20	0.692	0.957	2.014	0.296	1.393	3.499	0.177	2.27	1.542	6.855	4.571	0.071	2.466	1.854	10.471
486	14.48	14.7	24.03	sp|Q6DD88|ATLA3_HUMAN	Atlastin-3	HUMAN	11	2.535	0.198	2.355	1.076	8.395	1.786	0.191	1.941	0.92	5.297	3.311	0.013	2.377	1.393	15.417
487	14.44	15.35	21.24	sp|Q96G03|PGM2_HUMAN	Phosphoglucomutase-2	HUMAN	10	0.175	0.077	3.664	0.032	0.643	0.982	0.999	1.888	0.52	1.854	0.483	0.956	2.312	0.164	1.117
488	14.42	14.8	44.48	sp|O14579|COPE_HUMAN	Coatomer subunit epsilon	HUMAN	10
489	14.4	15.79	54.24	sp|P08865|RSSA_HUMAN	40S ribosomal protein SA	HUMAN	21	0.137	0.022	3.467	0.063	0.474	1.675	0.083	1.472	1.138	2.489	1.629	0.134	1.472	1.107	2.421
490	14.39	15.58	9.98	sp|O60763|USO1_HUMAN	General vesicular transport factor p115	HUMAN	14	1.472	0.38	1.837	0.802	2.729	1.127	0.657	3.076	0.366	3.467	1.096	0.557	4.406	0.249	4.875
491	14.38	14.61	25.71	sp|Q9NX40|OCAD1_HUMAN	OCIA domain-containing protein 1	HUMAN	12	1.614	0.715	1.977	0.817	3.565	0.887	0.888	1.706	0.38	1.514	0.421	0.512	2.312	0.205	0.973
492	14.34	14.86	39.41	sp|Q8N0X4|CLYBL_HUMAN	Citrate lyase subunit beta-like protein, mitochondrial	HUMAN	10	1.486	0.353	1.675	0.887	2.559	0.92	0.926	1.629	0.57	1.5	0.847	0.978	1.675	0.506	1.419
493	14.31	16.21	7.55	sp|O60610|DIAP1_HUMAN	Protein diaphanous homolog 1	HUMAN	11	0.102	0.05	7.244	0.021	0.738	0.773	0.523	2.63	0.283	2.032	0.738	0.492	4.093	0.179	3.02
494	14.25	15.01	37.83	sp|P02647|APOA1_HUMAN	Apolipoprotein A-I	HUMAN	12	1.459	0.267	1.837	0.794	2.858	1.445	0.212	1.738	0.832	2.831	0.847	0.965	1.786	0.474	1.514
495	14.2	14.39	37.57	sp|P55263|ADK_HUMAN	Adenosine kinase	HUMAN	11	0.097	0.075	4.786	0.039	0.466	1.047	0.945	1.406	0.745	1.629	0.855	0.5	1.754	0.488	1.5
496	14.19	14.78	15.23	sp|Q96HY7|DHTK1_HUMAN	Probable 2-oxoglutarate dehydrogenase E1 component DHKTD1, mitochondrial	HUMAN	11	1.259	0.735	1.202	1.047	1.57	0.387	0.064	1.786	0.187	0.692	0.319	0.023	1.837	0.067	0.586
497	14.19	14.33	18.2	sp|P04004|VTNC_HUMAN	Vitronectin	HUMAN	13	0.483	0.038	3.105	0.221	1.5	1.528	0.022	1.69	0.904	14.454	3.251	0.012	1.77	1.837	25.823
498	14.18	14.77	51.04	sp|P20618|PSB1_HUMAN	Proteasome subunit beta type-1	HUMAN	14	1.076	0.495	1.271	0.847	1.355	1.028	0.7	1.247	0.824	1.282	1.127	0.351	1.871	0.603	2.128
499	14.18	14.41	50.92	sp|P09488|GSTM1_HUMAN	Glutathione S-transferase Mu 1	HUMAN	19	0.661	0.098	1.202	0.54	0.794	0.817	0.268	1.213	0.673	0.991	0.425	0.019	1.406	0.299	0.597
500	14.17	14.77	34.85	sp|P40261|NNMT_HUMAN	Nicotinamide N-methyltransferase	HUMAN	16	3.565	0.201	1.854	1.923	6.486	4.742	0.29	1.82	2.606	9.727	10.471	0.191	2.208	4.742	20.137
501	14.17	14.27	48.72	sp|P25787|PSA2_HUMAN	Proteasome subunit alpha type-2	HUMAN	15	0.964	0.811	2.27	0.363	2.188	1.69	0.305	1.66	1.019	6.792	1.941	0.131	2.333	0.832	5.808
502	14.09	19.29	8.2	sp|O15020|SPTN2_HUMAN	Spectrin beta chain, non-erythrocytic 2	HUMAN	15	1.6	0.438	2.109	0.759	3.342	0.441	0.285	2.089	0.209	0.92	0.483	0.318	2.109	0.231	1.019
503	14.06	16.84	16.67	sp|Q15029|U5S1_HUMAN	116 kDa U5 small nuclear ribonucleoprotein component	HUMAN	11	1.706	0.399	2.109	0.809	3.565	1.127	0.799	2.089	0.54	2.355	1.355	0.57	2.089	0.649	2.831
504	14.06	14.1	70.43	sp|P05387|RLA2_HUMAN	60S acidic ribosomal protein P2	HUMAN	17	1.959	0.685	1.614	1.213	3.076	0.809	0.532	1.644	0.268	1.33	1.754	0.912	1.675	1.047	2.831
505	14.03	14.82	18.18	sp|P48163|MAOX_HUMAN	NADP-dependent malic enzyme	HUMAN	14	0.667	0.601	5.012	0.114	3.342	1.77	0.618	4.699	0.377	10.093	2.655	0.392	4.831	0.55	14.588
506	14.03	14.42	45.33	sp|P30044|PRDX5_HUMAN	Peroxiredoxin-5, mitochondrial	HUMAN	19	1.259	0.651	1.528	0.824	2.168	0.738	0.361	2.559	0.461	1.888	0.631	0.609	1.706	0.387	1.076
507	14	14.42	31.03	sp|Q14847|LASP1_HUMAN	LIM and SH3 domain protein 1	HUMAN	13	0.154	0.421	5.702	0.043	0.879	2.805	0.28	1.393	2.014	5.395	6.855	0.152	1.5	4.571	15.417
508	14	14.07	33.9	sp|Q14749|GNMT_HUMAN	Glycine N-methyltransferase	HUMAN	9	1.202	0.535	1.66	0.724	1.995	0.685	0.295	1.738	0.328	1.191	0.328	0.031	2.168	0.087	0.711
509	13.93	16.13	24.7	sp|Q6NUN0|ACSM5_HUMAN	Acyl-coenzyme A synthetase ACSM5, mitochondrial	HUMAN	13	0.608	0.399	22.699	0.039	13.804	1.047	0.89	19.231	0.054	19.231	0.575	0.366	23.335	0.038	13.428
510	13.91	14.43	29.9	sp|P61158|ARP3_HUMAN	Actin-related protein 3	HUMAN	12	0.839	0.992	1.837	0.445	1.542	1.271	0.33	1.585	0.802	2.07	1.019	0.965	1.786	0.57	1.82
511	13.89	15.27	45.33	sp|Q15181|IPYR_HUMAN	Inorganic pyrophosphatase	HUMAN	16	0.171	0.245	2.312	0.061	0.394	3.981	0.023	2.128	1.871	11.695	5.105	0.02	2.168	2.355	14.191
512	13.86	14.27	19.96	sp|P48444|COPD_HUMAN	Coatomer subunit delta	HUMAN	12	0.766	0.626	2.089	0.366	1.6	1.096	0.845	2.089	0.525	2.291	1.019	0.954	2.089	0.488	2.128
513	13.82	14.89	24.03	sp|Q00325|MPCP_HUMAN	Phosphate carrier protein, mitochondrial	HUMAN	15	1.472	0.721	1.854	0.794	3.02	1.459	0.967	1.905	0.766	3.048	2.168	0.643	2.051	1.057	5.346
514	13.79	14.37	19.09	sp|P54136|SYRC_HUMAN	Arginine--tRNA ligase, cytoplasmic	HUMAN	11	2.312	0.155	2.559	0.904	5.012	1.854	0.597	2.188	0.847	3.802	2.051	0.675	2.109	0.973	4.285
515	13.75	14.12	23.58	sp|Q13057|COASY_HUMAN	Bifunctional coenzyme A synthase	HUMAN	10
516	13.71	13.94	25.05	sp|P22570|ADRO_HUMAN	NADPH:adrenodoxin oxidoreductase, mitochondrial	HUMAN	11	0.711	0.547	2.089	0.34	1.486	0.417	0.261	26.303	0.032	10.965	0.766	0.628	9.727	0.079	7.447
517	13.71	13.94	33.06	sp|P18124|RL7_HUMAN	60S ribosomal protein L7	HUMAN	11	2.655	0.062	2.466	1.076	14.723	2.032	0.637	2.729	0.745	11.376	3.192	0.327	3.048	1.047	22.284
518	13.69	14.38	21.01	sp|P49591|SYSC_HUMAN	Serine--tRNA ligase, cytoplasmic	HUMAN	12	1.086	0.92	3.048	0.356	3.342	1.038	0.889	1.977	0.525	2.07	1.77	0.399	1.393	1.271	2.443
519	13.67	14.51	21.39	sp|P30153|2AAA_HUMAN	Serine/threonine-protein phosphatase 2A 65 kDa regulatory subunit A alpha isoform	HUMAN	13	0.132	0.069	1.923	0.058	0.254	3.837	0.019	2.168	1.77	11.169	3.802	0.045	2.128	1.786	10.666
520	13.63	14.45	40.31	sp|P30085|KCY_HUMAN	UMP-CMP kinase	HUMAN	21	0.106	0.138	1.786	0.067	0.189	1.18	0.581	1.514	0.78	1.786	1.107	0.763	1.5	0.738	1.66
521	13.63	13.8	34.67	sp|Q6IBS0|TWF2_HUMAN	Twinfilin-2	HUMAN	8	0.121	0.145	34.041	0.01	4.13	8.954	0.139	34.041	0.263	60.813	10.28	0.13	34.356	0.299	64.269
522	13.61	14.19	27.03	sp|Q9Y617|SERC_HUMAN	Phosphoserine aminotransferase	HUMAN	9	0.047	0.08	4.699	0.014	0.219	1.138	0.868	1.905	0.597	2.168	0.082	0.149	3.048	0.04	0.251
523	13.59	14.15	16.49	sp|Q92499|DDX1_HUMAN	ATP-dependent RNA helicase DDX1	HUMAN	9	0.661	0.736	3.076	0.236	2.032	3.311	0.088	2.188	1.514	32.81	4.169	0.058	2.109	1.977	42.073
524	13.59	13.59	67.25	sp|P19105|ML12A_HUMAN	Myosin regulatory light chain 12A	HUMAN	21
525	13.56	14.25	27.55	sp|P06748|NPM_HUMAN	Nucleophosmin	HUMAN	26	0.92	0.655	1.57	0.56	1.445	1.542	0.307	1.629	0.946	2.559	1.159	0.591	1.614	0.718	1.871
526	13.55	13.65	30.11	sp|Q01518|CAP1_HUMAN	Adenylyl cyclase-associated protein 1	HUMAN	19	0.192	0.371	1.888	0.111	0.363	2.858	0.166	2.168	1.318	7.656	5.808	0.066	2.312	2.512	14.997
527	13.48	15.47	12.41	sp|P27816|MAP4_HUMAN	Microtubule-associated protein 4	HUMAN	12	0.479	0.176	2.109	0.227	1.009	1.644	0.333	3.404	0.483	5.598	2.858	0.183	4.246	0.673	12.359
528	13.45	14.12	39.92	sp|O14818|PSA7_HUMAN	Proteasome subunit alpha type-7	HUMAN	11	1.067	0.559	1.419	0.752	1.514	1.213	0.345	1.355	0.895	1.644	1.18	0.493	1.202	0.982	1.432
529	13.45	13.94	34.2	sp|Q96AG4|LRC59_HUMAN	Leucine-rich repeat-containing protein 59	HUMAN	10	0.766	0.604	1.629	0.406	1.247	0.912	0.987	1.38	0.631	1.259	0.955	0.383	1.738	0.535	1.66
530	13.45	13.79	50	sp|P62979|RS27A_HUMAN	Ubiquitin-40S ribosomal protein S27a	HUMAN	20	1.959	0.238	1.406	1.393	2.582	1.528	0.973	1.318	1.159	2.014	2.089	0.444	1.419	1.472	2.965
531	13.44	13.66	46.98	sp|P29692|EF1D_HUMAN	Elongation factor 1-delta	HUMAN	14	1.225	0.864	1.837	0.667	3.133	2.148	0.191	1.738	1.236	7.447	2.291	0.148	1.941	1.18	5.152
532	13.42	13.71	25.17	sp|P31943|HNRH1_HUMAN	Heterogeneous nuclear ribonucleoprotein H	HUMAN	20	1.355	0.575	2.109	0.643	2.831	0.955	0.94	2.089	0.457	1.995	1.076	0.868	2.089	0.515	2.249
533	13.37	13.49	37.94	sp|P10768|ESTD_HUMAN	S-formylglutathione hydrolase	HUMAN	10	0.36	0.256	1.854	0.066	0.667	1.009	0.18	1.432	0.705	1.459	1.514	0.279	1.393	1.086	2.109
534	13.34	15.06	6.84	sp|O75643|U520_HUMAN	U5 small nuclear ribonucleoprotein 200 kDa helicase	HUMAN	11	1.202	0.663	2.089	0.575	2.512	1.706	0.351	4.207	0.406	7.178	1.722	0.349	2.109	0.817	3.597
535	13.26	16.43	42.25	sp|P27169|PON1_HUMAN	Serum paraoxonase/arylesterase 1	HUMAN	16	1.028	0.531	1.585	0.649	1.514	0.265	0.31	2.07	0.089	0.55	0.429	0.137	1.445	0.182	0.619
536	13.26	13.46	28.07	sp|P22760|AAAD_HUMAN	Arylacetamide deacetylase	HUMAN	19	1.086	0.572	1.514	0.718	1.644	0.316	0.014	1.675	0.189	0.53	0.398	0.115	1.542	0.249	0.614
537	13.24	13.57	35.39	sp|Q9UJZ1|STML2_HUMAN	Stomatin-like protein 2	HUMAN	13	2.704	0.28	1.57	1.722	5.248	0.759	0.853	1.722	0.394	1.306	0.614	0.968	2.399	0.249	1.472
538	13.24	13.4	16.69	sp|P10515|ODP2_HUMAN	Dihydrolipoyllysine-residue acetyltransferase component of pyruvate dehydrogenase complex, mitochondrial	HUMAN	11	1.706	0.281	2.606	0.655	5.861	0.938	0.852	2.512	0.373	2.355	1.837	0.196	2.489	0.738	6.252
539	13.18	16.28	38.04	sp|P51857|AK1D1_HUMAN	3-oxo-5-beta-steroid 4-dehydrogenase	HUMAN	23	0.377	0.043	1.722	0.145	0.649	0.698	0.385	1.236	0.535	0.863	0.126	0.01	2.729	0.022	0.344
540	13.17	13.61	24.75	sp|O95822|DCMC_HUMAN	Malonyl-CoA decarboxylase, mitochondrial	HUMAN	9	1.941	0.848	2.208	0.879	4.406	1.585	0.711	2.109	0.752	3.532	0.466	0.028	2.168	0.125	1.009
541	13.16	14.69	10.61	sp|Q9NYU2|UGGG1_HUMAN	UDP-glucose:glycoprotein glucosyltransferase 1	HUMAN	14	0.92	0.783	1.888	0.488	1.738	0.597	0.142	2.089	0.288	1.247	0.608	0.155	1.406	0.433	0.855
542	13.15	13.49	39.83	sp|O00299|CLIC1_HUMAN	Chloride intracellular channel protein 1	HUMAN	9	2.168	0.253	2.377	0.912	10.765	3.311	0.131	2.78	1.191	12.359	4.285	0.118	2.704	1.585	12.706
543	13.12	13.31	37.3	sp|Q8NBX0|SCPDL_HUMAN	Saccharopine dehydrogenase-like oxidoreductase	HUMAN	16	1.294	0.524	2.109	0.614	2.704	0.661	0.339	2.109	0.316	1.393	0.705	0.399	2.089	0.337	1.472
544	13.03	13.33	22.36	sp|P14868|SYDC_HUMAN	Aspartate--tRNA ligase, cytoplasmic	HUMAN	14	0.515	0.345	2.109	0.247	1.086	1.019	0.961	2.089	0.488	2.128	0.483	0.317	2.089	0.229	1.009
545	12.97	53.82	73.87	sp|P07437|TBB5_HUMAN	Tubulin beta chain	HUMAN	109	0.109	0.012	2.421	0.069	0.263	1.6	0.27	1.57	1.019	2.754	3.404	0.074	1.6	2.128	7.047
546	12.97	13.27	17.08	sp|Q13586|STIM1_HUMAN	Stromal interaction molecule 1	HUMAN	9	0.855	0.777	2.109	0.409	1.803	1.18	0.729	2.089	0.565	2.466	0.679	0.513	2.089	0.325	1.419
547	12.9	13.41	20.86	sp|Q96N76|HUTU_HUMAN	Urocanate hydratase	HUMAN	13	1.047	0.911	2.089	0.501	2.188	0.685	0.515	2.089	0.325	1.432	0.263	0.183	2.109	0.126	0.555
548	12.89	13.05	36.53	sp|P49755|TMEDA_HUMAN	Transmembrane emp24 domain-containing protein 10	HUMAN	17	0.429	0.955	1.786	0.258	0.766	0.673	0.477	1.393	0.474	0.938	0.409	0.412	1.644	0.145	0.673
549	12.87	12.95	37.9	sp|Q96GK7|FAH2A_HUMAN	Fumarylacetoacetate hydrolase domain-containing protein 2A	HUMAN	13	0.912	0.952	1.82	0.501	1.66	0.731	0.773	1.706	0.356	1.247	1.159	0.639	1.82	0.637	2.27
550	12.82	13.14	39.91	sp|P48047|ATPO_HUMAN	ATP synthase subunit O, mitochondrial	HUMAN	16	1.738	0.111	1.472	1.18	2.884	0.488	0.039	1.706	0.16	0.832	0.787	0.366	1.445	0.497	1.138
551	12.77	14.23	6.23	sp|Q92614|MY18A_HUMAN	Unconventional myosin-XVIIIa	HUMAN	9	0.787	0.634	2.089	0.377	1.644	1	0.975	10.375	0.096	10.375	0.855	0.749	19.953	0.048	17.061
552	12.75	12.91	27.88	sp|Q15738|NSDHL_HUMAN	Sterol-4-alpha-carboxylate 3-dehydrogenase, decarboxylating	HUMAN	12	1.459	0.378	2.63	0.555	3.908	1.127	0.815	2.729	0.413	3.048	1.138	0.788	2.729	0.417	3.076
553	12.73	12.88	61.76	sp|P61604|CH10_HUMAN	10 kDa heat shock protein, mitochondrial	HUMAN	18	1.445	0.111	1.213	1.191	1.738	0.373	0.019	1.614	0.265	0.603	0.231	0.004	1.754	0.141	0.406
554	12.72	12.72	35.75	sp|P51149|RAB7A_HUMAN	Ras-related protein Rab-7a	HUMAN	8	1.236	0.34	1.38	0.895	1.706	0.982	0.83	1.318	0.745	1.294	0.938	0.846	1.6	0.586	1.5
555	12.69	13.05	54.7	sp|P61204|ARF3_HUMAN	ADP-ribosylation factor 3	HUMAN	17	2.291	0.411	2.249	1.019	12.823	0.685	0.93	3.281	0.177	2.249	1.202	0.761	2.78	0.433	3.767
555	0	13.01	54.7	sp|P84077|ARF1_HUMAN	ADP-ribosylation factor 1	HUMAN	17
556	12.67	12.69	43.64	sp|P46783|RS10_HUMAN	40S ribosomal protein S10	HUMAN	17	1.213	0.614	1.542	0.787	2.208	1.343	0.38	1.514	0.887	2.089	1.318	0.764	1.528	0.863	2.089
557	12.67	12.67	32.1	sp|P67809|YBOX1_HUMAN	Nuclease-sensitive element-binding protein 1	HUMAN	19	2.228	0.287	2.109	1.057	4.656	1.38	0.55	2.089	0.661	2.911	3.565	0.189	2.089	1.706	7.516
558	12.57	12.73	34.04	sp|Q07021|C1QBP_HUMAN	Complement component 1 Q subcomponent-binding protein, mitochondrial	HUMAN	20	0.973	0.874	1.419	0.637	1.38	0.847	0.623	1.393	0.603	1.18	0.603	0.938	1.472	0.36	0.887
559	12.55	12.93	22.82	sp|P22234|PUR6_HUMAN	Multifunctional protein ADE2	HUMAN	11	1.69	0.088	1.644	1.028	3.532	0.752	0.935	2.032	0.363	1.528	0.773	0.681	1.923	0.36	1.486
560	12.54	12.64	38.97	sp|O00264|PGRC1_HUMAN	Membrane-associated progesterone receptor component 1	HUMAN	20	1.57	0.429	1.445	1.086	2.377	0.47	0.049	1.6	0.182	0.752	0.201	0.056	2.63	0.052	0.53
561	12.44	12.83	28.47	sp|P01009|A1AT_HUMAN	Alpha-1-antitrypsin	HUMAN	13	2.089	0.002	1.472	1.419	4.831	1.754	0.424	1.556	1.127	3.281	0.824	0.211	1.905	0.497	1.57
562	12.4	12.57	43.84	sp|P62249|RS16_HUMAN	40S ribosomal protein S16	HUMAN	9	1.067	0.574	1.472	0.724	1.57	1.213	0.29	1.38	0.879	1.675	1.18	0.596	1.5	0.787	1.77
563	12.4	12.49	51.16	sp|P61106|RAB14_HUMAN	Ras-related protein Rab-14	HUMAN	10	1.247	0.582	20.701	0.06	21.281	0.738	0.501	3.162	0.233	2.333	0.334	0.118	28.576	0.029	9.55
564	12.36	12.36	29.63	sp|Q15274|NADC_HUMAN	Nicotinate-nucleotide pyrophosphorylase [carboxylating]	HUMAN	14	0.171	0.136	2.535	0.09	0.433	0.991	0.616	1.644	0.673	1.629	1.754	0.162	1.528	1.148	4.018
565	12.35	12.82	21.54	sp|Q5R3I4|TTC38_HUMAN	Tetratricopeptide repeat protein 38	HUMAN	9	1.159	0.814	2.535	0.457	2.965	1.038	0.972	2.704	0.384	2.805	1.259	0.657	2.63	0.479	3.373
566	12.35	12.62	19.53	sp|Q8NE62|CHDH_HUMAN	Choline dehydrogenase, mitochondrial	HUMAN	10	0.711	0.357	4.446	0.16	3.162	0.54	0.33	1.5	0.353	0.809	0.268	0.158	4.571	0.052	1.225
567	12.32	14.15	5.56	sp|A3KMH1|VWA8_HUMAN	von Willebrand factor A domain-containing protein 8	HUMAN	10
[truncated: 1,866 more rows]

## Sheet: Donor 3
N	Unused	Total	%Cov(95)	Accession	Name	Species	Peptides(95%)	114:113	PVal 114:113	EF 114:113	LowerCI 114:113	UpperCI 114:113	115:113	PVal 115:113	EF 115:113	LowerCI 115:113	UpperCI 115:113	116:113	PVal 116:113	EF 116:113	LowerCI 116:113	UpperCI 116:113	117:113	PVal 117:113	EF 117:113	LowerCI 117:113	UpperCI 117:113	118:113	PVal 118:113	EF 118:113	LowerCI 118:113	UpperCI 118:113	119:113	PVal 119:113	EF 119:113	LowerCI 119:113	UpperCI 119:113	121:113	PVal 121:113	EF 121:113	LowerCI 121:113	UpperCI 121:113
[truncated: 2,944 more rows]

[truncated: 2 more sheets: Donor 4, Donor 5]
