# Supplementary material for: Mechanistic evaluation of primary human hepatocyte culture using global proteomic analysis reveals a selective dedifferentiation profile
Source: Arch Toxicol. 2016 Apr 2;91(1):439–52. doi: 10.1007/s00204-016-1694-y (PMC5225178; doi:10.1007/s00204-016-1694-y)
Supplement: Supplementary file 9 — Supplementary material 9 (CSV 597 kb) [file 204_2016_1694_MOESM9_ESM.csv]

N	Unused	Total	%Cov(95)	Accession	Name	Species	Peptides(95%)	113:116	PVal 113:116	EF 113:116	LowerCI 113:116	UpperCI 113:116	114:116	PVal 114:116	EF 114:116	LowerCI 114:116	UpperCI 114:116	115:116	PVal 115:116	EF 115:116	LowerCI 115:116	UpperCI 115:116	117:116	PVal 117:116	EF 117:116	LowerCI 117:116	UpperCI 117:116	118:116	PVal 118:116	EF 118:116	LowerCI 118:116	UpperCI 118:116	119:116	PVal 119:116	EF 119:116	LowerCI 119:116	UpperCI 119:116	121:116	PVal 121:116	EF 121:116	LowerCI 121:116	UpperCI 121:116
1	301.27	301.27	75.73	sp|P31327|CPSM_HUMAN	Carbamoyl-phosphate synthase [ammonia], mitochondrial	HUMAN	484	1.019	0.044	1.019	1	1.038	0.973	0.602	1.019	0.955	0.991	0.855	0	1.019	0.839	0.871	1.028	0.027	1.019	1.009	1.047	0.964	0.119	1.009	0.955	0.973	0.955	0.138	1.019	0.938	0.973	0.955	0.953	1.019	0.938	0.973
2	199.73	199.82	51.37	sp|P49327|FAS_HUMAN	Fatty acid synthase	HUMAN	189	3.698	0	1.486	2.489	4.446	1.871	0.276	1.169	1.6	2.07	4.406	0	1.486	2.965	5.916	5.105	0	1.629	3.133	6.982	3.251	0.001	1.355	2.399	3.631	7.112	0	1.69	4.207	9.638	2.805	0.001	1.355	2.07	3.162
3	163.62	164.1	47.35	sp|P35579|MYH9_HUMAN	Myosin-9	HUMAN	173	1.722	0.159	1.202	1.432	1.923	6.31	0.002	1.738	3.631	8.241	14.06	0	1.888	7.447	19.588	2.655	0.168	1.282	2.07	2.992	5.346	0.092	1.629	3.281	6.368	11.588	0.001	1.786	6.486	15.849	2.355	0.112	1.343	1.754	2.679
4	137.72	137.9	37.9	sp|Q13813|SPTN1_HUMAN	Spectrin alpha chain, non-erythrocytic 1	HUMAN	117	2.07	0.099	1.318	1.57	2.512	4.571	0.003	1.738	2.63	6.252	7.516	0	1.871	4.018	11.376	2.805	0.151	1.419	1.977	3.373	5.702	0.012	1.77	3.221	7.943	9.638	0	1.977	4.875	14.723	1.738	0.215	1.213	1.432	2.168
5	127.32	129.03	37.99	sp|Q01082|SPTB2_HUMAN	Spectrin beta chain, non-erythrocytic 1	HUMAN	94	0.991	0.084	1.225	0.794	1.213	1.959	0.319	1.69	1.159	2.938	2.489	0.003	1.738	1.432	3.767	1.259	0.123	1.445	0.871	1.585	1.754	0.474	1.528	1.148	2.443	3.467	0	1.923	1.803	5.916	1.472	0.68	1.472	1	1.854
6	114.52	115.28	19.49	sp|Q15149|PLEC_HUMAN	Plectin	HUMAN	73	1.82	0.274	1.6	1.138	2.188	1.614	0.624	1.514	1.067	1.923	2.805	0.018	1.854	1.514	3.698	1.82	0.06	1.514	1.202	2.188	2.249	0.034	1.722	1.306	2.78	3.597	0.011	2.014	1.786	4.966	1.82	0.057	1.542	1.18	2.208
7	112.69	112.69	76.27	sp|P00325|ADH1B_HUMAN	Alcohol dehydrogenase 1B	HUMAN	234	1.294	0.771	1.213	1.067	1.644	0.802	0.32	1.191	0.655	0.955	0.328	0.022	1.888	0.085	0.619	1.057	0.699	1.191	0.887	1.294	0.673	0.166	1.225	0.515	0.824	0.824	0.347	1.202	0.673	0.991	0.692	0.395	1.355	0.461	0.938
8	112.42	113.02	45.43	sp|P35573|GDE_HUMAN	Glycogen debranching enzyme	HUMAN	92	2.249	0.218	1.343	1.675	2.559	2.032	0.547	1.306	1.556	2.333	2.089	0.573	1.33	1.57	2.421	3.436	0.024	1.542	2.228	4.365	3.076	0.026	1.432	2.148	3.698	3.945	0.001	1.6	2.466	5.395	0.855	0.779	1.169	0.718	1
9	109.24	109.73	66.41	sp|O75891|AL1L1_HUMAN	Cytosolic 10-formyltetrahydrofolate dehydrogenase	HUMAN	97	1.419	0.079	1.18	1.202	1.57	1.148	0.663	1.282	0.895	1.318	1.236	0.706	1.191	1.038	1.38	1.888	0.017	1.343	1.406	2.249	1.57	0.221	1.236	1.271	1.754	2.63	0	1.472	1.786	3.436	0.802	0.274	1.202	0.661	0.964
10	109.17	109.9	32.86	sp|O75369|FLNB_HUMAN	Filamin-B	HUMAN	80	0.667	0.002	1.225	0.433	0.817	1.318	0.882	1.294	1.019	1.614	2.249	0	1.514	1.486	3.597	0.802	0.054	1.148	0.692	0.92	1.282	0.973	1.282	1	1.644	2.312	0	1.5	1.542	3.597	0.871	0.552	1.18	0.731	1.028
11	106.94	110.99	81.84	sp|P08319|ADH4_HUMAN	Alcohol dehydrogenase 4	HUMAN	200	4.966	0.026	1.247	3.981	6.368	4.018	0.045	1.213	3.311	4.831	1.047	0.255	1.432	0.731	1.38	3.802	0.042	1.213	3.133	4.529	1.77	0.084	1.213	1.459	1.941	0.839	0.257	1.432	0.53	1.202	1.786	0.065	1.076	1.66	1.923
12	104.34	105.24	40.12	sp|Q00610|CLH1_HUMAN	Clathrin heavy chain 1	HUMAN	79	2.228	0.051	1.629	1.368	2.805	2.78	0.043	1.82	1.528	3.733	3.048	0.003	1.77	1.722	4.699	1.738	0.997	1.472	1.18	2.109	2.535	0.107	1.754	1.445	3.532	3.02	0.001	1.803	1.675	4.966	1.18	0.46	1.213	0.973	1.38
13	103.09	103.09	69	sp|P00367|DHE3_HUMAN	Glutamate dehydrogenase 1, mitochondrial	HUMAN	165	1.148	0.949	1.213	0.946	1.306	0.946	0.434	1.127	0.817	1.067	0.334	0.002	1.585	0.136	0.53	1.225	0.81	1.236	0.991	1.432	0.895	0.171	1.127	0.787	1.009	0.631	0.012	1.127	0.449	0.711	1.159	0.281	1.117	1.038	1.318
14	94.53	94.85	57.75	sp|P11586|C1TC_HUMAN	C-1-tetrahydrofolate synthase, cytoplasmic	HUMAN	79	1.941	0.295	1.169	1.66	2.228	1.076	0.885	1.225	0.879	1.271	0.322	0.002	1.66	0.211	0.535	1.57	0.3	1.138	1.38	1.77	1.096	0.504	1.343	0.817	1.282	1.057	0.487	1.247	0.847	1.259	1.076	0.444	1.282	0.839	1.318
15	94.08	95.1	42.86	sp|Q13576|IQGA2_HUMAN	Ras GTPase-activating-like protein IQGAP2	HUMAN	61	1.432	0.541	1.38	1.038	1.754	1.148	0.399	1.306	0.879	1.38	0.711	0.044	1.191	0.466	0.847	1.191	0.329	1.282	0.929	1.406	0.738	0.037	1.18	0.57	0.871	1	0.138	1.18	0.847	1.169	0.964	0.977	1.159	0.832	1.117
16	92.8	93.47	68.59	sp|P10809|CH60_HUMAN	60 kDa heat shock protein, mitochondrial	HUMAN	124	8.166	0.142	1.213	6.73	9.204	7.379	0.324	1.169	6.31	8.241	5.495	0.998	1.169	4.699	6.081	9.55	0.092	1.225	7.798	10.965	9.817	0.248	1.236	7.943	11.066	8.79	0.398	1.236	7.112	9.817	5.598	0.027	1.191	4.699	6.31
17	89.74	90.71	52.16	sp|P23378|GCSP_HUMAN	Glycine dehydrogenase [decarboxylating], mitochondrial	HUMAN	110	0.685	0.279	1.213	0.56	0.832	0.565	0.204	1.169	0.302	0.661	0.164	0.005	2.07	0.112	0.34	6.792	0	1.754	3.873	13.804	5.546	0.008	1.786	3.105	11.588	4.365	0.002	1.706	2.559	9.12	6.792	0.002	1.722	3.945	13.932
18	88.45	89.04	45.81	sp|Q06278|ADO_HUMAN	Aldehyde oxidase	HUMAN	68	1.837	0.463	1.472	1.247	2.559	1.33	0.498	1.368	0.973	1.77	0.488	0.002	1.343	0.308	0.655	1.629	0.664	1.419	1.148	2.333	1.306	0.852	1.355	0.964	1.871	0.387	0.002	1.57	0.211	0.608	1.368	0.723	1.355	1.009	1.77
19	87.53	88.91	71.08	sp|P23141|EST1_HUMAN	Liver carboxylesterase 1	HUMAN	136	3.873	0.093	1.368	2.831	4.831	2.228	0.861	1.247	1.786	2.606	0.608	0.001	1.191	0.453	0.724	1.854	0.182	1.213	1.528	2.109	0.685	0	1.159	0.575	0.794	0.337	0	1.355	0.249	0.457	0.982	0.063	1.148	0.78	1.127
20	86.63	87.17	68.88	sp|Q08426|ECHP_HUMAN	Peroxisomal bifunctional enzyme	HUMAN	94	4.571	0.003	1.282	3.565	5.346	3.908	0.006	1.213	3.221	4.406	3.597	0.737	1.18	3.048	4.093	4.169	0.002	1.236	3.373	5.058	3.908	0.005	1.225	3.192	4.529	5.546	0	1.343	4.13	6.918	2.559	0.005	1.117	2.291	2.858
21	86.49	86.73	85.99	sp|P05062|ALDOB_HUMAN	Fructose-bisphosphate aldolase B	HUMAN	142	3.698	0.042	1.486	2.489	4.325	2.089	0.11	1.306	1.6	2.466	1.486	0.862	1.18	1.259	1.754	4.246	0.03	1.542	2.754	5.395	2.805	0.051	1.294	2.168	3.221	3.981	0.033	1.5	2.655	5.012	2.858	0.054	1.306	2.188	3.342
22	86.14	87.75	55.87	sp|O43707|ACTN4_HUMAN	Alpha-actinin-4	HUMAN	78	2.992	0.442	2.168	1.38	3.802	3.251	0.433	2.312	1.406	4.207	5.916	0.001	2.655	2.228	8.63	3.281	0.347	2.377	1.38	4.207	4.699	0.09	2.679	1.754	6.668	6.252	0	2.729	2.291	9.55	1.076	0.688	1.66	0.649	1.368
23	85.87	87.54	72.92	sp|P05091|ALDH2_HUMAN	Aldehyde dehydrogenase, mitochondrial	HUMAN	144	1.086	0.036	1.047	1.038	1.138	0.973	0.117	1.047	0.929	1.019	0.929	0.369	1.047	0.887	0.973	1.169	0.034	1.047	1.117	1.225	1.047	0.06	1.047	1	1.096	0.982	0.068	1.047	0.938	1.028	1.107	0.123	1.067	1.038	1.169
24	82.98	83.1	23.4	sp|Q09666|AHNK_HUMAN	Neuroblast differentiation-associated protein AHNAK	HUMAN	64	0.299	0	1.923	0.068	0.575	1.18	0.857	1.236	0.955	1.486	2.27	0	1.393	1.629	4.406	0.391	0	1.706	0.125	0.667	1.459	0.098	1.282	1.138	2.168	2.443	0	1.393	1.754	4.613	0.759	0.309	1.282	0.555	0.973
25	82.47	83.64	50.93	sp|P11498|PYC_HUMAN	Pyruvate carboxylase, mitochondrial	HUMAN	80	1.445	0.114	1.33	1.086	1.77	1.38	0.446	1.33	1.038	1.786	0.794	0.283	1.159	0.673	0.92	1.213	0.756	1.271	0.955	1.514	1.225	0.923	1.294	0.946	1.542	0.698	0.036	1.191	0.535	0.832	0.57	0.295	1.406	0.461	0.802
26	82.33	82.63	54.9	sp|P06737|PYGL_HUMAN	Glycogen phosphorylase, liver form	HUMAN	91	0.938	0.952	1.057	0.887	0.991	0.847	0.19	1.057	0.802	0.895	0.787	0.004	1.067	0.738	0.839	0.955	0.519	1.057	0.904	1.009	0.895	0.906	1.067	0.839	0.955	0.912	0.624	1.057	0.863	0.964	0.904	0.933	1.067	0.847	0.964
27	81.87	82.25	67.36	sp|P04040|CATA_HUMAN	Catalase	HUMAN	128	2.07	0.222	1.148	1.803	2.291	1.191	0.423	1.159	1.028	1.343	0.251	0.001	1.888	0.194	0.474	1.77	0.717	1.117	1.585	1.923	0.855	0.073	1.18	0.685	1.009	0.608	0.013	1.432	0.449	0.871	1.722	0.141	1.127	1.528	1.941
28	78.55	78.82	69.23	sp|P07099|HYEP_HUMAN	Epoxide hydrolase 1	HUMAN	91	1.6	0.182	1.225	1.306	1.995	1.236	0.928	1.169	1.057	1.459	0.328	0.002	1.486	0.203	0.488	1.159	0.807	1.148	1.009	1.343	0.787	0.069	1.107	0.698	0.871	0.37	0.008	1.419	0.254	0.525	0.402	0.151	1.169	0.35	0.47
29	78.2	78.49	65.75	sp|P54868|HMCS2_HUMAN	Hydroxymethylglutaryl-CoA synthase, mitochondrial	HUMAN	95	1.871	0.37	1.169	1.6	2.168	1.236	0.596	1.294	0.955	1.419	0.319	0.715	1.5	0.225	0.479	1.959	0.324	1.148	1.706	2.27	1.5	0.418	1.148	1.306	1.69	0.973	0.548	1.191	0.619	1.159	0.718	0.528	1.259	0.597	0.904
30	77.88	77.98	62.73	sp|P02768|ALBU_HUMAN	Serum albumin	HUMAN	75	0.497	0.443	1.225	0.281	0.608	0.437	0.462	1.247	0.27	0.545	0.449	0.52	1.236	0.275	0.555	0.138	0.317	1.854	0.043	0.256	0.631	0.143	1.159	0.474	0.731	0.31	0.227	1.406	0.104	0.437	0.643	0.118	1.159	0.511	0.745
31	76.86	77.15	63.85	sp|P68104|EF1A1_HUMAN	Elongation factor 1-alpha 1	HUMAN	84	1.977	0.154	1.213	1.629	2.249	3.373	0.046	1.514	2.228	4.093	3.076	0.072	1.5	2.051	3.802	2.399	0.125	1.306	1.837	2.78	2.443	0.126	1.368	1.786	2.858	2.032	0.167	1.294	1.57	2.443	1.57	0.319	1.213	1.294	1.837
32	76.01	76.57	66.34	sp|P07237|PDIA1_HUMAN	Protein disulfide-isomerase	HUMAN	98	1.995	0.177	1.096	1.82	2.168	1.66	0.283	1.096	1.514	1.803	1.445	0.967	1.086	1.33	1.556	2.535	0.129	1.127	2.249	2.805	1.271	0.304	1.148	1.107	1.419	1	0.437	1.107	0.904	1.096	0.794	0.886	1.086	0.718	0.863
33	75.42	77.49	59.37	sp|P40939|ECHA_HUMAN	Trifunctional enzyme subunit alpha, mitochondrial	HUMAN	80	2.399	0.41	1.225	1.959	2.754	1.905	0.716	1.191	1.6	2.228	1.18	0.42	1.271	0.929	1.393	3.436	0.27	1.38	2.489	4.13	2.228	0.656	1.213	1.837	2.582	2.704	0.386	1.343	2.014	3.162	2.831	0.298	1.247	2.27	3.373
34	75.02	75.02	87.5	sp|P21549|SPYA_HUMAN	Serine--pyruvate aminotransferase	HUMAN	98	3.837	0.063	2.032	1.888	5.2	3.597	0.176	2.032	1.77	4.92	2.148	0.126	1.57	1.368	2.421	3.311	0.07	2.051	1.614	4.406	2.421	0.33	1.69	1.432	2.754	4.285	0.05	2.128	2.014	6.252	4.699	0.038	2.228	2.109	6.427
35	73.6	74.48	50.99	sp|P25705|ATPA_HUMAN	ATP synthase subunit alpha, mitochondrial	HUMAN	95	1.225	0.839	1.247	0.982	1.406	0.938	0.671	1.225	0.718	1.148	0.35	0.024	1.82	0.278	0.637	1.69	0.302	1.148	1.472	1.941	1.393	0.926	1.117	1.247	1.556	0.661	0.275	1.514	0.474	1	1.028	0.642	1.138	0.904	1.202
36	71.36	71.9	47.7	sp|P14625|ENPL_HUMAN	Endoplasmin	HUMAN	73	0.525	0.077	1.259	0.409	0.661	0.565	0.065	1.236	0.402	0.698	0.256	0.001	1.82	0.147	0.466	0.832	0.935	1.127	0.731	0.938	0.655	0.046	1.159	0.52	0.759	0.308	0	1.644	0.171	0.506	0.555	0.052	1.247	0.406	0.692
37	70.09	71.63	74	sp|P24752|THIL_HUMAN	Acetyl-CoA acetyltransferase, mitochondrial	HUMAN	81	5.058	0.37	1.959	2.582	5.97	4.325	0.397	2.014	2.148	5.058	2.858	0.57	1.82	1.57	3.565	9.638	0.113	2.128	4.529	12.246	7.798	0.175	2.148	3.631	9.55	7.586	0.179	2.228	3.404	9.462	4.055	0.326	1.837	2.208	4.831
38	69.45	70.63	66.5	sp|P00966|ASSY_HUMAN	Argininosuccinate synthase	HUMAN	60	2.333	0.169	1.406	1.66	2.754	1.706	0.242	1.247	1.368	1.995	1.038	0.543	1.38	0.752	1.282	0.78	0.394	1.271	0.421	0.991	0.398	0.542	1.66	0.247	0.661	0.603	0.448	1.393	0.256	0.839	0.535	0.524	1.556	0.325	0.832
39	68.95	69.78	61.57	sp|P36871|PGM1_HUMAN	Phosphoglucomutase-1	HUMAN	65	1	0.759	1.047	0.955	1.047	0.887	0.023	1.047	0.847	0.929	0.879	0.008	1.057	0.832	0.929	0.964	0.211	1.057	0.912	1.019	0.92	0.09	1.047	0.879	0.964	0.879	0.015	1.047	0.839	0.92	0.871	0.024	1.047	0.832	0.912
40	68.88	69.1	72.02	sp|P06576|ATPB_HUMAN	ATP synthase subunit beta, mitochondrial	HUMAN	109	5.754	0.138	2.188	2.63	7.178	5.297	0.17	2.089	2.535	6.427	3.311	0.281	1.754	1.888	3.837	6.486	0.145	2.188	2.965	9.12	6.138	0.154	2.168	2.831	7.943	4.656	0.187	2.032	2.291	5.445	5.297	0.238	1.977	2.679	6.546
41	68.56	69.38	75.57	sp|P42765|THIM_HUMAN	3-ketoacyl-CoA thiolase, mitochondrial	HUMAN	89	1.69	0.171	1.355	1.247	2.148	1.247	0.243	1.871	0.667	1.69	0.839	0.224	1.33	0.492	1.117	2.128	0.071	1.368	1.556	2.559	1.614	0.121	1.318	1.225	1.959	2.014	0.075	1.343	1.5	2.377	2.884	0.053	1.445	1.995	3.532
42	68.28	68.28	66.93	sp|P60709|ACTB_HUMAN	Actin, cytoplasmic 1	HUMAN	117	1.028	0.013	1.169	0.879	1.236	1.57	0.007	1.259	1.247	2.148	2.032	0.004	1.368	1.486	2.938	1.18	0.002	1.191	0.991	1.528	1.259	0.002	1.213	1.038	1.542	1.977	0.002	1.355	1.459	2.858	0.027	0.036	12.246	0.02	0.328
42	0	68.28	66.93	sp|P63261|ACTG_HUMAN	Actin, cytoplasmic 2	HUMAN	117
43	65.59	66.99	56.46	sp|P08133|ANXA6_HUMAN	Annexin A6	HUMAN	69	0.863	0.62	1.271	0.555	1.096	0.56	0.283	1.472	0.281	0.824	0.38	0.093	1.923	0.2	0.731	1.585	0.392	1.138	1.393	1.754	1.057	0.894	1.343	0.787	1.213	1.169	0.668	1.306	0.895	1.33	3.436	0.001	1.368	2.512	3.908
44	65.52	66.61	70.74	sp|P06733|ENOA_HUMAN	Alpha-enolase	HUMAN	108	2.421	0.167	1.38	1.754	2.965	8.166	0.002	1.941	4.207	11.169	11.803	0	2.168	5.445	17.701	5.346	0.031	1.995	2.679	6.982	7.112	0.029	2.089	3.404	10.093	8.551	0.003	1.977	4.325	12.246	2.729	0.32	1.472	1.854	3.436
45	64.72	65.74	65.22	sp|P05787|K2C8_HUMAN	Keratin, type II cytoskeletal 8	HUMAN	53	0.692	0.048	1.148	0.592	0.794	1.33	0.379	1.236	1.076	1.57	4.742	0.193	1.393	3.404	5.808	0.347	0.002	1.191	0.263	0.413	1.355	0.202	1.318	1.028	1.629	3.467	0.595	1.38	2.512	4.169	0.855	0.09	1.169	0.724	1
46	64.69	64.84	65.68	sp|Q08AH3|ACS2A_HUMAN	Acyl-coenzyme A synthetase ACSM2A, mitochondrial	HUMAN	58	9.727	0.167	2.208	4.406	16.904	10.568	0.164	2.291	4.613	18.535	13.677	0.153	2.466	5.546	28.054	10.093	0.178	2.377	4.246	18.707	8.551	0.171	2.377	3.597	15.849	12.359	0.16	2.443	5.058	24.21	2.559	0.477	2.535	1.009	4.446
47	64.04	64.14	67.92	sp|P09110|THIK_HUMAN	3-ketoacyl-CoA thiolase, peroxisomal	HUMAN	68	5.105	0.025	1.754	2.911	7.516	4.055	0.063	1.66	2.443	5.297	3.802	0.105	1.66	2.291	5.152	4.055	0.043	1.66	2.443	5.248	4.529	0.078	1.77	2.559	6.427	5.395	0.024	1.722	3.133	8.017	2.228	0.162	1.247	1.786	2.63
48	63.97	64.46	43.94	sp|P13639|EF2_HUMAN	Elongation factor 2	HUMAN	50	1.028	0.71	1.202	0.855	1.191	3.404	0.002	1.706	1.995	4.365	3.597	0.001	1.69	2.128	4.699	1.722	0.177	1.38	1.247	2.07	2.78	0.032	1.66	1.675	3.467	2.443	0.213	1.585	1.542	2.938	0.766	0.281	1.236	0.457	0.946
49	63.59	65.23	36.74	sp|Q9P2E9|RRBP1_HUMAN	Ribosome-binding protein 1	HUMAN	40	1.067	0.32	1.202	0.887	1.282	0.731	0.011	1.202	0.52	0.879	0.794	0.021	1.202	0.608	0.955	0.794	0.009	1.191	0.619	0.946	0.711	0.013	1.225	0.515	0.871	0.603	0.001	1.247	0.34	0.752	0.92	0.389	1.213	0.705	1.117
50	63.18	64.13	57.03	sp|P11021|GRP78_HUMAN	78 kDa glucose-regulated protein	HUMAN	75	0.973	0.82	1.117	0.879	1.086	1.236	0.783	1.169	1.057	1.38	0.895	0.262	1.127	0.731	1.009	1.318	0.693	1.202	1.096	1.5	1.107	0.347	1.138	0.973	1.236	0.406	0	1.419	0.305	0.575	0.441	0.09	1.271	0.366	0.56
51	62.39	62.65	63.53	sp|P31513|FMO3_HUMAN	Dimethylaniline monooxygenase [N-oxide-forming] 3	HUMAN	45	2.679	0.62	1.528	1.754	3.436	1.5	0.336	1.406	1.067	1.854	0.278	0.12	1.614	0.156	0.449	1.18	0.281	1.282	0.92	1.432	0.718	0.021	1.225	0.56	0.879	0.114	0.002	1.888	0.073	0.215	0.698	0.028	1.225	0.57	0.855
52	62.23	62.83	59.36	sp|Q93088|BHMT1_HUMAN	Betaine--homocysteine S-methyltransferase 1	HUMAN	68	3.873	0.19	1.706	2.27	6.026	2.63	0.524	1.6	1.644	3.597	2.014	0.751	1.472	1.368	2.606	2.559	0.807	1.585	1.614	3.631	2.208	0.591	1.528	1.445	3.076	1.202	0.312	1.159	1.038	1.368	0.608	0.372	1.236	0.501	0.752
53	62.09	62.29	58.36	sp|P30613|KPYR_HUMAN	Pyruvate kinase isozymes R/L	HUMAN	47	2.07	0.519	1.528	1.355	2.679	1.18	0.731	1.318	0.895	1.393	0.54	0.17	1.486	0.429	0.802	2.679	0.046	1.614	1.66	3.837	2.032	0.302	1.459	1.393	2.582	2.109	0.219	1.514	1.393	2.704	2.089	0.04	1.406	1.486	2.655
54	61.35	61.35	71.4	sp|Q13228|SBP1_HUMAN	Selenium-binding protein 1	HUMAN	62	2.884	0.039	1.738	1.66	3.733	1.803	0.879	1.343	1.343	2.109	0.938	0.383	1.236	0.802	1.159	3.532	0.007	1.837	1.923	4.325	2.831	0.019	1.77	1.6	3.631	4.699	0.008	2.128	2.208	6.607	2.128	0.03	1.644	1.294	2.655
55	60.95	61.94	68.6	sp|P05783|K1C18_HUMAN	Keratin, type I cytoskeletal 18	HUMAN	76	2.679	0.76	1.355	1.977	3.221	3.404	0.101	1.368	2.489	4.207	7.727	0.003	1.514	5.105	11.169	1.047	0.779	1.343	0.78	1.282	2.582	0.178	1.271	2.032	3.048	5.248	0.032	1.5	3.499	6.918	2.443	0.081	1.355	1.803	2.884
56	60.79	60.95	69.97	sp|P52895|AK1C2_HUMAN	Aldo-keto reductase family 1 member C2	HUMAN	80	0.55	0.427	1.66	0.294	0.912	1.117	0.893	1.706	0.655	2.188	0.787	0.655	1.69	0.47	1.33	0.56	0.504	1.837	0.299	1.028	0.824	0.651	1.69	0.488	1.393	1.138	0.901	1.69	0.673	2.089	0.724	0.54	1.77	0.331	1.282
57	59.69	60.69	42.62	sp|P55157|MTP_HUMAN	Microsomal triglyceride transfer protein large subunit	HUMAN	55	2.831	0.082	1.542	1.837	3.499	2.089	0.365	1.514	1.38	2.559	1.076	0.555	1.213	0.887	1.282	1.786	0.981	1.343	1.33	2.168	1.38	0.982	1.259	1.096	1.629	1.472	0.978	1.306	1.127	1.738	1.6	0.618	1.355	1.18	1.888
58	59.4	59.62	52.5	sp|Q16822|PCKGM_HUMAN	Phosphoenolpyruvate carboxykinase [GTP], mitochondrial	HUMAN	64	2.168	0.523	1.406	1.542	2.63	1.854	0.855	1.368	1.355	2.168	0.619	0.151	1.294	0.291	0.802	3.908	0.061	1.6	2.443	5.546	3.311	0.116	1.528	2.168	4.786	2.679	0.266	1.514	1.77	3.499	5.546	0.006	1.722	3.221	7.87
59	58.64	59.04	63	sp|P80404|GABT_HUMAN	4-aminobutyrate aminotransferase, mitochondrial	HUMAN	76	1.419	0.682	1.225	1.159	1.6	1.086	0.693	1.127	0.964	1.225	0.649	0.282	1.191	0.437	0.773	0.863	0.472	1.127	0.731	0.973	0.724	0.322	1.159	0.515	0.839	0.331	0.205	1.6	0.249	0.53	1.047	0.84	1.127	0.929	1.169
60	57.79	58.14	72.22	sp|O75874|IDHC_HUMAN	Isocitrate dehydrogenase [NADP] cytoplasmic	HUMAN	74	1	0.958	1.236	0.809	1.18	0.794	0.614	1.191	0.581	0.946	0.802	0.436	1.18	0.655	0.946	1.472	0.269	1.282	1.148	1.786	1.247	0.387	1.202	1.038	1.445	1.343	0.278	1.225	1.096	1.585	0.313	0.805	1.225	0.229	0.384
61	57.24	57.41	71.4	sp|P00505|AATM_HUMAN	Aspartate aminotransferase, mitochondrial	HUMAN	63	3.802	0.019	1.614	2.355	7.112	2.992	0.072	1.528	1.959	4.093	1.38	0.326	1.542	0.895	1.722	5.395	0.003	1.786	3.02	11.482	3.767	0.022	1.644	2.291	7.516	3.698	0.038	1.66	2.228	7.178	6.026	0	1.706	3.532	12.589
62	57.06	57.24	69.91	sp|Q3LXA3|DHAK_HUMAN	Bifunctional ATP-dependent dihydroxyacetone kinase/FAD-AMP lyase (cyclizing)	HUMAN	60	8.551	0.034	2.679	3.192	12.246	5.808	0.87	2.399	2.421	7.447	3.192	0.172	1.959	1.629	3.873	7.798	0.024	2.582	3.02	11.272	5.395	0.056	2.333	2.312	6.792	5.861	0.047	2.606	2.249	7.943	6.427	0.033	2.443	2.63	9.12
63	57.02	57.43	68.36	sp|P04406|G3P_HUMAN	Glyceraldehyde-3-phosphate dehydrogenase	HUMAN	84	1.432	0.762	1.18	1.213	1.837	2.655	0.282	1.486	1.786	4.169	2.858	0.105	1.486	1.923	4.13	3.532	0.022	1.6	2.208	5.861	2.27	0.222	1.318	1.722	3.076	3.565	0.03	1.629	2.188	5.649	0.555	0.842	1.57	0.425	0.871
64	56.07	57.31	47.27	sp|P07900|HS90A_HUMAN	Heat shock protein HSP 90-alpha	HUMAN	58	1.393	0.553	1.236	1.127	1.629	1.432	0.681	1.236	1.159	1.675	1.629	0.165	1.282	1.271	1.905	0.955	0.492	1.18	0.705	1.127	1.368	0.423	1.271	1.076	1.6	1.009	0.732	1.236	0.817	1.202	0.328	0.014	1.213	0.177	0.398
65	55.9	56.28	57.48	sp|Q16851|UGPA_HUMAN	UTP--glucose-1-phosphate uridylyltransferase	HUMAN	83	5.012	0.2	2.089	2.399	6.668	3.311	0.288	1.803	1.837	3.802	1.644	0.63	1.247	1.318	1.905	7.943	0.081	2.208	3.597	11.695	6.427	0.133	2.249	2.858	8.79	5.495	0.139	2.208	2.489	7.727	5.649	0.108	2.208	2.559	6.792
66	55.43	55.91	54.46	sp|P30101|PDIA3_HUMAN	Protein disulfide-isomerase A3	HUMAN	75	1.644	0.946	1.294	1.271	1.977	1.514	0.69	1.247	1.213	1.754	0.955	0.037	1.169	0.718	1.117	1.472	0.58	1.202	1.225	1.706	1.343	0.203	1.191	1.127	1.528	0.586	0.002	1.343	0.402	0.787	0.406	0.032	1.18	0.296	0.479
67	54.95	63.44	65.07	sp|P00352|AL1A1_HUMAN	Retinal dehydrogenase 1	HUMAN	104	2.312	0.015	1.294	1.786	2.582	1.644	0.343	1.148	1.432	1.837	1.706	0.73	1.202	1.419	1.888	1.117	0.998	1.33	0.839	1.225	0.794	0.366	1.191	0.488	0.946	2.168	0.17	1.271	1.706	2.421	0.501	0.047	1.213	0.409	0.608
68	54.85	55.32	63.96	sp|O95954|FTCD_HUMAN	Formimidoyltransferase-cyclodeaminase	HUMAN	59	6.486	0.025	1.406	4.613	8.395	4.285	0.068	1.355	3.162	5.2	2.07	0.866	1.225	1.69	2.377	4.699	0.036	1.343	3.499	5.546	3.837	0.059	1.33	2.884	4.571	3.311	0.139	1.271	2.606	3.945	1.528	0.454	1.406	1.086	1.995
69	54.63	54.86	46.52	sp|Q9Y2P5|S27A5_HUMAN	Bile acyl-CoA synthetase	HUMAN	38	2.109	0.215	1.432	1.472	2.965	1.486	0.487	1.393	1.067	2.07	0.52	0.746	1.294	0.35	0.673	0.904	0.514	1.294	0.718	1.169	0.619	0.66	1.271	0.319	0.787	0.384	0.875	1.368	0.164	0.525	0.586	0.601	1.282	0.384	0.752
70	54.31	54.47	71.17	sp|P07437|TBB5_HUMAN	Tubulin beta chain	HUMAN	82	15.417	0.009	7.047	2.188	23.768	12.134	0.011	5.105	2.377	17.865	18.88	0.006	5.058	3.733	27.797	11.695	0.002	5.495	2.128	17.219	8.318	0.003	3.873	2.148	12.474	7.112	0.003	3.281	2.168	11.066	1.318	0.004	2.228	0.592	2.333
71	53.83	54.06	63.36	sp|P50440|GATM_HUMAN	Glycine amidinotransferase, mitochondrial	HUMAN	56	1.542	0.453	1.318	1.169	1.905	0.413	0.961	1.472	0.322	0.608	0.53	0.246	1.368	0.425	0.724	0.773	0.55	1.225	0.619	0.946	0.366	0.837	1.556	0.265	0.57	0.402	0.94	1.486	0.325	0.597	0.163	0.706	2.032	0.133	0.331
72	53.24	54.15	49.73	sp|P51659|DHB4_HUMAN	Peroxisomal multifunctional enzyme type 2	HUMAN	57	3.311	0.017	2.128	1.556	5.702	3.02	0.026	2.089	1.445	5.2	2.333	0.267	1.888	1.236	3.311	3.162	0.016	2.109	1.5	5.346	2.805	0.053	2.014	1.393	4.325	3.767	0.002	2.188	1.722	6.607	2.729	0.03	1.941	1.406	4.207
73	53.16	53.34	48.85	sp|P33121|ACSL1_HUMAN	Long-chain-fatty-acid--CoA ligase 1	HUMAN	52	2.489	0.287	1.202	2.07	3.076	1.556	0.451	1.148	1.355	1.786	0.286	0.942	1.706	0.236	0.488	1.854	0.3	1.148	1.614	2.128	0.692	0.447	1.343	0.57	0.929	0.409	0.642	1.754	0.319	0.718	1.259	0.356	1.169	1.076	1.486
74	52.94	53.91	76.09	sp|P05089|ARGI1_HUMAN	Arginase-1	HUMAN	71	0.655	0.241	1.18	0.409	0.773	0.417	0.008	1.486	0.221	0.619	0.47	0.071	1.406	0.265	0.661	0.759	0.325	1.148	0.575	0.871	0.483	0.034	1.33	0.265	0.643	1.057	0.211	1.148	0.92	1.191	0.78	0.811	1.213	0.625	0.946
75	50.79	50.91	59.87	sp|Q71U36|TBA1A_HUMAN	Tubulin alpha-1A chain	HUMAN	69
76	50.36	50.93	36.23	sp|Q14697|GANAB_HUMAN	Neutral alpha-glucosidase AB	HUMAN	42	1.486	0.581	1.406	1.057	1.854	1.202	0.194	1.318	0.912	1.486	0.991	0.079	1.225	0.773	1.213	0.929	0.06	1.213	0.673	1.127	0.92	0.073	1.247	0.597	1.148	0.673	0.013	1.247	0.334	0.839	1.057	0.366	1.236	0.855	1.282
77	49.75	50.15	62.6	sp|P32754|HPPD_HUMAN	4-hydroxyphenylpyruvate dioxygenase	HUMAN	60	3.436	0.043	1.247	2.754	4.018	2.938	0.153	1.213	2.421	3.373	2.089	0.369	1.159	1.803	2.399	1.837	0.746	1.282	1.432	2.148	1.57	0.959	1.318	1.191	1.871	2.704	0.405	1.259	2.148	3.105	0.445	0.151	1.343	0.175	0.597
78	49.72	50.03	43.72	sp|P16435|NCPR_HUMAN	NADPH--cytochrome P450 reductase	HUMAN	39	2.399	0.031	1.941	1.236	5.012	2.466	0.037	1.941	1.271	4.656	3.192	0.01	2.07	1.542	6.668	1.738	0.046	1.706	1.019	2.535	2.938	0.018	2.032	1.445	5.97	3.221	0.019	2.07	1.556	6.546	0.92	0.072	1.282	0.731	1.18
79	49.66	50.02	50.25	sp|P04843|RPN1_HUMAN	Dolichyl-diphosphooligosaccharide--protein glycosyltransferase subunit 1	HUMAN	47	2.704	0.348	1.644	1.644	3.467	2.63	0.314	1.585	1.66	3.436	1.629	0.739	1.393	1.169	1.995	2.109	0.466	1.486	1.419	2.582	2.333	0.407	1.556	1.5	2.884	1.514	0.606	1.318	1.148	1.837	1.738	0.6	1.445	1.202	2.168
80	49.49	49.58	44.69	sp|P21980|TGM2_HUMAN	Protein-glutamine gamma-glutamyltransferase 2	HUMAN	46	3.076	0.192	1.786	1.722	5.546	5.058	0.079	2.109	2.399	9.29	5.598	0.035	2.128	2.63	10.375	4.742	0.101	2.109	2.249	9.462	4.571	0.123	2.168	2.109	9.036	4.13	0.288	2.109	1.959	7.656	0.855	0.519	1.282	0.649	1.096
81	49.39	49.96	38.78	sp|Q9UL12|SARDH_HUMAN	Sarcosine dehydrogenase, mitochondrial	HUMAN	35	1.343	0.301	1.355	0.991	1.69	1.318	0.336	1.38	0.955	1.69	0.92	0.806	1.225	0.745	1.127	0.839	0.543	1.271	0.581	1.067	0.955	0.464	1.236	0.78	1.18	0.625	0.88	1.282	0.425	0.802	0.501	0.768	1.675	0.34	0.839
82	49.14	49.54	57.76	sp|P34896|GLYC_HUMAN	Serine hydroxymethyltransferase, cytosolic	HUMAN	53	3.105	0.165	1.294	2.399	3.597	2.07	0.534	1.514	1.368	2.512	2.805	0.369	1.294	2.168	3.342	6.546	0.008	1.644	3.981	8.395	5.97	0.043	1.629	3.664	7.516	6.427	0.004	1.614	3.981	8.241	2.606	0.124	1.18	2.208	3.02
83	48.75	49.22	44.79	sp|P55072|TERA_HUMAN	Transitional endoplasmic reticulum ATPase	HUMAN	43	1.047	0.672	1.236	0.847	1.33	1.738	0.33	1.445	1.202	3.105	2.63	0.002	1.614	1.629	5.546	1.294	0.865	1.33	0.973	1.754	1.556	0.335	1.368	1.138	2.377	2.291	0.051	1.585	1.445	4.571	0.409	0.325	1.69	0.286	0.692
84	47.4	47.87	41.57	sp|P02545|LMNA_HUMAN	Prelamin-A/C	HUMAN	30	1.159	0.658	1.225	0.946	1.419	1.406	0.587	1.271	1.107	1.706	1.754	0.373	1.306	1.343	2.27	1.271	0.479	1.355	0.938	1.629	0.929	0.566	1.306	0.661	1.213	1.5	0.435	1.259	1.191	1.82	1.871	0.459	1.318	1.419	2.443
85	46.67	47.41	18.76	sp|P01024|CO3_HUMAN	Complement C3	HUMAN	25	0.766	0.312	1.33	0.406	1.019	1.941	0.01	1.614	1.202	3.076	1.959	0.028	1.644	1.191	3.221	1.202	0.641	1.38	0.871	1.614	1.556	0.124	1.528	1.019	2.466	1.236	0.584	1.406	0.879	1.69	1.236	0.356	1.318	0.938	1.614
86	46.59	46.81	46	sp|P30038|AL4A1_HUMAN	Delta-1-pyrroline-5-carboxylate dehydrogenase, mitochondrial	HUMAN	51	4.285	0.056	1.318	3.251	4.92	4.325	0.103	1.294	3.342	5.012	2.729	0.335	1.271	2.148	3.133	4.966	0.057	1.33	3.733	5.702	3.802	0.14	1.225	3.105	4.285	3.221	0.17	1.225	2.63	3.631	1.923	0.121	1.169	1.644	2.208
87	45.43	46.52	55.3	sp|P28838|AMPL_HUMAN	Cytosol aminopeptidase	HUMAN	39	1.419	0.825	1.432	0.991	2.032	1.271	0.763	1.38	0.92	1.706	0.879	0.657	1.225	0.685	1.076	2.655	0.033	1.66	1.6	4.093	2.089	0.256	1.585	1.318	3.133	2.228	0.095	1.614	1.38	3.342	2.128	0.174	1.585	1.343	3.133
88	45.4	45.69	65.77	sp|P08263|GSTA1_HUMAN	Glutathione S-transferase A1	HUMAN	73	0.525	0.062	1.202	0.421	0.631	0.413	0.002	1.318	0.302	0.545	0.334	0.001	1.556	0.2	0.52	0.38	0.019	1.393	0.242	0.53	0.366	0.004	1.38	0.244	0.506	0.187	0.004	2.07	0.074	0.387	0.373	0.02	1.472	0.225	0.55
89	45.31	45.44	60.67	sp|Q13011|ECH1_HUMAN	Delta(3,5)-Delta(2,4)-dienoyl-CoA isomerase, mitochondrial	HUMAN	41	3.945	0.52	2.489	1.585	5.808	2.312	0.645	1.905	1.213	3.133	2.355	0.601	1.888	1.247	3.048	4.446	0.416	2.606	1.706	6.855	4.365	0.445	2.63	1.66	7.244	3.873	0.43	2.489	1.556	6.31	5.916	0.344	2.831	2.089	9.55
90	44.95	56.3	20.05	sp|Q7Z406|MYH14_HUMAN	Myosin-14	HUMAN	34	0.53	0.005	1.445	0.344	0.766	1.019	0.315	1.282	0.794	1.318	1.459	0.635	1.419	1.028	2.249	0.794	0.076	1.282	0.625	1.019	1.076	0.489	1.306	0.824	1.706	1.556	0.198	1.419	1.096	2.512	1.432	0.784	1.38	1.038	2.128
91	44.66	45.18	42.67	sp|Q9UJS0|CMC2_HUMAN	Calcium-binding mitochondrial carrier protein Aralar2	HUMAN	33	2.032	0.093	1.629	1.247	2.704	1.837	0.145	1.5	1.225	2.27	1	0.492	1.306	0.766	1.271	2.291	0.018	1.738	1.318	3.532	1.871	0.413	1.614	1.159	2.443	1.271	0.622	1.33	0.955	1.542	1.225	0.8	1.247	0.982	1.5
92	44.65	46.2	29.79	sp|P02671|FIBA_HUMAN	Fibrinogen alpha chain	HUMAN	39	7.178	0.015	1.472	4.875	8.63	15.704	0	1.459	10.765	19.409	17.219	0	1.6	10.765	21.677	13.552	0.019	1.514	8.954	16.596	13.932	0.024	1.486	9.376	16.904	10.965	0.022	1.514	7.244	13.305	0.643	0.354	1.247	0.492	0.802
93	44.54	44.79	56.45	sp|Q02252|MMSA_HUMAN	Methylmalonate-semialdehyde dehydrogenase [acylating], mitochondrial	HUMAN	51	1.888	0.263	1.38	1.368	2.333	1.486	0.834	1.294	1.148	1.786	0.661	0.416	1.472	0.337	0.973	1.486	0.299	1.33	1.117	1.786	1	0.481	1.514	0.661	1.294	0.614	0.917	1.393	0.337	0.855	0.982	0.562	1.282	0.787	1.259
94	44.47	44.97	15.66	sp|Q9Y490|TLN1_HUMAN	Talin-1	HUMAN	28	4.285	0.304	2.443	1.754	6.668	5.808	0.07	2.559	2.27	9.462	6.918	0.023	2.535	2.729	11.695	4.529	0.167	2.333	1.941	6.486	6.138	0.032	2.559	2.399	10	5.754	0.075	2.466	2.333	9.727	4.875	0.087	2.312	2.109	7.727
95	44.44	44.77	72.07	sp|P30084|ECHM_HUMAN	Enoyl-CoA hydratase, mitochondrial	HUMAN	67	3.733	0.205	1.202	3.105	4.487	2.992	0.395	1.282	2.333	3.532	2.032	0.462	1.6	1.271	2.489	4.018	0.187	1.271	3.162	5.248	3.565	0.283	1.191	2.992	4.169	2.582	0.445	1.247	2.07	3.048	4.487	0.034	1.236	3.631	5.649
96	44.3	44.62	45.18	sp|P16662|UD2B7_HUMAN	UDP-glucuronosyltransferase 2B7	HUMAN	61	3.162	0.698	1.706	1.854	8.79	2.355	0.9	1.66	1.419	6.194	0.619	0.286	1.905	0.425	1.18	1.318	0.424	1.5	0.879	3.076	0.586	0.142	1.343	0.398	0.787	0.52	0.136	1.419	0.254	0.738	1.213	0.214	1.472	0.824	2.188
97	44.11	44.66	75.87	sp|P60174|TPIS_HUMAN	Triosephosphate isomerase	HUMAN	49	5.105	0.344	1.294	3.945	6.855	5.598	0.396	1.38	4.055	6.982	6.31	0.182	1.368	4.613	8.318	6.546	0.018	1.406	4.656	8.395	2.559	0.128	1.148	2.228	2.911	6.607	0.014	1.343	4.92	8.395	1.905	0.058	1.18	1.614	2.228
98	43.85	44.08	55.4	sp|P02675|FIBB_HUMAN	Fibrinogen beta chain	HUMAN	65	3.162	0.238	1.905	1.66	4.325	9.908	0.001	2.014	4.92	16.904	10.568	0.001	2.07	5.105	18.197	7.656	0.007	2.014	3.802	12.359	8.395	0.004	2.014	4.169	13.932	9.638	0.003	2.032	4.742	15.56	1.5	0.059	1.486	1.009	2.208
99	43.76	48.97	50.44	sp|P48735|IDHP_HUMAN	Isocitrate dehydrogenase [NADP], mitochondrial	HUMAN	58	1.754	0.294	1.318	1.33	2.109	1.57	0.624	1.213	1.294	1.82	0.855	0.779	1.528	0.698	1.306	3.698	0.044	1.236	2.992	4.406	2.831	0.129	1.213	2.333	3.373	3.251	0.05	1.271	2.559	4.055	3.532	0.072	1.225	2.884	4.169
100	43.39	43.92	8.05	sp|Q14204|DYHC1_HUMAN	Cytoplasmic dynein 1 heavy chain 1	HUMAN	30	1.33	0.641	1.419	0.938	2.655	2.208	0.007	1.6	1.38	5.754	2.014	0.019	1.528	1.318	4.285	1.247	0.954	1.38	0.904	1.82	2.148	0.005	1.585	1.355	5.598	1.941	0.075	1.542	1.259	4.169	0.871	0.51	1.343	0.637	1.169
101	43.35	43.98	69.46	sp|Q9UJM8|HAOX1_HUMAN	Hydroxyacid oxidase 1	HUMAN	43	1.159	0.827	1.225	0.946	1.57	1.057	0.615	1.213	0.871	1.419	0.991	0.648	1.343	0.824	1.33	0.387	0.004	1.419	0.2	0.55	0.384	0.006	1.486	0.221	0.57	0.946	0.433	1.271	0.794	1.202	0.445	0.009	1.419	0.256	0.631
102	42.84	43.41	36.97	sp|P38646|GRP75_HUMAN	Stress-70 protein, mitochondrial	HUMAN	43	1.754	0.811	1.629	1.076	2.512	1.5	0.741	1.514	0.991	1.905	1.419	0.599	1.514	0.938	1.923	1.959	0.741	1.66	1.18	2.805	1.959	0.912	1.66	1.18	2.78	1.69	0.913	1.6	1.057	2.355	1.393	0.324	1.343	1.038	1.871
103	42.83	43.28	52.83	sp|P22307|NLTP_HUMAN	Non-specific lipid-transfer protein	HUMAN	40	0.525	0.792	1.459	0.366	0.766	0.247	0.399	1.528	0.191	0.377	1.169	0.499	1.259	0.929	1.542	1.432	0.318	1.306	1.096	1.738	0.515	0.839	1.486	0.334	0.766	2.032	0.231	1.213	1.675	2.489	1.127	0.376	1.259	0.895	1.432
104	42.56	42.98	43.05	sp|P49748|ACADV_HUMAN	Very long-chain specific acyl-CoA dehydrogenase, mitochondrial	HUMAN	34	1.271	0.692	1.368	0.929	1.786	1.117	0.728	1.318	0.847	1.5	0.759	0.419	1.213	0.575	0.92	0.871	0.33	1.271	0.698	1.107	0.55	0.091	1.355	0.36	0.745	0.673	0.036	1.236	0.525	0.832	0.839	0.779	1.271	0.667	1.067
105	42.53	43.02	43.2	sp|P05181|CP2E1_HUMAN	Cytochrome P450 2E1	HUMAN	42	0.839	0.299	1.169	0.724	0.982	0.497	0.07	1.271	0.391	0.631	0.254	0.029	1.459	0.177	0.37	0.111	0.001	1.995	0.052	0.221	0.164	0.028	1.66	0.088	0.273	0.027	0.007	3.221	0.016	0.086	0.035	0.013	1.514	0.027	0.053
106	42.46	43.02	52.14	sp|P43490|NAMPT_HUMAN	Nicotinamide phosphoribosyltransferase	HUMAN	38	8.318	0.948	3.105	2.679	13.804	16.293	0	2.858	5.702	24.889	17.219	0	2.805	6.138	26.546	12.823	0.002	3.373	3.802	20.893	12.706	0.006	2.938	4.325	18.535	15.56	0.001	2.938	5.297	23.768	0.614	0.157	1.393	0.409	0.855
107	41.96	42.43	53.05	sp|Q9UBQ7|GRHPR_HUMAN	Glyoxylate reductase/hydroxypyruvate reductase	HUMAN	53	1.028	0.583	1.169	0.879	1.191	0.466	0.978	1.236	0.347	0.575	0.217	0.36	1.486	0.164	0.322	0.457	0.548	1.445	0.366	0.661	0.258	0.63	1.393	0.205	0.36	0.313	0.62	1.459	0.213	0.457	0.47	0.834	1.294	0.353	0.608
108	41.51	42.36	27.72	sp|Q13423|NNTM_HUMAN	NAD(P) transhydrogenase, mitochondrial	HUMAN	30	1.6	0.662	1.318	1.213	2.014	1.271	0.686	1.282	0.991	1.585	0.667	0.051	1.432	0.299	0.955	1.803	0.267	1.355	1.33	2.399	1.038	0.793	1.393	0.745	1.306	1.236	0.474	1.259	0.982	1.514	1.306	0.395	1.271	1.028	1.614
109	41.41	41.84	29.11	sp|P22314|UBA1_HUMAN	Ubiquitin-like modifier-activating enzyme 1	HUMAN	31	1.528	0.599	1.472	1.038	2.421	1.6	0.642	1.542	1.038	2.679	2.805	0.084	1.854	1.514	6.252	2.466	0.201	1.754	1.406	4.742	2.911	0.094	1.82	1.6	5.97	3.467	0.044	1.837	1.888	7.516	0.698	0.878	1.355	0.433	0.946
110	41.28	42.23	67.23	sp|Q00796|DHSO_HUMAN	Sorbitol dehydrogenase	HUMAN	60	1.343	0.918	1.282	1.047	1.556	0.904	0.448	1.159	0.773	1.047	0.198	0.019	1.6	0.121	0.316	0.787	0.352	1.148	0.667	0.904	0.421	0.033	1.343	0.27	0.565	0.492	0.044	1.191	0.325	0.586	0.37	0.05	1.202	0.291	0.445
111	41.08	41.57	38.03	sp|Q04446|GLGB_HUMAN	1,4-alpha-glucan-branching enzyme	HUMAN	32	6.546	0.305	3.404	1.923	9.817	8.241	0.373	4.246	1.941	12.474	12.023	0.012	4.656	2.582	19.231	9.55	0.245	4.246	2.249	14.859	8.551	0.385	4.406	1.941	12.942	5.97	0.57	3.467	1.722	8.551	1.82	0.652	1.644	1.107	3.404
112	41.06	41.06	82.35	sp|P30086|PEBP1_HUMAN	Phosphatidylethanolamine-binding protein 1	HUMAN	56	2.512	0.242	1.472	1.706	3.133	1.38	0.824	1.225	1.127	1.6	0.955	0.697	1.33	0.698	1.271	2.109	0.602	1.432	1.472	2.63	1.247	0.904	1.202	1.038	1.472	1.5	0.848	1.271	1.18	1.786	1.259	0.606	1.213	1.038	1.514
113	40.77	40.77	53.85	sp|P09467|F16P1_HUMAN	Fructose-1,6-bisphosphatase 1	HUMAN	55	2.965	0.278	1.585	1.871	3.532	2.051	0.707	1.406	1.459	2.399	1.057	0.452	1.528	0.692	1.236	3.698	0.138	1.629	2.27	4.92	2.78	0.282	1.585	1.754	3.436	2.535	0.499	1.528	1.66	3.251	3.597	0.037	1.738	2.07	4.966
114	40.23	46.79	55.16	sp|P34897|GLYM_HUMAN	Serine hydroxymethyltransferase, mitochondrial	HUMAN	41	3.076	0.067	2.291	1.343	4.018	2.805	0.075	2.228	1.259	3.698	2.032	0.096	1.854	1.096	2.63	3.499	0.06	2.399	1.459	4.786	2.78	0.069	2.089	1.33	3.532	2.754	0.07	2.249	1.225	3.631	3.311	0.042	2.128	1.556	4.406
115	39.99	40.97	48.37	sp|P11712|CP2C9_HUMAN	Cytochrome P450 2C9	HUMAN	52	7.656	0.222	1.556	4.92	10.375	7.112	0.455	1.528	4.656	9.376	5.2	0.94	1.66	3.133	6.792	6.918	0.287	1.585	4.365	9.376	6.668	0.514	1.6	4.169	9.29	4.446	0.71	1.514	2.938	5.649	0.603	0.624	1.343	0.483	0.809
116	39.66	41.11	21.02	sp|P42704|LPPRC_HUMAN	Leucine-rich PPR motif-containing protein, mitochondrial	HUMAN	23	2.07	0.421	1.77	1.169	3.767	1.905	0.579	1.77	1.076	3.597	1.148	0.859	1.343	0.855	1.585	2.421	0.253	1.837	1.318	4.529	1.871	0.671	1.706	1.096	3.076	1.66	0.415	1.6	1.038	2.965	1.675	0.215	1.393	1.202	2.78
117	39.38	39.92	52.61	sp|P34913|HYES_HUMAN	Bifunctional epoxide hydrolase 2	HUMAN	32	1.271	0.832	1.419	0.895	2.729	0.839	0.442	1.803	0.603	1.514	0.904	0.988	1.803	0.649	1.629	1.923	0.331	1.486	1.294	4.831	1.644	0.653	1.459	1.127	3.565	1.57	0.528	1.445	1.086	3.767	0.319	0.251	1.803	0.205	0.575
118	39.09	39.25	59.03	sp|P21695|GPDA_HUMAN	Glycerol-3-phosphate dehydrogenase [NAD(+)], cytoplasmic	HUMAN	32	5.649	0.033	2.489	2.27	10.471	3.873	0.089	2.291	1.69	5.754	1.959	0.722	1.6	1.225	2.512	7.178	0.019	2.443	2.938	12.942	5.97	0.03	2.535	2.355	10.093	6.607	0.024	2.512	2.63	12.474	3.873	0.037	1.905	2.032	4.875
119	38.37	38.5	62.63	sp|Q16762|THTR_HUMAN	Thiosulfate sulfurtransferase	HUMAN	36	1.225	0.939	1.236	0.991	1.472	1.057	0.619	1.247	0.847	1.294	0.887	0.095	1.236	0.692	1.096	1.259	0.569	1.282	0.982	1.514	1.028	0.346	1.225	0.839	1.236	0.832	0.579	1.213	0.673	1.009	0.211	0.473	1.445	0.174	0.305
120	38.08	38.72	37.36	sp|P13667|PDIA4_HUMAN	Protein disulfide-isomerase A4	HUMAN	39	1.138	0.691	1.225	0.929	1.368	0.912	0.186	1.18	0.766	1.076	0.433	0	1.406	0.2	0.608	1.191	0.963	1.236	0.964	1.445	0.871	0.085	1.18	0.738	1.028	0.511	0	1.271	0.263	0.649	1.138	0.874	1.202	0.946	1.368
121	38.03	38.61	38.8	sp|P22033|MUTA_HUMAN	Methylmalonyl-CoA mutase, mitochondrial	HUMAN	31	1.472	0.462	1.318	1.117	1.923	1.259	0.845	1.271	0.991	1.556	0.847	0.519	1.213	0.608	1.028	0.871	0.371	1.202	0.705	1.047	0.643	0.109	1.294	0.433	0.832	0.619	0.06	1.294	0.347	0.802	0.581	0.639	1.556	0.308	0.904
122	38.01	38.1	56	sp|Q96KP4|CNDP2_HUMAN	Cytosolic non-specific dipeptidase	HUMAN	39	3.767	0.172	1.871	2.014	5.058	5.546	0.021	2.109	2.63	8.241	5.916	0.002	2.188	2.704	9.638	5.598	0.042	2.148	2.606	8.241	4.786	0.014	2.032	2.355	6.546	6.138	0	2.109	2.911	10.093	1.067	0.899	1.393	0.766	1.259
123	37.91	38.34	64.35	sp|P45954|ACDSB_HUMAN	Short/branched chain specific acyl-CoA dehydrogenase, mitochondrial	HUMAN	45	1.432	0.499	1.406	1.019	2.249	1.138	0.806	1.33	0.855	1.6	0.249	0.047	2.051	0.103	0.511	1.343	0.67	1.355	0.991	1.871	0.773	0.562	1.202	0.525	0.929	0.625	0.278	1.225	0.492	0.766	1.306	0.636	1.306	1	1.77
124	37.75	38.02	53.53	sp|P07954|FUMH_HUMAN	Fumarate hydratase, mitochondrial	HUMAN	49	0.879	0.68	1.225	0.724	1.076	0.817	0.718	1.225	0.667	1	0.52	0.121	1.33	0.268	0.692	0.982	0.988	1.282	0.773	1.259	0.752	0.503	1.213	0.597	0.912	0.824	0.582	1.236	0.673	1.019	1.432	0.315	1.33	1.076	1.888
125	37.42	37.44	33.81	sp|P02787|TRFE_HUMAN	Serotransferrin	HUMAN	26	1.368	0.266	1.406	0.973	1.738	1.459	0.262	1.459	1	1.871	1.247	0.321	1.368	0.912	1.585	0.895	0.611	1.282	0.608	1.148	1.33	0.25	1.393	0.955	1.69	0.643	0.957	1.282	0.319	0.824	1.445	0.023	1.282	1.127	1.854
126	37.1	37.38	43.08	sp|P27338|AOFB_HUMAN	Amine oxidase [flavin-containing] B	HUMAN	38	1.432	0.819	1.368	1.047	1.905	1.419	0.642	1.355	1.047	1.888	1	0.277	1.236	0.809	1.225	0.592	0.014	1.259	0.413	0.745	0.597	0.022	1.247	0.394	0.745	0.353	0.002	1.556	0.16	0.55	0.344	0.074	1.786	0.217	0.614
127	36.84	42.77	39.47	sp|P11142|HSP7C_HUMAN	Heat shock cognate 71 kDa protein	HUMAN	55	0.895	0.812	1.294	0.55	1.159	1.169	0.639	1.33	0.879	1.38	2.014	0.523	1.355	1.486	2.333	0.809	0.592	1.33	0.488	1.076	1.445	0.468	1.236	1.169	1.706	1.614	0.463	1.306	1.236	1.905	1.169	0.75	1.406	0.832	1.406
128	36.78	36.78	54.92	sp|P27797|CALR_HUMAN	Calreticulin	HUMAN	34	0.752	0.671	1.542	0.52	1.159	0.955	0.474	1.393	0.692	1.33	0.871	0.662	1.368	0.619	1.191	1.247	0.26	1.247	1	1.6	0.667	0.45	1.629	0.453	1.086	0.213	0.668	2.188	0.136	0.466	0.731	0.774	1.368	0.608	1
129	36.74	36.95	43.94	sp|P08684|CP3A4_HUMAN	Cytochrome P450 3A4	HUMAN	29	0.904	0.422	1.294	0.705	1.169	0.302	0.006	1.6	0.101	0.483	0.946	0.339	1.294	0.745	1.225	0.229	0.004	1.977	0.063	0.453	0.787	0.114	1.306	0.603	1.028	1.871	0.066	1.259	1.486	2.754	0.11	0.003	2.535	0.045	0.278
130	36.54	38.11	74.18	sp|Q7Z4W1|DCXR_HUMAN	L-xylulose reductase	HUMAN	50	4.018	0.072	1.738	2.312	6.368	3.281	0.1	1.803	1.82	4.571	1.82	0.265	1.445	1.259	2.355	3.076	0.085	1.738	1.77	4.446	2.128	0.129	1.57	1.355	2.858	1.614	0.272	1.514	1.067	2.128	2.911	0.159	1.77	1.644	4.207
131	36.44	36.85	47.46	sp|P02679|FIBG_HUMAN	Fibrinogen gamma chain	HUMAN	32	4.446	0.031	2.729	1.629	6.368	14.723	0	2.911	5.058	23.121	11.066	0	2.805	3.945	16.749	10.186	0.01	2.965	3.436	15.849	10.765	0.005	2.78	3.873	15.849	12.359	0	2.992	4.13	18.707	1.33	0.912	1.585	0.839	2.089
132	36.31	36.89	27.53	sp|Q9Y4L1|HYOU1_HUMAN	Hypoxia up-regulated protein 1	HUMAN	26	2.754	0.742	1.722	1.6	3.837	3.192	0.464	1.77	1.803	4.285	2.512	0.619	1.556	1.614	3.221	3.436	0.326	1.82	1.888	4.92	2.805	0.565	1.614	1.738	3.597	1.432	0.428	1.306	1.096	1.786	0.575	0.104	1.368	0.296	0.787
133	36.14	36.15	95.24	sp|P68871|HBB_HUMAN	Hemoglobin subunit beta	HUMAN	73	6.252	0.108	1.803	3.467	11.482	4.325	0.592	1.786	2.421	8.091	0.637	0.137	1.225	0.283	0.78	1.977	0.96	1.459	1.355	2.831	1.076	0.212	1.343	0.802	1.786	1.259	0.291	1.33	0.946	1.706	7.447	0.238	1.837	4.055	14.191
134	35.95	35.95	57.63	sp|P00480|OTC_HUMAN	Ornithine carbamoyltransferase, mitochondrial	HUMAN	35	1.247	0.656	1.343	0.929	1.888	0.973	0.767	1.343	0.759	1.306	0.614	0.762	1.236	0.449	0.759	0.946	0.591	1.368	0.738	1.294	0.711	0.622	1.213	0.581	0.863	0.802	0.647	1.294	0.637	1.038	0.991	0.758	1.259	0.802	1.247
135	35.64	35.71	39.01	sp|P31040|DHSA_HUMAN	Succinate dehydrogenase [ubiquinone] flavoprotein subunit, mitochondrial	HUMAN	30	2.729	0.678	2.014	1.355	5.808	2.606	0.187	2.051	1.271	5.445	1.941	0.524	1.803	1.076	3.342	3.048	0.085	2.188	1.393	7.586	3.02	0.088	2.148	1.406	7.244	2.535	0.108	2.051	1.236	5.495	2.27	0.144	1.629	1.393	4.875
136	35.58	36.44	57.07	sp|P00558|PGK1_HUMAN	Phosphoglycerate kinase 1	HUMAN	42	1.905	0.336	1.66	1.148	2.312	2.78	0.201	1.959	1.419	3.532	3.873	0.072	2.07	1.871	4.966	2.63	0.189	1.888	1.393	3.251	2.535	0.227	1.871	1.355	3.105	3.733	0.165	2.032	1.837	4.966	0.78	0.937	1.213	0.449	0.946
137	35.52	35.76	49.16	sp|P55084|ECHB_HUMAN	Trifunctional enzyme subunit beta, mitochondrial	HUMAN	35	3.436	0.707	2.377	1.445	5.152	3.281	0.337	2.399	1.368	4.613	1.318	0.082	1.355	0.973	1.675	4.613	0.644	2.655	1.738	6.855	3.467	0.504	2.355	1.472	5.105	3.467	0.736	2.399	1.445	4.786	2.014	0.177	1.69	1.191	3.048
138	35.45	36.39	10.82	sp|Q92616|GCN1L_HUMAN	Translational activator GCN1	HUMAN	19	1.247	0.892	1.486	0.839	1.854	2.051	0.182	1.888	1.086	3.192	1.786	0.226	1.556	1.148	2.535	1.107	0.648	1.585	0.698	1.644	1.77	0.476	1.754	1.009	2.606	1.82	0.509	1.786	1.019	2.729	0.55	0.322	1.6	0.35	0.879
139	35.29	36.2	36.54	sp|Q99798|ACON_HUMAN	Aconitate hydratase, mitochondrial	HUMAN	24	2.168	0.779	1.644	1.318	2.884	2.911	0.712	1.871	1.556	4.169	2.27	0.496	1.614	1.406	3.192	3.873	0.236	1.905	2.032	7.379	3.837	0.102	1.923	1.995	6.194	3.945	0.117	1.959	2.014	8.241	2.938	0.025	1.6	1.837	5.2
140	35.23	35.3	59.34	sp|P00338|LDHA_HUMAN	L-lactate dehydrogenase A chain	HUMAN	46	4.446	0.536	1.57	2.831	6.194	7.943	0.01	1.837	4.325	11.588	8.091	0.004	1.69	4.786	11.376	8.954	0.023	1.905	4.699	13.428	6.73	0.031	1.722	3.908	10	7.798	0.025	1.837	4.246	11.803	1.585	0.347	1.18	1.343	2.168
141	34.99	35.55	69.85	sp|P35232|PHB_HUMAN	Prohibitin	HUMAN	32	4.529	0.279	2.312	1.959	8.472	3.631	0.389	2.168	1.675	6.194	3.133	0.422	2.109	1.486	5.152	5.058	0.293	2.399	2.109	10.093	3.945	0.384	2.249	1.754	6.252	3.873	0.356	2.148	1.803	7.244	2.312	0.403	1.472	1.57	3.162
142	34.47	34.47	83.78	sp|P04179|SODM_HUMAN	Superoxide dismutase [Mn], mitochondrial	HUMAN	55	5.152	0.385	1.432	3.597	6.31	16.904	0.094	1.738	9.727	23.988	17.219	0.078	1.722	10	25.351	10.765	0.295	1.706	6.31	14.588	17.701	0.211	1.69	10.471	24.66	19.409	0.18	1.722	11.272	28.314	2.754	0.679	1.445	1.905	3.373
143	34.32	34.32	48.58	sp|O60701|UGDH_HUMAN	UDP-glucose 6-dehydrogenase	HUMAN	35	3.373	0.062	1.542	2.188	4.207	4.699	0.041	1.614	2.911	6.081	4.699	0.032	1.6	2.938	6.427	3.945	0.097	1.69	2.333	5.248	3.664	0.177	1.675	2.188	4.875	4.325	0.047	1.675	2.582	5.702	0.268	0.192	1.202	0.221	0.322
144	34.13	34.18	47.42	sp|Q93099|HGD_HUMAN	Homogentisate 1,2-dioxygenase	HUMAN	26	1.629	0.215	1.247	1.306	2.188	1.5	0.33	1.247	1.202	1.941	0.964	0.589	1.191	0.809	1.148	1.076	0.729	1.213	0.887	1.355	1.096	0.472	1.213	0.904	1.368	0.887	0.28	1.191	0.745	1.057	0.082	0.005	1.542	0.063	0.126
145	34.12	34.18	55.75	sp|P07355|ANXA2_HUMAN	Annexin A2	HUMAN	26	2.032	0.341	1.514	1.343	2.512	9.29	0.016	1.786	5.2	16.749	19.77	0.84	1.556	12.706	30.479	2.032	0.292	1.722	1.18	2.535	8.472	0.232	1.77	4.786	14.191	15.276	0.004	1.6	9.55	23.55	1.445	0.575	1.343	1.076	1.837
146	34.09	38.86	45.45	sp|P30837|AL1B1_HUMAN	Aldehyde dehydrogenase X, mitochondrial	HUMAN	38	1.837	0.588	1.18	1.556	2.489	1.459	0.877	1.368	1.067	1.82	0.895	0.579	1.294	0.667	1.159	0.586	0.076	1.445	0.316	0.847	0.347	0.02	2.014	0.256	0.698	0.27	0.021	1.803	0.166	0.488	0.555	0.065	1.355	0.417	0.752
147	34.03	34.64	68.05	sp|P40926|MDHM_HUMAN	Malate dehydrogenase, mitochondrial	HUMAN	43	1.754	0.282	1.393	1.259	2.168	1.236	0.459	1.191	1.038	1.432	1.393	0.68	1.247	1.117	1.644	2.051	0.246	1.486	1.38	3.192	1.722	0.375	1.355	1.271	2.333	1.995	0.312	1.472	1.355	3.162	2.559	0.136	1.542	1.66	4.018
148	33.97	34.42	33.95	sp|Q9UI17|M2GD_HUMAN	Dimethylglycine dehydrogenase, mitochondrial	HUMAN	24	1.282	0.536	1.355	0.946	1.803	1.202	0.3	1.355	0.887	1.706	0.705	0.004	1.318	0.286	0.929	1.318	0.61	1.38	0.955	1.941	1.259	0.48	1.368	0.92	1.854	0.738	0.064	1.33	0.366	0.982	1.445	0.747	1.38	1.047	2.014
149	33.96	34.16	50	sp|P05141|ADT2_HUMAN	ADP/ATP translocase 2	HUMAN	32	5.861	0.261	2.858	2.051	30.479	5.916	0.269	2.884	2.051	32.509	4.055	0.553	2.729	1.486	28.576	5.97	0.353	2.884	2.07	31.333	4.875	0.369	2.831	1.722	28.576	4.786	0.444	2.805	1.706	28.576	3.837	0.507	2.704	1.419	24.434
150	33.83	33.99	39.51	sp|P26038|MOES_HUMAN	Moesin	HUMAN	24	4.571	0.866	2.606	1.754	8.166	6.081	0.602	2.63	2.312	11.588	11.695	0.076	2.754	4.246	29.107	8.472	0.118	3.076	2.754	26.303	9.29	0.245	2.805	3.311	21.086	11.272	0.062	3.048	3.698	30.479	2.582	0.728	1.738	1.486	6.668
151	33.77	33.84	48.54	sp|P07339|CATD_HUMAN	Cathepsin D	HUMAN	43	8.318	0.377	3.105	2.679	19.409	8.166	0.949	3.02	2.704	19.588	7.311	0.35	2.805	2.606	15.56	9.204	0.275	2.729	3.373	22.909	10.666	0.22	2.911	3.664	23.988	11.803	0.189	2.858	4.13	26.546	6.194	0.16	2.228	2.78	12.246
152	33.54	33.54	42.54	sp|P00167|CYB5_HUMAN	Cytochrome b5	HUMAN	48	0.483	0.232	1.271	0.384	0.614	0.37	0.015	1.38	0.275	0.511	0.217	0.033	1.82	0.131	0.394	0.316	0.01	1.5	0.229	0.474	0.217	0.012	1.837	0.133	0.398	0.154	0.005	2.228	0.078	0.344	0.387	0.102	1.432	0.291	0.555
153	33.17	33.74	57.73	sp|O14756|H17B6_HUMAN	17-beta-hydroxysteroid dehydrogenase type 6	HUMAN	27	6.427	0.048	1.722	3.733	13.932	4.529	0.408	1.706	2.655	10.568	1.486	0.397	1.318	1.127	2.109	4.446	0.491	1.69	2.63	10.568	2.78	0.746	1.585	1.754	5.97	1.067	0.23	1.355	0.787	1.528	0.603	0.855	2.466	0.384	1.486
154	33.13	33.58	47.19	sp|P50395|GDIB_HUMAN	Rab GDP dissociation inhibitor beta	HUMAN	23	2.333	0.38	1.923	1.213	3.133	2.399	0.293	2.032	1.18	3.251	3.565	0.028	2.489	1.432	5.346	4.406	0.014	2.704	1.629	7.516	3.597	0.086	2.399	1.5	5.445	4.529	0.002	2.63	1.722	6.982	2.559	0.077	2.089	1.225	3.631
155	32.87	33.27	41.81	sp|P49411|EFTU_HUMAN	Elongation factor Tu, mitochondrial	HUMAN	24	2.938	0.172	1.941	1.514	3.698	2.27	0.371	1.644	1.38	2.911	2.109	0.358	1.585	1.33	2.679	3.467	0.085	2.07	1.675	4.446	3.162	0.225	1.871	1.69	3.945	2.911	0.194	1.837	1.585	3.597	1.959	0.194	1.472	1.33	2.443
156	32.86	33	38.14	sp|P50990|TCPQ_HUMAN	T-complex protein 1 subunit theta	HUMAN	21	2.188	0.119	1.722	1.271	5.754	3.281	0.045	2.07	1.585	8.318	4.529	0.008	2.188	2.07	13.183	2.965	0.057	2.032	1.459	6.73	3.499	0.031	2.07	1.69	7.447	3.664	0.041	2.109	1.738	9.908	2.051	0.123	1.77	1.159	3.837
157	32.82	32.89	72.32	sp|P30041|PRDX6_HUMAN	Peroxiredoxin-6	HUMAN	39	5.97	0.029	1.905	3.133	8.872	5.152	0.071	1.854	2.78	7.178	4.365	0.058	1.706	2.559	6.486	4.875	0.035	1.82	2.679	7.047	3.664	0.046	1.629	2.249	5.2	4.571	0.044	1.77	2.582	6.427	1.294	0.275	1.419	0.912	1.556
158	32.64	32.88	32.14	sp|O95831|AIFM1_HUMAN	Apoptosis-inducing factor 1, mitochondrial	HUMAN	27	0.817	0.383	1.236	0.643	1.009	0.614	0.131	1.318	0.402	0.809	0.319	0.005	1.786	0.087	0.57	0.711	0.26	1.294	0.545	0.92	0.614	0.133	1.294	0.406	0.794	0.643	0.081	1.282	0.437	0.824	1.096	0.675	1.169	0.938	1.406
159	32.42	32.57	36.59	sp|O43175|SERA_HUMAN	D-3-phosphoglycerate dehydrogenase	HUMAN	27	1.486	0.214	1.459	1.019	2.729	0.964	0.853	1.282	0.759	1.236	0.794	0.694	1.318	0.625	1.047	1.959	0.116	1.542	1.271	4.285	1.754	0.23	1.514	1.159	3.837	1.38	0.621	1.432	0.964	2.291	1.57	0.513	1.355	1.159	2.911
160	32.35	33.69	24.09	sp|P36776|LONM_HUMAN	Lon protease homolog, mitochondrial	HUMAN	20	0.855	0.146	1.318	0.545	1.127	1.019	0.533	1.318	0.773	1.33	0.973	0.729	1.306	0.718	1.271	1.432	0.747	1.486	0.964	2.188	1.225	0.962	1.38	0.887	1.69	1.282	0.925	1.459	0.879	1.837	1.542	0.22	1.406	1.096	2.051
161	32.28	32.49	40.76	sp|Q15067|ACOX1_HUMAN	Peroxisomal acyl-coenzyme A oxidase 1	HUMAN	27	1.542	0.994	1.556	0.991	2.559	1.202	0.324	1.419	0.847	1.644	0.832	0.137	1.306	0.55	1.086	1.445	0.681	1.514	0.955	2.168	1.096	0.435	1.343	0.817	1.445	1.368	0.893	1.514	0.904	2.051	1.38	0.871	1.419	0.973	1.977
162	32.06	53.02	61.3	sp|P17516|AK1C4_HUMAN	Aldo-keto reductase family 1 member C4	HUMAN	64	4.207	0.104	2.489	1.69	7.516	4.831	0.083	2.655	1.82	9.12	3.698	0.118	2.489	1.486	7.87	3.698	0.162	2.582	1.432	6.486	3.342	0.177	2.489	1.343	6.73	3.311	0.177	2.512	1.318	6.73	2.355	0.379	1.941	1.213	3.802
163	31.77	32.16	67.03	sp|Q9NQR4|NIT2_HUMAN	Omega-amidase NIT2	HUMAN	27	8.166	0.001	2.168	3.767	14.588	6.73	0.011	2.128	3.162	10.765	5.916	0.216	2.148	2.754	9.29	8.63	0.005	2.188	3.945	14.588	7.943	0.001	2.188	3.631	14.191	7.178	0.011	2.228	3.221	12.359	4.018	0.061	1.854	2.168	5.97
164	31.75	32.02	46.25	sp|P17174|AATC_HUMAN	Aspartate aminotransferase, cytoplasmic	HUMAN	47	3.945	0.197	2.148	1.837	8.395	3.221	0.506	1.977	1.629	5.2	3.565	0.318	2.014	1.77	8.318	4.207	0.161	2.188	1.923	9.376	3.733	0.382	2.109	1.77	7.87	4.325	0.065	2.208	1.959	9.55	0.912	0.573	1.803	0.692	1.644
165	31.71	31.78	71.56	sp|P09488|GSTM1_HUMAN	Glutathione S-transferase Mu 1	HUMAN	50	0.787	0.351	1.69	0.461	1.33	0.752	0.263	1.675	0.445	1.259	0.328	0.102	2.051	0.143	0.673	0.445	0.095	1.754	0.24	0.78	0.136	0.033	2.109	0.048	0.286	0.115	0.026	1.871	0.056	0.215	0.059	0.038	2.089	0.032	0.122
166	31.62	31.78	47.59	sp|Q14117|DPYS_HUMAN	Dihydropyrimidinase	HUMAN	30	1.169	0.316	1.294	0.904	2.377	1.047	0.932	1.259	0.832	1.77	0.34	0.133	2.109	0.231	0.718	1.69	0.224	1.406	1.202	3.076	1.486	0.492	1.343	1.107	2.63	1.028	0.836	1.271	0.809	1.445	1.107	0.908	1.247	0.887	1.528
167	31.53	39.2	60.06	sp|Q9H2M3|BHMT2_HUMAN	S-methylmethionine--homocysteine S-methyltransferase BHMT2	HUMAN	25	1.038	0.74	1.393	0.745	1.445	0.991	0.694	1.585	0.698	1.57	0.991	0.713	1.6	0.698	1.585	0.895	0.933	1.528	0.643	1.368	1.127	0.533	1.445	0.78	2.032	0.794	0.942	1.432	0.581	1.138	0.895	0.896	1.406	0.661	1.259
168	31.53	31.54	81.69	sp|P69905|HBA_HUMAN	Hemoglobin subunit alpha	HUMAN	50	1.66	0.688	1.236	1.343	1.959	1.355	0.933	1.225	1.107	1.6	0.141	0.315	2.168	0.058	0.305	0.525	0.702	1.191	0.275	0.625	0.263	0.22	1.406	0.069	0.37	0.166	0.197	1.941	0.058	0.322	1.514	0.649	1.282	1.18	1.803
169	31.28	31.63	36.15	sp|P17987|TCPA_HUMAN	T-complex protein 1 subunit alpha	HUMAN	18	2.884	0.006	1.82	1.585	16.144	3.221	0.004	1.888	1.706	17.701	3.532	0.001	1.923	1.837	19.409	2.399	0.045	1.706	1.406	12.474	3.192	0.001	1.854	1.722	14.191	3.467	0.001	1.923	1.803	17.701	2.014	0.027	1.644	1.225	7.379
170	30.61	30.94	52.31	sp|P14550|AK1A1_HUMAN	Alcohol dehydrogenase [NADP(+)]	HUMAN	34	6.252	0.042	2.729	2.291	11.376	5.445	0.038	2.679	2.032	10.375	4.875	0.531	2.512	1.941	8.472	8.79	0.028	2.582	3.404	17.061	7.798	0.039	2.559	3.048	14.322	7.943	0.038	2.655	2.992	14.997	6.486	0.029	2.704	2.399	12.589
171	30.6	30.86	31.77	sp|Q16134|ETFD_HUMAN	Electron transfer flavoprotein-ubiquinone oxidoreductase, mitochondrial	HUMAN	25	6.668	0.234	3.436	1.941	9.638	6.026	0.245	3.076	1.959	8.63	4.246	0.368	2.911	1.459	5.598	7.244	0.18	3.404	2.128	10.965	5.012	0.248	2.884	1.738	6.73	5.012	0.242	3.02	1.66	6.73	2.965	0.312	1.959	1.514	3.945
172	30.4	32.9	39.51	sp|P22310|UD14_HUMAN	UDP-glucuronosyltransferase 1-4	HUMAN	36	2.559	0.407	1.66	1.542	4.529	2.109	0.597	1.644	1.282	3.597	0.973	0.674	1.355	0.705	1.318	1.542	0.99	1.614	0.955	2.489	0.863	0.716	1.38	0.597	1.191	0.56	0.389	1.486	0.209	0.832	0.705	0.571	1.368	0.373	0.964
173	30.31	30.91	26.1	sp|P21399|ACOC_HUMAN	Cytoplasmic aconitate hydratase	HUMAN	24	1.629	0.872	1.432	1.138	2.208	1.629	0.615	1.472	1.107	2.333	1.247	0.369	1.259	0.991	1.514	2.421	0.297	1.722	1.406	4.169	1.82	0.754	1.459	1.247	2.992	1.82	0.81	1.486	1.225	2.992	0.991	0.458	1.259	0.824	1.247
174	30.21	30.24	42.35	sp|P51570|GALK1_HUMAN	Galactokinase	HUMAN	21	1.556	0.637	1.528	1.019	2.168	0.879	0.964	1.271	0.698	1.117	1.236	0.633	1.459	0.847	1.738	4.169	0.004	2.014	2.07	8.472	3.733	0.003	1.995	1.871	7.798	2.992	0.013	1.888	1.585	5.152	0.955	0.295	1.294	0.738	1.236
175	30.03	30.28	26.15	sp|Q7KZF4|SND1_HUMAN	Staphylococcal nuclease domain-containing protein 1	HUMAN	23	1.556	0.426	1.514	1.028	2.421	0.92	0.286	1.514	0.492	1.393	1.754	0.587	1.5	1.169	2.606	1	0.52	1.941	0.515	1.514	0.895	0.507	1.486	0.47	1.33	0.745	0.892	1.644	0.242	1.225	1.33	0.253	1.472	0.904	1.977
176	29.98	30.28	71.02	sp|Q16836|HCDH_HUMAN	Hydroxyacyl-coenzyme A dehydrogenase, mitochondrial	HUMAN	34	0.879	0.907	1.282	0.655	1.127	0.794	0.815	1.294	0.466	1.028	0.319	0.062	1.706	0.067	0.545	1.236	0.493	1.343	0.92	1.585	0.982	0.578	1.271	0.752	1.247	0.895	0.813	1.282	0.692	1.148	1.38	0.467	1.343	1.028	1.77
177	29.95	30.89	17.43	sp|O43795|MYO1B_HUMAN	Unconventional myosin-Ib	HUMAN	20	2.992	0.004	2.109	1.419	7.943	4.285	0.001	2.377	1.803	11.588	4.571	0	2.399	1.905	12.023	1.629	0.141	1.66	0.982	2.535	2.831	0.014	2.089	1.355	6.73	4.325	0	2.355	1.837	12.823	0.759	0.753	1.432	0.445	1.086
178	29.93	29.96	36.43	sp|Q6XQN6|PNCB_HUMAN	Nicotinate phosphoribosyltransferase	HUMAN	22	2.489	0.149	1.306	1.905	3.837	1.923	0.568	1.294	1.486	2.911	2.333	0.535	1.294	1.803	3.342	2.333	0.231	1.306	1.786	3.733	2.729	0.182	1.318	2.07	4.529	2.421	0.267	1.306	1.854	3.873	0.158	0.326	1.556	0.085	0.247
179	29.91	30.41	37.1	sp|Q96RQ3|MCCA_HUMAN	Methylcrotonoyl-CoA carboxylase subunit alpha, mitochondrial	HUMAN	22	2.07	0.366	1.803	1.148	3.467	2.128	0.517	1.754	1.213	3.251	1.236	0.963	1.406	0.879	1.786	1.803	0.733	1.722	1.047	2.78	2.208	0.451	1.82	1.213	3.631	2.208	0.3	1.803	1.225	3.436	1.271	0.89	1.514	0.839	1.854
180	29.9	29.97	61.09	sp|Q08257|QOR_HUMAN	Quinone oxidoreductase	HUMAN	38	1.486	0.774	1.514	0.982	1.977	1.66	0.838	1.585	1.047	2.291	1.459	0.562	1.459	1	1.888	1.5	0.439	1.486	1.009	1.977	1.472	0.531	1.419	1.038	1.905	2.377	0.156	1.754	1.355	3.733	1.117	0.576	1.294	0.863	1.445
181	29.76	29.79	67.19	sp|P30048|PRDX3_HUMAN	Thioredoxin-dependent peroxide reductase, mitochondrial	HUMAN	31	0.912	0.552	1.343	0.692	1.225	0.586	0.737	2.07	0.433	1.213	0.718	0.603	1.585	0.417	1.138	0.47	0.568	2.655	0.265	1.247	0.377	0.577	2.312	0.273	0.871	0.387	0.606	2.312	0.254	0.895	1.514	0.398	1.368	1.107	2.377
182	29.69	30.04	59.26	sp|P25325|THTM_HUMAN	3-mercaptopyruvate sulfurtransferase	HUMAN	41	2.208	0.158	1.675	1.318	3.048	1.941	0.259	1.6	1.213	2.805	1.66	0.337	1.514	1.096	2.128	2.582	0.128	1.738	1.486	4.093	2.489	0.151	1.754	1.419	3.981	2.07	0.3	1.66	1.247	2.992	0.766	0.927	1.343	0.433	1.028
183	29.69	29.93	40.14	sp|P11310|ACADM_HUMAN	Medium-chain specific acyl-CoA dehydrogenase, mitochondrial	HUMAN	26	1.754	0.3	1.432	1.225	2.421	1.486	0.237	1.393	1.067	1.995	0.766	0.782	1.247	0.54	0.955	1.419	0.5	1.459	0.973	1.905	0.964	0.634	1.236	0.773	1.191	0.655	0.512	1.236	0.488	0.809	0.661	0.801	1.236	0.53	0.817
184	29.65	30.13	37.9	sp|O14975|S27A2_HUMAN	Very long-chain acyl-CoA synthetase	HUMAN	24	2.032	0.046	1.445	1.406	3.802	1.343	0.895	1.343	1	2.312	0.56	0.042	1.406	0.27	0.787	1.82	0.223	1.432	1.271	3.162	1.191	0.863	1.318	0.904	1.629	0.78	0.044	1.236	0.619	0.964	1	0.833	1.282	0.78	1.318
185	29.43	29.49	26.43	sp|Q9Y678|COPG1_HUMAN	Coatomer subunit gamma-1	HUMAN	15	2.831	0.405	2.729	1.038	6.607	3.076	0.277	2.754	1.117	6.081	2.911	0.401	2.805	1.038	6.427	2.965	0.313	2.78	1.067	6.138	4.325	0.097	3.281	1.318	9.638	2.704	0.39	2.704	1	5.546	1.294	0.833	1.77	0.731	2.291
186	29.42	29.57	57.77	sp|P16219|ACADS_HUMAN	Short-chain specific acyl-CoA dehydrogenase, mitochondrial	HUMAN	30	4.487	0.126	2.27	1.977	9.204	2.911	0.987	1.871	1.556	4.487	2.466	0.803	1.722	1.432	4.093	5.395	0.109	2.168	2.489	10.568	5.754	0.109	2.249	2.559	12.589	5.297	0.127	2.128	2.489	11.376	5.916	0.155	2.291	2.582	12.023
187	29.25	29.34	47.5	sp|Q15084|PDIA6_HUMAN	Protein disulfide-isomerase A6	HUMAN	26	1.459	0.511	1.419	1.028	1.995	1.542	0.53	1.445	1.067	2.249	1.318	0.406	1.33	0.991	1.905	1.614	0.685	1.445	1.117	2.291	1.69	0.525	1.5	1.127	2.512	0.745	0.022	1.191	0.608	0.887	1.047	0.573	1.159	0.904	1.225
188	29.02	29.28	55.32	sp|Q14914|PTGR1_HUMAN	Prostaglandin reductase 1	HUMAN	31	1.528	0.549	1.432	1.067	2.051	1.57	0.455	1.514	1.038	2.109	1.941	0.264	1.6	1.213	2.63	2.014	0.319	1.614	1.247	2.729	1.5	0.384	1.472	1.019	1.995	1.706	0.289	1.419	1.202	2.249	0.488	0.85	1.294	0.366	0.631
189	29	29.08	51.14	sp|Q00266|METK1_HUMAN	S-adenosylmethionine synthase isoform type-1	HUMAN	34	0.705	0.361	1.247	0.545	0.879	0.398	0.019	1.459	0.182	0.581	0.356	0.01	1.514	0.122	0.54	0.488	0.028	1.355	0.291	0.661	0.515	0.026	1.318	0.331	0.679	0.288	0.002	1.66	0.092	0.479	0.497	0.048	1.419	0.347	0.705
190	28.98	29.07	76.62	sp|P00441|SODC_HUMAN	Superoxide dismutase [Cu-Zn]	HUMAN	51	4.018	0.268	1.66	2.421	6.31	2.443	0.507	1.406	1.738	3.342	1.629	0.245	1.343	1.213	2.228	3.837	0.348	1.644	2.333	6.081	3.105	0.459	1.542	2.014	4.325	2.355	0.487	1.393	1.69	2.965	2.965	0.359	1.514	1.959	3.945
191	28.64	29.14	38.96	sp|P49419|AL7A1_HUMAN	Alpha-aminoadipic semialdehyde dehydrogenase	HUMAN	31	1.837	0.132	1.556	1.18	2.291	1.837	0.152	1.722	1.067	2.312	1.009	0.266	1.486	0.679	1.282	1.888	0.151	1.6	1.18	2.355	1.393	0.177	1.459	0.955	1.754	1.096	0.2	1.343	0.817	1.368	1.009	0.191	1.271	0.794	1.259
192	28.4	28.48	35.5	sp|P04844|RPN2_HUMAN	Dolichyl-diphosphooligosaccharide--protein glycosyltransferase subunit 2	HUMAN	35	2.679	0.144	1.837	1.459	3.981	2.884	0.066	1.888	1.528	4.529	2.489	0.229	1.803	1.38	3.767	2.443	0.128	1.82	1.343	3.597	2.655	0.105	1.82	1.459	3.767	1.528	0.678	1.406	1.086	1.923	0.673	0.291	1.282	0.501	0.863
193	28.28	30.38	68.95	sp|P16152|CBR1_HUMAN	Carbonyl reductase [NADPH] 1	HUMAN	46	2.679	0.342	1.306	2.051	3.467	1.706	0.476	1.318	1.294	2.228	2.466	0.417	1.318	1.871	3.221	1.69	0.455	1.368	1.236	2.228	0.437	0.546	1.38	0.325	0.603	0.457	0.578	1.5	0.316	0.685	0.344	0.779	1.542	0.247	0.53
194	28.17	28.49	25.4	sp|Q99424|ACOX2_HUMAN	Peroxisomal acyl-coenzyme A oxidase 2	HUMAN	23	0.887	0.637	1.259	0.698	1.117	0.817	0.262	1.202	0.661	0.982	0.363	0.235	1.754	0.11	0.637	0.685	0.301	1.294	0.461	0.887	0.52	0.122	1.393	0.268	0.724	0.586	0.053	1.318	0.402	0.773	0.802	0.34	1.247	0.625	1
195	28.14	28.16	26.77	sp|Q9H4A4|AMPB_HUMAN	Aminopeptidase B	HUMAN	14	1.6	0.223	1.514	1.057	2.965	1.318	0.431	1.38	0.955	2.27	1.432	0.286	1.393	1.028	2.606	1.318	0.371	1.445	0.912	2.188	1.528	0.361	1.5	1.019	2.992	1.675	0.301	1.528	1.096	3.162	0.597	0.777	1.556	0.449	0.929
196	28.05	28.44	55.26	sp|P13804|ETFA_HUMAN	Electron transfer flavoprotein subunit alpha, mitochondrial	HUMAN	32	7.112	0.027	2.399	2.965	10.965	6.486	0.056	2.355	2.754	9.55	5.248	0.326	2.188	2.399	7.516	6.026	0.081	2.443	2.466	8.166	4.966	0.185	2.27	2.188	6.427	4.656	0.136	2.109	2.208	6.081	2.535	0.209	1.69	1.5	3.436
197	27.87	28.03	84.67	sp|Q99714|HCD2_HUMAN	3-hydroxyacyl-CoA dehydrogenase type-2	HUMAN	31	12.942	0.122	1.738	7.447	18.03	13.677	0.133	1.754	7.798	19.77	10.965	0.189	1.69	6.486	15.417	13.183	0.236	1.738	7.586	19.055	14.322	0.257	1.82	7.87	21.086	11.588	0.256	1.77	6.546	16.293	2.965	0.344	1.306	2.27	3.802
198	27.75	27.86	51.04	sp|Q16698|DECR_HUMAN	2,4-dienoyl-CoA reductase, mitochondrial	HUMAN	37	1.803	0.782	1.472	1.225	2.443	1.138	0.562	1.213	0.938	1.368	1.038	0.419	1.282	0.809	1.259	2.291	0.29	1.486	1.542	3.192	2.421	0.4	1.542	1.57	3.631	1.977	0.212	1.472	1.343	2.78	0.425	0.557	1.486	0.278	0.631
199	27.69	29.77	16.61	sp|O14841|OPLA_HUMAN	5-oxoprolinase	HUMAN	17	0.904	0.328	1.225	0.738	1.107	0.879	0.269	1.271	0.692	1.117	0.955	0.537	1.294	0.738	1.236	0.847	0.194	1.306	0.649	1.107	0.938	0.575	1.271	0.738	1.191	0.92	0.427	1.247	0.738	1.148	0.938	0.527	1.259	0.745	1.18
200	27.53	28.3	9.84	sp|O00763|ACACB_HUMAN	Acetyl-CoA carboxylase 2	HUMAN	19	2.911	0.288	2.805	1.038	9.908	1.644	0.766	2.051	0.802	3.597	2.399	0.505	2.655	0.904	7.447	3.631	0.125	3.02	1.202	14.859	4.446	0.038	3.311	1.343	17.061	3.499	0.169	2.938	1.191	11.588	3.251	0.216	2.965	1.096	10.864
201	27.48	27.66	42.24	sp|P04424|ARLY_HUMAN	Argininosuccinate lyase	HUMAN	25	0.421	0.153	1.472	0.316	0.619	0.174	0.052	2.78	0.092	0.483	0.363	0.2	1.941	0.238	0.705	0.391	0.177	1.675	0.251	0.655	0.192	0.011	2.606	0.097	0.501	0.231	0.038	2.333	0.1	0.54	0.229	0.067	2.489	0.137	0.57
202	27.35	28.86	30.16	sp|Q9ULC5|ACSL5_HUMAN	Long-chain-fatty-acid--CoA ligase 5	HUMAN	15	1.556	0.77	1.585	0.982	2.655	1.393	0.86	1.556	0.895	2.466	0.457	0.004	1.706	0.187	0.78	1.127	0.816	1.472	0.766	1.837	1.117	0.361	1.486	0.752	1.644	0.57	0.024	1.542	0.211	0.879	1.236	0.858	1.459	0.847	2.051
203	27.31	27.94	49.02	sp|P38117|ETFB_HUMAN	Electron transfer flavoprotein subunit beta	HUMAN	23	0.545	0.016	1.282	0.366	0.698	0.55	0.002	1.247	0.377	0.685	0.483	0.001	1.318	0.322	0.637	0.479	0	1.282	0.283	0.614	0.413	0	1.406	0.194	0.581	0.421	0	1.368	0.24	0.575	0.773	0.048	1.202	0.625	0.929
204	27.3	27.77	33.4	sp|P49326|FMO5_HUMAN	Dimethylaniline monooxygenase [N-oxide-forming] 5	HUMAN	19	1.213	0.722	1.318	0.92	1.585	0.718	0.201	1.294	0.545	0.929	0.429	0.042	1.459	0.169	0.625	1	0.632	1.294	0.773	1.282	0.643	0.053	1.33	0.461	0.855	0.413	0.026	1.472	0.136	0.608	0.421	0.03	1.514	0.217	0.637
205	27.29	43.6	41.97	sp|P08107|HSP71_HUMAN	Heat shock 70 kDa protein 1A/1B	HUMAN	48	8.241	0.001	2.032	4.055	14.191	5.546	0.022	1.923	2.884	9.12	5.546	0.056	1.923	2.884	7.727	8.954	0.007	2.014	4.446	15.136	6.668	0.012	1.995	3.342	11.066	6.138	0.017	2.032	3.02	9.55	0.895	0.974	1.259	0.53	1.127
206	27.28	27.33	50.52	sp|P49753|ACOT2_HUMAN	Acyl-coenzyme A thioesterase 2, mitochondrial	HUMAN	24	0.787	0.238	1.282	0.581	1.009	0.698	0.129	1.318	0.492	0.92	0.705	0.163	1.294	0.47	0.912	1.6	0.027	1.318	1.213	2.089	1.69	0.048	1.343	1.259	2.333	1.528	0.05	1.318	1.159	2.032	1.282	0.124	1.259	1.019	1.6
206	0	26.61	52.73	sp|Q86TX2|ACOT1_HUMAN	Acyl-coenzyme A thioesterase 1	HUMAN	23
207	27.06	27.22	55.62	sp|P08758|ANXA5_HUMAN	Annexin A5	HUMAN	22	6.368	0.015	2.559	2.489	23.335	8.872	0.001	2.655	3.342	29.107	14.588	0	2.63	5.546	43.251	7.943	0.003	2.679	2.965	28.576	7.798	0.001	2.443	3.192	27.542	11.376	0	2.655	4.285	38.726	4.831	0.01	2.291	2.109	16.904
208	26.99	26.99	63.89	sp|P30039|PBLD_HUMAN	Phenazine biosynthesis-like domain-containing protein	HUMAN	24	2.489	0.526	1.995	1.247	3.908	1.82	0.918	1.803	1.009	2.679	0.847	0.263	1.282	0.655	1.086	3.837	0.114	2.355	1.629	6.607	2.606	0.747	2.089	1.247	3.908	2.249	0.757	1.941	1.159	3.499	0.705	0.891	1.5	0.515	1.057
209	26.94	28.92	39.78	sp|P06744|G6PI_HUMAN	Glucose-6-phosphate isomerase	HUMAN	25	1.923	0.631	1.941	0.991	2.858	2.78	0.331	2.355	1.18	5.152	1.629	0.77	1.614	1.009	2.377	2.805	0.217	2.188	1.282	4.699	2.704	0.243	2.249	1.202	5.2	3.221	0.188	2.333	1.38	5.861	1.38	0.636	1.57	0.879	2.228
210	26.83	26.96	37.29	sp|P05166|PCCB_HUMAN	Propionyl-CoA carboxylase beta chain, mitochondrial	HUMAN	23	3.767	0.083	2.443	1.542	5.808	1.722	0.544	1.644	1.047	2.512	1.169	0.684	1.82	0.643	1.629	5.297	0.033	2.606	2.032	9.036	4.571	0.079	2.312	1.977	6.486	3.733	0.054	2.208	1.69	6.546	4.055	0.013	2.128	1.905	6.252
211	26.81	27.39	39.52	sp|P61978|HNRPK_HUMAN	Heterogeneous nuclear ribonucleoprotein K	HUMAN	23	3.404	0.527	1.888	1.803	4.613	3.733	0.252	1.82	2.051	5.649	3.311	0.323	1.754	1.888	4.406	3.565	0.3	1.941	1.837	5.105	2.858	0.731	1.69	1.69	3.873	3.837	0.186	1.923	1.995	5.808	1.995	0.361	1.445	1.38	2.582
212	26.76	27.49	14.31	sp|Q86VP6|CAND1_HUMAN	Cullin-associated NEDD8-dissociated protein 1	HUMAN	13	4.613	0.055	2.606	1.77	8.395	5.105	0.114	2.606	1.959	9.376	4.406	0.103	2.312	1.905	6.668	5.346	0.025	2.704	1.977	10.186	6.026	0.012	2.729	2.208	11.066	5.152	0.02	2.606	1.977	9.727	2.208	0.685	1.722	1.282	2.965
213	26.59	28.11	39.43	sp|Q9H2A2|AL8A1_HUMAN	Aldehyde dehydrogenase family 8 member A1	HUMAN	20	2.63	0.219	1.738	1.514	6.427	1.57	0.889	1.445	1.086	2.582	1.086	0.481	1.393	0.78	1.614	2.655	0.108	1.77	1.5	5.97	1.82	0.183	1.514	1.202	2.992	2.208	0.128	1.66	1.33	4.365	1.82	0.114	1.528	1.191	3.133
214	26.56	26.83	26.17	sp|O95479|G6PE_HUMAN	GDH/6PGL endoplasmic bifunctional protein	HUMAN	22	0.802	0.3	1.318	0.608	1.057	0.955	0.919	1.294	0.738	1.236	0.773	0.528	1.343	0.575	1.038	1.076	0.78	1.294	0.832	1.419	1.294	0.237	1.343	0.964	1.722	1.202	0.789	1.33	0.904	1.585	1.057	0.743	1.38	0.766	1.406
215	26.55	26.69	43.95	sp|P24298|ALAT1_HUMAN	Alanine aminotransferase 1	HUMAN	20	1.585	0.791	1.556	1.019	2.399	1.406	0.955	1.514	0.929	2.128	1.086	0.943	1.406	0.773	1.542	0.525	0.134	1.486	0.238	0.78	0.655	0.31	1.432	0.302	0.938	0.832	0.453	1.432	0.575	1.191	0.2	0.022	2.63	0.113	0.525
216	26.53	26.53	53.22	sp|P50225|ST1A1_HUMAN	Sulfotransferase 1A1	HUMAN	36	0.273	0.066	1.644	0.167	0.449	0.488	0.098	1.629	0.299	0.794	0.137	0.308	1.854	0.067	0.254	0.296	0.036	1.722	0.177	0.511	0.075	0.019	3.048	0.03	0.229	0.258	0.017	1.82	0.141	0.47	0.095	0.026	1.888	0.054	0.179
217	26.42	27.19	48.77	sp|Q06520|ST2A1_HUMAN	Bile salt sulfotransferase	HUMAN	38	3.373	0.038	1.169	2.884	3.908	3.342	0.066	1.18	2.831	3.802	4.613	0.018	1.225	3.767	5.495	3.631	0.073	1.236	2.938	4.207	2.399	0.256	1.259	1.905	2.754	2.754	0.136	1.18	2.333	3.133	1.38	0.681	1.282	1.076	1.629
218	26.11	26.26	49.29	sp|P22626|ROA2_HUMAN	Heterogeneous nuclear ribonucleoproteins A2/B1	HUMAN	25	2.938	0.273	2.228	1.318	4.875	2.858	0.323	2.188	1.306	5.105	2.606	0.367	2.051	1.271	3.767	3.499	0.315	2.312	1.514	5.808	2.489	0.331	1.888	1.318	3.499	3.767	0.306	2.377	1.585	6.668	1.941	0.317	1.432	1.355	2.754
219	26	26.07	39.63	sp|P19971|TYPH_HUMAN	Thymidine phosphorylase	HUMAN	19	4.699	0.188	2.355	1.995	7.311	8.091	0.038	2.559	3.162	14.454	9.817	0.002	2.489	3.945	17.539	6.252	0.058	2.489	2.512	12.246	7.112	0.006	2.421	2.938	12.023	8.241	0.041	2.466	3.342	15.136	1.786	0.767	1.57	1.138	2.421
220	25.7	25.83	45.71	sp|Q96DG6|CMBL_HUMAN	Carboxymethylenebutenolidase homolog	HUMAN	24	4.365	0.246	1.675	2.606	6.546	3.802	0.371	1.675	2.27	6.607	3.436	0.243	1.629	2.109	6.026	5.058	0.191	1.82	2.78	8.395	2.704	0.327	1.5	1.803	4.656	5.346	0.201	1.923	2.78	9.55	0.731	0.513	1.294	0.555	0.946
221	25.6	26.57	42.05	sp|Q9P0Z9|SOX_HUMAN	Peroxisomal sarcosine oxidase	HUMAN	17	2.582	0.686	1.66	1.556	4.13	2.938	0.594	1.854	1.585	4.92	2.512	0.895	1.754	1.432	4.018	1.236	0.245	1.419	0.871	1.675	1.406	0.318	1.38	1.019	1.854	1.977	0.645	1.69	1.169	2.831	1.028	0.433	1.355	0.759	1.343
222	25.51	29.43	52.66	sp|P09525|ANXA4_HUMAN	Annexin A4	HUMAN	21	6.081	0.161	1.318	4.613	7.87	6.982	0.112	1.343	5.2	8.872	5.97	0.164	1.282	4.656	7.379	8.241	0.097	1.406	5.861	10.765	7.87	0.092	1.368	5.754	10.186	7.447	0.105	1.368	5.445	9.727	7.798	0.079	1.318	5.916	10.186
223	25.44	25.7	29.23	sp|P12956|XRCC6_HUMAN	X-ray repair cross-complementing protein 6	HUMAN	19	1.259	0.773	1.585	0.794	1.722	2.168	0.425	1.69	1.282	3.02	2.489	0.265	1.837	1.355	3.664	1.514	0.499	1.528	0.991	2.014	1.614	0.428	1.459	1.107	2.208	1.459	0.501	1.432	1.019	1.995	0.54	0.959	1.6	0.366	0.863
224	25.42	25.65	19.42	sp|P63010|AP2B1_HUMAN	AP-2 complex subunit beta	HUMAN	17	1.236	0.576	2.07	0.597	2.729	0.991	0.996	2.704	0.353	2.679	2.128	0.175	1.542	1.38	5.248	1.585	0.407	2.109	0.752	4.13	1.096	0.828	1.959	0.56	2.291	1.306	0.512	2.704	0.483	3.565	0.991	0.967	1.542	0.608	1.528
225	25.41	56.42	47.79	sp|P08238|HS90B_HUMAN	Heat shock protein HSP 90-beta	HUMAN	54	1	0.674	1.191	0.839	1.18	1.271	0.329	1.213	1.047	1.542	0.938	0.529	1.18	0.787	1.107	1.086	0.644	1.202	0.904	1.318	1.213	0.274	1.236	0.982	1.486	0.421	0.369	1.393	0.291	0.586	0.31	0.144	1.459	0.24	0.453
226	25.35	90.79	73.33	sp|P00326|ADH1G_HUMAN	Alcohol dehydrogenase 1C	HUMAN	170	1.368	0.355	1.282	1.067	1.837	0.855	0.883	1.225	0.698	1.047	0.445	0.32	1.486	0.213	0.661	1.028	0.948	1.236	0.832	1.318	0.515	0.474	1.38	0.231	0.711	0.731	0.715	1.225	0.592	0.895	0.625	0.377	1.306	0.483	0.817
227	25.32	25.54	41.97	sp|Q6NVY1|HIBCH_HUMAN	3-hydroxyisobutyryl-CoA hydrolase, mitochondrial	HUMAN	22	7.87	0.204	3.373	2.333	10.666	7.178	0.344	3.221	2.228	9.462	2.489	0.787	1.837	1.355	3.251	7.798	0.22	3.281	2.377	10.765	6.486	0.271	3.221	2.014	8.63	5.649	0.247	2.992	1.888	7.447	7.656	0.192	3.404	2.249	11.066
228	25.17	25.35	26.01	sp|P27824|CALX_HUMAN	Calnexin	HUMAN	17	0.698	0.195	1.225	0.55	0.855	0.597	0.166	1.282	0.445	0.766	0.545	0.058	1.318	0.305	0.718	0.895	0.424	1.202	0.752	1.076	0.692	0.29	1.213	0.56	0.839	0.685	0.118	1.202	0.54	0.824	0.488	0.412	1.585	0.344	0.773
229	24.94	25.38	39.66	sp|P60842|IF4A1_HUMAN	Eukaryotic initiation factor 4A-I	HUMAN	14	0.904	0.863	4.966	0.182	4.487	1.259	0.634	6.607	0.191	8.318	0.847	0.903	20.137	0.048	17.061	1.067	0.888	2.443	0.437	2.606	1.169	0.707	12.134	0.096	14.191	0.824	0.721	5.346	0.154	4.406	0.946	0.93	2.089	0.453	1.977
230	24.91	25.2	35.89	sp|P78371|TCPB_HUMAN	T-complex protein 1 subunit beta	HUMAN	19	2.312	0.519	1.419	1.629	3.105	4.207	0.116	1.888	2.228	6.982	4.786	0.051	1.905	2.512	7.943	3.281	0.385	1.722	1.905	5.598	4.207	0.103	1.888	2.228	6.668	5.105	0.034	1.871	2.729	8.79	0.802	0.439	1.306	0.535	1.047
231	24.82	26.1	10.99	sp|O60437|PEPL_HUMAN	Periplakin	HUMAN	14	1.019	0.994	1.368	0.745	1.393	1.66	0.471	1.432	1.159	2.655	0.929	0.976	1.419	0.637	1.318	1.556	0.448	1.393	1.117	2.168	1.486	0.445	1.393	1.067	2.032	1.66	0.409	1.445	1.148	2.489	1.009	0.985	1.406	0.718	1.419
232	24.76	25.12	49.27	sp|Q02338|BDH_HUMAN	D-beta-hydroxybutyrate dehydrogenase, mitochondrial	HUMAN	17	10.765	0.031	1.941	5.546	18.707	8.017	0.075	1.888	4.246	13.305	3.945	0.302	1.5	2.63	5.495	10	0.061	1.941	5.152	16.904	7.943	0.109	1.888	4.207	12.823	7.244	0.113	1.871	3.873	11.912	2.089	0.096	1.406	1.486	4.285
233	24.67	25.06	31.38	sp|P11509|CP2A6_HUMAN	Cytochrome P450 2A6	HUMAN	18	0.474	0.576	1.629	0.256	0.773	0.24	0.024	2.63	0.09	0.631	0.137	0.149	1.738	0.067	0.238	5.546	0.035	2.032	2.729	13.677	4.446	0.071	1.977	2.249	11.376	5.248	0.028	2.014	2.606	13.428	9.036	0.005	2.014	4.487	23.121
234	24.65	69.81	44.06	sp|P12814|ACTN1_HUMAN	Alpha-actinin-1	HUMAN	50	2.208	0.055	1.738	1.271	13.804	2.535	0.112	1.82	1.393	20.137	3.133	0.022	1.923	1.629	20.893	1.888	0.21	1.706	1.107	10.375	2.27	0.177	1.803	1.259	15.136	3.02	0.028	1.923	1.57	16.904	2.679	0.02	1.82	1.472	11.695
235	24.59	25.19	32.12	sp|P78329|CP4F2_HUMAN	Leukotriene-B(4) omega-hydroxylase 1	HUMAN	28	6.855	0.269	3.192	2.148	18.03	5.395	0.424	3.076	1.754	14.06	2.249	0.995	2.051	1.096	4.018	6.607	0.283	3.162	2.089	17.539	4.093	0.589	2.805	1.459	11.272	3.221	0.797	2.655	1.213	6.607	4.169	0.314	2.884	1.445	8.017
236	24.57	24.7	53.91	sp|Q9UBR1|BUP1_HUMAN	Beta-ureidopropionase	HUMAN	27	1.306	0.082	1.259	1.038	1.995	0.643	0.413	1.282	0.506	0.824	0.449	0.247	1.675	0.31	0.752	1.69	0.078	1.38	1.225	2.965	1.225	0.452	1.247	0.982	1.66	1.294	0.584	1.294	1	2.07	0.441	0.076	1.803	0.316	0.794
237	24.54	24.71	61.9	sp|P23527|H2B1O_HUMAN	Histone H2B type 1-O	HUMAN	29	0.766	0.442	1.69	0.453	1.294	0.525	0.242	4.169	0.126	2.188	1.038	0.642	4.446	0.233	4.613	0.57	0.371	4.446	0.128	2.535	0.391	0.126	2.992	0.131	1.169	0.106	0.087	4.406	0.026	0.466	0.132	0.164	4.446	0.03	0.586
237	0	24.7	61.9	sp|P33778|H2B1B_HUMAN	Histone H2B type 1-B	HUMAN	29
237	0	24.7	61.9	sp|Q16778|H2B2E_HUMAN	Histone H2B type 2-E	HUMAN	29
237	0	24.7	61.9	sp|P06899|H2B1J_HUMAN	Histone H2B type 1-J	HUMAN	29
238	24.46	26.71	34.69	sp|P50991|TCPD_HUMAN	T-complex protein 1 subunit delta	HUMAN	17	3.311	0.15	2.148	1.542	11.272	3.873	0.031	2.168	1.786	13.677	5.649	0.008	2.377	2.377	20.137	3.076	0.104	2.014	1.528	8.472	4.169	0.049	2.208	1.888	12.474	4.613	0.018	2.312	1.995	16.444	1.77	0.657	1.445	1.225	3.767
239	24.37	24.61	23.59	sp|P17858|K6PL_HUMAN	6-phosphofructokinase, liver type	HUMAN	18	1.585	0.416	1.542	1.028	4.529	1.57	0.374	1.542	1.019	3.499	0.955	0.27	1.754	0.661	1.675	2.655	0.018	1.888	1.406	9.036	2.188	0.13	1.722	1.271	8.091	2.489	0.129	1.854	1.343	8.091	2.228	0.04	1.77	1.259	7.379
240	24.33	25.03	13.65	sp|P0C0L5|CO4B_HUMAN	Complement C4-B	HUMAN	20	0.52	0.059	1.393	0.242	0.724	0.711	0.188	1.393	0.474	0.991	0.655	0.216	1.368	0.437	0.895	0.863	0.453	1.343	0.625	1.159	0.766	0.266	1.318	0.55	1.009	0.337	0.022	1.837	0.112	0.619	0.759	0.332	1.393	0.421	1.057
240	0	25.03	13.65	sp|P0C0L4|CO4A_HUMAN	Complement C4-A	HUMAN	20
241	24.31	50.92	32.03	sp|P11216|PYGB_HUMAN	Glycogen phosphorylase, brain form	HUMAN	44	0.649	0.224	1.355	0.373	0.879	1.057	0.864	1.343	0.787	1.419	1	0.816	1.306	0.766	1.306	1.067	0.777	1.368	0.78	1.459	1.096	0.902	1.318	0.832	1.445	1.675	0.23	1.542	1.086	2.704	0.679	0.902	1.355	0.492	0.92
242	24.27	24.33	42	sp|P16930|FAAA_HUMAN	Fumarylacetoacetase	HUMAN	23	1.82	0.416	1.644	1.107	2.489	0.863	0.786	1.459	0.38	1.259	0.973	0.614	1.445	0.535	1.406	2.089	0.453	1.66	1.259	2.884	1.959	0.415	1.66	1.18	2.679	1.738	0.449	1.614	1.076	2.333	2.535	0.316	1.786	1.419	3.733
243	24.25	24.64	48.19	sp|Q06323|PSME1_HUMAN	Proteasome activator complex subunit 1	HUMAN	26	2.559	0.608	2.109	1.213	3.631	2.312	0.963	1.941	1.191	3.162	1.66	0.454	1.514	1.096	2.208	4.613	0.025	2.512	1.837	8.63	3.281	0.373	2.148	1.528	4.613	3.565	0.266	2.333	1.528	6.486	4.093	0.103	2.399	1.706	7.87
244	24.21	30.44	30.82	sp|P10632|CP2C8_HUMAN	Cytochrome P450 2C8	HUMAN	25	0.879	0.445	1.33	0.661	1.169	0.52	0.01	1.406	0.334	0.731	0.249	0.007	1.803	0.054	0.449	0.53	0.01	1.406	0.34	0.745	0.384	0.002	1.528	0.154	0.586	0.082	0	3.251	0.025	0.268	0.698	0.313	1.393	0.445	0.973
245	24.21	24.3	41.46	sp|P31930|QCR1_HUMAN	Cytochrome b-c1 complex subunit 1, mitochondrial	HUMAN	35	1.038	0.541	1.148	0.904	1.191	1.019	0.5	1.138	0.895	1.159	0.991	0.569	1.138	0.871	1.127	1.038	0.461	1.148	0.904	1.191	1.009	0.467	1.159	0.871	1.169	1.028	0.464	1.127	0.912	1.159	1.038	0.688	1.117	0.929	1.159
246	24.18	24.38	18.57	sp|Q99460|PSMD1_HUMAN	26S proteasome non-ATPase regulatory subunit 1	HUMAN	13	1.5	0.218	1.57	0.955	2.78	2.443	0.025	1.803	1.355	5.248	2.168	0.033	1.69	1.282	3.631	1.514	0.497	1.514	1	2.228	2.421	0.049	1.77	1.368	4.875	2.333	0.029	1.786	1.306	4.699	1.459	0.507	1.445	1.009	2.089
247	24.09	24.19	61.51	sp|P54819|KAD2_HUMAN	Adenylate kinase 2, mitochondrial	HUMAN	24	1.148	0.529	1.459	0.787	1.66	0.895	0.269	1.406	0.631	1.259	0.698	0.192	1.393	0.501	0.973	1.629	0.892	1.629	1	2.535	1.905	0.907	1.66	1.148	2.938	1.057	0.358	1.514	0.698	1.5	1.38	0.985	1.5	0.92	2.014
248	23.96	24.55	72.83	sp|P18669|PGAM1_HUMAN	Phosphoglycerate mutase 1	HUMAN	27	0.982	0.956	1.368	0.745	1.343	1.225	0.626	1.343	0.912	1.82	1.472	0.346	1.393	1.057	2.291	1.076	0.914	1.306	0.824	1.57	0.802	0.958	1.282	0.614	1.028	1.432	0.365	1.368	1.047	2.249	1.191	0.508	1.318	0.904	1.66
249	23.89	24.1	55.67	sp|Q9BWD1|THIC_HUMAN	Acetyl-CoA acetyltransferase, cytosolic	HUMAN	22	16.293	0.356	1.871	8.71	22.699	15.417	0.466	1.803	8.551	21.478	16.293	0.384	1.888	8.63	23.335	13.804	0.337	1.888	7.311	20.512	13.804	0.382	1.905	7.244	18.707	14.859	0.385	1.923	7.727	21.478	10.965	0.352	2.089	5.248	14.322
250	23.74	24.13	46.89	sp|Q6YN16|HSDL2_HUMAN	Hydroxysteroid dehydrogenase-like protein 2	HUMAN	21	8.318	0.065	2.291	3.631	11.482	7.586	0.14	2.228	3.404	10.093	4.699	0.764	1.959	2.399	6.252	8.551	0.242	2.07	4.13	11.482	7.87	0.274	2.188	3.597	10.471	7.178	0.187	2.249	3.192	9.638	6.252	0.762	2.679	2.333	8.395
251	23.67	24.41	25.59	sp|Q9UDR5|AASS_HUMAN	Alpha-aminoadipic semialdehyde synthase, mitochondrial	HUMAN	17	1.675	0.437	1.472	1.138	3.631	1.6	0.717	1.445	1.107	3.597	1.117	0.904	1.393	0.802	1.738	1.191	0.931	1.393	0.855	1.786	1.259	0.936	1.419	0.887	2.535	0.92	0.852	1.738	0.667	1.6	0.673	0.808	1.542	0.425	1.038
252	23.48	23.65	25.34	sp|P52272|HNRPM_HUMAN	Heterogeneous nuclear ribonucleoprotein M	HUMAN	16	0.319	0.37	2.399	0.134	0.766	0.955	0.699	1.406	0.673	1.343	0.871	0.738	1.542	0.56	1.343	0.991	0.953	1.393	0.718	1.38	0.766	0.316	1.528	0.483	1.169	1.019	0.487	1.393	0.731	1.445	0.18	0.095	3.597	0.081	0.649
253	23.38	23.41	66.06	sp|P62937|PPIA_HUMAN	Peptidyl-prolyl cis-trans isomerase A	HUMAN	22	0.938	0.143	1.247	0.724	1.169	1.038	0.345	1.282	0.809	1.294	2.032	0.993	1.318	1.542	2.512	0.474	0.031	1.368	0.377	0.649	0.565	0.068	1.393	0.433	0.787	1.585	0.733	1.33	1.191	1.995	0.217	0.011	1.38	0.126	0.299
254	23.31	23.61	70.9	sp|Q99497|PARK7_HUMAN	Protein DJ-1	HUMAN	18	4.246	0.077	3.221	1.318	13.428	3.436	0.133	2.965	1.159	9.727	4.13	0.038	3.192	1.294	12.474	3.945	0.079	3.076	1.282	12.246	2.606	0.001	2.559	1.019	5.754	4.656	0.101	3.342	1.393	14.322	2.911	0.03	2.443	1.191	6.982
255	23.27	23.48	51.35	sp|Q6IB77|GLYAT_HUMAN	Glycine N-acyltransferase	HUMAN	27	5.2	0.097	2.443	2.128	13.677	4.966	0.048	2.489	1.995	15.136	2.606	0.375	2.051	1.271	7.311	4.875	0.244	2.466	1.977	13.677	3.664	0.216	2.312	1.585	8.872	2.606	0.649	2.148	1.213	5.495	2.965	0.721	2.228	1.33	6.668
256	23.24	23.58	16.91	sp|P05023|AT1A1_HUMAN	Sodium/potassium-transporting ATPase subunit alpha-1	HUMAN	14	0.667	0.192	1.368	0.437	0.912	0.545	0.003	1.247	0.31	0.679	0.692	0.123	1.33	0.466	0.92	0.449	0.01	1.38	0.198	0.619	0.425	0.007	1.406	0.151	0.597	0.55	0	1.318	0.334	0.724	0.895	0.299	1.271	0.685	1.138
257	23.15	23.42	14.86	sp|Q9BSJ8|ESYT1_HUMAN	Extended synaptotagmin-1	HUMAN	12	1.169	0.567	1.514	0.773	2.051	1.614	0.65	1.706	0.946	3.342	2.291	0.015	1.738	1.318	6.368	1.086	0.33	1.614	0.673	1.888	1.82	0.222	1.803	1.009	5.012	2.805	0.014	1.923	1.459	7.379	0.929	0.749	1.738	0.631	1.614
258	22.87	23	35.47	sp|P00738|HPT_HUMAN	Haptoglobin	HUMAN	16	1.854	0.886	1.738	1.067	2.679	2.148	0.54	1.706	1.259	3.076	0.225	0.044	2.27	0.105	0.511	2.559	0.141	1.738	1.472	3.698	1.837	0.896	1.675	1.096	2.606	1.138	0.431	1.629	0.698	1.585	2.938	0.022	1.923	1.528	4.365
259	22.87	22.92	42.7	sp|P00439|PH4H_HUMAN	Phenylalanine-4-hydroxylase	HUMAN	15	1.247	0.787	1.38	0.904	1.854	0.738	0.286	1.318	0.555	0.973	1.306	0.709	1.406	0.929	2.208	0.855	0.283	1.33	0.655	1.138	0.887	0.625	1.306	0.685	1.159	0.752	0.387	1.306	0.56	0.982	0.457	0.006	1.644	0.169	0.752
260	22.83	22.94	19.86	sp|P19338|NUCL_HUMAN	Nucleolin	HUMAN	16	2.032	0.567	1.514	1.343	3.192	3.311	0.214	1.871	1.77	6.607	2.858	0.211	1.722	1.66	5.808	2.679	0.401	1.706	1.57	5.297	2.466	0.511	1.629	1.514	4.487	2.051	0.78	1.57	1.306	3.873	0.207	0.013	1.871	0.118	0.387
261	22.77	46.3	20.14	sp|P35580|MYH10_HUMAN	Myosin-10	HUMAN	44	2.377	0.192	2.07	1.148	10.471	2.355	0.184	2.051	1.148	11.066	2.559	0.143	2.089	1.225	11.272	1.33	0.9	1.722	0.773	3.162	1.959	0.519	1.977	0.991	6.792	2.032	0.501	1.923	1.057	7.447	2.228	0.057	1.923	1.159	11.376
262	22.67	22.76	24.78	sp|Q9H6R3|ACSS3_HUMAN	Acyl-CoA synthetase short-chain family member 3, mitochondrial	HUMAN	12	1.923	0.75	1.38	1.393	2.559	1.067	0.104	1.432	0.745	1.368	1.675	0.71	1.432	1.169	2.249	1.486	0.847	1.306	1.138	1.905	1.706	0.445	1.393	1.225	2.208	1.738	0.454	1.38	1.259	2.249	0.711	0.358	1.542	0.497	1.096
263	22.65	22.96	31.31	sp|O00748|EST2_HUMAN	Cocaine esterase	HUMAN	21	0.973	0.655	1.259	0.766	1.225	0.766	0.326	1.294	0.55	0.991	0.809	0.188	1.282	0.614	1.038	0.586	0.022	1.33	0.394	0.78	0.619	0.044	1.306	0.417	0.809	0.817	0.262	1.271	0.643	1.038	0.263	0.057	1.941	0.171	0.511
264	22.63	22.7	44.24	sp|P13716|HEM2_HUMAN	Delta-aminolevulinic acid dehydratase	HUMAN	21	3.281	0.117	2.089	1.57	4.742	2.188	0.265	1.82	1.202	3.02	1.368	0.417	1.5	0.912	1.837	4.285	0.07	2.109	2.032	6.368	4.207	0.077	2.168	1.941	6.427	3.192	0.13	2.089	1.528	4.446	3.076	0.052	1.854	1.66	4.13
265	22.54	23.54	40.72	sp|Q4G0N4|NAKD1_HUMAN	NAD kinase domain-containing protein 1	HUMAN	27	1	0.701	1.225	0.817	1.259	0.745	0.117	1.213	0.525	0.904	0.631	0.011	1.343	0.286	0.847	0.802	0.197	1.191	0.637	0.955	0.673	0.066	1.247	0.398	0.839	0.608	0.002	1.247	0.35	0.759	0.912	0.409	1.247	0.711	1.138
266	22.53	22.9	38.69	sp|P31937|3HIDH_HUMAN	3-hydroxyisobutyrate dehydrogenase, mitochondrial	HUMAN	26	1.959	0.117	1.459	1.343	7.798	1.854	0.166	1.445	1.282	8.091	1.117	0.862	1.259	0.887	3.664	2.148	0.055	1.486	1.445	12.246	1.77	0.339	1.432	1.236	7.943	1.629	0.254	1.393	1.169	7.943	2.399	0.022	1.5	1.6	13.305
267	22.44	22.88	34.67	sp|P29401|TKT_HUMAN	Transketolase	HUMAN	22	3.048	0.367	2.399	1.271	4.786	4.365	0.074	2.911	1.5	6.982	5.105	0.049	2.831	1.803	7.87	3.499	0.655	2.63	1.33	5.916	3.436	0.2	2.535	1.355	5.754	5.861	0.016	3.311	1.77	10.765	3.192	0.15	2.228	1.432	6.081
268	22.44	22.48	42.22	sp|P32929|CGL_HUMAN	Cystathionine gamma-lyase	HUMAN	19	1.076	0.947	1.355	0.794	1.57	0.637	0.144	1.419	0.391	0.904	0.265	0.008	1.941	0.023	0.515	0.964	0.625	1.393	0.698	1.343	0.667	0.112	1.343	0.441	0.895	0.501	0.039	1.57	0.215	0.787	0.637	0.151	1.472	0.36	0.938
269	22.35	23.15	13.49	sp|Q00341|VIGLN_HUMAN	Vigilin	HUMAN	15	0.832	0.396	1.406	0.581	1.169	0.904	0.703	1.459	0.619	1.318	0.809	0.323	1.514	0.535	1.225	0.895	0.737	1.472	0.608	1.318	0.973	0.804	1.486	0.661	1.445	0.847	0.34	1.432	0.586	1.213	1.009	0.634	1.406	0.718	1.459
270	22.33	22.7	26.55	sp|P28331|NDUS1_HUMAN	NADH-ubiquinone oxidoreductase 75 kDa subunit, mitochondrial	HUMAN	15	2.679	0.274	1.837	1.459	6.607	2.78	0.263	1.837	1.514	7.516	1.803	0.821	1.614	1.117	3.499	2.249	0.376	1.754	1.282	4.92	2.512	0.643	1.837	1.368	5.395	1.941	0.812	1.644	1.18	4.406	1.738	0.563	1.432	1.213	2.884
271	22.27	22.55	34.28	sp|Q9HCC0|MCCB_HUMAN	Methylcrotonoyl-CoA carboxylase beta chain, mitochondrial	HUMAN	15	2.014	0.344	1.803	1.117	3.698	1.923	0.339	1.803	1.067	3.837	0.887	0.755	1.343	0.649	1.191	1.076	0.328	1.406	0.766	1.585	1.82	0.26	1.738	1.047	3.532	1.614	0.256	1.706	0.946	2.884	1.086	0.333	1.432	0.759	1.486
272	22.06	22.32	47.26	sp|P28845|DHI1_HUMAN	Corticosteroid 11-beta-dehydrogenase isozyme 1	HUMAN	19	2.168	0.284	1.754	1.236	3.048	1.318	0.651	1.38	0.955	1.69	0.515	0.19	1.614	0.299	0.832	2.109	0.225	1.706	1.236	3.02	2.27	0.462	1.803	1.259	3.373	1.406	0.914	1.528	0.92	1.871	1.69	0.203	1.486	1.138	2.208
273	22.01	22.31	19.21	sp|O60716|CTND1_HUMAN	Catenin delta-1	HUMAN	16	1.614	0.997	1.542	1.047	2.128	2.07	0.421	1.675	1.236	2.831	1.888	0.68	1.556	1.213	2.535	1.6	0.923	1.5	1.067	2.148	1.941	0.691	1.629	1.191	2.655	2.089	0.622	1.644	1.271	2.78	1.837	0.184	1.459	1.259	2.377
274	21.99	22.12	41.67	sp|Q03154|ACY1_HUMAN	Aminoacylase-1	HUMAN	23	1.941	0.41	1.585	1.225	2.679	1.706	0.589	1.5	1.138	2.188	1.959	0.493	1.585	1.236	2.704	1.614	0.652	1.5	1.076	2.07	1.675	0.541	1.5	1.117	2.208	1.33	0.637	1.343	0.991	1.629	0.637	0.773	1.406	0.461	0.895
275	21.92	22.35	27.1	sp|P51649|SSDH_HUMAN	Succinate-semialdehyde dehydrogenase, mitochondrial	HUMAN	14	0.929	0.793	1.343	0.698	1.247	0.832	0.544	1.33	0.619	1.107	0.649	0.158	1.38	0.47	0.895	0.855	0.677	1.343	0.637	1.148	0.752	0.22	1.33	0.565	1	0.637	0.091	1.306	0.47	0.832	1.096	0.527	1.294	0.847	1.472
276	21.88	22.22	31.26	sp|P40227|TCPZ_HUMAN	T-complex protein 1 subunit zeta	HUMAN	15	6.368	0.12	1.57	4.055	9.29	5.754	0.157	1.528	3.767	8.395	7.447	0.051	1.445	5.152	10.186	6.982	0.156	1.556	4.487	10.864	5.445	0.155	1.406	3.873	7.516	5.861	0.166	1.5	3.908	8.551	0.92	0.848	1.445	0.56	1.33
277	21.82	21.99	38.24	sp|P49257|LMAN1_HUMAN	Protein ERGIC-53	HUMAN	20	0.991	0.797	1.459	0.679	1.445	0.92	0.516	1.585	0.565	1.459	0.592	0.4	1.38	0.36	0.817	1.019	0.937	1.5	0.679	1.528	0.879	0.654	1.259	0.685	1.107	0.787	0.564	1.355	0.555	1.067	1.038	0.923	1.247	0.832	1.306
278	21.73	21.87	32.62	sp|P26440|IVD_HUMAN	Isovaleryl-CoA dehydrogenase, mitochondrial	HUMAN	21	5.152	0.931	1.82	2.831	7.798	4.487	0.926	1.941	2.312	6.918	1.923	0.36	1.675	1.148	2.911	5.546	0.64	1.923	2.884	8.395	5.395	0.885	1.888	2.858	8.166	4.571	0.999	1.803	2.535	6.918	6.607	0.459	1.905	3.467	10
279	21.59	21.76	31.78	sp|Q9Y6N5|SQRD_HUMAN	Sulfide:quinone oxidoreductase, mitochondrial	HUMAN	14	1.614	0.133	1.445	1.117	3.532	1.837	0.062	1.459	1.259	4.169	1.629	0.124	1.445	1.127	3.281	0.809	0.546	1.343	0.597	1.086	0.809	0.366	1.38	0.597	1.117	0.982	0.868	1.472	0.731	1.445	0.281	0.155	2.032	0.147	0.57
280	21.58	21.58	44.86	sp|Q86YB7|ECHD2_HUMAN	Enoyl-CoA hydratase domain-containing protein 2, mitochondrial	HUMAN	20	0.449	0.029	1.738	0.182	0.78	0.302	0.001	2.07	0.107	0.625	0.225	0.001	2.559	0.027	0.575	0.515	0.027	1.432	0.265	0.738	0.453	0.006	1.432	0.205	0.649	0.36	0.005	1.644	0.07	0.592	0.832	0.062	1.432	0.525	1.191
281	21.53	22.39	12.91	sp|P53621|COPA_HUMAN	Coatomer subunit alpha	HUMAN	11	5.105	0.008	2.63	1.941	14.859	6.546	0.001	2.858	2.291	21.878	3.908	0.013	2.489	1.57	13.062	5.297	0.002	2.679	1.977	14.588	5.445	0.006	2.754	1.977	18.707	5.012	0.003	2.679	1.871	17.378	3.908	0.006	2.355	1.66	10.965
282	21.49	21.58	36.2	sp|P22695|QCR2_HUMAN	Cytochrome b-c1 complex subunit 2, mitochondrial	HUMAN	30	0.787	0.372	1.306	0.592	1.028	0.692	0.268	1.33	0.488	0.92	0.685	0.2	1.213	0.53	0.832	0.718	0.324	1.282	0.535	0.92	0.787	0.32	1.294	0.586	1.019	0.649	0.223	1.259	0.466	0.817	0.655	0.378	1.419	0.425	0.929
283	21.38	22.33	13.7	sp|Q08211|DHX9_HUMAN	ATP-dependent RNA helicase A	HUMAN	16	1.009	0.627	1.18	0.855	1.191	1.047	0.446	1.191	0.879	1.247	1.028	0.569	1.247	0.824	1.282	0.991	0.988	1.148	0.863	1.138	0.955	0.776	1.213	0.787	1.159	1.019	0.461	1.18	0.863	1.202	0.955	0.989	1.191	0.802	1.138
284	21.3	23.9	37.79	sp|Q99623|PHB2_HUMAN	Prohibitin-2	HUMAN	22	2.128	0.274	1.786	1.191	4.018	1.614	0.427	1.528	1.057	2.606	1.556	0.558	1.514	1.028	2.399	2.489	0.208	1.905	1.306	4.742	2.399	0.298	1.854	1.294	4.406	2.466	0.281	1.871	1.318	4.92	1.786	0.413	1.542	1.159	3.133
285	21.2	27.77	44.02	sp|P28332|ADH6_HUMAN	Alcohol dehydrogenase 6	HUMAN	38	1.236	0.246	1.236	1	1.614	0.832	0.899	1.213	0.685	1.009	0.203	0.029	2.399	0.084	0.488	1.213	0.555	1.236	0.982	1.6	0.667	0.523	1.247	0.545	0.832	0.56	0.152	1.294	0.36	0.724	1.057	0.393	1.202	0.879	1.318
286	21.19	21.79	22.12	sp|P05165|PCCA_HUMAN	Propionyl-CoA carboxylase alpha chain, mitochondrial	HUMAN	12	0.817	0.124	1.294	0.597	1.057	0.679	0.026	1.33	0.445	0.904	0.794	0.086	1.306	0.597	1.038	1.271	0.63	1.318	0.964	1.854	1.213	0.868	1.306	0.929	1.754	1.343	0.604	1.318	1.019	2.032	1.486	0.491	1.33	1.117	2.377
287	21.13	21.21	74.45	sp|P52758|UK114_HUMAN	Ribonuclease UK114	HUMAN	45	2.559	0.162	1.837	1.393	4.018	2.014	0.495	1.706	1.18	2.938	0.692	0.287	1.432	0.449	0.991	3.105	0.137	2.032	1.528	5.248	1.888	0.696	1.629	1.159	2.754	1.445	0.966	1.445	1	1.888	1.019	0.87	1.213	0.839	1.236
288	21.08	21.4	25.04	sp|P54840|GYS2_HUMAN	Glycogen [starch] synthase, liver	HUMAN	13	1.202	0.528	1.393	0.863	1.786	1.213	0.349	1.355	0.895	1.888	0.855	0.654	1.393	0.614	1.191	1.117	0.259	1.355	0.824	1.57	1.047	0.752	1.393	0.752	1.528	0.92	0.898	1.432	0.661	1.318	0.603	0.463	1.556	0.308	0.938
289	21.02	21.09	19.65	sp|P43155|CACP_HUMAN	Carnitine O-acetyltransferase	HUMAN	10	0.991	0.645	1.419	0.711	1.406	0.929	0.414	1.393	0.667	1.294	0.698	0.158	1.406	0.488	0.982	1.213	0.932	1.419	0.855	1.77	1.127	0.619	1.38	0.817	1.614	1.138	0.952	1.38	0.824	1.644	1.6	0.161	1.368	1.169	2.421
290	20.96	21.01	66.45	sp|P10620|MGST1_HUMAN	Microsomal glutathione S-transferase 1	HUMAN	36	5.297	0.067	2.109	2.512	10.186	5.395	0.063	2.109	2.559	11.066	6.368	0.046	2.148	2.965	13.677	3.404	0.151	1.837	1.854	6.081	4.169	0.097	2.089	1.995	6.855	5.012	0.058	1.941	2.582	9.29	1.542	0.768	1.5	1.028	2.312
291	20.9	21.07	28.15	sp|P26641|EF1G_HUMAN	Elongation factor 1-gamma	HUMAN	15	3.436	0.404	2.208	1.556	4.446	3.436	0.687	2.032	1.69	4.529	3.873	0.372	2.168	1.786	5.012	2.249	0.854	1.69	1.33	2.911	2.333	0.694	1.786	1.306	3.02	1.393	0.807	1.432	0.973	1.754	1.019	0.302	1.542	0.661	1.406
292	20.81	21.11	25.63	sp|A1L0T0|ILVBL_HUMAN	Acetolactate synthase-like protein	HUMAN	12	1.038	0.485	1.419	0.731	1.472	1.028	0.466	1.486	0.692	1.542	0.912	0.682	1.514	0.603	1.38	0.973	0.664	1.514	0.643	1.472	0.982	0.591	1.38	0.711	1.355	1.047	0.496	1.432	0.731	1.5	0.929	0.797	1.294	0.718	1.202
293	20.79	22.79	25.5	sp|P49368|TCPG_HUMAN	T-complex protein 1 subunit gamma	HUMAN	11	1.486	0.677	1.6	0.929	2.089	2.884	0.159	2.208	1.306	5.495	3.373	0.334	2.27	1.486	5.395	2.377	0.903	2.148	1.107	3.767	2.377	0.597	1.905	1.247	3.873	3.436	0.172	2.377	1.445	6.252	1.169	0.563	1.406	0.832	1.556
294	20.76	20.83	51.21	sp|P00491|PNPH_HUMAN	Purine nucleoside phosphorylase	HUMAN	16	1.486	0.94	1.786	0.832	3.597	1.472	0.86	1.786	0.824	3.733	1.009	0.695	1.722	0.586	1.995	1.294	0.978	1.77	0.731	3.192	1.202	0.924	1.738	0.692	2.559	1.028	0.721	1.738	0.592	2.168	0.261	0.083	2.754	0.053	0.718
295	20.75	27.55	28.87	sp|P54855|UDB15_HUMAN	UDP-glucuronosyltransferase 2B15	HUMAN	18	0.31	0.455	2.208	0.141	0.685	0.34	0.377	2.228	0.154	0.759	1.107	0.67	2.188	0.506	2.421	0.711	0.806	2.188	0.325	1.556	0.022	0.069	2.399	0.01	0.052	0.299	0.38	2.188	0.137	0.655	0.01	0.062	1.69	0.01	0.018
296	20.73	20.84	15.35	sp|Q02218|ODO1_HUMAN	2-oxoglutarate dehydrogenase, mitochondrial	HUMAN	12	1.459	0.416	1.542	0.946	2.992	1.236	0.73	1.486	0.832	2.128	0.824	0.342	1.393	0.555	1.148	1.406	0.484	1.514	0.929	3.133	1.086	0.871	1.432	0.759	1.6	1.432	0.57	1.528	0.938	3.105	1.271	0.607	1.472	0.863	2.489
297	20.61	20.73	31.02	sp|Q02928|CP4AB_HUMAN	Cytochrome P450 4A11	HUMAN	18	1.282	0.297	1.406	0.912	1.905	0.738	0.595	1.393	0.54	1.028	0.191	0.022	2.333	0.094	0.445	1.057	0.728	1.406	0.752	1.66	0.497	0.445	1.5	0.328	0.745	0.291	0.081	1.923	0.117	0.56	0.794	0.219	1.393	0.575	1.107
298	20.6	21.15	7.32	sp|Q04637|IF4G1_HUMAN	Eukaryotic translation initiation factor 4 gamma 1	HUMAN	11	0.787	0.965	1.406	0.425	1.107	1.614	0.228	1.542	1.047	3.631	1.406	0.341	1.472	0.955	3.221	0.655	0.534	1.57	0.417	1.028	1.514	0.309	1.556	0.973	3.133	1.294	0.25	1.486	0.871	2.606	1.009	0.97	1.57	0.643	1.514
299	20.58	21.8	16.44	sp|P53396|ACLY_HUMAN	ATP-citrate synthase	HUMAN	12	1.786	0.299	1.854	0.964	3.404	2.109	0.192	1.977	1.067	4.487	3.733	0.058	2.208	1.69	9.817	2.312	0.139	2.032	1.138	5.248	2.27	0.148	2.051	1.107	4.875	3.565	0.101	2.208	1.614	10.093	2.27	0.134	2.032	1.117	4.966
300	20.56	20.72	20.75	sp|P35221|CTNA1_HUMAN	Catenin alpha-1	HUMAN	12	0.964	0.54	1.837	0.441	1.77	1.086	0.763	2.07	0.525	2.014	2.032	0.701	2.109	0.964	3.733	0.855	0.496	1.854	0.437	1.585	1.33	0.75	1.923	0.692	2.466	1.923	0.785	2.089	0.92	3.499	1.82	0.863	2.168	0.839	3.467
301	20.48	20.7	19.08	sp|Q15436|SC23A_HUMAN	Protein transport protein Sec23A	HUMAN	12	0.322	0.06	2.355	0.089	0.759	0.445	0.089	1.786	0.139	0.794	0.592	0.207	1.57	0.299	0.929	0.592	0.24	1.585	0.261	0.938	0.34	0.297	2.443	0.081	0.832	0.421	0.119	1.888	0.16	0.794	0.56	0.204	1.66	0.211	0.929
302	20.48	20.48	43.81	sp|O95154|ARK73_HUMAN	Aflatoxin B1 aldehyde reductase member 3	HUMAN	19	1.117	0.994	1.445	0.773	1.722	1.169	0.497	1.472	0.794	1.77	0.679	0.138	1.542	0.203	1.047	1.585	0.842	1.542	1.028	2.884	1.644	0.881	1.6	1.028	2.831	1.202	0.6	1.472	0.817	1.803	0.661	0.263	1.585	0.294	1.047
303	20.47	21.11	9.92	sp|P07814|SYEP_HUMAN	Bifunctional glutamate/proline--tRNA ligase	HUMAN	10	1.213	0.382	1.6	0.759	3.436	1.6	0.134	1.614	0.991	6.792	1.282	0.446	1.614	0.794	2.884	1.69	0.154	1.69	1	7.047	2.089	0.034	1.82	1.148	8.395	1.69	0.085	1.786	0.946	5.649	1.854	0.139	1.754	1.057	5.395
304	20.45	20.69	16.65	sp|Q96HY7|DHTK1_HUMAN	Probable 2-oxoglutarate dehydrogenase E1 component DHKTD1, mitochondrial	HUMAN	13	1.086	0.542	1.459	0.745	1.644	1.028	0.903	1.459	0.705	1.556	0.631	0.35	1.445	0.429	0.912	0.879	0.999	1.432	0.614	1.259	0.895	0.407	1.472	0.625	1.318	0.625	0.331	1.445	0.406	0.904	1.047	0.722	1.445	0.724	1.528
305	20.44	20.78	34.95	sp|Q96I99|SUCB2_HUMAN	Succinyl-CoA ligase [GDP-forming] subunit beta, mitochondrial	HUMAN	19	0.711	0.447	1.343	0.466	0.955	0.555	0.427	1.445	0.316	0.802	0.334	0.144	1.803	0.143	0.603	0.817	0.669	1.306	0.619	1.067	0.603	0.328	1.355	0.38	0.817	0.545	0.194	1.432	0.256	0.78	0.515	0.091	1.472	0.268	0.759
306	20.4	20.66	53.98	sp|Q9Y2Q3|GSTK1_HUMAN	Glutathione S-transferase kappa 1	HUMAN	22	1.318	0.918	1.738	0.759	3.981	1.585	0.868	1.514	1.047	8.166	1.445	0.562	1.738	0.832	4.093	1.888	0.815	1.837	1.028	7.87	1.803	0.784	1.738	1.038	8.091	2.109	0.654	1.803	1.169	9.376	2.377	0.478	1.675	1.419	11.482
307	20.36	20.55	39.87	sp|P00387|NB5R3_HUMAN	NADH-cytochrome b5 reductase 3	HUMAN	19	0.938	0.911	1.38	0.685	1.294	0.887	0.774	1.355	0.643	1.202	0.895	0.668	1.355	0.655	1.213	0.991	0.964	1.38	0.745	1.368	0.904	0.972	1.318	0.685	1.191	1.009	0.796	1.318	0.766	1.368	1.393	0.678	1.271	1.096	1.995
308	20.08	20.36	15.19	sp|P49588|SYAC_HUMAN	Alanine--tRNA ligase, cytoplasmic	HUMAN	11	0.718	0.269	1.459	0.406	1.047	0.794	0.218	1.5	0.515	1.191	0.895	0.722	1.472	0.597	1.318	0.847	0.727	1.406	0.586	1.191	0.955	0.922	1.445	0.661	1.38	1.127	0.512	1.393	0.809	1.69	1.127	0.366	1.306	0.863	1.57
309	20.05	20.15	40.38	sp|Q96NU7|HUTI_HUMAN	Probable imidazolonepropionase	HUMAN	15	1.33	0.974	1.706	0.78	2.249	1.282	0.879	1.706	0.752	2.188	0.474	0.149	1.837	0.136	0.871	1.148	0.669	1.69	0.679	1.941	0.773	0.568	1.69	0.337	1.306	0.964	0.578	1.66	0.581	1.6	0.501	0.165	1.738	0.154	0.871
310	20.02	20.23	28.44	sp|Q02318|CP27A_HUMAN	Sterol 26-hydroxylase, mitochondrial	HUMAN	15	0.887	0.943	1.459	0.625	1.294	0.698	0.504	1.406	0.501	0.982	0.52	0.393	1.432	0.31	0.745	0.787	0.822	1.432	0.565	1.127	0.614	0.34	1.393	0.429	0.855	0.525	0.186	1.419	0.322	0.745	0.57	0.803	1.445	0.398	0.824
311	19.98	20.26	45.09	sp|P51857|AK1D1_HUMAN	3-oxo-5-beta-steroid 4-dehydrogenase	HUMAN	19	1.028	0.529	1.271	0.809	1.33	0.824	0.573	1.259	0.655	1.038	0.461	0.051	1.472	0.156	0.679	1.191	0.178	1.306	0.912	1.629	0.982	0.717	1.294	0.773	1.271	0.673	0.239	1.271	0.501	0.855	1.067	0.685	1.271	0.839	1.459
312	19.85	19.94	44.2	sp|Q9Y2S2|CRYL1_HUMAN	Lambda-crystallin homolog	HUMAN	18	4.325	0.095	2.704	1.6	7.798	3.404	0.807	2.421	1.406	5.105	3.631	0.11	2.679	1.355	6.607	4.406	0.092	2.606	1.69	7.178	4.875	0.093	2.831	1.722	8.71	4.875	0.093	2.858	1.706	9.638	2.679	0.264	2.07	1.294	4.487
313	19.81	28.61	56.47	sp|O75452|RDH16_HUMAN	Retinol dehydrogenase 16	HUMAN	29	2.333	0.189	1.542	1.514	3.251	1.445	0.548	1.355	1.067	1.871	0.265	0.125	1.803	0.126	0.479	1.306	0.581	1.33	0.982	1.69	0.766	0.897	1.33	0.56	1.019	0.268	0.155	1.614	0.105	0.433	1.191	0.994	1.38	0.863	1.629
314	19.72	19.99	20.39	sp|O60506|HNRPQ_HUMAN	Heterogeneous nuclear ribonucleoprotein Q	HUMAN	17	2.78	0.819	2.208	1.259	6.855	2.884	0.511	2.249	1.282	7.727	3.221	0.488	2.228	1.445	7.727	2.014	0.904	2.109	0.955	4.92	3.281	0.51	2.27	1.445	8.166	2.63	0.748	2.249	1.169	7.798	2.128	0.29	1.871	1.138	5.2
315	19.68	19.93	28.88	sp|P09622|DLDH_HUMAN	Dihydrolipoyl dehydrogenase, mitochondrial	HUMAN	13	0.92	0.731	1.368	0.649	1.259	0.912	0.49	1.33	0.673	1.213	0.565	0.203	1.445	0.146	0.817	0.787	0.295	1.343	0.55	1.057	0.731	0.144	1.202	0.445	0.879	0.667	0.176	1.432	0.38	0.955	1.294	0.535	1.355	0.955	1.871
316	19.58	19.87	24.16	sp|P23786|CPT2_HUMAN	Carnitine O-palmitoyltransferase 2, mitochondrial	HUMAN	16	1.138	0.619	1.459	0.78	1.722	0.92	0.86	1.459	0.661	1.343	0.525	0.175	1.445	0.185	0.759	1.148	0.297	1.459	0.787	1.754	0.855	0.504	1.393	0.586	1.191	0.982	0.345	1.5	0.698	1.472	1.57	0.254	1.542	1.019	2.78
317	19.54	19.6	31.58	sp|P22760|AAAD_HUMAN	Arylacetamide deacetylase	HUMAN	16	1.5	0.563	1.306	1.148	1.923	0.982	0.934	1.259	0.745	1.236	0.787	0.596	1.306	0.47	1.028	0.773	0.655	1.282	0.479	0.991	0.57	0.324	1.393	0.227	0.794	0.347	0.158	1.888	0.117	0.655	0.437	0.508	1.66	0.254	0.724
318	19.47	19.74	37.64	sp|Q15365|PCBP1_HUMAN	Poly(rC)-binding protein 1	HUMAN	18	2.312	0.44	2.655	0.871	8.166	1.459	0.845	1.871	0.78	2.831	2.355	0.509	2.582	0.912	7.244	1.722	0.764	2.333	0.738	4.656	2.249	0.379	2.512	0.895	9.55	2.443	0.435	2.63	0.929	8.79	0.581	0.346	2.014	0.231	1.169
319	19.38	19.56	13.86	sp|P15144|AMPN_HUMAN	Aminopeptidase N	HUMAN	11	1.009	0.964	1.406	0.718	1.528	1.66	0.209	1.514	1.096	3.436	1.6	0.312	1.6	1	2.965	1.117	0.87	1.472	0.759	1.82	1.629	0.187	1.542	1.057	3.281	1.941	0.114	1.556	1.247	4.207	1.977	0.068	1.472	1.343	4.406
320	19.36	19.45	47.45	sp|Q96GK7|FAH2A_HUMAN	Fumarylacetoacetate hydrolase domain-containing protein 2A	HUMAN	15	1.445	0.637	1.675	0.863	2.512	1.038	0.694	1.528	0.679	1.644	1.009	0.799	1.585	0.637	1.77	1.754	0.444	1.69	1.038	2.965	1.368	0.516	1.629	0.839	2.208	1.406	0.481	1.614	0.871	2.27	0.337	0.735	1.905	0.221	0.643
321	19.35	19.6	16.13	sp|Q14764|MVP_HUMAN	Major vault protein	HUMAN	11	1.629	0.254	1.393	1.169	3.373	3.908	0.004	1.542	2.535	8.472	5.546	0.016	1.77	3.133	12.474	1.754	0.05	1.419	1.236	2.78	3.631	0.004	1.57	2.312	6.081	6.368	0	1.738	3.664	12.589	1.432	0.177	1.393	1.028	2.168
322	19.35	19.49	44.08	sp|P63104|1433Z_HUMAN	14-3-3 protein zeta/delta	HUMAN	22	1.923	0.726	1.82	1.057	3.192	3.133	0.568	2.291	1.368	5.649	5.495	0.077	2.466	2.228	10.375	2.355	0.922	2.109	1.117	4.446	3.162	0.521	2.249	1.406	6.026	4.487	0.111	2.399	1.871	8.954	2.911	0.339	2.168	1.343	5.152
323	19.11	19.11	30.34	sp|P56470|LEG4_HUMAN	Galectin-4	HUMAN	30	2.109	0.538	1.343	1.57	3.162	2.754	0.14	1.38	1.995	4.699	5.012	0.091	1.406	3.565	8.71	0.586	0.274	1.368	0.275	0.802	0.92	0.285	1.247	0.745	1.148	2.399	0.716	1.33	1.803	3.802	0.108	0.039	1.57	0.082	0.169
324	19.06	19.25	16.67	sp|P48449|ERG7_HUMAN	Lanosterol synthase	HUMAN	12	1.528	0.598	1.556	0.982	3.565	1.33	0.952	1.514	0.879	2.704	1.528	0.551	1.57	0.973	3.837	1.18	0.996	1.472	0.802	2.032	1.282	0.976	1.514	0.847	2.938	1.393	0.623	1.528	0.912	3.251	1.419	0.358	1.472	0.964	4.613
325	19.05	19.05	47.35	sp|O75489|NDUS3_HUMAN	NADH dehydrogenase [ubiquinone] iron-sulfur protein 3, mitochondrial	HUMAN	9	1.528	0.889	1.542	0.991	2.188	1.294	0.951	1.514	0.855	1.888	0.667	0.093	1.38	0.384	0.92	1.5	0.895	1.585	0.946	2.27	1.282	0.557	1.419	0.904	1.803	0.863	0.338	1.355	0.581	1.169	0.738	0.536	1.393	0.417	1.028
326	19.03	19.78	26.41	sp|P09493|TPM1_HUMAN	Tropomyosin alpha-1 chain	HUMAN	12	0.731	0.982	1.445	0.515	1.057	2.466	0.064	1.706	1.445	4.742	5.395	0.003	1.941	2.78	10.965	0.189	0.145	3.281	0.069	0.619	1.33	0.321	1.5	0.887	2.014	2.63	0.043	1.706	1.542	5.105	1.38	0.328	1.472	0.938	2.355
327	19.03	19.65	11.63	sp|P26640|SYVC_HUMAN	Valine--tRNA ligase	HUMAN	12	2.858	0.343	2.07	1.38	5.395	2.07	0.619	1.77	1.169	4.093	4.613	0.089	2.377	1.941	11.912	1.355	0.974	1.675	0.809	2.249	3.767	0.233	2.249	1.675	8.71	4.207	0.063	2.27	1.854	12.589	1.66	0.917	1.738	0.955	2.965
328	19.03	19.06	43.94	sp|P32119|PRDX2_HUMAN	Peroxiredoxin-2	HUMAN	15	1.995	0.812	1.905	1.047	3.133	1.706	0.805	1.722	0.991	2.377	1.542	0.963	1.66	0.929	2.291	1.905	0.918	1.837	1.038	2.78	1.905	0.608	1.77	1.076	2.884	1.722	0.634	1.675	1.028	3.342	1.159	0.251	1.486	0.78	1.706
329	18.99	19.78	17.58	sp|Q00839|HNRPU_HUMAN	Heterogeneous nuclear ribonucleoprotein U	HUMAN	11	1.57	0.524	1.69	0.929	4.13	1.614	0.697	1.675	0.964	3.698	1.614	0.576	1.69	0.955	4.093	1.585	0.621	1.69	0.938	3.837	1.585	0.919	1.644	0.964	3.076	1.556	0.846	1.675	0.929	3.436	0.56	0.335	1.722	0.268	0.964
330	18.99	19.2	26.32	sp|P35520|CBS_HUMAN	Cystathionine beta-synthase	HUMAN	13	0.847	0.594	1.33	0.603	1.127	0.745	0.204	1.355	0.457	1.009	0.78	0.443	1.368	0.53	1.067	0.673	0.16	1.343	0.425	0.904	0.809	0.587	1.318	0.565	1.067	0.685	0.205	1.282	0.449	0.879	0.955	0.754	1.294	0.718	1.236
331	18.97	32.24	36.17	sp|P06133|UD2B4_HUMAN	UDP-glucuronosyltransferase 2B4	HUMAN	40	0.847	0.564	1.459	0.581	1.236	0.679	0.495	1.472	0.449	1	0.398	0.104	1.754	0.142	0.698	0.625	0.274	1.419	0.409	0.887	0.511	0.138	1.514	0.233	0.773	0.597	0.408	1.542	0.363	0.92	0.353	0.051	1.959	0.11	0.692
332	18.97	21.45	27.53	sp|P49189|AL9A1_HUMAN	4-trimethylaminobutyraldehyde dehydrogenase	HUMAN	17	2.443	0.341	1.6	1.528	3.802	1.786	0.531	1.556	1.148	2.535	0.871	0.483	1.318	0.643	1.148	2.032	0.419	1.542	1.318	2.911	1.368	0.574	1.393	0.982	1.803	1.585	0.497	1.514	1.047	2.208	0.501	0.795	1.406	0.373	0.705
333	18.95	19.08	27.35	sp|O14773|TPP1_HUMAN	Tripeptidyl-peptidase 1	HUMAN	17	1.282	0.353	1.368	0.938	2.148	0.839	0.817	1.306	0.649	1.096	0.413	0.548	1.675	0.238	0.692	0.766	0.975	1.306	0.581	1	0.839	0.905	1.432	0.637	1.202	0.673	0.98	1.343	0.497	0.904	0.453	0.427	1.644	0.223	0.745
334	18.86	18.91	41.88	sp|O75521|ECI2_HUMAN	Enoyl-CoA delta isomerase 2, mitochondrial	HUMAN	17	5.702	0.18	3.076	1.854	10.28	5.012	0.388	2.938	1.706	8.472	2.704	0.949	2.07	1.306	3.733	5.546	0.254	3.048	1.82	9.376	4.656	0.406	2.858	1.629	7.727	4.92	0.439	2.965	1.66	8.395	3.767	0.592	2.27	1.66	5.2
335	18.85	19.15	41.32	sp|P40925|MDHC_HUMAN	Malate dehydrogenase, cytoplasmic	HUMAN	18	0.982	0.356	1.368	0.724	1.343	0.353	0.904	2.208	0.196	0.78	0.483	0.772	1.888	0.219	0.912	1.107	0.479	1.355	0.817	1.514	0.649	0.653	1.528	0.457	0.991	0.637	0.69	1.542	0.387	0.982	0.625	0.822	1.419	0.461	0.887
336	18.84	19.02	29.03	sp|Q16719|KYNU_HUMAN	Kynureninase	HUMAN	14	1.614	0.656	1.556	1.038	2.489	2.421	0.585	1.837	1.318	6.138	2.582	0.445	1.854	1.393	6.546	2.089	0.694	1.754	1.191	4.285	2.679	0.764	1.888	1.419	6.982	2.911	0.065	1.905	1.528	7.943	1.614	0.956	1.585	1.019	2.729
337	18.82	19.38	18.83	sp|Q13200|PSMD2_HUMAN	26S proteasome non-ATPase regulatory subunit 2	HUMAN	10	2.679	0.372	2.443	1.096	6.668	3.076	0.241	2.421	1.271	8.017	1.854	0.563	2.07	0.895	3.733	2.312	0.518	2.27	1.019	4.875	1.445	0.696	1.871	0.773	2.754	2.421	0.413	2.421	1	6.918	1.294	0.922	1.905	0.679	2.582
338	18.79	18.85	77.07	sp|P04792|HSPB1_HUMAN	Heat shock protein beta-1	HUMAN	26	1.127	0.55	1.259	0.895	1.486	2.168	0.148	1.445	1.5	3.802	3.342	0.025	1.556	2.148	7.112	0.855	0.205	1.213	0.643	1.038	1.754	0.734	1.406	1.247	2.78	3.532	0.013	1.57	2.249	7.943	0.308	0.179	2.014	0.126	0.619
339	18.7	18.81	16.39	sp|P10253|LYAG_HUMAN	Lysosomal alpha-glucosidase	HUMAN	12	1.236	0.586	1.722	0.718	2.168	0.973	0.872	1.754	0.56	1.706	0.718	0.226	1.786	0.402	1.282	0.673	0.294	1.738	0.38	1.169	0.912	0.589	1.786	0.511	1.629	0.794	0.29	1.738	0.457	1.38	0.887	0.943	1.738	0.501	1.542
340	18.68	27.95	31.12	sp|P21397|AOFA_HUMAN	Amine oxidase [flavin-containing] A	HUMAN	28	0.946	0.713	1.236	0.745	1.169	0.92	0.933	1.236	0.731	1.138	0.692	0.075	1.259	0.483	0.871	0.631	0.022	1.282	0.384	0.809	0.759	0.234	1.236	0.586	0.938	0.608	0.051	1.306	0.398	0.794	0.278	0.215	2.27	0.097	0.631
341	18.66	18.81	31.56	sp|P07858|CATB_HUMAN	Cathepsin B	HUMAN	18	1.236	0.695	1.432	0.863	1.754	0.895	0.861	1.33	0.673	1.191	1.368	0.399	1.5	0.912	2.089	0.752	0.647	1.393	0.545	1.047	0.535	0.898	1.528	0.394	0.817	1.82	0.258	1.6	1.138	3.048	0.377	0.806	1.905	0.251	0.718
342	18.66	18.71	45.27	sp|P23396|RS3_HUMAN	40S ribosomal protein S3	HUMAN	13	1.837	0.939	1.77	1.038	3.076	2.168	0.625	1.959	1.107	3.565	2.168	0.576	1.905	1.138	3.373	1.754	0.823	1.786	0.982	2.679	2.128	0.622	1.959	1.086	3.597	1.355	0.995	1.614	0.839	2.089	1.5	0.674	1.706	0.879	2.535
343	18.52	18.75	4.05	sp|P78527|PRKDC_HUMAN	DNA-dependent protein kinase catalytic subunit	HUMAN	13	1.69	0.104	1.675	1.009	3.631	1.66	0.29	1.629	1.019	5.445	2.333	0.037	1.803	1.294	8.472	1.629	0.18	1.644	0.991	5.395	2.312	0.009	1.69	1.368	9.29	2.228	0.02	1.803	1.236	8.472	0.766	0.752	2.312	0.466	1.77
344	18.5	19.81	18.79	sp|Q05682|CALD1_HUMAN	Caldesmon	HUMAN	13	0.373	0.146	1.923	0.185	0.718	1.067	0.714	1.38	0.773	1.542	3.048	0.007	1.556	1.959	7.656	1.019	0.654	1.393	0.731	1.786	1.259	0.59	1.419	0.887	2.228	2.312	0.144	1.556	1.486	5.2	0.31	0.316	2.07	0.169	0.643
345	18.44	18.56	35.24	sp|O76054|S14L2_HUMAN	SEC14-like protein 2	HUMAN	12	3.281	0.056	1.82	1.803	5.297	2.148	0.511	1.585	1.355	2.911	0.904	0.304	1.33	0.667	1.202	2.938	0.076	1.738	1.69	4.487	2.109	0.549	1.6	1.318	3.192	2.421	0.389	1.722	1.406	3.532	1.138	0.666	1.355	0.839	1.514
346	18.4	19.53	10.93	sp|Q14152|EIF3A_HUMAN	Eukaryotic translation initiation factor 3 subunit A	HUMAN	12	1.5	0.944	1.585	0.946	2.992	1.738	0.566	1.614	1.076	4.018	1.542	0.915	1.556	0.991	3.281	1.282	0.547	1.57	0.817	2.679	0.912	0.356	1.514	0.614	1.38	1.225	0.647	1.542	0.794	2.805	0.413	0.144	1.614	0.247	0.667
347	18.39	18.48	25.26	sp|P52209|6PGD_HUMAN	6-phosphogluconate dehydrogenase, decarboxylating	HUMAN	17	1.528	0.98	1.5	1.019	6.252	1.33	0.791	1.419	0.938	5.297	2.312	0.302	1.6	1.445	9.908	2.089	0.354	1.57	1.33	8.71	1.82	0.288	1.5	1.213	7.727	1.393	0.754	1.445	0.964	3.192	1.009	0.845	1.406	0.718	2.188
348	18.38	19.26	7.21	sp|P15924|DESP_HUMAN	Desmoplakin	HUMAN	14	1.282	0.978	1.514	0.847	2.377	1.644	0.42	1.57	1.047	3.698	1.69	0.707	1.528	1.107	3.076	0.685	0.542	1.472	0.461	1.009	1.368	0.929	1.514	0.904	2.466	1.77	0.464	1.6	1.107	3.698	0.413	0.274	2.128	0.201	0.879
349	18.38	18.42	31.37	sp|Q13162|PRDX4_HUMAN	Peroxiredoxin-4	HUMAN	15	0.773	0.335	1.148	0.619	0.887	0.705	0.286	1.271	0.474	0.895	0.474	0.143	1.419	0.127	0.673	0.535	0.111	1.306	0.238	0.698	0.592	0.076	1.282	0.313	0.759	0.413	0.061	1.542	0.146	0.637	0.492	0.088	1.486	0.236	0.731
350	18.32	18.78	27.26	sp|Q99832|TCPH_HUMAN	T-complex protein 1 subunit eta	HUMAN	16	3.105	0.17	2.559	1.213	10.666	3.105	0.22	2.582	1.202	12.246	4.018	0.101	2.679	1.5	12.589	2.754	0.461	2.535	1.086	9.204	3.076	0.368	2.535	1.213	9.29	3.802	0.095	2.704	1.406	14.588	2.128	0.484	2.109	1.009	9.036
351	18.22	20.85	22.27	sp|P51648|AL3A2_HUMAN	Fatty aldehyde dehydrogenase	HUMAN	16	1.368	0.531	1.259	1.086	1.722	1.5	0.502	1.318	1.138	1.995	0.847	0.308	1.318	0.53	1.117	1.047	0.525	1.247	0.839	1.318	0.731	0.116	1.282	0.483	0.938	0.545	0.049	1.355	0.242	0.738	0.223	0.109	1.306	0.175	0.291
352	18.2	18.24	47.13	sp|P35270|SPRE_HUMAN	Sepiapterin reductase	HUMAN	11	0.759	0.247	1.318	0.545	1	0.738	0.268	1.368	0.506	1.009	0.887	0.607	1.306	0.661	1.159	1.076	0.484	1.318	0.817	1.472	0.991	0.984	1.393	0.718	1.38	1.096	0.655	1.318	0.832	1.5	1.019	0.812	1.294	0.787	1.355
353	18.07	18.31	6.5	sp|P02751|FINC_HUMAN	Fibronectin	HUMAN	10	0.394	0.081	1.871	0.061	0.738	1.247	0.513	1.271	0.982	1.786	0.955	0.889	1.69	0.57	1.614	0.711	0.203	1.486	0.37	1.057	0.982	0.949	1.318	0.661	1.294	0.871	0.892	1.66	0.501	1.445	0.773	0.685	1.706	0.347	1.318
354	18.03	18.08	49.34	sp|Q9UIJ7|KAD3_HUMAN	GTP:AMP phosphotransferase, mitochondrial	HUMAN	16	0.839	0.098	1.259	0.667	1.057	0.649	0.002	1.318	0.429	0.855	0.492	0.007	1.542	0.308	0.759	0.711	0.004	1.318	0.52	0.938	0.631	0.003	1.355	0.429	0.855	0.506	0	1.419	0.27	0.718	0.871	0.205	1.282	0.637	1.117
355	17.98	18.06	24.5	sp|P83111|LACTB_HUMAN	Serine beta-lactamase-like protein LACTB, mitochondrial	HUMAN	10	1.202	0.505	1.343	0.895	1.706	1.225	0.454	1.355	0.904	1.738	1.047	0.702	1.33	0.787	1.419	1.225	0.46	1.282	0.955	1.738	1.271	0.439	1.33	0.955	1.82	1.225	0.418	1.306	0.938	1.738	1.225	0.486	1.306	0.938	1.69
356	17.97	18.15	29.74	sp|P07910|HNRPC_HUMAN	Heterogeneous nuclear ribonucleoproteins C1/C2	HUMAN	12	2.535	0.674	2.208	1.148	4.169	2.489	0.701	2.377	1.047	4.093	3.251	0.314	2.512	1.294	5.395	1.6	0.461	1.786	0.895	2.63	2.421	0.322	2.399	1.009	4.018	2.582	0.322	2.466	1.047	4.246	2.377	0.334	2.355	1.009	3.945
357	17.97	18.04	18.88	sp|Q06210|GFPT1_HUMAN	Glutamine--fructose-6-phosphate aminotransferase [isomerizing] 1	HUMAN	9	0.92	0.801	1.393	0.661	1.282	1.028	0.885	1.486	0.692	1.528	1.086	0.387	1.368	0.794	1.542	1.38	0.046	1.306	1.057	1.941	1.247	0.315	1.459	0.855	1.905	1.225	0.143	1.318	0.929	1.722	0.904	0.904	1.432	0.619	1.294
358	17.87	18	26.52	sp|P14314|GLU2B_HUMAN	Glucosidase 2 subunit beta	HUMAN	16	0.773	0.787	1.803	0.347	1.393	0.586	0.018	2.208	0.236	1.294	0.655	0.419	1.923	0.169	1.259	0.637	0.602	1.82	0.331	1.159	0.219	0.853	1.803	0.121	0.394	0.092	0.943	1.786	0.052	0.164	0.294	0.841	1.803	0.163	0.53
359	17.77	17.81	42.74	sp|P78417|GSTO1_HUMAN	Glutathione S-transferase omega-1	HUMAN	16	1.067	0.713	1.6	0.667	1.419	0.425	0.828	2.188	0.219	0.929	1.18	0.703	1.614	0.731	1.542	0.871	0.555	1.472	0.603	1.282	0.964	0.805	1.459	0.698	1.406	1.66	0.417	1.259	1.318	2.07	1.117	0.519	1.406	0.794	1.542
360	17.75	18.09	23.84	sp|P23526|SAHH_HUMAN	Adenosylhomocysteinase	HUMAN	16	1.514	0.726	1.542	0.982	2.938	1.18	0.652	1.459	0.809	2.333	0.766	0.161	1.306	0.581	1	1.486	0.387	1.514	0.982	2.655	1.191	0.9	1.445	0.824	1.905	1.259	0.958	1.486	0.847	2.312	1.644	0.436	1.542	1.067	3.281
361	17.73	17.78	48.46	sp|P00918|CAH2_HUMAN	Carbonic anhydrase 2	HUMAN	25	1.995	0.454	1.5	1.33	3.02	1.406	0.603	1.393	1.009	1.905	0.809	0.918	1.236	0.581	1	1.472	0.484	1.432	1.028	2.07	0.982	0.59	1.282	0.766	1.259	1.148	0.569	1.343	0.855	1.514	0.322	0.559	1.77	0.24	0.57
362	17.69	22.2	30.04	sp|P08670|VIME_HUMAN	Vimentin	HUMAN	14	0.261	0.01	1.803	0.056	0.47	0.219	0.069	1.754	0.058	0.384	0.268	0.027	1.675	0.043	0.449	0.535	0.187	1.259	0.347	0.673	0.437	0.044	1.368	0.203	0.597	0.718	0.863	1.33	0.515	0.955	0.955	0.763	1.393	0.661	1.33
363	17.61	17.61	57.95	sp|P21796|VDAC1_HUMAN	Voltage-dependent anion-selective channel protein 1	HUMAN	20	1.445	0.453	1.5	0.964	2.355	1.445	0.358	1.472	0.982	2.606	1.138	0.819	1.355	0.839	1.803	1	0.944	1.355	0.738	1.528	0.887	0.57	1.432	0.592	1.271	1.33	0.569	1.432	0.929	2.355	0.839	0.931	1.419	0.488	1.191
364	17.49	17.74	63.23	sp|P27144|KAD4_HUMAN	Adenylate kinase isoenzyme 4, mitochondrial	HUMAN	18	0.879	0.453	1.5	0.603	1.318	1.148	0.754	1.542	0.745	1.69	0.637	0.366	1.432	0.331	0.912	1.368	0.882	1.6	0.855	2.032	1	0.477	1.445	0.692	1.459	0.929	0.587	1.5	0.655	1.393	1.57	0.293	1.614	0.973	2.466
365	17.44	17.44	40.58	sp|Q96LJ7|DHRS1_HUMAN	Dehydrogenase/reductase SDR family member 1	HUMAN	13	8.79	0.066	2.399	3.664	12.474	6.081	0.403	2.399	2.535	8.472	3.221	0.76	1.905	1.69	4.831	5.058	0.198	2.128	2.377	7.311	5.012	0.459	2.148	2.333	6.855	5.248	0.981	2.655	1.977	7.87	5.97	0.296	2.443	2.443	9.036
366	17.4	17.45	25.78	sp|P14324|FPPS_HUMAN	Farnesyl pyrophosphate synthase	HUMAN	13	3.251	0.418	1.77	1.837	5.598	2.704	0.843	1.77	1.528	5.152	2.911	0.725	1.754	1.66	5.152	1.977	0.846	1.675	1.18	3.133	1.5	0.66	1.432	1.047	2.109	2.858	0.624	1.786	1.6	5.649	0.879	0.543	1.445	0.643	1.271
367	17.28	17.36	47.97	sp|P21964|COMT_HUMAN	Catechol O-methyltransferase	HUMAN	14	4.285	0.042	2.512	1.706	23.55	4.325	0.093	2.377	1.82	20.324	4.246	0.095	2.377	1.786	18.535	8.63	0.004	2.704	3.192	35.975	6.138	0.011	2.466	2.489	23.988	6.546	0.009	2.655	2.466	30.2	4.92	0.027	2.489	1.977	27.542
368	17.27	18.63	12.74	sp|O60610|DIAP1_HUMAN	Protein diaphanous homolog 1	HUMAN	14	1.271	0.537	1.556	0.817	2.312	1.138	0.644	2.109	0.54	2.443	1.528	0.283	2.128	0.718	3.436	1.213	0.518	2.148	0.565	2.655	1.282	0.431	2.128	0.603	2.78	1.77	0.189	1.854	0.955	3.945	0.759	0.756	2.128	0.344	1.614
369	17.23	17.52	17.96	sp|P23246|SFPQ_HUMAN	Splicing factor, proline- and glutamine-rich	HUMAN	11	0.802	0.414	1.393	0.575	1.117	0.855	0.581	1.38	0.619	1.18	0.946	0.879	1.432	0.661	1.355	0.863	0.54	1.355	0.637	1.169	0.802	0.299	1.419	0.565	1.138	0.895	0.69	1.33	0.673	1.191	0.863	0.331	1.343	0.643	1.159
370	17.2	17.27	31.36	sp|Q99447|PCY2_HUMAN	Ethanolamine-phosphate cytidylyltransferase	HUMAN	11	0.766	0.543	1.486	0.515	1.138	0.391	0.097	1.82	0.196	0.711	0.745	0.255	1.486	0.492	1.107	0.912	0.584	1.528	0.608	1.393	0.839	0.396	1.556	0.56	1.306	0.817	0.412	1.528	0.55	1.247	0.824	0.735	1.514	0.545	1.247
371	17.1	17.67	16.19	sp|O94973|AP2A2_HUMAN	AP-2 complex subunit alpha-2	HUMAN	11	1.995	0.311	1.644	1.213	3.02	2.109	0.232	1.754	1.202	3.251	3.342	0.118	2.249	1.486	6.73	2.831	0.195	2.168	1.306	5.2	2.884	0.266	2.109	1.368	5.105	3.192	0.139	2.07	1.542	6.026	1.629	0.405	1.514	1.076	2.377
372	17.1	17.52	30.94	sp|P55263|ADK_HUMAN	Adenosine kinase	HUMAN	10	1.82	0.678	1.977	0.92	3.105	1.459	0.882	1.82	0.802	2.421	0.619	0.514	1.528	0.356	0.946	2.333	0.547	2.168	1.076	4.325	1.009	0.939	1.528	0.661	1.542	2.032	0.661	2.051	0.991	3.597	1.038	0.625	1.459	0.711	1.644
373	17.09	17.09	34.84	sp|Q9H8H3|MET7A_HUMAN	Methyltransferase-like protein 7A	HUMAN	29	2.014	0.394	1.486	1.355	3.076	1.556	0.923	1.393	1.117	2.228	1	0.199	1.225	0.817	1.236	1.675	0.615	1.419	1.18	2.466	1.282	0.505	1.343	0.955	1.786	1.247	0.595	1.33	0.938	1.738	1.236	0.762	1.271	0.973	1.542
374	17.04	17.1	75.59	sp|P07148|FABPL_HUMAN	Fatty acid-binding protein, liver	HUMAN	73	0.643	0.92	1.191	0.545	0.766	0.466	0.044	1.225	0.377	0.57	0.158	0.015	1.393	0.111	0.221	0.192	0.114	1.419	0.134	0.273	0.022	0.001	1.82	0.015	0.041	0.039	0.018	1.445	0.026	0.056	0.086	0.008	1.5	0.063	0.128
375	16.98	17.04	51.46	sp|P19105|ML12A_HUMAN	Myosin regulatory light chain 12A	HUMAN	12	1.614	0.832	1.995	0.809	2.992	2.582	0.541	2.655	0.973	5.346	5.2	0.169	3.565	1.459	11.272	2.559	0.68	2.606	0.982	5.105	3.698	0.439	3.373	1.096	8.091	5.012	0.257	3.631	1.38	11.066	5.702	0.195	4.055	1.406	15.996
375	0	17.04	51.16	sp|O14950|ML12B_HUMAN	Myosin regulatory light chain 12B	HUMAN	12
376	16.97	17.19	53.49	sp|O95336|6PGL_HUMAN	6-phosphogluconolactonase	HUMAN	11	1.343	0.851	1.629	0.824	2.128	1.905	0.776	2.032	0.938	3.532	2.729	0.42	2.535	1.076	5.2	3.221	0.333	2.754	1.169	7.047	3.404	0.384	2.805	1.213	6.982	3.873	0.181	2.831	1.368	8.318	1.067	0.857	1.472	0.724	1.629
377	16.93	17.11	45.7	sp|Q86WA6|BPHL_HUMAN	Valacyclovir hydrolase	HUMAN	12	1.259	0.729	1.259	1	1.585	0.991	0.988	1.259	0.673	1.247	0.445	0.377	1.722	0.161	0.766	2.831	0.131	1.432	1.977	4.571	2.535	0.14	1.419	1.786	4.055	2.355	0.157	1.406	1.675	3.664	3.076	0.002	1.445	2.128	5.598
378	16.85	16.9	60.24	sp|P23528|COF1_HUMAN	Cofilin-1	HUMAN	13	1.159	0.474	1.393	0.832	2.655	1.738	0.739	1.472	1.18	4.246	2.582	0.253	1.57	1.644	7.447	1.225	0.592	1.432	0.855	2.188	1.803	0.396	1.514	1.191	5.012	2.333	0.383	1.556	1.5	6.486	0.34	0.953	1.854	0.125	0.631
379	16.83	16.83	43.62	sp|P10768|ESTD_HUMAN	S-formylglutathione hydrolase	HUMAN	15	2.051	0.169	1.6	1.282	4.285	1.803	0.147	1.556	1.159	3.698	1.406	0.981	1.5	0.938	2.249	1.854	0.233	1.6	1.159	3.597	1.644	0.285	1.528	1.076	2.992	1.738	0.36	1.585	1.096	3.251	1.019	0.52	1.5	0.679	1.406
380	16.82	18.49	36.07	sp|P10412|H14_HUMAN	Histone H1.4	HUMAN	11	0.322	0.001	1.629	0.156	0.525	0.138	0.158	2.582	0.046	0.356	0.066	0.026	3.873	0.024	0.256	0.441	0.006	1.432	0.217	0.631	0.091	0.001	3.048	0.017	0.278	0.417	0.005	1.393	0.217	0.581	0.832	0.748	1.472	0.492	1.225
381	16.79	16.81	49.82	sp|A6ND91|ASPD_HUMAN	Putative L-aspartate dehydrogenase	HUMAN	10	0.759	0.878	1.432	0.53	1.086	0.57	0.52	1.472	0.36	0.839	0.398	0.472	1.614	0.184	0.643	0.692	0.787	1.445	0.461	1	0.497	0.703	1.542	0.263	0.766	0.453	0.519	1.585	0.236	0.718	0.904	0.818	1.419	0.643	1.282
382	16.76	16.76	36.58	sp|Q96CN7|ISOC1_HUMAN	Isochorismatase domain-containing protein 1	HUMAN	9	0.879	0.841	1.5	0.506	1.318	1.076	0.891	1.5	0.718	1.675	0.991	0.614	1.585	0.619	1.57	1.343	0.407	1.528	0.879	2.168	1.644	0.399	1.66	0.991	3.162	1.486	0.541	1.614	0.92	2.606	0.991	0.918	1.514	0.685	1.5
383	16.72	17.23	13.54	sp|P53618|COPB_HUMAN	Coatomer subunit beta	HUMAN	11	4.365	0.433	2.78	1.57	27.542	5.495	0.512	2.858	1.923	24.66	3.908	0.705	2.421	1.614	17.061	4.92	0.516	2.729	1.803	23.768	4.699	0.488	2.729	1.722	24.434	4.613	0.568	2.729	1.69	23.121	4.207	0.265	2.679	1.57	27.797
384	16.67	16.67	30.54	sp|Q9Y617|SERC_HUMAN	Phosphoserine aminotransferase	HUMAN	11	1.722	0.376	1.69	1.019	3.532	1.191	0.734	1.57	0.759	2.128	0.679	0.978	1.38	0.483	0.938	1.514	0.291	1.629	0.929	2.729	1.247	0.58	1.6	0.78	2.249	1.318	0.405	1.614	0.817	2.63	1.585	0.258	1.644	0.964	3.532
385	16.66	16.84	19.34	sp|Q92841|DDX17_HUMAN	Probable ATP-dependent RNA helicase DDX17	HUMAN	11	0.912	0.692	1.995	0.466	1.82	0.692	0.558	2.051	0.296	1.419	1.644	0.656	2.249	0.731	3.908	0.904	0.293	2.27	0.437	2.051	1.191	0.648	2.148	0.555	2.938	0.787	0.386	2.014	0.391	1.585	1.028	0.899	1.977	0.52	2.188
386	16.65	16.65	42.9	sp|Q9BY49|PECR_HUMAN	Peroxisomal trans-2-enoyl-CoA reductase	HUMAN	15	1.294	0.879	1.57	0.824	2.938	1.038	0.651	1.5	0.692	1.706	0.724	0.1	1.6	0.466	1.159	0.946	0.515	1.706	0.625	1.614	0.946	0.238	2.051	0.631	1.941	0.787	0.262	1.528	0.525	1.202	1.18	0.7	1.542	0.766	1.995
387	16.59	16.76	13.36	sp|Q8WUM4|PDC6I_HUMAN	Programmed cell death 6-interacting protein	HUMAN	9	1.169	0.762	1.82	0.643	3.105	2.07	0.233	1.888	1.096	13.428	2.466	0.161	1.923	1.282	16.444	1.117	0.844	1.995	0.56	3.664	2.07	0.218	2.109	0.982	12.023	2.729	0.127	1.722	1.585	19.409	0.643	0.598	2.109	0.205	1.355
388	16.58	16.77	30.09	sp|Q8NBS9|TXND5_HUMAN	Thioredoxin domain-containing protein 5	HUMAN	11	2.399	0.184	1.803	1.33	6.855	1.82	0.401	1.69	1.076	3.631	1.644	0.682	1.644	1	3.404	2.992	0.081	1.888	1.585	8.472	2.754	0.073	1.854	1.486	8.551	2.07	0.213	1.738	1.191	5.105	2.992	0.02	1.888	1.585	8.872
389	16.57	16.66	33.57	sp|P21912|DHSB_HUMAN	Succinate dehydrogenase [ubiquinone] iron-sulfur subunit, mitochondrial	HUMAN	14	0.637	0.37	1.393	0.417	0.887	0.515	0.192	1.343	0.313	0.692	0.302	0.026	1.57	0.097	0.474	0.545	0.162	1.271	0.31	0.692	0.387	0.074	1.432	0.161	0.555	0.387	0.089	1.445	0.169	0.56	1	0.94	1.225	0.817	1.225
390	16.55	16.98	22.8	sp|P31939|PUR9_HUMAN	Bifunctional purine biosynthesis protein PURH	HUMAN	11	1.472	0.555	1.629	0.904	2.754	2.443	0.107	1.905	1.282	6.026	3.02	0.066	1.995	1.514	7.586	1.585	0.545	1.706	0.929	3.404	2.249	0.132	1.871	1.202	5.808	2.606	0.039	1.923	1.355	6.31	1.271	0.558	1.472	0.863	2.535
391	16.49	16.74	67.8	sp|P30046|DOPD_HUMAN	D-dopachrome decarboxylase	HUMAN	11	4.406	0.316	1.995	2.208	6.855	3.499	0.388	1.854	1.888	4.966	2.938	0.408	1.837	1.6	4.207	3.076	0.44	1.837	1.675	4.325	1.706	0.978	1.528	1.117	2.312	1.5	0.984	1.419	1.057	2.051	1.202	0.96	1.888	0.637	1.644
391	0	14.62	51.49	sp|A6NHG4|DDTL_HUMAN	D-dopachrome decarboxylase-like protein	HUMAN	10
392	16.48	16.55	31.77	sp|Q5R3I4|TTC38_HUMAN	Tetratricopeptide repeat protein 38	HUMAN	10	5.058	0.447	2.582	1.959	7.656	4.13	0.561	2.655	1.556	7.047	5.105	0.522	2.858	1.786	8.63	11.803	0.22	3.373	3.499	23.988	10.093	0.37	3.162	3.192	17.378	9.462	0.22	3.404	2.78	18.88	7.727	0.446	3.281	2.355	14.06
393	16.43	16.43	25.74	sp|O75083|WDR1_HUMAN	WD repeat-containing protein 1	HUMAN	11	1.33	0.599	1.614	0.824	2.421	2.109	0.147	1.722	1.225	4.365	2.78	0.011	1.629	1.706	6.368	1.754	0.132	1.66	1.057	3.565	1.959	0.046	1.486	1.318	4.325	2.489	0.044	1.675	1.486	5.495	1.355	0.53	1.57	0.863	2.582
394	16.4	16.57	42.21	sp|P25786|PSA1_HUMAN	Proteasome subunit alpha type-1	HUMAN	10	0.92	0.527	1.472	0.667	1.355	0.863	0.553	1.432	0.592	1.236	1.18	0.602	1.459	0.809	1.82	1.076	0.807	1.445	0.745	1.6	1.294	0.933	1.432	0.904	2.128	1.067	0.762	1.419	0.752	1.614	0.421	0.27	1.905	0.142	0.802
395	16.37	16.55	27.69	sp|P35914|HMGCL_HUMAN	Hydroxymethylglutaryl-CoA lyase, mitochondrial	HUMAN	18	7.379	0.159	2.07	3.565	11.272	6.792	0.771	2.07	3.281	10	8.241	0.907	2.228	3.698	12.134	9.376	0.185	2.128	4.406	14.06	8.79	0.132	2.188	4.018	13.183	8.091	0.255	2.188	3.698	12.134	1.738	0.423	3.162	0.55	3.105
396	16.32	33.45	44.7	sp|P13929|ENOB_HUMAN	Beta-enolase	HUMAN	34	0.731	0.44	1.107	0.667	0.809	0.592	0.262	1.117	0.52	0.661	0.394	0.115	1.38	0.278	0.545	0.655	0.188	1.236	0.525	0.809	0.57	0.306	1.169	0.488	0.667	0.501	0.178	1.138	0.433	0.57	0.738	0.385	1.117	0.661	0.824
397	16.25	18.54	11.85	sp|P47989|XDH_HUMAN	Xanthine dehydrogenase/oxidase	HUMAN	10	1.306	0.291	1.445	0.904	1.959	0.692	0.872	1.393	0.497	0.964	0.603	0.596	1.445	0.363	0.871	1.803	0.058	1.514	1.191	3.133	1.148	0.325	1.38	0.832	1.614	0.692	0.858	1.406	0.425	0.973	1.247	0.626	1.343	0.929	1.82
398	16.24	16.31	32.89	sp|Q16795|NDUA9_HUMAN	NADH dehydrogenase [ubiquinone] 1 alpha subcomplex subunit 9, mitochondrial	HUMAN	9	1.585	0.803	1.486	1.067	2.399	1.837	0.5	1.585	1.159	3.221	0.832	0.272	1.33	0.581	1.107	1.445	0.993	1.5	0.964	2.27	1.556	0.925	1.528	1.019	2.399	1.067	0.543	1.33	0.802	1.419	0.752	0.697	1.406	0.525	1.057
399	16.22	16.44	45.61	sp|O94760|DDAH1_HUMAN	N(G),N(G)-dimethylarginine dimethylaminohydrolase 1	HUMAN	12	1.528	0.621	1.754	0.871	2.559	1.38	0.258	1.754	0.787	2.377	0.871	0.131	1.542	0.515	1.343	1.888	0.566	1.923	0.982	3.281	1.542	0.671	1.754	0.879	2.704	1.542	0.811	1.82	0.847	2.655	1.629	0.676	1.837	0.887	3.373
400	16.21	16.68	18.82	sp|P28288|ABCD3_HUMAN	ATP-binding cassette sub-family D member 3	HUMAN	8	1.225	0.694	1.419	0.863	1.738	1.067	0.368	1.393	0.766	1.486	0.964	0.293	1.343	0.711	1.294	0.887	0.262	1.406	0.625	1.247	1.318	0.496	1.459	0.904	1.871	1.5	0.709	1.556	0.964	2.168	1.18	0.614	1.38	0.855	1.675
401	16.14	16.64	21.11	sp|P20073|ANXA7_HUMAN	Annexin A7	HUMAN	11	4.093	0.279	2.965	1.38	12.246	4.786	0.262	3.076	1.556	13.932	6.252	0.095	3.105	2.014	17.539	4.406	0.257	3.02	1.459	14.454	5.105	0.208	3.048	1.675	13.932	6.138	0.129	3.105	1.977	18.03	5.2	0.166	3.133	1.66	19.409
402	16.14	16.22	36.03	sp|Q15274|NADC_HUMAN	Nicotinate-nucleotide pyrophosphorylase [carboxylating]	HUMAN	15	2.489	0.347	1.905	1.306	4.325	2.148	0.436	1.837	1.169	3.565	2.377	0.209	1.69	1.406	4.018	1.786	0.764	1.66	1.076	2.704	1.69	0.781	1.675	1.009	2.559	2.27	0.288	1.82	1.247	3.698	2.421	0.098	1.941	1.247	4.92
403	16.12	16.15	31.64	sp|Q15738|NSDHL_HUMAN	Sterol-4-alpha-carboxylate 3-dehydrogenase, decarboxylating	HUMAN	8	1.629	0.771	1.722	0.946	3.221	1.528	0.506	1.706	0.895	2.884	2.014	0.466	1.803	1.117	4.487	0.871	0.422	1.57	0.54	1.368	1.148	0.794	1.585	0.724	2.109	1.923	0.31	1.77	1.086	3.945	1	0.479	1.514	0.661	1.57
404	16.11	16.92	10.63	sp|O00159|MYO1C_HUMAN	Unconventional myosin-Ic	HUMAN	9	1.959	0.257	2.032	0.964	13.183	3.908	0.018	2.754	1.419	22.284	5.97	0.005	2.78	2.148	33.419	2.333	0.134	2.333	1	15.849	3.162	0.031	2.63	1.202	16.749	4.831	0.01	2.655	1.82	28.314	1.923	0.43	2.208	0.871	8.71
405	16.1	22.66	19.53	sp|P58107|EPIPL_HUMAN	Epiplakin	HUMAN	15	2.291	0.69	2.679	0.855	4.742	2.535	0.631	2.805	0.904	5.248	3.664	0.457	2.535	1.445	9.29	4.92	0.606	3.981	1.236	10.568	5.395	0.473	3.631	1.486	9.817	9.908	0.112	4.093	2.421	19.953	2.109	0.645	2.188	0.964	4.093
406	16.1	16.52	26.84	sp|O94905|ERLN2_HUMAN	Erlin-2	HUMAN	9	1.6	0.358	1.738	0.92	4.13	1.57	0.393	1.738	0.904	3.908	1.259	0.621	1.57	0.802	2.512	1.82	0.234	1.786	1.019	4.246	1.472	0.399	1.66	0.887	2.754	1.38	0.313	1.66	0.832	2.63	2.014	0.226	1.803	1.117	5.754
407	16.05	16.84	11.33	sp|O60763|USO1_HUMAN	General vesicular transport factor p115	HUMAN	9	3.908	0.09	2.421	1.614	15.417	3.162	0.285	2.291	1.38	12.474	3.532	0.335	2.208	1.6	13.428	3.436	0.114	2.312	1.486	11.803	4.529	0.086	2.466	1.837	18.535	3.565	0.088	2.333	1.528	12.942	3.221	0.099	2.228	1.445	10.864
408	16.05	16.73	10.73	sp|Q27J81|INF2_HUMAN	Inverted formin-2	HUMAN	9	0.92	0.957	1.786	0.474	1.644	1.472	0.444	1.629	0.904	2.965	1.057	0.228	2.312	0.457	2.443	1.028	0.92	1.66	0.619	1.754	1.18	0.505	1.959	0.603	2.399	1.675	0.277	1.271	1.318	2.679	0.565	0.53	2.228	0.091	1.259
409	16.04	16.13	27.03	sp|P01009|A1AT_HUMAN	Alpha-1-antitrypsin	HUMAN	10	2.884	0.161	1.472	1.959	4.487	3.048	0.241	1.459	2.089	4.571	0.649	0.997	1.585	0.281	1.028	1.871	0.318	1.445	1.294	2.754	1.343	0.41	1.432	0.938	1.923	0.203	0.012	2.399	0.043	0.488	0.071	0.586	1.923	0.027	0.137
410	16.04	16.04	39.51	sp|P46952|3HAO_HUMAN	3-hydroxyanthranilate 3,4-dioxygenase	HUMAN	11	1.66	0.251	1.706	0.973	3.133	1.076	0.659	1.459	0.738	1.556	0.802	0.65	1.5	0.429	1.202	1.923	0.161	1.738	1.107	3.981	1.803	0.259	1.722	1.047	3.802	1.127	0.476	1.459	0.773	1.66	1.82	0.574	1.629	1.117	3.221
411	15.96	16.41	16.03	sp|P16615|AT2A2_HUMAN	Sarcoplasmic/endoplasmic reticulum calcium ATPase 2	HUMAN	11	1.472	0.805	1.675	0.879	2.729	1.33	0.588	1.644	0.809	2.443	1.148	0.28	1.614	0.711	1.977	1.117	0.258	1.6	0.698	1.941	1.202	0.44	1.629	0.738	2.148	0.608	0.057	1.585	0.387	0.964	0.685	0.242	1.57	0.421	1.076
412	15.9	15.96	30.82	sp|P54619|AAKG1_HUMAN	5'-AMP-activated protein kinase subunit gamma-1	HUMAN	11	3.221	0.304	2.188	1.472	6.546	2.754	0.353	2.032	1.355	4.742	2.911	0.367	2.148	1.355	5.297	3.873	0.129	2.333	1.66	10.28	3.436	0.177	2.148	1.6	6.982	4.831	0.031	2.399	2.014	12.942	3.467	0.282	2.249	1.542	7.727
413	15.89	15.92	29.48	sp|O00151|PDLI1_HUMAN	PDZ and LIM domain protein 1	HUMAN	9	1.271	0.931	1.585	0.802	2.188	3.837	0.124	1.941	1.977	8.472	6.546	0.029	1.923	3.404	16.596	1.271	0.72	1.472	0.863	1.803	3.873	0.231	1.977	1.959	8.954	5.754	0.049	1.959	2.938	15.704	0.24	0.439	2.27	0.102	0.545
414	15.84	15.89	18.83	sp|P05177|CP1A2_HUMAN	Cytochrome P450 1A2	HUMAN	11	0.488	0.016	1.33	0.268	0.649	0.373	0.011	1.406	0.174	0.525	0.185	0.002	1.959	0.056	0.363	0.225	0.004	1.82	0.114	0.409	0.258	0.003	1.675	0.065	0.433	0.217	0.001	1.803	0.059	0.391	0.141	0.227	1.854	0.059	0.261
415	15.83	15.83	36.96	sp|Q9Y6C9|MTCH2_HUMAN	Mitochondrial carrier homolog 2	HUMAN	15	2.466	0.532	2.051	1.202	5.012	2.228	0.481	1.905	1.169	3.698	1.225	0.702	1.432	0.855	1.629	1.905	0.902	1.888	1.009	3.404	1.5	0.971	1.57	0.955	2.355	1.675	0.893	1.803	0.929	2.754	1.355	0.872	1.38	0.982	2.168
416	15.76	15.78	36.48	sp|P27695|APEX1_HUMAN	DNA-(apurinic or apyrimidinic site) lyase	HUMAN	10	1.191	0.597	1.5	0.794	2.109	0.863	0.856	1.542	0.515	1.33	2.014	0.157	1.629	1.236	7.244	1.57	0.371	1.614	0.973	4.285	1.644	0.356	1.69	0.973	4.571	1.629	0.358	1.66	0.982	5.445	1	0.522	1.57	0.637	1.514
417	15.76	15.76	22.36	sp|Q9UNU6|CP8B1_HUMAN	7-alpha-hydroxycholest-4-en-3-one 12-alpha-hydroxylase	HUMAN	10	3.02	0.665	2.312	1.306	5.649	2.729	0.646	2.051	1.33	4.699	2.312	0.685	1.786	1.294	3.767	1.706	0.804	1.66	1.028	2.655	3.133	0.543	2.27	1.38	5.495	1.644	0.638	1.556	1.057	2.63	2.249	0.634	1.923	1.169	4.055
418	15.72	15.79	37.14	sp|Q9H0W9|CK054_HUMAN	Ester hydrolase C11orf54	HUMAN	10	1.66	0.672	1.754	0.946	5.105	1.5	0.769	1.738	0.863	4.446	1.355	0.922	1.706	0.794	3.597	1.236	0.966	1.706	0.724	3.532	1.148	0.892	1.66	0.692	2.858	1.977	0.266	1.786	1.107	6.486	1.038	0.884	1.614	0.643	2.489
419	15.63	15.83	20.04	sp|P49591|SYSC_HUMAN	Serine--tRNA ligase, cytoplasmic	HUMAN	8	2.655	0.488	2.208	1.202	6.546	2.992	0.215	2.291	1.306	6.982	2.992	0.15	2.249	1.33	7.244	3.02	0.557	2.312	1.306	8.091	3.404	0.274	2.355	1.445	9.29	3.698	0.299	2.421	1.528	9.638	0.973	0.605	1.585	0.441	1.542
420	15.63	15.72	28.07	sp|P39656|OST48_HUMAN	Dolichyl-diphosphooligosaccharide--protein glycosyltransferase 48 kDa subunit	HUMAN	10	2.148	0.353	1.837	1.169	3.945	1.871	0.742	1.786	1.047	3.192	0.912	0.311	1.368	0.667	1.247	1.786	0.728	1.738	1.028	2.831	1.432	0.995	1.57	0.912	2.109	0.839	0.21	1.38	0.581	1.159	2.109	0.513	1.871	1.127	3.981
421	15.63	15.63	35.09	sp|Q9H9B4|SFXN1_HUMAN	Sideroflexin-1	HUMAN	15	1.738	0.521	1.754	0.991	4.487	1.542	0.656	1.722	0.895	3.945	1.343	0.618	1.66	0.809	3.105	1.247	0.588	1.66	0.752	2.78	1.138	0.859	1.585	0.718	2.188	1.107	0.96	1.644	0.673	2.421	1.66	0.458	1.69	0.982	5.297
422	15.48	15.69	41.41	sp|P27169|PON1_HUMAN	Serum paraoxonase/arylesterase 1	HUMAN	13	2.858	0.303	2.014	1.419	6.427	1.355	0.986	1.69	0.802	2.27	0.871	0.869	1.585	0.331	1.38	1.514	0.668	1.69	0.895	2.729	0.78	0.907	1.614	0.291	1.259	0.731	0.733	1.614	0.398	1.18	0.78	0.586	1.722	0.38	1.343
423	15.45	18.03	23.66	sp|P48643|TCPE_HUMAN	T-complex protein 1 subunit epsilon	HUMAN	13	1.047	0.822	1.706	0.614	2.188	1.486	0.719	1.754	0.847	2.858	1.419	0.721	1.706	0.832	2.911	1.837	0.787	1.941	0.946	5.346	1.236	0.681	1.69	0.731	2.148	2.291	0.462	2.014	1.138	6.252	0.879	0.437	1.738	0.483	1.528
424	15.41	15.44	63.82	sp|P22392|NDKB_HUMAN	Nucleoside diphosphate kinase B	HUMAN	11	0.38	0.001	2.355	0.151	0.895	1.247	0.278	1.556	0.802	2.399	2.443	0.023	1.77	1.38	6.138	0.938	0.07	1.542	0.575	1.445	1.318	0.238	1.6	0.824	2.333	1.837	0.042	1.706	1.076	3.873	0.879	0.038	1.556	0.501	1.368
425	15.38	15.46	32.68	sp|P04899|GNAI2_HUMAN	Guanine nucleotide-binding protein G(i) subunit alpha-2	HUMAN	9	1.138	0.289	1.247	0.912	1.406	0.991	0.505	1.247	0.794	1.236	1.282	0.237	1.38	0.929	1.77	1.028	0.407	1.247	0.824	1.282	0.964	0.909	1.247	0.773	1.202	1.138	0.394	1.459	0.78	1.66	1.236	0.372	1.542	0.802	1.888
426	15.36	15.81	39.27	sp|P49755|TMEDA_HUMAN	Transmembrane emp24 domain-containing protein 10	HUMAN	12	0.592	0.319	1.472	0.387	0.871	0.711	0.446	1.343	0.492	0.955	0.353	0.305	2.07	0.172	0.731	0.711	0.387	1.343	0.488	0.955	0.773	0.622	1.355	0.545	1.047	0.413	0.137	1.837	0.167	0.759	0.991	0.734	1.343	0.724	1.33
427	15.33	15.38	29.46	sp|P13861|KAP2_HUMAN	cAMP-dependent protein kinase type II-alpha regulatory subunit	HUMAN	10	1.247	0.91	1.754	0.711	2.128	0.824	0.635	1.77	0.36	1.459	0.809	0.875	1.854	0.445	1.5	1.169	0.665	1.722	0.679	1.995	1.629	0.204	1.706	0.955	2.754	1.343	0.395	1.706	0.787	2.27	0.313	0.285	2.399	0.167	0.752
428	15.31	15.31	39.85	sp|Q9NVS9|PNPO_HUMAN	Pyridoxine-5'-phosphate oxidase	HUMAN	11	1.067	0.744	1.294	0.824	1.406	1.019	0.88	1.294	0.787	1.33	0.938	0.941	1.306	0.711	1.225	1.067	0.633	1.318	0.809	1.419	1.019	0.668	1.306	0.78	1.343	1.047	0.749	1.318	0.794	1.38	1.096	0.746	1.225	0.895	1.406
429	15.3	15.48	24.46	sp|P09651|ROA1_HUMAN	Heterogeneous nuclear ribonucleoprotein A1	HUMAN	12	1.5	0.711	1.923	0.78	5.445	2.188	0.466	1.837	1.191	10.28	1.923	0.556	2.07	0.929	6.982	1.644	0.747	1.977	0.832	4.169	1.355	0.786	1.871	0.724	2.938	2.109	0.523	2.089	1.009	6.31	1.096	0.851	1.837	0.597	2.249
430	15.28	15.5	18.43	sp|O00571|DDX3X_HUMAN	ATP-dependent RNA helicase DDX3X	HUMAN	8	1.432	0.913	1.675	0.855	2.938	2.333	0.131	1.905	1.225	6.668	1.556	0.912	1.77	0.879	3.02	1.644	0.972	1.82	0.904	3.436	1.888	0.65	1.905	0.991	4.786	1.57	0.887	1.82	0.863	4.055	0.973	0.567	1.69	0.597	1.644
431	15.23	15.38	16.82	sp|P11940|PABP1_HUMAN	Polyadenylate-binding protein 1	HUMAN	11	1.019	0.872	1.236	0.824	1.259	1.067	0.678	1.33	0.802	1.419	0.973	0.804	1.318	0.738	1.282	1.009	0.974	1.202	0.839	1.213	0.946	0.687	1.33	0.711	1.259	0.964	0.692	1.368	0.705	1.318	1.038	0.796	1.306	0.794	1.355
432	15.22	15.59	16.59	sp|Q13838|DX39B_HUMAN	Spliceosome RNA helicase DDX39B	HUMAN	8	1	0.595	1.259	0.794	1.259	1.019	0.566	1.318	0.773	1.343	1.057	0.588	1.294	0.817	1.368	1.028	0.694	1.355	0.759	1.38	0.991	0.75	1.294	0.766	1.282	1.038	0.619	1.33	0.78	1.38	0.955	0.816	1.282	0.745	1.225
433	15.16	15.2	39.02	sp|P60900|PSA6_HUMAN	Proteasome subunit alpha type-6	HUMAN	13	2.148	0.086	1.5	1.432	13.677	2.228	0.075	1.528	1.459	11.912	1.995	0.193	1.514	1.318	8.318	2.109	0.089	1.5	1.406	12.823	2.188	0.117	1.556	1.406	10.864	2.07	0.094	1.5	1.38	12.589	1.888	0.107	1.514	1.247	7.112
434	15.12	15.18	12.66	sp|Q13724|MOGS_HUMAN	Mannosyl-oligosaccharide glucosidase	HUMAN	8	3.873	0.303	2.291	1.69	8.63	3.342	0.47	2.291	1.459	9.036	4.093	0.292	2.443	1.675	11.695	3.631	0.37	2.399	1.514	8.318	2.858	0.741	2.168	1.318	7.798	3.373	0.499	2.399	1.406	8.166	3.076	0.474	2.168	1.419	6.982
435	15.07	15.2	35.96	sp|P05388|RLA0_HUMAN	60S acidic ribosomal protein P0	HUMAN	10	1.406	0.528	1.629	0.863	2.27	2.911	0.116	2.291	1.271	5.546	2.128	0.203	2.032	1.047	3.664	2.089	0.3	2.128	0.982	3.802	1.754	0.402	1.905	0.92	2.965	1.786	0.365	1.977	0.904	3.221	2.78	0.155	2.421	1.148	5.495
436	15.06	15.33	25.96	sp|P10635|CP2D6_HUMAN	Cytochrome P450 2D6	HUMAN	16	1.047	0.799	1.259	0.832	1.306	0.787	0.434	1.259	0.625	0.991	0.461	0.145	1.355	0.302	0.625	0.086	0.013	1.77	0.024	0.153	0.134	0.005	1.854	0.044	0.249	0.156	0.005	1.629	0.05	0.254	0.071	0.016	1.905	0.036	0.136
437	15.05	15.23	17.53	sp|P40763|STAT3_HUMAN	Signal transducer and activator of transcription 3	HUMAN	10	0.855	0.716	1.803	0.474	1.542	0.895	0.729	1.706	0.525	1.528	0.973	0.948	1.923	0.506	1.871	0.895	0.725	1.786	0.501	1.6	0.863	0.703	1.675	0.515	1.445	0.912	0.836	1.837	0.497	1.675	0.973	0.809	1.77	0.55	1.722
438	15.02	15.19	23.35	sp|Q9BYV1|AGT2_HUMAN	Alanine--glyoxylate aminotransferase 2, mitochondrial	HUMAN	8	1.096	0.886	1.66	0.661	1.959	0.92	0.499	1.69	0.56	1.556	0.824	0.524	1.57	0.525	1.294	0.938	0.616	1.644	0.575	1.542	1.019	0.801	1.644	0.619	1.69	0.673	0.092	1.6	0.421	1.076	1.009	0.594	1.644	0.614	1.69
439	15.01	15.28	54.48	sp|P30042|ES1_HUMAN	ES1 protein homolog, mitochondrial	HUMAN	21	1.096	0.991	1.393	0.787	1.706	0.766	0.495	1.343	0.575	1.028	0.515	0.279	1.472	0.156	0.759	1.33	0.638	1.432	0.929	2.208	0.991	0.945	1.38	0.738	1.368	1	0.853	1.368	0.731	1.514	1.138	0.505	1.368	0.832	1.629
440	14.91	14.91	23.43	sp|Q14108|SCRB2_HUMAN	Lysosome membrane protein 2	HUMAN	11	1.057	0.506	1.614	0.655	1.706	0.92	0.295	1.6	0.57	1.472	0.955	0.427	1.6	0.608	1.528	1.247	0.861	1.57	0.794	2.014	1.294	0.628	1.629	0.794	2.128	0.773	0.29	1.528	0.497	1.18	1.837	0.384	1.459	1.259	2.965
441	14.87	15.12	27.21	sp|O75306|NDUS2_HUMAN	NADH dehydrogenase [ubiquinone] iron-sulfur protein 2, mitochondrial	HUMAN	10	0.506	0.059	1.706	0.18	0.863	1.019	0.502	1.459	0.698	1.786	0.698	0.143	1.514	0.433	1.057	0.887	0.275	1.66	0.625	1.472	0.946	0.455	1.644	0.649	1.556	0.679	0.125	1.528	0.433	1.038	0.802	0.292	1.514	0.501	1.213
442	14.79	14.88	50.51	sp|P30085|KCY_HUMAN	UMP-CMP kinase	HUMAN	17	2.128	0.392	1.69	1.259	3.436	1.995	0.805	1.66	1.202	3.105	1.837	0.996	1.629	1.127	2.805	2.535	0.188	1.738	1.459	4.365	2.535	0.305	1.754	1.445	4.613	2.421	0.146	1.722	1.406	4.285	0.879	0.8	1.33	0.649	1.169
443	14.74	14.98	40.83	sp|P51858|HDGF_HUMAN	Hepatoma-derived growth factor	HUMAN	10	0.586	0.131	1.57	0.244	0.92	0.847	0.576	1.514	0.55	1.282	0.711	0.24	1.556	0.417	1.107	1.028	0.465	1.528	0.673	1.556	0.643	0.29	1.542	0.36	0.991	0.773	0.369	1.486	0.525	1.148	0.655	0.68	1.6	0.429	1.047
444	14.72	15.26	24.04	sp|P37837|TALDO_HUMAN	Transaldolase	HUMAN	14	11.803	0.422	1.803	6.546	16.144	10.28	0.7	1.754	5.861	14.322	9.204	0.623	1.57	5.861	12.134	9.12	0.665	1.614	5.649	11.803	6.792	0.973	1.5	4.529	9.036	7.943	0.575	1.57	5.058	10.28	4.742	0.39	2.07	2.291	6.855
445	14.61	14.65	23.79	sp|Q01518|CAP1_HUMAN	Adenylyl cyclase-associated protein 1	HUMAN	11	0.608	0.927	1.57	0.308	0.955	1.445	0.147	1.514	0.955	2.78	2.208	0.044	1.786	1.236	5.598	1.047	0.716	1.432	0.731	1.556	1.38	0.253	1.5	0.92	2.938	2.399	0.041	1.854	1.294	5.97	0.597	0.907	1.675	0.353	1
446	14.53	14.53	35.29	sp|Q71DI3|H32_HUMAN	Histone H3.2	HUMAN	10	0.141	0.104	2.109	0.076	0.296	0.109	0.075	2.168	0.051	0.236	0.146	0.018	2.109	0.087	0.308	0.291	0.046	1.644	0.146	0.479	0.063	0.02	2.831	0.016	0.177	0.215	0.07	1.754	0.09	0.377	0.38	0.547	1.585	0.247	0.603
446	0	14.53	35.29	sp|P84243|H33_HUMAN	Histone H3.3	HUMAN	10
446	0	13.52	30.88	sp|P68431|H31_HUMAN	Histone H3.1	HUMAN	9
447	14.51	14.52	36.33	sp|P02647|APOA1_HUMAN	Apolipoprotein A-I	HUMAN	10	1.127	0.687	1.33	0.847	1.675	0.752	0.281	1.343	0.545	1.009	0.766	0.387	1.343	0.55	1.028	0.964	0.573	1.355	0.724	1.306	0.592	0.069	1.432	0.36	0.847	0.47	0.037	1.528	0.172	0.718	0.54	0.036	1.486	0.27	0.802
448	14.5	14.88	78.57	sp|P07737|PROF1_HUMAN	Profilin-1	HUMAN	18	1.5	0.801	1.459	1.028	2.78	1.82	0.681	1.6	1.138	4.487	2.443	0.247	1.706	1.432	8.551	1.959	0.755	1.614	1.213	5.546	1.959	0.721	1.585	1.236	6.31	2.754	0.225	1.738	1.585	9.817	0.938	0.662	1.343	0.655	1.259
449	14.48	14.7	14.39	sp|P54136|SYRC_HUMAN	Arginine--tRNA ligase, cytoplasmic	HUMAN	9	1.995	0.263	1.888	1.057	3.565	2.333	0.208	1.923	1.213	4.13	2.78	0.162	2.032	1.368	5.2	1.754	0.591	1.786	0.982	2.992	2.249	0.097	1.959	1.148	4.365	2.399	0.225	1.941	1.236	4.285	0.391	0.71	2.208	0.201	0.863
450	14.41	14.75	55.83	sp|P30043|BLVRB_HUMAN	Flavin reductase (NADPH)	HUMAN	25	3.251	0.213	2.051	1.585	5.445	3.048	0.146	1.977	1.542	4.786	2.679	0.351	1.923	1.393	4.365	1.445	0.662	1.514	0.955	1.941	1.738	0.661	1.629	1.067	2.63	1.159	0.865	1.306	0.887	1.472	0.824	0.889	1.259	0.603	1.038
451	14.32	50.21	59.13	sp|P42330|AK1C3_HUMAN	Aldo-keto reductase family 1 member C3	HUMAN	60	0.649	0.001	1.585	0.373	1.028	1.019	0.852	1.5	0.679	1.542	1.086	0.708	1.556	0.698	1.738	1	0.493	1.556	0.643	1.6	1.191	0.479	1.738	0.685	2.089	1.18	0.501	1.722	0.685	2.07	0.759	0.802	1.77	0.425	1.343
452	14.32	14.43	30.17	sp|P54920|SNAA_HUMAN	Alpha-soluble NSF attachment protein	HUMAN	8	1.028	0.888	1.528	0.673	1.6	1.236	0.471	1.486	0.832	1.995	0.787	0.56	1.556	0.37	1.225	0.766	0.669	1.585	0.449	1.213	0.904	0.738	1.556	0.565	1.406	1.096	1	1.5	0.731	1.738	0.433	0.166	2.312	0.205	1
453	14.31	15.37	32.74	sp|P61160|ARP2_HUMAN	Actin-related protein 2	HUMAN	10	3.221	0.484	2.559	1.259	28.314	3.908	0.233	2.704	1.445	28.576	4.571	0.381	2.78	1.644	31.333	4.13	0.243	2.729	1.514	31.333	3.597	0.465	2.582	1.393	23.768	4.207	0.214	2.729	1.542	29.107	2.249	0.771	2.355	0.955	10.471
454	14.25	14.3	25	sp|Q14376|GALE_HUMAN	UDP-glucose 4-epimerase	HUMAN	10	0.92	0.789	1.66	0.592	1.528	0.625	0.344	1.514	0.391	0.946	0.56	0.34	1.722	0.209	0.964	0.824	0.798	1.6	0.511	1.318	0.887	0.728	1.629	0.555	1.445	0.809	0.538	1.57	0.525	1.271	1.169	0.776	1.459	0.802	2.109
455	14.24	14.24	43.72	sp|Q9UFN0|NPS3A_HUMAN	Protein NipSnap homolog 3A	HUMAN	10	1.528	0.686	1.66	0.92	3.873	1.472	0.915	1.66	0.887	3.221	1.585	0.589	1.675	0.946	3.467	1.419	0.868	1.644	0.863	3.565	1.706	0.683	1.706	1	4.699	1.905	0.421	1.738	1.096	5.346	2.168	0.256	1.786	1.213	6.31
456	14.23	14.39	30.05	sp|Q9HDC9|APMAP_HUMAN	Adipocyte plasma membrane-associated protein	HUMAN	12	0.766	0.317	1.18	0.637	0.904	0.752	0.216	1.306	0.555	0.982	0.78	0.403	1.486	0.515	1.159	0.445	0.029	1.236	0.299	0.55	0.344	0.005	1.306	0.191	0.449	0.344	0.003	1.556	0.137	0.535	0.52	0.043	1.406	0.328	0.731
457	14.17	14.24	28.52	sp|P62701|RS4X_HUMAN	40S ribosomal protein S4, X isoform	HUMAN	9	0.731	0.72	1.629	0.391	1.191	1.318	0.637	1.6	0.824	2.148	0.603	0.247	1.722	0.366	1.038	1.086	0.643	1.754	0.619	1.738	1.675	0.818	1.675	1	3.048	1.067	0.939	1.629	0.655	1.722	2.831	0.306	1.754	1.614	5.702
458	14.15	14.38	12.48	sp|P22102|PUR2_HUMAN	Trifunctional purine biosynthetic protein adenosine-3	HUMAN	9	1.236	0.502	1.614	0.766	2.014	1.368	0.374	1.629	0.839	2.249	1.629	0.2	1.66	0.982	2.729	1.306	0.365	1.585	0.824	2.148	1.432	0.2	1.614	0.887	2.377	1.614	0.187	1.629	0.991	2.704	1.343	0.3	1.629	0.824	2.208
459	14.14	14.43	11.66	sp|Q92598|HS105_HUMAN	Heat shock protein 105 kDa	HUMAN	7	5.702	0.072	3.076	1.854	17.378	5.808	0.053	2.965	1.959	23.55	7.798	0.051	3.192	2.443	29.923	6.73	0.129	3.076	2.188	29.376	7.379	0.124	3.048	2.421	34.356	6.427	0.125	3.105	2.07	27.797	3.076	0.21	2.109	1.459	6.855
460	14.11	14.11	46.67	sp|P18085|ARF4_HUMAN	ADP-ribosylation factor 4	HUMAN	8	13.428	0.004	3.837	3.499	55.976	12.942	0.004	3.733	3.467	54.45	13.062	0.004	3.767	3.467	56.494	9.376	0.001	3.698	2.535	40.179	8.872	0.001	3.565	2.489	41.305	8.551	0.001	3.597	2.377	43.251	5.445	0.038	3.251	1.675	34.674
461	14.1	14.39	28.61	sp|P53597|SUCA_HUMAN	Succinyl-CoA ligase [ADP/GDP-forming] subunit alpha, mitochondrial	HUMAN	12	3.499	0.178	2.938	1.191	18.535	3.565	0.224	2.965	1.202	20.512	3.133	0.465	2.805	1.117	11.376	4.246	0.171	3.105	1.368	21.086	3.837	0.226	3.02	1.271	18.197	3.311	0.25	2.938	1.127	19.231	4.169	0.169	3.02	1.38	17.865
462	14.08	14.19	19.52	sp|P30153|2AAA_HUMAN	Serine/threonine-protein phosphatase 2A 65 kDa regulatory subunit A alpha isoform	HUMAN	12	5.97	0.175	3.631	1.644	10.471	10.375	0.011	4.207	2.466	24.889	10.765	0.114	4.246	2.535	23.121	6.427	0.205	3.733	1.722	14.997	8.872	0.137	3.981	2.228	18.707	8.954	0.045	3.908	2.291	17.061	3.048	0.655	2.606	1.169	7.447
463	14.05	14.08	42.37	sp|Q14749|GNMT_HUMAN	Glycine N-methyltransferase	HUMAN	12	1.127	0.282	1.247	0.904	1.5	0.904	1	1.259	0.724	1.138	0.56	0.252	1.368	0.38	0.766	0.398	0.06	1.419	0.169	0.565	0.36	0.054	1.556	0.143	0.56	0.337	0.01	1.556	0.117	0.525	0.433	0.004	1.393	0.229	0.603
464	14.03	14.36	20.38	sp|O00231|PSD11_HUMAN	26S proteasome non-ATPase regulatory subunit 11	HUMAN	9	2.421	0.797	1.995	1.213	5.754	2.965	0.203	2.089	1.419	9.204	2.377	0.213	1.871	1.271	7.047	1.995	0.852	1.888	1.057	4.699	2.535	0.516	2.032	1.247	7.727	2.559	0.574	2.051	1.247	7.379	1.941	0.885	1.837	1.057	3.981
465	14.03	14.28	37.54	sp|P02649|APOE_HUMAN	Apolipoprotein E	HUMAN	12	1	0.625	1.585	0.631	1.6	0.625	0.517	1.6	0.34	1	2.489	0.157	1.854	1.343	4.285	0.655	0.669	1.6	0.356	1.047	1.629	0.372	1.66	0.982	2.559	2.489	0.295	1.803	1.38	4.246	0.353	0.289	1.77	0.1	0.625
466	14.03	14.06	19.82	sp|P36551|HEM6_HUMAN	Coproporphyrinogen-III oxidase, mitochondrial	HUMAN	8	0.581	0.245	1.445	0.249	0.839	0.501	0.184	1.614	0.189	0.809	0.506	0.087	1.318	0.133	0.667	0.839	0.919	1.486	0.53	1.247	0.887	0.603	1.343	0.608	1.191	0.839	0.72	1.528	0.501	1.282	0.946	0.822	1.66	0.575	1.57
467	14.02	14.03	26.08	sp|Q14032|BAAT_HUMAN	Bile acid-CoA:amino acid N-acyltransferase	HUMAN	21	2.535	0.971	1.432	1.77	3.436	2.27	0.601	1.393	1.629	3.532	4.325	0.448	1.445	2.992	5.861	4.093	0.276	1.6	2.559	7.798	5.546	0.444	1.585	3.499	8.872	9.55	0.07	1.585	6.026	16.749	0.78	0.549	1.355	0.625	1.057
468	13.93	14.63	3.24	sp|P04114|APOB_HUMAN	Apolipoprotein B-100	HUMAN	11	0.787	0.247	1.406	0.53	1.107	1.82	0.058	1.432	1.271	2.78	1.514	0.271	1.432	1.057	2.228	1.096	0.911	1.406	0.78	1.542	1.486	0.098	1.419	1.047	2.128	1.644	0.039	1.38	1.191	2.466	1.38	0.063	1.393	0.991	1.959
469	13.91	14.26	22.47	sp|P17735|ATTY_HUMAN	Tyrosine aminotransferase	HUMAN	7	2.168	0.499	3.221	0.673	7.656	12.474	0.048	4.093	3.048	40.179	9.29	0.102	4.571	2.032	35.645	7.727	0.073	3.945	1.959	32.509	17.219	0.037	4.246	4.055	53.951	8.166	0.108	4.487	1.82	31.333	1.282	0.915	2.421	0.53	3.981
470	13.9	26.48	27.27	sp|P35241|RADI_HUMAN	Radixin	HUMAN	16	1.213	0.697	1.66	0.731	1.977	1.722	0.981	1.738	0.991	2.992	2.606	0.888	2.051	1.271	4.742	2.805	0.563	2.148	1.306	5.395	2.606	0.882	2.07	1.259	4.831	3.373	0.473	2.07	1.629	6.855	0.92	0.465	1.69	0.363	1.556
471	13.82	63.43	55.63	sp|Q68CK6|ACS2B_HUMAN	Acyl-coenzyme A synthetase ACSM2B, mitochondrial	HUMAN	53	28.576	0.075	2.07	13.804	39.084	27.797	0.083	1.959	14.191	37.325	31.915	0.079	1.941	16.444	42.855	27.29	0.079	1.923	14.191	35.645	31.915	0.074	1.995	15.996	42.855	36.644	0.072	1.837	19.953	48.753	11.066	0.15	1.871	5.916	14.588
472	13.82	13.84	20.08	sp|P12955|PEPD_HUMAN	Xaa-Pro dipeptidase	HUMAN	9	0.649	0.521	2.051	0.217	1.33	1.38	0.682	2.109	0.655	3.076	2.443	0.393	2.399	1.019	7.727	2.489	0.126	2.312	1.076	8.79	2.805	0.132	2.355	1.191	10.186	2.679	0.166	2.377	1.127	9.12	1.977	0.423	2.333	0.847	6.081
473	13.81	15.77	40.74	sp|P23284|PPIB_HUMAN	Peptidyl-prolyl cis-trans isomerase B	HUMAN	15	1.5	0.383	1.236	1.213	1.837	0.847	0.782	1.247	0.655	1.057	0.27	0.489	1.282	0.2	0.347	1.009	0.65	1.271	0.794	1.271	0.189	0.849	1.306	0.1	0.247	0.525	0.544	1.306	0.334	0.685	0.57	0.796	1.271	0.409	0.724
474	13.8	13.89	23.18	sp|P42126|ECI1_HUMAN	Enoyl-CoA delta isomerase 1, mitochondrial	HUMAN	9	1.406	0.538	1.722	0.817	2.466	1.18	0.822	1.706	0.692	2.051	1.038	0.81	1.514	0.685	1.585	1.191	0.835	1.738	0.685	2.07	1.096	0.856	1.556	0.705	1.738	1.086	0.905	1.69	0.643	1.854	1.138	0.743	1.419	0.802	1.644
475	13.78	13.95	26.43	sp|Q9Y2T3|GUAD_HUMAN	Guanine deaminase	HUMAN	10	1.009	0.847	1.18	0.855	1.191	0.895	0.681	1.213	0.738	1.086	0.855	0.501	1.343	0.637	1.148	1.019	0.695	1.236	0.824	1.259	0.887	0.63	1.159	0.766	1.028	1.038	0.75	1.225	0.847	1.271	0.973	0.982	1.419	0.685	1.38
476	13.78	13.83	50.49	sp|P62805|H4_HUMAN	Histone H4	HUMAN	24	0.316	0.053	1.57	0.15	0.497	0.184	0.016	2.07	0.055	0.38	0.11	0.014	2.679	0.035	0.294	0.308	0.321	1.629	0.15	0.501	0.233	0.095	1.803	0.096	0.421	0.319	0.352	1.614	0.138	0.515	1.159	0.304	1.213	0.955	1.406
477	13.76	14.15	30.21	sp|Q02878|RL6_HUMAN	60S ribosomal protein L6	HUMAN	9	1	0.929	1.282	0.78	1.282	1.629	0.788	1.629	1	2.208	1.343	0.756	1.38	0.973	1.722	1.047	0.294	1.432	0.731	1.355	1.77	0.744	1.629	1.086	2.399	0.912	0.464	1.259	0.692	1.148	0.724	0.906	1.236	0.56	0.895
478	13.72	13.87	27.87	sp|P36578|RL4_HUMAN	60S ribosomal protein L4	HUMAN	17	3.281	0.4	2.07	1.585	5.495	3.597	0.196	2.032	1.77	5.546	2.109	0.558	1.722	1.225	2.911	2.399	0.691	1.959	1.225	3.565	2.312	0.841	1.837	1.259	3.221	1.977	0.663	1.754	1.127	2.729	1.236	0.963	1.419	0.871	1.738
479	13.72	13.72	38.97	sp|O00264|PGRC1_HUMAN	Membrane-associated progesterone receptor component 1	HUMAN	14	0.57	0.108	1.271	0.344	0.724	0.497	0.037	1.343	0.273	0.667	0.328	0.013	1.57	0.074	0.515	0.511	0.048	1.282	0.305	0.655	0.334	0.019	1.528	0.081	0.511	0.445	0.016	1.432	0.211	0.637	0.679	0.101	1.259	0.479	0.855
480	13.67	13.92	33.33	sp|P40261|NNMT_HUMAN	Nicotinamide N-methyltransferase	HUMAN	11	2.63	0.367	1.343	1.959	3.436	4.246	0.41	1.33	3.192	5.546	2.421	0.457	1.343	1.803	3.221	3.105	0.423	1.368	2.27	4.055	3.048	0.418	1.33	2.291	3.945	1.047	0.595	2.377	0.441	1.585	0.247	0.146	1.629	0.174	0.402
481	13.66	13.89	22.9	sp|O75356|ENTP5_HUMAN	Ectonucleoside triphosphate diphosphohydrolase 5	HUMAN	9	1.038	0.316	1.318	0.787	1.368	1.009	0.402	1.38	0.731	1.393	0.973	0.443	1.419	0.685	1.38	1	0.356	1.368	0.731	1.38	1.076	0.377	1.38	0.78	1.5	1.086	0.336	1.33	0.817	1.459	0.879	0.729	1.419	0.614	1.247
482	13.65	13.76	30.13	sp|P62979|RS27A_HUMAN	Ubiquitin-40S ribosomal protein S27a	HUMAN	17	0.718	0.714	1.225	0.575	0.879	0.692	0.426	1.213	0.497	0.839	0.871	0.817	1.191	0.724	1.038	0.387	0.009	1.486	0.119	0.575	0.597	0.304	1.259	0.353	0.752	0.586	0.522	1.271	0.331	0.745	1.086	0.939	1.202	0.904	1.306
482	0	13.66	61.75	sp|P0CG48|UBC_HUMAN	Polyubiquitin-C	HUMAN	17
482	0	13.66	61.57	sp|P0CG47|UBB_HUMAN	Polyubiquitin-B	HUMAN	17
482	0	13.66	36.72	sp|P62987|RL40_HUMAN	Ubiquitin-60S ribosomal protein L40	HUMAN	17
483	13.6	13.78	12.85	sp|Q9NSE4|SYIM_HUMAN	Isoleucine--tRNA ligase, mitochondrial	HUMAN	10	0.575	0.257	1.419	0.268	0.817	0.57	0.175	1.393	0.219	0.794	0.535	0.112	1.368	0.171	0.731	0.501	0.228	1.585	0.213	0.794	0.575	0.376	1.6	0.308	0.92	0.592	0.215	1.271	0.291	0.752	0.731	0.781	1.644	0.413	1.202
484	13.47	13.76	12.58	sp|P09327|VILI_HUMAN	Villin-1	HUMAN	8	0.373	0.173	1.923	0.073	0.718	0.614	0.551	1.585	0.35	0.973	0.581	0.693	1.629	0.37	0.946	1.028	0.255	1.5	0.685	1.528	1.472	0.143	1.486	0.991	2.466	1.754	0.046	1.486	1.18	3.251	1.393	0.472	1.486	0.938	2.148
485	13.46	13.51	27.53	sp|Q9UBX3|DIC_HUMAN	Mitochondrial dicarboxylate carrier	HUMAN	11	2.333	0.501	1.5	1.556	3.373	2.535	0.567	1.445	1.754	3.664	2.188	0.485	1.5	1.459	3.105	2.858	0.253	1.486	1.923	4.207	2.559	0.322	1.432	1.786	3.631	2.421	0.302	1.459	1.66	3.467	1.644	0.421	1.754	0.938	2.377
486	13.39	13.78	15.17	sp|Q16891|IMMT_HUMAN	Mitochondrial inner membrane protein	HUMAN	11	0.938	0.913	1.368	0.661	1.282	1.127	0.676	1.343	0.839	1.556	0.773	0.388	1.393	0.497	1.076	1.057	0.848	1.343	0.787	1.542	0.871	0.669	1.38	0.603	1.202	0.879	0.766	1.33	0.667	1.169	1.528	0.133	1.294	1.18	2.729
487	13.39	13.39	29.65	sp|P63244|GBLP_HUMAN	Guanine nucleotide-binding protein subunit beta-2-like 1	HUMAN	12	4.365	0.295	1.738	2.512	9.638	5.2	0.245	1.786	2.911	13.677	4.92	0.268	1.786	2.754	13.305	3.499	0.439	1.644	2.128	7.112	4.875	0.265	1.77	2.754	11.695	4.831	0.235	1.786	2.704	12.706	0.964	0.535	2.489	0.555	2.399
488	13.35	15.75	18.54	sp|O43242|PSMD3_HUMAN	26S proteasome non-ATPase regulatory subunit 3	HUMAN	8	3.133	0.43	2.512	1.247	14.859	3.565	0.26	2.559	1.393	17.701	2.377	0.952	2.249	1.057	5.495	2.729	0.739	2.421	1.127	9.036	2.729	0.735	2.421	1.127	9.376	3.192	0.517	2.535	1.259	14.322	2.606	0.596	2.377	1.096	9.727
489	13.34	13.44	10.18	sp|Q12906|ILF3_HUMAN	Interleukin enhancer-binding factor 3	HUMAN	8	2.27	0.549	1.995	1.138	12.023	2.089	0.678	1.923	1.086	6.73	2.805	0.366	2.07	1.355	14.588	2.148	0.699	1.959	1.096	9.12	1.77	0.935	1.923	0.92	5.495	2.188	0.642	2.014	1.086	11.912	1.77	0.451	1.77	1	3.733
490	13.28	13.52	14.36	sp|P50416|CPT1A_HUMAN	Carnitine O-palmitoyltransferase 1, liver isoform	HUMAN	7	1.038	0.527	1.5	0.692	1.585	0.794	0.426	1.432	0.535	1.138	0.661	0.573	1.675	0.391	1.107	0.787	0.836	1.644	0.47	1.294	0.879	0.802	1.69	0.525	1.486	0.643	0.399	1.675	0.377	1.076	1.127	0.683	1.585	0.711	1.837
491	13.28	13.28	25.53	sp|Q9UNM6|PSD13_HUMAN	26S proteasome non-ATPase regulatory subunit 13	HUMAN	11	1.318	0.95	1.82	0.724	2.582	1.556	0.545	1.738	0.895	3.565	1.69	0.29	1.69	1	4.018	1.236	0.954	1.82	0.679	2.399	1.905	0.382	1.854	1.028	4.487	1.514	0.628	1.722	0.879	3.436	0.863	0.967	1.854	0.466	1.6
492	13.25	13.32	23.86	sp|P15104|GLNA_HUMAN	Glutamine synthetase	HUMAN	9	0.982	0.845	1.38	0.718	1.355	0.322	0.058	1.57	0.134	0.506	0.187	0.046	2.208	0.045	0.413	0.215	0.03	1.837	0.04	0.394	0.325	0.046	1.528	0.101	0.497	0.302	0.045	1.675	0.103	0.506	0.172	0.073	2.377	0.046	0.409
493	13.24	13.79	28.54	sp|Q92947|GCDH_HUMAN	Glutaryl-CoA dehydrogenase, mitochondrial	HUMAN	10	0.938	0.615	1.614	0.581	1.514	0.938	0.63	1.542	0.608	1.445	1.009	0.77	1.871	0.54	1.888	1.038	0.999	1.629	0.637	1.69	1.086	0.939	1.854	0.586	2.014	0.912	0.472	1.803	0.506	1.644	1.096	0.827	2.188	0.501	2.399
494	13.22	13.23	60.93	sp|P60660|MYL6_HUMAN	Myosin light polypeptide 6	HUMAN	17	0.679	0.687	1.854	0.283	1.259	2.312	0.352	1.923	1.202	5.012	7.379	0.054	3.162	2.333	20.137	0.637	0.771	1.66	0.391	1.057	2.109	0.448	1.786	1.18	5.058	3.698	0.062	2.168	1.706	8.318	1.69	0.377	1.6	1.057	2.938
495	13.17	13.18	58	sp|P20674|COX5A_HUMAN	Cytochrome c oxidase subunit 5A, mitochondrial	HUMAN	16	0.603	0.445	1.406	0.429	0.847	0.581	0.41	1.247	0.466	0.724	0.535	0.373	1.368	0.387	0.731	0.649	0.482	1.236	0.52	0.802	0.679	0.516	1.236	0.545	0.839	0.501	0.336	1.247	0.402	0.625	0.955	0.953	1.247	0.766	1.191
496	13.16	13.32	25.36	sp|P50454|SERPH_HUMAN	Serpin H1	HUMAN	8	0.705	0.382	1.542	0.377	1.086	0.879	0.585	1.393	0.57	1.225	0.879	0.74	1.393	0.603	1.225	0.78	0.583	1.528	0.466	1.191	0.643	0.324	1.556	0.263	1	0.759	0.544	1.542	0.441	1.169	0.982	0.959	1.644	0.592	1.614
497	13.15	13.17	55.56	sp|P49773|HINT1_HUMAN	Histidine triad nucleotide-binding protein 1	HUMAN	12	1.706	0.134	1.77	0.964	2.78	0.281	0.243	1.69	0.171	0.474	3.945	0.008	1.66	2.377	6.486	0.895	0.076	2.089	0.483	1.871	0.337	0.039	1.675	0.205	0.565	1.393	0.228	1.754	0.794	2.466	0.759	0.036	1.871	0.449	1.419
498	13.09	13.27	14.13	sp|P08236|BGLR_HUMAN	Beta-glucuronidase	HUMAN	8	0.679	0.654	1.355	0.488	0.92	0.575	0.601	1.393	0.394	0.802	0.177	0.032	1.995	0.056	0.353	0.177	0.034	1.854	0.028	0.328	0.124	0.029	2.399	0.027	0.296	0.2	0.023	1.69	0.037	0.337	0.244	0.005	1.66	0.12	0.406
499	13.06	13.45	11.68	sp|Q96QK1|VPS35_HUMAN	Vacuolar protein sorting-associated protein 35	HUMAN	7	5.346	0.3	2.168	2.466	17.061	6.252	0.165	2.228	2.805	20.512	4.742	0.486	2.128	2.228	14.859	5.546	0.164	2.355	2.355	20.512	4.613	0.222	1.871	2.466	11.588	5.058	0.254	2.228	2.27	19.231	0.724	0.92	1.82	0.433	1.318
500	13.05	13.22	45.76	sp|P08865|RSSA_HUMAN	40S ribosomal protein SA	HUMAN	13	1.5	0.411	1.514	0.991	3.221	1.803	0.129	1.542	1.169	4.207	1.803	0.348	1.556	1.159	3.733	1.259	0.342	1.393	0.904	1.959	1.66	0.432	1.528	1.086	3.281	1.028	0.965	1.368	0.752	1.472	0.488	0.267	1.706	0.286	0.832
501	12.97	13.31	8.93	sp|O94979|SC31A_HUMAN	Protein transport protein Sec31A	HUMAN	10	1.82	0.405	2.032	0.895	3.532	1.959	0.546	2.148	0.912	4.285	2.27	0.189	2.208	1.028	5.058	1.854	0.579	2.089	0.887	3.767	1.247	0.42	1.69	0.738	2.312	2.188	0.252	2.208	0.991	5.248	2.582	0.183	2.27	1.138	5.152
502	12.92	13.15	44.3	sp|P62158|CALM_HUMAN	Calmodulin	HUMAN	10	0.56	0.039	1.355	0.356	0.759	0.474	0.023	1.472	0.275	0.698	0.649	0.126	1.318	0.437	0.855	0.47	0.017	1.472	0.231	0.692	0.337	0.024	1.754	0.105	0.592	0.982	0.245	1.294	0.752	1.271	0.586	0.118	1.585	0.384	0.929
503	12.9	15.19	18.1	sp|P13797|PLST_HUMAN	Plastin-3	HUMAN	12	1.722	0.865	1.6	1.076	3.342	2.884	0.504	1.803	1.6	8.091	3.373	0.507	1.854	1.82	9.036	3.404	0.207	1.854	1.837	10.186	3.499	0.257	1.837	1.905	9.55	3.837	0.308	1.837	2.089	10.666	0.575	0.938	1.941	0.313	1.117
504	12.85	12.94	35	sp|Q8N0X4|CLYBL_HUMAN	Citrate lyase subunit beta-like protein, mitochondrial	HUMAN	10	1.117	0.382	1.528	0.731	2.032	0.895	0.546	1.629	0.597	1.459	0.661	0.823	1.528	0.409	1.009	0.766	0.558	1.542	0.515	1.18	0.52	0.75	1.614	0.275	0.839	0.353	0.947	1.941	0.146	0.685	0.731	0.485	1.706	0.47	1.247
505	12.83	12.98	27.99	sp|P15880|RS2_HUMAN	40S ribosomal protein S2	HUMAN	9	3.837	0.264	2.377	1.614	8.395	4.169	0.104	2.377	1.754	9.036	3.311	0.113	2.128	1.556	6.081	4.246	0.139	2.466	1.722	9.908	3.981	0.317	2.466	1.614	9.376	3.342	0.57	2.188	1.528	6.31	1.514	0.825	1.69	0.895	3.02
506	12.82	12.92	27.03	sp|Q9UNZ2|NSF1C_HUMAN	NSFL1 cofactor p47	HUMAN	7	0.855	0.354	1.225	0.692	1.047	0.863	0.445	1.236	0.698	1.067	0.938	0.731	1.306	0.718	1.225	0.887	0.527	1.213	0.731	1.076	0.809	0.19	1.225	0.661	0.991	0.982	0.992	1.271	0.773	1.247	0.946	0.863	1.107	0.855	1.047
507	12.8	12.86	13.64	sp|P49589|SYCC_HUMAN	Cysteine--tRNA ligase, cytoplasmic	HUMAN	8	1.096	0.621	1.472	0.745	1.754	0.938	0.974	1.528	0.625	1.432	1.247	0.381	1.528	0.817	2.032	0.879	0.601	1.5	0.586	1.318	1.271	0.179	1.542	0.824	1.977	1.076	0.835	1.514	0.711	1.629	0.964	0.763	1.514	0.625	1.459
508	12.8	12.81	51.64	sp|P0DJI9|SAA2_HUMAN	Serum amyloid A-2 protein	HUMAN	13	1.318	0.6	2.089	0.631	2.754	1.854	0.355	2.089	0.887	3.908	0.667	0.499	2.109	0.319	1.406	1.722	0.39	2.089	0.824	3.631	1.472	0.498	2.109	0.698	3.076	1.076	0.874	2.109	0.511	2.249	1.419	0.529	2.109	0.673	2.965
509	12.72	12.84	39.75	sp|Q9UL46|PSME2_HUMAN	Proteasome activator complex subunit 2	HUMAN	19	1.941	0.656	1.556	1.247	6.081	1.995	0.84	1.585	1.259	7.311	2.228	0.728	1.6	1.393	6.081	3.342	0.171	1.82	1.837	13.804	2.858	0.236	1.675	1.706	13.932	2.938	0.192	1.754	1.675	10.28	1.754	0.534	1.445	1.213	3.664
510	12.66	12.69	24.67	sp|Q7Z5P4|DHB13_HUMAN	17-beta-hydroxysteroid dehydrogenase 13	HUMAN	6	0.685	0.458	1.837	0.35	1.259	0.203	0.271	2.911	0.034	0.592	0.506	0.506	2.032	0.231	1.028	0.964	0.923	1.722	0.56	1.66	0.296	0.162	2.377	0.042	0.705	1.236	0.702	1.66	0.745	2.148	0.794	0.285	1.69	0.425	1.343
511	12.56	12.9	8.94	sp|Q9NYU2|UGGG1_HUMAN	UDP-glucose:glycoprotein glucosyltransferase 1	HUMAN	10	1.294	0.511	1.675	0.773	2.559	1.067	0.905	1.738	0.614	1.871	0.698	0.536	1.706	0.398	1.191	1.169	0.804	1.738	0.673	2.168	0.904	0.742	1.738	0.535	1.57	0.871	0.697	1.738	0.506	1.514	0.592	0.654	1.995	0.305	1.18
512	12.55	12.7	37.38	sp|P27635|RL10_HUMAN	60S ribosomal protein L10	HUMAN	8	0.413	0.4	1.271	0.296	0.525	0.398	0.386	1.306	0.27	0.52	0.453	0.434	1.259	0.325	0.57	0.299	0.314	1.5	0.142	0.449	0.328	0.374	1.542	0.143	0.506	0.331	0.344	1.432	0.175	0.474	0.912	0.975	1.343	0.673	1.225
513	12.5	16.07	21.19	sp|P50995|ANX11_HUMAN	Annexin A11	HUMAN	9	1.247	0.775	2.228	0.56	4.875	4.529	0.232	2.884	1.57	19.953	8.166	0.049	3.048	2.679	29.376	0.745	0.562	5.152	0.328	3.837	3.076	0.619	2.63	1.169	10.186	6.194	0.166	2.992	2.07	22.491	2.188	0.753	2.421	0.904	6.982
514	12.48	12.87	12.26	sp|P34932|HSP74_HUMAN	Heat shock 70 kDa protein 4	HUMAN	8	0.904	0.417	1.191	0.759	1.076	1.028	0.915	1.271	0.809	1.306	1.038	0.83	1.318	0.787	1.368	0.871	0.354	1.236	0.705	1.076	0.991	0.961	1.18	0.839	1.169	0.946	0.666	1.225	0.773	1.159	0.879	0.566	1.355	0.649	1.191
515	12.46	43.09	46.02	sp|P36537|UDB10_HUMAN	UDP-glucuronosyltransferase 2B10	HUMAN	39	2.512	0.391	1.905	1.318	4.207	2.051	0.559	1.995	1.028	3.467	0.955	0.73	1.754	0.437	1.675	1.138	0.834	1.77	0.643	1.959	0.738	0.654	1.786	0.261	1.318	0.492	0.428	1.923	0.054	0.946	1.542	0.94	2.014	0.766	2.805
516	12.45	12.49	40.56	sp|P16104|H2AX_HUMAN	Histone H2A.x	HUMAN	13	1.445	0.252	1.486	0.973	2.992	1.514	0.275	1.486	1.019	3.281	1.086	0.376	1.419	0.766	1.941	0.973	0.464	1.77	0.705	1.722	1.294	0.323	1.445	0.895	2.559	1.5	0.262	1.486	1.009	3.565	0.215	0.167	2.78	0.137	0.597
516	0.01	10.51	41.86	sp|Q16777|H2A2C_HUMAN	Histone H2A type 2-C	HUMAN	12
516	0.01	10.5	42.19	sp|Q99878|H2A1J_HUMAN	Histone H2A type 1-J	HUMAN	12
516	0.01	10.5	42.19	sp|Q96KK5|H2A1H_HUMAN	Histone H2A type 1-H	HUMAN	12
516	0.01	10.5	41.54	sp|Q6FI13|H2A2A_HUMAN	Histone H2A type 2-A	HUMAN	12
516	0.01	10.5	41.54	sp|P0C0S8|H2A1_HUMAN	Histone H2A type 1	HUMAN	12
516	0.01	10.5	41.86	sp|Q9BTM1|H2AJ_HUMAN	Histone H2A.J	HUMAN	12
516	0.01	10.49	39.23	sp|Q8IUE6|H2A2B_HUMAN	Histone H2A type 2-B	HUMAN	12
516	0.01	10.47	41.54	sp|Q93077|H2A1C_HUMAN	Histone H2A type 1-C	HUMAN	12
516	0	10.46	41.54	sp|P20671|H2A1D_HUMAN	Histone H2A type 1-D	HUMAN	12
516	0	10.44	41.54	sp|Q7L7L0|H2A3_HUMAN	Histone H2A type 3	HUMAN	12
516	0	10.44	41.54	sp|P04908|H2A1B_HUMAN	Histone H2A type 1-B/E	HUMAN	12
517	12.43	12.65	12.89	sp|P14923|PLAK_HUMAN	Junction plakoglobin	HUMAN	7	0.625	0.244	4.446	0.139	2.78	1.086	0.767	4.406	0.247	4.831	1.614	0.224	4.365	0.37	7.047	0.946	0.88	4.365	0.217	4.13	1.202	0.557	4.13	0.291	5.012	1.459	0.301	4.207	0.347	6.138	1.009	0.961	1.923	0.525	1.923
518	12.43	12.5	31.21	sp|P01011|AACT_HUMAN	Alpha-1-antichymotrypsin	HUMAN	14	8.551	0.068	1.854	4.613	18.197	9.55	0.056	1.837	5.2	19.588	1.77	0.687	1.542	1.148	3.162	8.551	0.245	1.803	4.742	17.865	5.012	0.331	1.803	2.78	10	1.585	0.708	1.722	0.92	2.938	0.545	0.539	1.675	0.238	0.912
519	12.42	12.57	27.59	sp|P30040|ERP29_HUMAN	Endoplasmic reticulum resident protein 29	HUMAN	8	1.086	0.865	1.629	0.667	1.77	0.929	0.994	1.644	0.565	1.528	0.752	0.727	1.675	0.402	1.259	0.887	0.827	1.644	0.535	1.459	0.457	0.48	1.854	0.139	0.847	0.586	0.628	1.77	0.278	1.038	0.263	0.651	2.679	0.094	0.705
520	12.39	12.53	18.67	sp|P11182|ODB2_HUMAN	Lipoamide acyltransferase component of branched-chain alpha-keto acid dehydrogenase complex, mitochondrial	HUMAN	7	1.138	0.975	1.754	0.649	1.959	1.445	0.737	1.69	0.855	2.489	1.644	0.669	1.706	0.964	2.805	0.802	0.715	1.871	0.445	1.5	1.127	0.675	1.77	0.637	1.923	1.644	0.537	1.706	0.964	2.831	0.356	0.069	2.355	0.125	0.839
521	12.38	12.38	39.25	sp|P30044|PRDX5_HUMAN	Peroxiredoxin-5, mitochondrial	HUMAN	15	2.489	0.436	1.528	1.629	3.342	2.27	0.445	1.445	1.57	3.02	2.228	0.492	1.445	1.542	2.938	3.076	0.389	1.675	1.837	4.571	1.318	0.528	1.905	0.692	1.754	2.606	0.42	1.6	1.629	3.597	1.57	0.492	1.459	1.076	2.27
522	12.34	12.36	25.69	sp|P62140|PP1B_HUMAN	Serine/threonine-protein phosphatase PP1-beta catalytic subunit	HUMAN	8	1.236	0.724	3.281	0.377	4.055	1.047	0.905	3.499	0.299	3.664	1.459	0.527	2.312	0.631	3.373	1.086	0.827	2.729	0.398	2.965	1.294	0.583	3.076	0.421	3.981	1.459	0.558	1.644	0.887	2.399	1.159	0.664	3.945	0.294	4.571
523	12.33	12.57	26.17	sp|P50053|KHK_HUMAN	Ketohexokinase	HUMAN	12	0.955	0.906	1.213	0.787	1.159	0.895	0.691	1.225	0.731	1.096	0.991	0.744	1.213	0.817	1.202	1.047	0.394	1.202	0.871	1.259	1.019	0.676	1.213	0.839	1.225	0.991	0.687	1.236	0.802	1.225	1	0.286	1.127	0.887	1.127
524	12.33	12.45	16.79	sp|O43776|SYNC_HUMAN	Asparagine--tRNA ligase, cytoplasmic	HUMAN	8	1.803	0.441	1.888	0.955	8.241	2.535	0.192	2.089	1.213	11.912	3.404	0.038	2.014	1.69	17.219	1.722	0.614	1.977	0.871	7.311	2.355	0.185	2.014	1.169	11.066	2.089	0.153	1.941	1.076	9.638	0.759	0.471	2.399	0.299	1.82
525	12.33	12.37	47.4	sp|P63241|IF5A1_HUMAN	Eukaryotic translation initiation factor 5A-1	HUMAN	12	1.159	0.855	1.406	0.824	1.738	1.294	0.72	1.5	0.863	1.977	1.127	0.849	1.486	0.759	1.706	1.096	0.876	1.486	0.738	1.66	0.982	0.996	1.5	0.661	1.472	1.076	0.857	1.486	0.724	1.614	0.06	0.223	3.342	0.033	0.2
526	12.32	12.35	19.95	sp|Q9BS26|ERP44_HUMAN	Endoplasmic reticulum resident protein 44	HUMAN	8	0.973	0.53	1.5	0.649	1.459	0.991	0.635	1.542	0.673	1.528	0.787	0.284	1.486	0.53	1.169	0.724	0.19	1.486	0.483	1.076	0.698	0.135	1.486	0.466	1.038	0.637	0.015	1.432	0.433	0.912	0.982	0.363	1.57	0.655	1.542
527	12.3	12.46	10.77	sp|Q9NQ94|A1CF_HUMAN	APOBEC1 complementation factor	HUMAN	6	1.294	0.289	1.445	0.895	3.02	1.393	0.351	1.445	0.964	3.467	1.556	0.089	1.472	1.057	4.093	1.213	0.737	1.459	0.832	2.168	1.202	0.576	1.445	0.832	1.941	1.294	0.255	1.432	0.904	2.333	0.871	0.96	1.459	0.586	1.271
528	12.27	12.46	24.35	sp|P49821|NDUV1_HUMAN	NADH dehydrogenase [ubiquinone] flavoprotein 1, mitochondrial	HUMAN	9	1.236	0.291	1.459	0.847	1.803	1.148	0.505	1.393	0.824	1.6	1.086	0.61	1.306	0.832	1.419	1.202	0.481	1.472	0.817	1.77	1.086	0.858	1.542	0.705	1.675	1.138	0.724	1.5	0.759	1.706	1.225	0.19	1.38	0.887	1.69
529	12.25	92.26	76	sp|P07327|ADH1A_HUMAN	Alcohol dehydrogenase 1A	HUMAN	192	2.535	0.677	1.82	1.393	4.055	1.706	0.899	1.585	1.076	2.582	0.263	0.108	2.333	0.128	0.614	2.421	0.32	1.69	1.432	4.207	1.406	0.451	1.486	0.946	2.051	0.525	0.107	1.514	0.353	0.794	2.559	0.419	1.77	1.445	4.742
530	12.24	12.24	20.73	sp|P51687|SUOX_HUMAN	Sulfite oxidase, mitochondrial	HUMAN	10	0.809	0.223	1.355	0.56	1.096	0.592	0.103	1.486	0.211	0.879	0.402	0.048	1.871	0.104	0.752	1.057	0.774	1.355	0.78	1.614	1.159	0.82	1.406	0.824	1.77	0.631	0.129	1.528	0.308	0.964	2.291	0.059	1.486	1.542	5.012
531	12.23	12.34	19.59	sp|P17980|PRS6A_HUMAN	26S protease regulatory subunit 6A	HUMAN	8	1.096	0.6	1.343	0.817	1.472	1.213	0.355	1.33	0.912	1.629	1.38	0.193	1.472	0.938	2.051	1.202	0.46	1.355	0.887	1.629	1.368	0.225	1.459	0.938	1.977	1.236	0.329	1.406	0.879	1.738	1.117	0.807	1.486	0.752	1.644
532	12.2	12.37	18.88	sp|O75390|CISY_HUMAN	Citrate synthase, mitochondrial	HUMAN	7	1.38	0.869	1.556	0.887	2.333	1.259	0.853	1.528	0.824	2.992	1.148	0.86	1.514	0.759	1.854	1.528	0.631	1.614	0.946	3.436	1.33	0.856	1.5	0.887	2.938	1.472	0.625	1.585	0.929	3.532	2.704	0.121	1.722	1.57	7.379
533	12.19	12.19	29.35	sp|P02763|A1AG1_HUMAN	Alpha-1-acid glycoprotein 1	HUMAN	13	10.965	0.333	1.675	6.546	17.701	16.596	0.273	1.556	10.666	25.351	5.058	0.736	1.754	2.884	8.551	14.454	0.31	1.629	8.872	22.284	10.765	0.438	1.722	6.252	17.539	1.941	0.799	1.82	1.067	2.63	2.27	0.464	1.5	1.514	3.02
534	12.18	12.21	14.36	sp|Q9Y262|EIF3L_HUMAN	Eukaryotic translation initiation factor 3 subunit L	HUMAN	7	0.973	0.568	1.259	0.773	1.225	1.038	0.923	1.225	0.847	1.282	0.991	0.639	1.318	0.752	1.306	0.982	0.613	1.159	0.847	1.138	0.982	0.562	1.236	0.794	1.213	1	0.506	1.306	0.766	1.306	0.863	0.533	1.33	0.649	1.148
535	12.17	12.42	12.43	sp|P13798|ACPH_HUMAN	Acylamino-acid-releasing enzyme	HUMAN	8	1.107	0.938	1.432	0.773	1.644	0.871	0.475	1.432	0.614	1.247	1.096	0.835	1.419	0.773	1.629	1.282	0.715	1.406	0.912	2.109	1.318	0.427	1.459	0.904	2.128	1.159	0.893	1.294	0.895	1.837	1.117	0.911	1.432	0.78	1.614
536	12.13	14.5	33.33	sp|Q15166|PON3_HUMAN	Serum paraoxonase/lactonase 3	HUMAN	10	0.824	0.535	1.138	0.718	0.938	0.586	0.18	1.191	0.461	0.698	0.377	0.034	1.472	0.179	0.555	0.57	0.139	1.282	0.413	0.731	0.53	0.121	1.38	0.34	0.731	0.353	0.04	1.38	0.196	0.488	0.535	0.218	1.419	0.325	0.759
537	12.1	26.78	33.58	sp|P22309|UD11_HUMAN	UDP-glucuronosyltransferase 1-1	HUMAN	29	0.809	0.904	1.33	0.581	1.076	0.847	0.995	1.355	0.608	1.148	0.794	0.81	1.459	0.52	1.159	0.417	0.14	1.722	0.221	0.718	0.752	0.413	1.282	0.56	0.964	0.545	0.133	1.38	0.305	0.752	0.169	0.007	2.729	0.045	0.461
538	12.09	12.21	26.97	sp|Q9UJZ1|STML2_HUMAN	Stomatin-like protein 2	HUMAN	6	1.117	0.708	2.512	0.445	2.805	1.096	0.686	2.032	0.54	2.228	1.259	0.392	1.905	0.661	2.399	1.368	0.124	1.459	0.938	1.995	1.225	0.376	1.837	0.667	2.249	1.294	0.18	1.528	0.847	1.977	1.472	0.295	2.421	0.608	3.597
539	12.08	26.71	33.58	sp|O60656|UD19_HUMAN	UDP-glucuronosyltransferase 1-9	HUMAN	34	2.655	0.268	2.148	1.236	7.516	1.803	0.381	1.854	0.973	4.055	2.188	0.463	1.959	1.117	6.918	3.532	0.136	2.27	1.556	13.932	2.911	0.244	2.188	1.33	9.12	3.192	0.201	2.208	1.445	12.474	3.281	0.162	2.27	1.445	13.305
540	12.07	12.1	31.2	sp|Q96EY8|MMAB_HUMAN	Cob(I)yrinic acid a,c-diamide adenosyltransferase, mitochondrial	HUMAN	11	2.07	0.531	1.995	1.038	3.342	1.888	0.669	2.014	0.938	3.048	1.202	0.933	1.629	0.738	1.888	1.871	0.683	1.941	0.964	2.965	1.542	0.868	1.854	0.832	2.377	1.5	0.954	1.905	0.787	2.399	2.679	0.383	2.168	1.236	4.529
541	12.07	12.1	49.74	sp|P55957|BID_HUMAN	BH3-interacting domain death agonist	HUMAN	10	1.067	0.864	1.585	0.673	1.786	1.191	0.89	1.786	0.667	2.148	1.096	0.958	1.803	0.608	1.959	1.028	0.994	1.706	0.603	1.803	1.169	0.806	1.706	0.685	2.051	1.5	0.506	1.738	0.863	2.78	1.047	0.899	1.69	0.619	1.82
542	12.06	16.75	41.21	sp|Q06830|PRDX1_HUMAN	Peroxiredoxin-1	HUMAN	14	6.607	0.34	1.6	4.13	10.471	6.081	0.464	1.585	3.837	9.638	6.918	0.653	1.614	4.285	11.169	5.346	0.426	1.614	3.311	8.71	4.055	0.862	1.941	2.089	7.178	4.786	0.38	1.738	2.754	8.091	0.655	0.71	1.995	0.337	1.306
543	12.05	12.05	38.46	sp|P62241|RS8_HUMAN	40S ribosomal protein S8	HUMAN	11	1.18	0.778	1.419	0.832	2.032	1.368	0.445	1.459	0.938	2.655	1.038	0.893	1.38	0.752	1.6	0.946	0.749	1.514	0.685	1.432	1.225	0.873	1.419	0.863	2.291	0.871	0.674	1.355	0.649	1.18	1.038	0.861	1.368	0.759	1.614
544	12.04	12.12	7.58	sp|Q5JPE7|NOMO2_HUMAN	Nodal modulator 2	HUMAN	7	3.02	0.952	2.443	1.236	5.395	3.404	0.77	2.559	1.33	6.427	3.467	0.694	2.729	1.271	7.047	2.109	0.638	2.208	0.955	3.532	3.02	0.967	2.606	1.159	5.445	2.089	0.493	2.312	0.904	3.565	2.399	0.925	2.421	0.991	4.055
544	0	12.12	7.86	sp|P69849|NOMO3_HUMAN	Nodal modulator 3	HUMAN	7
544	0	12.12	7.86	sp|Q15155|NOMO1_HUMAN	Nodal modulator 1	HUMAN	7
545	12.03	12.15	18.06	sp|Q9UHK6|AMACR_HUMAN	Alpha-methylacyl-CoA racemase	HUMAN	7	1.225	0.619	1.905	0.643	2.333	0.946	0.911	2.291	0.413	2.168	0.964	0.817	1.959	0.492	1.888	1.038	0.923	2.109	0.492	2.188	0.973	0.824	1.644	0.592	1.6	0.973	0.893	2.188	0.445	2.128	0.863	0.69	2.729	0.316	2.355
546	12.01	13.12	45.71	sp|Q96IU4|ABHEB_HUMAN	Alpha/beta hydrolase domain-containing protein 14B	HUMAN	12	2.07	0.492	1.854	1.117	3.162	1.644	0.949	1.803	0.912	2.535	0.92	0.448	1.675	0.402	1.542	2.421	0.483	1.977	1.225	3.767	1.614	0.633	1.738	0.929	2.512	2.168	0.841	2.051	1.057	3.404	0.794	0.708	1.675	0.366	1.33
547	12.01	12.92	32.74	sp|O15173|PGRC2_HUMAN	Membrane-associated progesterone receptor component 2	HUMAN	12	0.863	0.78	1.675	0.515	1.445	0.794	0.894	1.905	0.417	1.514	0.794	0.852	1.871	0.425	1.486	0.787	0.796	1.941	0.406	1.528	0.904	0.997	1.486	0.608	1.343	0.679	0.906	1.923	0.35	1.306	0.824	0.902	1.941	0.425	1.6
548	12.01	12.32	2.67	sp|Q14571|ITPR2_HUMAN	Inositol 1,4,5-trisphosphate receptor type 2	HUMAN	7	1.271	0.322	2.965	0.429	3.767	1.306	0.293	4.446	0.294	5.808	1.247	0.368	4.446	0.281	5.495	1.306	0.291	4.446	0.294	5.808	1.202	0.401	4.169	0.288	5.012	1.202	0.405	4.446	0.27	5.346	1.368	0.238	3.532	0.387	4.831
549	12	12.21	46.83	sp|Q96AB3|ISOC2_HUMAN	Isochorismatase domain-containing protein 2, mitochondrial	HUMAN	10	1.076	0.823	1.191	0.904	1.282	1	0.927	1.236	0.809	1.236	0.92	0.899	1.191	0.773	1.096	1.107	0.831	1.294	0.855	1.432	1.148	0.791	1.18	0.973	1.355	0.964	0.984	1.169	0.824	1.127	1.096	0.715	1.343	0.817	1.472
550	12	12.19	25.52	sp|Q9NR28|DBLOH_HUMAN	Diablo homolog, mitochondrial	HUMAN	6	0.402	0.046	1.459	0.211	0.586	0.47	0.082	1.459	0.27	0.685	0.457	0.062	1.419	0.281	0.649	0.34	0.034	1.355	0.175	0.461	0.506	0.081	1.459	0.302	0.738	0.308	0.036	1.77	0.11	0.545	0.759	0.359	1.294	0.57	0.982
551	12	12.06	14.06	sp|Q9UHG3|PCYOX_HUMAN	Prenylcysteine oxidase 1	HUMAN	6	1.236	0.477	1.786	0.692	2.858	1.038	0.533	1.738	0.597	1.995	0.698	0.758	1.69	0.409	1.18	0.895	0.798	1.803	0.52	1.614	1.028	0.723	1.722	0.597	2.291	0.745	0.741	1.803	0.441	1.343	0.759	0.922	1.77	0.353	1.343
552	11.98	12.18	14.05	sp|Q96N76|HUTU_HUMAN	Urocanate hydratase	HUMAN	10	0.752	0.275	1.38	0.545	1.038	0.731	0.214	2.729	0.265	1.995	0.679	0.172	1.472	0.461	1	0.745	0.251	1.393	0.535	1.038	0.718	0.206	2.168	0.328	1.556	0.625	0.117	2.148	0.291	1.343	0.794	0.335	2.992	0.265	2.377
553	11.98	11.98	41.49	sp|P20618|PSB1_HUMAN	Proteasome subunit beta type-1	HUMAN	11	0.938	0.574	1.368	0.685	1.282	0.955	0.701	1.343	0.711	1.282	1.038	0.156	1.406	0.738	1.459	0.955	0.319	1.294	0.738	1.236	1.067	0.196	1.271	0.839	1.355	0.964	0.219	1.294	0.745	1.247	1.076	0.141	1.33	0.809	1.432
554	11.93	11.94	41.92	sp|Q9Y6B6|SAR1B_HUMAN	GTP-binding protein SAR1b	HUMAN	12	0.637	0.471	1.905	0.325	1.213	0.565	0.403	1.675	0.331	0.946	0.809	0.702	2.63	0.305	2.128	0.685	0.55	1.77	0.377	1.213	0.705	0.579	2.089	0.331	1.472	0.57	0.414	1.406	0.409	0.802	0.879	0.93	2.63	0.334	2.312
555	11.91	11.91	38.59	sp|P62834|RAP1A_HUMAN	Ras-related protein Rap-1A	HUMAN	9	1.585	0.799	1.754	0.904	5.152	1.585	0.828	1.754	0.904	4.966	1.294	0.643	1.675	0.773	4.487	0.938	0.391	2.535	0.592	2.377	0.817	0.795	1.706	0.511	1.393	1.271	0.775	1.675	0.759	3.532	0.711	0.517	1.69	0.413	1.202
555	0	11.9	38.59	sp|P61224|RAP1B_HUMAN	Ras-related protein Rap-1b	HUMAN	9
556	11.9	11.91	62.24	sp|P04080|CYTB_HUMAN	Cystatin-B	HUMAN	12	0.847	0.963	1.406	0.54	1.191	1.614	0.294	1.445	1.117	2.884	1.6	0.155	1.38	1.159	2.78	1.38	0.327	1.294	1.067	2.377	0.955	0.842	1.38	0.679	1.318	1.459	0.414	1.368	1.067	2.421	1.076	0.618	1.368	0.787	1.459
557	11.89	12.1	23.89	sp|Q02978|M2OM_HUMAN	Mitochondrial 2-oxoglutarate/malate carrier protein	HUMAN	6	7.047	0.059	3.281	2.148	28.314	6.081	0.121	3.281	1.854	22.491	4.093	0.197	2.992	1.368	15.136	6.31	0.063	3.221	1.959	25.119	5.808	0.058	3.133	1.854	24.889	6.194	0.047	3.251	1.905	25.119	6.546	0.042	3.076	2.128	29.107
558	11.89	12.04	13.29	sp|P45974|UBP5_HUMAN	Ubiquitin carboxyl-terminal hydrolase 5	HUMAN	8	0.938	0.398	1.343	0.698	1.259	1.009	0.71	1.343	0.752	1.355	1.047	0.89	1.318	0.794	1.38	0.847	0.466	1.368	0.619	1.159	0.879	0.442	1.294	0.679	1.138	1.028	0.803	1.318	0.78	1.355	0.847	0.349	1.888	0.449	1.6
559	11.8	11.84	37.44	sp|Q9UKK9|NUDT5_HUMAN	ADP-sugar pyrophosphatase	HUMAN	7	0.839	0.835	1.169	0.692	0.982	0.847	0.823	1.282	0.643	1.086	1.067	0.589	1.225	0.871	1.318	0.879	0.828	1.213	0.711	1.067	0.879	0.824	1.236	0.705	1.086	0.92	0.93	1.247	0.731	1.148	0.938	0.899	1.191	0.787	1.117
560	11.76	11.76	49.72	sp|Q9BV57|MTND_HUMAN	1,2-dihydroxy-3-keto-5-methylthiopentene dioxygenase	HUMAN	7	0.752	0.002	1.675	0.413	1.259	0.625	0.001	1.675	0.322	1.047	1.019	0.08	1.629	0.625	1.837	0.429	0.003	2.032	0.098	0.871	0.488	0.002	1.803	0.233	0.879	0.946	0.056	1.722	0.56	1.629	0.946	0.027	1.905	0.57	1.803
561	11.69	11.89	14.93	sp|Q9NY33|DPP3_HUMAN	Dipeptidyl peptidase 3	HUMAN	8	1.343	0.299	1.57	0.855	2.228	1.202	0.659	1.854	0.649	2.312	1.191	0.752	2.032	0.586	2.466	1.33	0.265	1.629	0.817	2.27	1.271	0.398	1.514	0.839	2.032	1.38	0.184	1.393	0.991	2.051	1	0.974	1.977	0.506	1.995
562	11.67	11.7	30.26	sp|Q9BXW7|CECR5_HUMAN	Cat eye syndrome critical region protein 5	HUMAN	9	0.78	0.642	1.854	0.421	1.445	0.752	0.587	1.459	0.515	1.096	0.879	0.781	1.5	0.586	1.318	0.698	0.602	2.032	0.344	1.419	0.832	0.715	1.6	0.515	1.33	0.832	0.664	1.66	0.497	1.38	0.649	0.394	1.556	0.406	1.009
563	11.65	11.69	50.43	sp|P25787|PSA2_HUMAN	Proteasome subunit alpha type-2	HUMAN	14	5.152	0.109	2.582	1.995	17.539	5.598	0.109	2.582	2.168	18.707	5.546	0.07	2.582	2.148	17.061	6.792	0.067	2.606	2.606	23.335	6.252	0.079	2.582	2.421	21.878	5.445	0.122	2.489	2.188	14.322	5.598	0.089	2.606	2.148	20.324
564	11.5	23.81	39.84	sp|P09972|ALDOC_HUMAN	Fructose-bisphosphate aldolase C	HUMAN	18	1.067	0.848	4.446	0.24	4.742	1.047	0.819	4.446	0.236	4.656	1.282	0.848	4.406	0.291	5.702	1.6	0.637	4.446	0.36	7.112	1.459	0.693	4.446	0.328	6.486	1.368	0.792	4.446	0.308	6.026	1.282	0.931	4.446	0.288	5.702
565	11.5	11.81	9.38	sp|Q9UBN7|HDAC6_HUMAN	Histone deacetylase 6	HUMAN	6	0.824	0.73	1.888	0.38	1.556	0.895	0.669	1.629	0.511	1.459	0.982	0.999	1.585	0.631	1.556	0.603	0.339	1.445	0.142	0.871	0.637	0.463	1.514	0.18	0.964	1.343	0.51	1.486	0.904	2.377	0.525	0.572	2.312	0.177	1.213
566	11.48	11.9	18.66	sp|Q02818|NUCB1_HUMAN	Nucleobindin-1	HUMAN	6	1.067	0.285	1.5	0.711	1.57	1.556	0.664	1.66	0.938	2.466	0.53	0.274	1.556	0.221	0.824	0.832	0.246	1.472	0.565	1.225	0.871	0.388	1.445	0.608	1.259	0.619	0.298	1.445	0.425	0.895	0.608	0.45	1.5	0.402	0.912
567	11.46	11.49	36.25	sp|P30711|GSTT1_HUMAN	Glutathione S-transferase theta-1	HUMAN	15	1.419	0.755	1.486	0.955	2.089	1.213	0.985	1.459	0.832	1.738	1.213	0.871	1.445	0.839	1.722	0.692	0.36	1.306	0.501	0.904	0.575	0.302	1.306	0.36	0.752	0.55	0.409	1.33	0.308	0.731	0.366	0.202	1.57	0.146	0.575
568	11.43	11.52	21.28	sp|Q99541|PLIN2_HUMAN	Perilipin-2	HUMAN	6	1.057	0.814	2.128	0.497	2.249	0.879	0.615	1.706	0.515	1.5	0.912	0.73	2.014	0.453	1.837	1.355	0.296	1.38	0.982	1.871	1	0.986	1.528	0.655	1.528	1.191	0.5	1.406	0.847	1.675	1.019	0.9	1.675	0.608	1.706
569	11.41	26.16	29.01	sp|P15311|EZRI_HUMAN	Ezrin	HUMAN	18	3.467	0.492	3.105	1.117	8.472	7.047	0.289	4.446	1.585	16.293	7.943	0.315	4.325	1.837	17.219	6.427	0.418	4.365	1.472	14.723	6.855	0.176	4.325	1.585	18.03	8.017	0.231	4.285	1.871	17.701	1.393	0.984	1.675	0.832	2.208
570	11.39	11.43	29.63	sp|P62826|RAN_HUMAN	GTP-binding nuclear protein Ran	HUMAN	11	6.194	0.753	3.281	1.888	10.568	7.727	0.623	3.342	2.312	15.276	8.166	0.712	3.192	2.559	14.723	7.047	0.569	3.105	2.27	12.023	6.486	0.886	3.162	2.051	11.066	6.855	0.839	3.162	2.168	11.272	7.178	0.799	3.404	2.109	11.803
571	11.38	11.55	31.53	sp|Q9BRF8|CPPED_HUMAN	Calcineurin-like phosphoesterase domain-containing protein 1	HUMAN	7	0.106	0.033	4.446	0.025	0.47	0.033	0.018	4.446	0.012	0.146	1.786	0.424	4.446	0.402	7.943	0.146	0.097	4.446	0.033	0.649	0.055	0.098	5.861	0.015	0.325	0.35	0.21	2.168	0.174	0.759	0.136	0.097	4.487	0.031	0.608
572	11.37	11.41	23.08	sp|Q8NBX0|SCPDL_HUMAN	Saccharopine dehydrogenase-like oxidoreductase	HUMAN	6	0.946	0.855	1.585	0.597	1.5	0.92	0.713	1.941	0.474	1.786	0.982	0.956	2.78	0.353	2.729	1.009	0.904	1.419	0.711	1.432	0.847	0.443	1.38	0.614	1.169	0.895	0.637	1.786	0.501	1.6	1.019	0.871	2.051	0.497	2.089
573	11.32	11.87	16.56	sp|P36957|ODO2_HUMAN	Dihydrolipoyllysine-residue succinyltransferase component of 2-oxoglutarate dehydrogenase complex, mitochondrial	HUMAN	11	0.929	0.676	1.191	0.78	1.107	0.839	0.522	1.33	0.631	1.117	0.863	0.403	1.282	0.673	1.107	0.904	0.577	1.306	0.692	1.18	0.847	0.398	1.236	0.685	1.047	0.802	0.345	1.294	0.625	1.038	0.855	0.59	1.542	0.55	1.318
574	11.32	11.58	20.46	sp|P48637|GSHB_HUMAN	Glutathione synthetase	HUMAN	7	1.294	0.705	2.208	0.586	3.048	1.259	0.76	2.109	0.597	2.655	1.706	0.44	2.333	0.731	4.018	1.706	0.446	2.377	0.718	4.446	2.168	0.269	2.489	0.871	5.916	2.228	0.263	2.535	0.879	6.194	2.831	0.141	2.63	1.076	8.241
575	11.32	11.52	9.48	sp|P55060|XPO2_HUMAN	Exportin-2	HUMAN	7	2.704	0.303	1.959	1.38	8.241	3.664	0.117	2.148	1.706	13.428	3.532	0.116	2.168	1.629	12.942	3.436	0.117	2.168	1.585	12.474	4.207	0.05	2.208	1.905	15.704	4.055	0.04	2.188	1.854	15.417	1.629	0.922	1.738	0.938	3.162
576	11.3	11.69	9.88	sp|P18206|VINC_HUMAN	Vinculin	HUMAN	8	2.355	0.207	1.995	1.18	10	2.466	0.093	2.089	1.18	10.375	3.311	0.219	2.27	1.459	13.677	3.162	0.249	2.249	1.406	14.322	3.076	0.167	2.228	1.38	13.183	4.207	0.104	2.291	1.837	19.055	2.109	0.254	1.837	1.148	5.598
577	11.29	11.57	14.56	sp|P56192|SYMC_HUMAN	Methionine--tRNA ligase, cytoplasmic	HUMAN	7	0.871	0.713	1.675	0.515	1.459	1.18	0.454	1.923	0.614	2.312	1.306	0.323	1.959	0.667	2.606	1.009	0.879	1.722	0.586	1.754	1.225	0.38	1.754	0.698	2.208	0.955	0.904	2.188	0.437	2.089	1.028	0.72	2.148	0.479	2.188
578	11.21	11.37	18.26	sp|Q9H2U2|IPYR2_HUMAN	Inorganic pyrophosphatase 2, mitochondrial	HUMAN	9	0.904	0.852	1.459	0.619	1.318	0.809	0.879	1.33	0.555	1.076	0.603	0.548	1.5	0.283	0.904	0.565	0.534	1.585	0.244	0.895	0.619	0.435	1.445	0.299	0.895	0.809	0.692	1.355	0.565	1.096	1.528	0.441	1.393	1.096	2.754
579	11.2	11.38	18.44	sp|P22830|HEMH_HUMAN	Ferrochelatase, mitochondrial	HUMAN	8	0.731	0.402	2.014	0.353	1.472	0.603	0.364	1.82	0.288	1.096	0.453	0.187	2.089	0.175	0.946	0.964	0.853	1.941	0.501	1.871	0.724	0.496	2.089	0.34	1.514	0.839	0.64	2.051	0.406	1.722	1.355	0.63	1.941	0.698	2.78
580	11.2	11.21	30.6	sp|P29692|EF1D_HUMAN	Elongation factor 1-delta	HUMAN	9	1.459	0.677	1.754	0.832	6.31	2.377	0.155	2.014	1.18	10	1.923	0.26	1.959	0.982	6.194	1.368	0.747	1.77	0.773	4.487	1.82	0.499	1.837	0.991	5.916	1.923	0.255	1.888	1.019	8.091	1.236	0.762	1.706	0.724	2.489
581	11.2	11.2	20.58	sp|P53007|TXTP_HUMAN	Tricarboxylate transport protein, mitochondrial	HUMAN	8	1.159	0.948	1.528	0.759	1.871	1.271	0.881	1.528	0.832	2.128	0.794	0.542	1.486	0.515	1.18	1.406	0.565	1.459	0.964	2.512	1.159	0.98	1.393	0.832	1.871	1.086	0.99	1.5	0.724	1.66	2.07	0.176	1.629	1.271	4.093
582	11.17	11.19	46.23	sp|P37802|TAGL2_HUMAN	Transgelin-2	HUMAN	12	4.699	0.528	1.675	2.805	6.546	9.638	0.069	1.837	5.248	16.596	18.365	0.043	1.738	10.568	32.509	9.376	0.173	1.888	4.966	15.417	10.666	0.032	1.803	5.916	18.707	19.588	0.037	1.754	11.169	34.995	1.923	0.624	2.831	0.679	3.105
583	11.15	11.36	36.46	sp|P27105|STOM_HUMAN	Erythrocyte band 7 integral membrane protein	HUMAN	9	0.973	0.96	4.325	0.163	4.207	2.754	0.163	3.162	0.871	21.878	11.169	0.021	4.169	2.679	57.016	1.629	0.599	4.13	0.394	10	3.436	0.112	5.012	0.685	19.588	4.055	0.075	2.965	1.368	30.761	1.754	0.187	4.446	0.394	7.87
584	11.14	11.69	14.85	sp|P20700|LMNB1_HUMAN	Lamin-B1	HUMAN	9	0.56	0.381	2.228	0.104	1.247	0.661	0.215	1.754	0.136	1.159	1.028	0.811	2.032	0.506	2.051	0.78	0.422	1.786	0.316	1.393	0.581	0.101	1.445	0.075	0.839	0.608	0.218	1.69	0.149	1.028	0.982	0.707	1.722	0.449	1.69
585	11.13	11.14	36.98	sp|Q15126|PMVK_HUMAN	Phosphomevalonate kinase	HUMAN	7	1.213	0.214	2.312	0.525	2.805	1.127	0.325	2.679	0.421	3.02	1.368	0.12	2.07	0.661	2.831	1.076	0.428	2.535	0.425	2.729	1.202	0.246	2.729	0.441	3.281	1.271	0.182	2.399	0.53	3.02	0.847	0.269	2.729	0.313	2.312
586	11.12	11.15	47.83	sp|O75947|ATP5H_HUMAN	ATP synthase subunit d, mitochondrial	HUMAN	16	0.738	0.403	1.445	0.488	1.067	0.863	0.213	1.38	0.619	1.191	0.429	0.352	1.629	0.068	0.698	0.938	0.257	1.406	0.685	1.318	0.809	0.157	1.368	0.575	1.107	0.711	0.14	1.406	0.466	1	1.644	0.942	1.445	1.138	2.63
587	11.07	11.32	25.93	sp|P46777|RL5_HUMAN	60S ribosomal protein L5	HUMAN	7	0.871	0.921	1.614	0.54	1.406	0.946	0.851	1.614	0.586	1.528	0.946	0.909	1.614	0.586	1.528	0.912	0.889	1.614	0.565	1.472	0.991	0.846	1.614	0.614	1.6	0.92	0.933	1.614	0.57	1.486	0.973	0.813	1.556	0.625	1.514
588	11.06	11.11	20.77	sp|Q9HC38|GLOD4_HUMAN	Glyoxalase domain-containing protein 4	HUMAN	6	0.56	0.24	1.644	0.254	0.92	0.47	0.053	1.722	0.215	0.809	0.445	0.394	2.014	0.213	0.895	1.067	0.604	1.629	0.655	1.803	0.474	0.177	1.754	0.205	0.832	0.839	0.835	1.614	0.511	1.355	0.441	0.447	2.032	0.143	0.895
589	11.04	11.27	14.04	sp|Q9H4M9|EHD1_HUMAN	EH domain-containing protein 1	HUMAN	6	0.904	0.652	1.393	0.649	1.259	0.982	0.95	1.472	0.667	1.445	0.964	0.994	1.542	0.625	1.486	0.871	0.482	1.271	0.685	1.107	0.904	0.563	1.247	0.724	1.127	1.038	0.964	1.306	0.794	1.355	0.871	0.348	1.393	0.625	1.213
590	11.04	11.24	17.37	sp|P10909|CLUS_HUMAN	Clusterin	HUMAN	12	0.871	0.277	1.722	0.506	1.5	5.702	0.233	1.959	2.911	10.568	13.932	0.026	2.109	6.607	23.768	1.318	0.775	1.871	0.705	2.421	8.551	0.404	2.399	3.565	14.997	12.706	0.079	2.168	5.861	22.491	1.148	0.432	1.854	0.619	2.032
591	11.03	11.15	9.66	sp|P07384|CAN1_HUMAN	Calpain-1 catalytic subunit	HUMAN	6	1.213	0.664	1.6	0.759	1.941	1.69	0.326	1.786	0.946	3.251	2.443	0.087	1.941	1.259	5.445	1.722	0.274	1.82	0.946	3.404	2.333	0.078	1.959	1.191	5.649	2.606	0.034	1.959	1.33	6.31	1.127	0.574	1.675	0.673	1.77
592	11.01	11.07	21.48	sp|P36542|ATPG_HUMAN	ATP synthase subunit gamma, mitochondrial	HUMAN	11	4.093	0.318	2.032	2.014	16.904	3.873	0.341	1.995	1.941	15.704	3.048	0.26	1.941	1.57	15.996	4.875	0.245	2.051	2.377	19.231	3.499	0.321	1.977	1.77	14.588	3.597	0.29	2.014	1.786	16.596	4.487	0.202	2.032	2.208	21.478
593	10.98	11.04	18.25	sp|P62333|PRS10_HUMAN	26S protease regulatory subunit 10B	HUMAN	6	1.18	0.661	1.259	0.938	1.514	1.18	0.548	1.419	0.832	1.722	1.368	0.508	1.202	1.138	1.675	1.445	0.429	1.271	1.138	1.905	1.675	0.36	1.294	1.294	2.249	1.318	0.474	1.459	0.904	1.995	0.955	0.898	1.445	0.661	1.38
594	10.98	10.99	44.6	sp|Q9BTZ2|DHRS4_HUMAN	Dehydrogenase/reductase SDR family member 4	HUMAN	9	2.884	0.449	2.014	1.432	6.982	2.355	0.731	1.941	1.213	5.395	1.854	0.869	1.706	1.086	3.192	2.729	0.445	1.977	1.38	5.97	2.333	0.982	1.905	1.225	4.529	2.911	0.339	1.995	1.459	6.855	2.228	0.222	1.722	1.294	5.754
595	10.93	10.94	29.26	sp|Q9BSE5|SPEB_HUMAN	Agmatinase, mitochondrial	HUMAN	9	0.174	0.079	1.754	0.098	0.305	0.229	0.025	1.722	0.109	0.394	0.209	0.366	1.738	0.115	0.363	0.258	0.068	1.77	0.098	0.457	0.061	0.187	2.333	0.026	0.142	0.122	0.02	1.66	0.068	0.203	0.47	0.8	1.675	0.283	0.787
596	10.91	11.62	43.42	sp|P62269|RS18_HUMAN	40S ribosomal protein S18	HUMAN	9	0.832	0.832	1.542	0.38	1.282	1.086	0.88	1.514	0.718	1.66	0.855	0.846	1.528	0.441	1.306	0.759	0.62	1.542	0.363	1.169	1.107	0.863	1.528	0.724	1.706	0.698	0.749	1.514	0.334	1.057	1.019	0.443	1.585	0.643	1.786
597	10.91	10.96	14.34	sp|P13010|XRCC5_HUMAN	X-ray repair cross-complementing protein 5	HUMAN	10	1.096	0.961	1.282	0.855	1.406	1.117	0.938	1.368	0.817	1.528	1.117	0.955	1.33	0.839	1.486	1.067	0.88	1.306	0.817	1.393	1.191	0.872	1.343	0.887	1.6	1.067	0.99	1.306	0.817	1.393	1.038	0.961	1.213	0.855	1.259
598	10.9	11.32	23.95	sp|Q16555|DPYL2_HUMAN	Dihydropyrimidinase-related protein 2	HUMAN	12	0.667	0.362	1.871	0.236	1.247	0.724	0.846	1.959	0.221	1.419	1.107	0.731	2.188	0.506	2.443	0.667	0.457	1.57	0.063	1.047	0.973	0.603	2.188	0.433	2.128	1.318	0.405	2.188	0.603	2.911	0.413	0.217	2.679	0.125	1.107
599	10.89	11.67	23.33	sp|Q8NBQ5|DHB11_HUMAN	Estradiol 17-beta-dehydrogenase 11	HUMAN	9	1.148	0.552	1.38	0.832	1.854	0.863	0.84	1.406	0.614	1.213	1.138	0.681	1.406	0.809	1.754	0.78	0.859	1.432	0.525	1.117	1.107	0.638	1.393	0.794	1.66	1.18	0.465	1.406	0.839	1.871	0.398	0.037	1.888	0.146	0.752
600	10.89	10.99	9.74	sp|Q709F0|ACD11_HUMAN	Acyl-CoA dehydrogenase family member 11	HUMAN	10	0.946	0.879	1.419	0.667	1.343	0.92	0.969	1.318	0.698	1.213	0.809	0.664	1.343	0.597	1.086	0.847	0.792	1.393	0.608	1.18	0.92	0.989	1.343	0.685	1.236	0.982	0.794	1.38	0.711	1.355	0.912	0.677	1.393	0.655	1.271
601	10.85	10.89	23.86	sp|P13489|RINI_HUMAN	Ribonuclease inhibitor	HUMAN	10	0.673	0.3	1.977	0.313	1.33	0.565	0.363	2.089	0.198	1.18	0.912	0.934	2.014	0.457	1.837	0.256	0.017	2.559	0.026	0.655	0.545	0.305	2.312	0.187	1.259	0.643	0.279	1.977	0.299	1.271	0.731	0.507	2.188	0.328	1.6
602	10.82	10.86	9.16	sp|P35606|COPB2_HUMAN	Coatomer subunit beta'	HUMAN	8	1.076	0.498	1.306	0.824	1.406	1.127	0.727	1.38	0.817	1.556	1.18	0.443	1.486	0.794	1.754	1.18	0.532	1.432	0.824	1.69	1.057	0.936	1.393	0.759	1.472	1.169	0.37	1.355	0.863	1.585	1.202	0.356	1.318	0.912	1.585
603	10.81	11.03	13.41	sp|P51690|ARSE_HUMAN	Arylsulfatase E	HUMAN	6	0.78	0.438	2.128	0.488	1.66	0.832	0.387	1.585	0.545	1.318	0.679	0.416	1.614	0.377	1.096	2.355	0.237	1.69	1.393	5.649	1.888	0.25	1.675	1.127	4.656	2.512	0.178	1.706	1.472	6.31	0.832	0.986	1.629	0.53	1.355
604	10.81	10.81	36.96	sp|Q04760|LGUL_HUMAN	Lactoylglutathione lyase	HUMAN	10	2.355	0.202	2.168	1.086	7.656	2.421	0.485	2.228	1.086	5.916	2.014	0.477	2.051	0.982	5.546	2.333	0.589	2.168	1.076	6.607	2.78	0.302	2.355	1.18	10	3.251	0.365	2.512	1.294	10.093	0.832	0.958	1.629	0.409	1.355
605	10.79	11.43	19	sp|Q6NUN0|ACSM5_HUMAN	Acyl-coenzyme A synthetase ACSM5, mitochondrial	HUMAN	6	0.575	0.9	1.905	0.291	1.096	0.773	0.408	1.542	0.34	1.191	1.019	0.667	1.629	0.625	1.675	3.02	0.03	1.722	1.754	13.677	2.63	0.064	1.738	1.514	10.568	2.559	0.06	1.69	1.514	10.864	3.162	0.03	1.706	1.854	13.804
606	10.77	10.77	41.95	sp|P62820|RAB1A_HUMAN	Ras-related protein Rab-1A	HUMAN	7	1.038	0.522	1.459	0.711	1.514	1.18	0.962	1.393	0.847	1.644	1.086	0.725	1.343	0.809	1.459	1.225	0.863	1.368	0.895	1.675	1.18	0.912	1.355	0.871	1.614	1.127	0.76	1.445	0.78	1.629	0.955	0.993	1.432	0.667	1.368
606	0	8.8	32.34	sp|Q9H0U4|RAB1B_HUMAN	Ras-related protein Rab-1B	HUMAN	6
607	10.71	11.42	6.81	sp|Q14203|DCTN1_HUMAN	Dynactin subunit 1	HUMAN	5	0.929	0.69	1.406	0.661	1.306	1.019	0.962	1.459	0.698	1.486	0.991	0.962	1.585	0.625	1.57	1	0.94	1.514	0.661	1.514	0.938	0.942	1.38	0.679	1.294	1.148	0.332	1.406	0.817	1.614	1.047	0.695	1.5	0.698	1.57
608	10.71	10.84	23.87	sp|O15229|KMO_HUMAN	Kynurenine 3-monooxygenase	HUMAN	10	1.038	0.822	1.459	0.711	1.528	0.991	0.928	1.432	0.692	1.419	0.766	0.375	1.406	0.52	1.076	0.705	0.1	1.306	0.501	0.92	0.698	0.119	1.294	0.501	0.904	0.608	0.032	1.294	0.421	0.787	0.511	0.12	1.77	0.268	0.904
609	10.66	15.81	38.43	sp|P62258|1433E_HUMAN	14-3-3 protein epsilon	HUMAN	21	6.252	0.058	1.644	3.802	9.462	5.445	0.058	1.585	3.436	8.318	7.178	0.055	1.706	4.207	11.272	6.31	0.028	1.644	3.837	9.638	7.112	0.028	1.69	4.207	11.169	7.311	0.027	1.629	4.487	11.588	3.532	0.029	1.393	2.535	4.831
610	10.65	10.9	21.77	sp|P06748|NPM_HUMAN	Nucleophosmin	HUMAN	10	0.839	0.197	1.542	0.54	1.294	0.824	0.27	1.514	0.535	1.247	0.759	0.09	1.556	0.474	1.18	0.973	0.214	1.6	0.625	1.556	0.643	0.165	1.675	0.38	1.076	0.608	0.031	1.459	0.35	0.887	0.847	0.347	1.6	0.515	1.355
611	10.62	10.71	11.3	sp|Q14974|IMB1_HUMAN	Importin subunit beta-1	HUMAN	9	2.535	0.879	2.355	1.076	7.244	4.875	0.291	2.884	1.69	16.144	3.981	0.284	2.535	1.57	8.318	4.529	0.251	2.805	1.614	14.322	4.207	0.299	2.679	1.57	10.568	3.908	0.288	2.559	1.528	9.55	2.208	0.317	2.188	1.009	3.908
612	10.61	10.63	20	sp|Q969Z3|MOSC2_HUMAN	MOSC domain-containing protein 2, mitochondrial	HUMAN	7	13.677	0.332	2.559	5.346	27.29	6.607	0.94	1.905	3.467	12.359	13.183	0.383	2.63	5.012	28.84	12.023	0.283	2.228	5.395	26.303	15.417	0.262	2.443	6.31	32.211	13.305	0.302	2.559	5.2	27.04	15.704	0.257	2.512	6.252	32.509
613	10.6	10.95	20.6	sp|P39023|RL3_HUMAN	60S ribosomal protein L3	HUMAN	9	1.271	0.533	1.343	0.946	1.837	1.028	0.812	1.432	0.718	1.486	0.887	0.616	1.282	0.625	1.138	1.028	0.867	1.259	0.817	1.306	0.973	0.945	1.33	0.731	1.294	0.92	0.678	1.18	0.766	1.086	0.871	0.727	1.343	0.581	1.169
614	10.55	13.03	16.48	sp|Q12931|TRAP1_HUMAN	Heat shock protein 75 kDa, mitochondrial	HUMAN	11	1.047	0.859	1.675	0.625	1.754	1.096	0.776	1.585	0.692	1.738	0.973	0.783	1.57	0.619	1.528	1.067	0.879	1.941	0.55	2.07	1.294	0.608	2.032	0.637	2.63	1.086	0.823	1.675	0.649	1.803	1.009	0.986	1.57	0.643	1.585
615	10.54	10.69	37.34	sp|P28066|PSA5_HUMAN	Proteasome subunit alpha type-5	HUMAN	11	4.406	0.303	2.831	1.556	10.765	6.026	0.031	3.02	1.995	18.88	5.495	0.047	2.992	1.837	17.378	5.495	0.071	3.02	1.82	16.904	5.97	0.042	3.076	1.941	18.197	4.529	0.037	2.858	1.585	10.186	4.529	0.025	2.606	1.738	11.066
616	10.49	10.77	14.62	sp|Q07065|CKAP4_HUMAN	Cytoskeleton-associated protein 4	HUMAN	5	3.802	0.851	2.089	1.82	12.246	4.055	0.599	2.109	1.923	14.454	6.607	0.261	2.208	2.992	21.281	2.27	0.726	1.888	1.202	6.982	3.837	0.713	1.995	1.923	10	4.529	0.412	2.109	2.148	16.293	1.148	0.716	2.168	0.53	2.249
617	10.46	10.6	29.89	sp|Q14847|LASP1_HUMAN	LIM and SH3 domain protein 1	HUMAN	10	0.946	0.858	1.77	0.55	1.675	1.213	0.96	1.786	0.679	2.188	1.941	0.551	1.905	1.019	3.664	0.53	0.233	1.871	0.2	0.991	0.78	0.35	1.738	0.409	1.355	1.047	0.831	1.803	0.581	1.82	0.299	0.142	2.07	0.111	0.619
618	10.46	10.5	28.82	sp|Q9BRX8|F213A_HUMAN	Redox-regulatory protein FAM213A	HUMAN	10	7.586	0.167	2.965	2.559	14.06	6.138	0.323	2.965	2.07	11.695	4.446	0.889	2.965	1.5	8.71	6.546	0.246	3.02	2.168	12.589	5.012	0.51	2.992	1.675	9.55	5.152	0.83	2.911	1.77	9.12	4.246	0.904	2.884	1.472	8.091
619	10.44	10.67	25.48	sp|Q15019|SEPT2_HUMAN	Septin-2	HUMAN	7	1.706	0.484	1.871	0.912	3.251	3.105	0.242	2.729	1.138	9.908	3.311	0.237	2.729	1.213	10.375	2.911	0.279	2.704	1.076	9.12	2.582	0.32	2.443	1.057	7.244	3.837	0.114	2.911	1.318	13.932	3.436	0.167	2.831	1.213	11.803
620	10.38	10.47	35.21	sp|P48047|ATPO_HUMAN	ATP synthase subunit O, mitochondrial	HUMAN	13	1.057	0.73	1.542	0.685	1.66	1.33	0.548	1.66	0.802	2.208	0.586	0.638	1.556	0.24	0.912	1.629	0.453	1.706	0.955	2.729	1.5	0.53	1.706	0.879	2.582	1.432	0.521	1.69	0.847	2.399	1.6	0.528	1.738	0.92	2.754
621	10.35	11.26	39.56	sp|P21266|GSTM3_HUMAN	Glutathione S-transferase Mu 3	HUMAN	8	0.752	0.141	1.306	0.56	0.982	0.692	0.113	1.445	0.474	1	0.863	0.323	1.432	0.603	1.236	0.146	0.007	2.399	0.041	0.35	0.073	0.021	3.373	0.028	0.247	0.244	0.013	1.854	0.092	0.453	0.114	0.093	1.888	0.042	0.215
622	10.33	10.6	14.4	sp|Q15008|PSMD6_HUMAN	26S proteasome non-ATPase regulatory subunit 6	HUMAN	6	2.606	0.364	1.995	1.306	4.325	2.443	0.382	1.923	1.271	3.873	3.532	0.183	2.168	1.629	6.486	2.27	0.459	1.923	1.18	3.664	2.128	0.476	1.66	1.282	3.251	3.251	0.198	2.128	1.528	6.026	2.032	0.535	1.629	1.247	3.105
623	10.33	10.54	5.28	sp|P29144|TPP2_HUMAN	Tripeptidyl-peptidase 2	HUMAN	5	0.946	0.649	2.109	0.413	1.995	1.556	0.915	2.188	0.711	5.754	0.879	0.406	2.032	0.417	1.786	1.754	0.734	2.249	0.78	6.668	1.786	0.927	2.249	0.794	5.346	1.247	0.749	2.128	0.586	3.02	2.249	0.603	2.312	0.973	8.091
624	10.32	10.41	10.31	sp|P07602|SAP_HUMAN	Proactivator polypeptide	HUMAN	10	5.916	0.862	2.07	2.858	9.817	15.136	0.522	2.911	5.2	23.988	15.136	0.388	2.805	5.395	25.351	5.97	0.292	2.148	2.78	12.023	12.474	0.397	2.655	4.699	19.409	13.552	0.243	2.831	4.786	24.66	3.873	0.381	1.675	2.312	5.445
625	10.31	10.55	21.15	sp|Q96HE7|ERO1A_HUMAN	ERO1-like protein alpha	HUMAN	7	3.767	0.093	2.729	1.38	17.378	4.446	0.02	2.535	1.754	22.284	4.169	0.022	2.443	1.706	22.284	2.858	0.126	2.559	1.117	14.588	3.105	0.192	2.655	1.169	13.062	2.606	0.309	2.582	1.009	11.272	2.421	0.397	2.421	1	7.943
626	10.31	10.42	2.46	sp|Q63HN8|RN213_HUMAN	E3 ubiquitin-protein ligase RNF213	HUMAN	7	0.603	0.192	1.888	0.196	1.138	0.711	0.44	1.941	0.291	1.38	0.643	0.252	1.905	0.275	1.225	0.53	0.198	2.089	0.161	1.107	0.839	0.712	1.888	0.387	1.585	1.138	0.732	1.803	0.631	2.312	0.698	0.348	1.905	0.322	1.33
627	10.3	10.35	22.49	sp|P61158|ARP3_HUMAN	Actin-related protein 3	HUMAN	7	1.57	0.852	1.514	1.038	2.582	1.138	0.546	1.406	0.809	1.6	2.188	0.811	1.6	1.368	4.246	0.912	0.527	1.445	0.631	1.318	1.585	0.561	1.459	1.086	2.443	1.57	0.88	1.5	1.047	2.421	0.286	0.725	1.995	0.192	0.57
628	10.27	10.28	29.93	sp|Q9BPW8|NIPS1_HUMAN	Protein NipSnap homolog 1	HUMAN	8	1.009	0.125	1.355	0.745	1.393	0.904	0.069	1.368	0.673	1.236	0.425	0.006	1.556	0.112	0.661	0.946	0.072	1.368	0.698	1.294	0.655	0.017	1.355	0.445	0.887	0.817	0.046	1.343	0.608	1.096	1.138	0.667	1.355	0.839	1.57
629	10.26	10.61	32.18	sp|Q15181|IPYR_HUMAN	Inorganic pyrophosphatase	HUMAN	6	7.447	0.344	3.162	2.355	25.586	13.062	0.204	3.105	4.207	43.251	13.062	0.186	3.02	4.325	42.073	6.427	0.333	2.858	2.249	21.086	10.375	0.228	3.221	3.221	34.356	11.066	0.218	2.884	3.837	34.995	4.487	0.541	2.729	1.644	10.864
630	10.25	10.35	14.29	sp|P48444|COPD_HUMAN	Coatomer subunit delta	HUMAN	7	6.026	0.015	2.858	2.109	17.701	7.379	0.011	2.992	2.466	23.335	6.546	0.005	2.884	2.27	19.77	7.178	0.004	2.965	2.421	22.909	8.472	0.004	3.02	2.805	27.29	5.861	0.01	2.858	2.051	16.749	5.058	0.079	2.729	1.854	12.134
631	10.21	10.29	36.97	sp|P46783|RS10_HUMAN	40S ribosomal protein S10	HUMAN	8	1.047	0.926	1.247	0.839	1.406	1.271	0.65	1.294	0.982	1.786	1.138	0.723	1.271	0.895	1.528	0.839	0.601	1.247	0.661	1.047	1.127	0.662	1.282	0.879	1.556	0.759	0.526	1.282	0.515	0.973	0.466	0.702	1.66	0.196	0.773
632	10.18	10.23	30.56	sp|Q53H82|LACB2_HUMAN	Beta-lactamase-like protein 2	HUMAN	7	1.067	0.72	1.66	0.643	1.786	1.368	0.681	1.644	0.832	2.291	1.5	0.368	1.585	0.946	2.512	0.938	0.469	1.629	0.575	1.528	1.236	0.917	1.629	0.759	2.051	1.343	0.578	1.57	0.855	2.228	0.973	0.962	1.585	0.614	1.542
633	10.15	10.39	31.85	sp|O14818|PSA7_HUMAN	Proteasome subunit alpha type-7	HUMAN	8	0.991	0.92	1.445	0.685	1.432	1.107	0.746	1.406	0.787	1.556	1.138	0.506	1.419	0.802	1.614	1.009	0.896	1.445	0.698	1.459	1.096	0.722	1.419	0.773	1.556	1.159	0.594	1.355	0.855	1.57	1	0.979	1.271	0.787	1.271
634	10.15	10.15	47.02	sp|P62263|RS14_HUMAN	40S ribosomal protein S14	HUMAN	9	4.613	0.459	2.421	1.905	7.727	4.406	0.488	2.377	1.854	7.311	4.742	0.27	2.421	1.959	7.87	4.285	0.338	2.421	1.77	7.178	5.97	0.137	2.535	2.355	10.093	3.467	0.851	2.168	1.6	5.808	2.228	0.985	2.377	0.938	3.908
635	10.15	10.15	47.8	sp|Q9Y2B0|CNPY2_HUMAN	Protein canopy homolog 2	HUMAN	10	0.731	0.483	1.977	0.331	1.445	0.625	0.37	1.82	0.278	1.138	0.437	0.143	1.644	0.071	0.718	0.643	0.486	2.07	0.238	1.33	0.565	0.274	1.905	0.2	1.076	0.555	0.396	2.07	0.18	1.148	1.127	0.719	2.032	0.555	2.333
636	10.13	10.19	15.33	sp|Q9H9P8|L2HDH_HUMAN	L-2-hydroxyglutarate dehydrogenase, mitochondrial	HUMAN	6	1.355	0.521	1.754	0.773	2.559	1.432	0.605	1.803	0.794	2.606	0.863	0.991	1.82	0.441	1.57	1.148	0.804	1.355	0.847	2.032	0.773	0.941	1.871	0.406	1.445	0.946	0.947	1.445	0.608	1.368	0.391	0.307	2.355	0.113	0.92
637	10.12	10.27	13.21	sp|Q8N1G4|LRC47_HUMAN	Leucine-rich repeat-containing protein 47	HUMAN	5	0.982	0.904	1.355	0.724	1.33	1.038	0.803	1.419	0.731	1.472	0.946	0.921	1.459	0.649	1.38	1	0.992	1.355	0.738	1.355	1.009	0.908	1.247	0.809	1.259	0.839	0.585	1.247	0.673	1.047	0.904	0.998	1.837	0.492	1.66
638	10.12	10.21	32.79	sp|O14579|COPE_HUMAN	Coatomer subunit epsilon	HUMAN	6	1.57	0.447	2.089	0.752	3.311	1.69	0.403	2.109	0.802	3.532	1.837	0.36	2.109	0.871	3.837	2.208	0.289	2.089	1.057	4.656	1.738	0.385	2.089	0.832	3.664	1.614	0.431	2.109	0.766	3.373	1.393	0.545	2.109	0.661	2.911
639	10.1	10.13	21.48	sp|P24539|AT5F1_HUMAN	ATP synthase subunit b, mitochondrial	HUMAN	10	1.159	0.388	1.472	0.787	1.722	1.445	0.449	1.614	0.895	2.399	0.904	0.514	1.486	0.555	1.343	1.419	0.392	1.6	0.887	2.228	1.067	0.482	1.486	0.718	1.57	0.92	0.403	1.528	0.575	1.406	1.754	0.416	1.706	1.028	2.884
640	10.09	10.58	21.75	sp|Q16775|GLO2_HUMAN	Hydroxyacylglutathione hydrolase, mitochondrial	HUMAN	7	1.786	0.769	1.803	0.991	4.487	1.542	0.947	1.754	0.879	3.873	1.202	0.509	1.66	0.724	2.679	1.959	0.587	1.82	1.076	5.346	1.486	0.963	1.722	0.863	3.767	1.57	0.929	1.754	0.895	4.093	2.089	0.174	1.82	1.148	6.194
641	10.09	10.31	10.91	sp|O95340|PAPS2_HUMAN	Bifunctional 3'-phosphoadenosine 5'-phosphosulfate synthase 2	HUMAN	5	0.54	0.09	1.57	0.288	0.847	0.973	0.963	1.355	0.718	1.318	0.863	0.81	1.5	0.555	1.294	0.766	0.335	1.236	0.586	0.946	1.019	0.721	1.528	0.667	1.556	0.879	0.617	1.355	0.631	1.191	0.363	0.021	1.786	0.125	0.649
642	10.09	10.1	38.65	sp|Q9BSH5|HDHD3_HUMAN	Haloacid dehalogenase-like hydrolase domain-containing protein 3	HUMAN	9	0.581	0.486	1.585	0.344	0.92	0.525	0.223	1.66	0.244	0.871	0.679	0.892	1.556	0.413	1.057	1.067	0.845	1.542	0.692	1.803	0.643	0.819	1.629	0.391	1.047	0.887	0.827	1.542	0.586	1.368	1.213	0.306	1.528	0.794	1.871
643	10.08	10.08	32.6	sp|P00403|COX2_HUMAN	Cytochrome c oxidase subunit 2	HUMAN	7	1.127	0.799	2.089	0.54	2.355	1.009	0.968	2.089	0.483	2.109	1.086	0.857	2.089	0.52	2.27	1.096	0.836	2.089	0.525	2.291	0.991	0.998	2.089	0.474	2.07	0.773	0.641	2.089	0.37	1.614	0.515	0.344	2.109	0.247	1.086
644	10.07	10.19	14.65	sp|O00567|NOP56_HUMAN	Nucleolar protein 56	HUMAN	7	0.964	0.957	2.858	0.337	2.754	1.019	0.867	4.446	0.229	4.529	1.191	0.448	3.733	0.319	4.446	1.148	0.515	3.404	0.337	3.908	0.973	0.95	4.446	0.219	4.325	1.107	0.618	3.404	0.325	3.767	0.973	0.966	1.542	0.631	1.5
645	10.07	10.09	38.46	sp|P52907|CAZA1_HUMAN	F-actin-capping protein subunit alpha-1	HUMAN	8	0.863	0.92	1.77	0.488	1.528	1.343	0.502	1.69	0.794	2.858	1.77	0.166	1.837	0.964	3.767	0.731	0.893	1.722	0.398	1.259	1.213	0.485	1.6	0.759	2.489	1.107	0.457	1.738	0.637	2.051	0.27	0.53	3.02	0.128	0.817
646	10.06	10.15	19.66	sp|Q14558|KPRA_HUMAN	Phosphoribosyl pyrophosphate synthase-associated protein 1	HUMAN	5	6.427	0.425	4.529	1.419	17.061	5.649	0.47	4.529	1.247	16.293	6.546	0.498	5.445	1.202	17.865	8.63	0.392	4.831	1.786	22.699	6.982	0.42	5.152	1.355	19.77	6.368	0.444	4.487	1.419	16.444	2.512	0.603	2.729	0.92	6.668
647	10.05	10.29	8.31	sp|O14980|XPO1_HUMAN	Exportin-1	HUMAN	6	1.5	0.476	2.188	0.685	4.786	1.6	0.11	2.148	0.745	5.346	2.489	0.149	2.249	1.107	12.134	1.019	0.835	2.399	0.425	3.192	1.786	0.237	2.188	0.817	8.318	2.312	0.166	2.228	1.038	11.376	1.871	0.112	1.82	1.028	10.765
648	10.05	10.17	11.77	sp|Q9UHD8|SEPT9_HUMAN	Septin-9	HUMAN	5	0.912	0.832	1.38	0.661	1.259	0.692	0.482	1.38	0.501	0.955	0.991	0.98	1.38	0.718	1.368	0.802	0.625	1.556	0.515	1.247	0.855	0.719	1.738	0.492	1.486	0.912	0.784	2.148	0.425	1.959	0.92	0.933	2.27	0.406	2.089
649	10.05	10.06	26.46	sp|P08574|CY1_HUMAN	Cytochrome c1, heme protein, mitochondrial	HUMAN	8	6.918	0.292	1.905	3.631	13.677	6.194	0.355	1.803	3.436	11.272	3.565	0.731	1.923	1.854	6.607	6.427	0.288	1.77	3.631	10.765	6.31	0.37	1.871	3.373	11.376	5.058	0.605	2.051	2.466	9.638	1.486	0.491	1.472	1.009	3.733
650	10.05	10.05	31.13	sp|P62277|RS13_HUMAN	40S ribosomal protein S13	HUMAN	6	0.685	0.095	1.236	0.479	0.847	0.759	0.102	1.271	0.57	0.964	0.53	0.042	1.368	0.288	0.724	0.649	0.085	1.225	0.47	0.794	0.745	0.13	1.236	0.565	0.92	0.506	0.032	1.355	0.256	0.685	0.661	0.08	1.33	0.433	0.879
651	10.03	14.84	11.68	sp|Q9ULD0|OGDHL_HUMAN	2-oxoglutarate dehydrogenase-like, mitochondrial	HUMAN	10	1.5	0.24	1.585	0.946	2.512	0.964	0.877	1.585	0.608	1.528	0.711	0.686	1.738	0.384	1.236	1.18	0.618	1.629	0.724	1.959	1.096	0.629	1.675	0.655	1.837	0.824	0.799	1.486	0.53	1.225	1.038	0.899	1.629	0.637	1.69
652	10.02	10.16	22.96	sp|P60891|PRPS1_HUMAN	Ribose-phosphate pyrophosphokinase 1	HUMAN	9	0.887	0.832	2.089	0.425	1.854	0.824	0.73	3.802	0.215	3.133	0.731	0.587	2.148	0.34	1.57	0.895	0.846	2.089	0.429	1.871	0.738	0.611	3.733	0.2	2.754	0.982	0.976	4.613	0.213	4.529	0.904	0.852	2.089	0.433	1.888
653	10.02	10.12	47.02	sp|P30049|ATPD_HUMAN	ATP synthase subunit delta, mitochondrial	HUMAN	7	0.895	0.428	1.419	0.614	1.271	0.802	0.973	1.294	0.57	1.038	0.492	0.003	1.6	0.16	0.787	0.752	0.523	1.343	0.488	1.009	0.912	0.159	1.406	0.631	1.282	0.655	0.181	1.57	0.325	1.028	1.117	0.069	1.355	0.824	1.542
654	10.02	10.08	44.85	sp|P30050|RL12_HUMAN	60S ribosomal protein L12	HUMAN	9	0.879	0.876	1.159	0.759	1.019	0.955	0.529	1.148	0.832	1.096	0.912	0.801	1.148	0.794	1.047	0.895	0.805	1.159	0.773	1.038	0.912	0.739	1.159	0.787	1.057	0.871	0.789	1.159	0.752	1.009	0.895	0.78	1.169	0.766	1.047
655	10.02	10.02	33.83	sp|P49721|PSB2_HUMAN	Proteasome subunit beta type-2	HUMAN	5	1.202	0.266	2.014	0.597	3.565	1.127	0.234	2.208	0.511	2.965	1.18	0.205	2.208	0.535	2.655	1.57	0.19	1.905	0.824	5.598	1.5	0.183	2.188	0.685	4.966	1.486	0.222	1.888	0.787	5.297	1.009	0.432	2.032	0.497	2.535
656	10.01	10.1	32.56	sp|P13693|TCTP_HUMAN	Translationally-controlled tumor protein	HUMAN	5	2.489	0.492	1.923	1.294	12.823	3.048	0.326	2.051	1.486	15.704	2.228	0.478	1.941	1.148	7.798	3.105	0.362	2.07	1.5	15.996	2.805	0.42	2.051	1.368	12.823	1.905	0.561	1.82	1.047	7.727	2.291	0.594	1.923	1.191	11.376
657	10	53.26	71.01	sp|P68371|TBB4B_HUMAN	Tubulin beta-4B chain	HUMAN	70	3.133	0.09	1.888	1.66	6.31	4.529	0.107	2.399	1.888	11.803	8.017	0.065	2.754	2.911	32.211	4.325	0.035	2.421	1.786	16.293	3.631	0.038	2.208	1.644	9.638	4.613	0.035	2.466	1.871	15.996	1.722	0.059	1.803	0.955	3.499
658	10	10.18	14.48	sp|Q16881|TRXR1_HUMAN	Thioredoxin reductase 1, cytoplasmic	HUMAN	6	1.259	0.652	2.109	0.597	2.63	2.535	0.252	2.109	1.202	5.297	2.965	0.219	2.109	1.406	6.194	1.486	0.491	2.109	0.705	3.105	1.837	0.361	2.109	0.871	3.837	2.355	0.272	2.109	1.117	4.92	0.614	0.436	2.089	0.291	1.282
659	10	10.1	6.04	sp|O95486|SC24A_HUMAN	Protein transport protein Sec24A	HUMAN	6	1.086	0.741	1.459	0.745	1.585	1.159	0.585	1.644	0.705	1.905	1.148	0.605	1.644	0.698	1.888	1.076	0.762	1.38	0.78	1.486	1.355	0.328	1.38	0.982	1.871	1.117	0.678	1.38	0.809	1.542	1.076	0.752	1.38	0.78	1.486
660	10	10.09	11.13	sp|P48147|PPCE_HUMAN	Prolyl endopeptidase	HUMAN	5	2.148	0.812	2.089	1.028	8.551	2.228	0.4	1.959	1.138	11.066	2.704	0.461	2.148	1.259	11.169	2.858	0.166	1.923	1.486	13.677	2.606	0.517	2.128	1.225	10.666	3.221	0.138	2.014	1.6	15.417	2.07	0.342	2.032	1.019	7.798
661	10	10.07	16.06	sp|Q8IVS8|GLCTK_HUMAN	Glycerate kinase	HUMAN	5	1.213	0.368	1.854	0.655	2.249	1.213	0.365	2.729	0.445	3.311	1.202	0.364	2.965	0.406	3.597	1.148	0.417	2.443	0.47	2.805	1.514	0.232	2.333	0.649	3.532	1.086	0.707	4.446	0.244	4.831	1.076	0.421	3.733	0.288	4.018
662	10	10	34.72	sp|Q6P1X6|CH082_HUMAN	UPF0598 protein C8orf82	HUMAN	5	1.086	0.623	2.128	0.511	2.312	1.225	0.298	1.66	0.738	2.051	1.213	0.283	1.585	0.766	1.923	1.459	0.205	1.854	0.787	2.704	1.259	0.235	1.629	0.773	2.07	1.459	0.103	1.644	0.887	2.421	1.306	0.63	2.109	0.619	2.78
663	9.98	9.98	8.27	sp|O94875|SRBS2_HUMAN	Sorbin and SH3 domain-containing protein 2	HUMAN	5	0.55	0.076	1.38	0.158	0.759	0.92	0.799	1.472	0.608	1.355	0.904	0.648	1.459	0.608	1.318	0.673	0.165	1.5	0.366	1.009	0.766	0.456	1.57	0.402	1.202	1.086	0.965	1.432	0.759	1.69	0.655	0.35	1.486	0.207	0.973
664	9.97	10.76	3.57	sp|A3KMH1|VWA8_HUMAN	von Willebrand factor A domain-containing protein 8	HUMAN	6	1.096	0.813	1.5	0.731	1.644	1.107	0.597	1.406	0.787	1.556	1	0.928	1.675	0.597	1.675	1.138	0.734	1.542	0.738	1.738	1.138	0.779	1.675	0.679	1.905	1.213	0.42	1.629	0.745	1.959	1.318	0.311	1.57	0.839	2.07
665	9.96	9.96	32.78	sp|O00299|CLIC1_HUMAN	Chloride intracellular channel protein 1	HUMAN	8	1.66	0.082	2.014	0.824	5.495	2.188	0.039	2.07	1.057	10.471	3.597	0.014	1.888	1.905	20.137	1.047	0.35	1.871	0.56	3.404	1.138	0.685	2.109	0.54	3.02	2.168	0.129	1.888	1.148	10	0.78	0.867	1.854	0.258	1.445
666	9.94	9.94	22.17	sp|P52597|HNRPF_HUMAN	Heterogeneous nuclear ribonucleoprotein F	HUMAN	7	1.754	0.494	1.959	0.895	3.698	1.754	0.466	1.959	0.895	3.733	1.941	0.447	1.871	1.038	4.13	1.213	0.62	1.941	0.625	2.377	1.38	0.693	1.871	0.738	2.78	1.69	0.548	1.905	0.887	3.532	0.066	0.219	5.2	0.012	0.344
667	9.91	16.88	40	sp|P27348|1433T_HUMAN	14-3-3 protein theta	HUMAN	18	4.92	0.7	2.805	1.754	13.552	6.546	0.386	2.704	2.421	15.996	7.656	0.273	2.729	2.805	18.197	5.248	0.677	2.704	1.941	11.695	6.081	0.471	2.729	2.228	14.454	7.379	0.304	2.911	2.535	18.03	8.79	0.133	3.162	2.78	23.121
668	9.88	10.01	9.31	sp|P16278|BGAL_HUMAN	Beta-galactosidase	HUMAN	5	1.528	0.669	1.941	0.787	5.012	1.57	0.739	1.959	0.802	4.613	0.938	0.572	1.977	0.515	1.854	1.306	0.886	1.905	0.685	3.133	1.528	0.848	1.959	0.78	3.945	1.675	0.713	1.995	0.839	5.598	0.78	0.782	2.014	0.221	1.57
669	9.81	10.06	17.51	sp|Q8N142|PURA1_HUMAN	Adenylosuccinate synthetase isozyme 1	HUMAN	5	1.076	0.8	4.446	0.242	4.786	0.982	0.964	4.446	0.221	4.365	0.895	0.738	2.655	0.337	2.377	0.991	0.956	2.606	0.38	2.582	0.955	0.892	2.754	0.347	2.63	0.912	0.831	1.38	0.661	1.259	0.766	0.535	1.393	0.55	1.067
670	9.81	9.88	21.45	sp|O94903|PROSC_HUMAN	Proline synthase co-transcribed bacterial homolog protein	HUMAN	6	1.614	0.724	1.754	0.92	5.346	1.556	0.536	1.738	0.895	5.058	1.542	0.686	1.722	0.895	5.395	1.047	0.451	1.629	0.643	2.512	1.138	0.78	1.644	0.692	3.251	1.38	0.986	1.69	0.817	4.831	1.393	0.756	1.66	0.839	5.248
671	9.8	9.87	9.18	sp|Q9HCL2|GPAT1_HUMAN	Glycerol-3-phosphate acyltransferase 1, mitochondrial	HUMAN	5	0.991	0.759	2.421	0.409	2.399	1.117	0.11	2.109	0.53	2.355	1.096	0.11	1.294	0.847	1.419	0.955	0.327	1.66	0.575	1.585	0.879	0.453	2.032	0.433	1.786	0.863	0.454	2.582	0.334	2.228	1.138	0.128	1.854	0.614	2.109
672	9.8	9.86	64.37	sp|P07108|ACBP_HUMAN	Acyl-CoA-binding protein	HUMAN	12	1.019	0.944	1.459	0.698	1.5	0.879	0.839	1.786	0.492	1.57	1.038	0.971	1.977	0.525	2.051	1.038	0.898	1.318	0.787	1.368	0.912	0.878	1.355	0.673	1.236	0.973	0.973	1.871	0.52	1.82	1.047	0.892	1.472	0.711	1.542
673	9.79	24.99	30.45	sp|P19224|UD16_HUMAN	UDP-glucuronosyltransferase 1-6	HUMAN	27	0.863	0.449	1.556	0.555	1.343	0.685	0.381	1.585	0.406	1.086	0.824	0.285	1.556	0.55	1.282	0.437	0.055	1.803	0.121	0.787	0.724	0.134	1.528	0.466	1.107	0.738	0.175	1.514	0.483	1.117	0.575	0.279	1.706	0.313	0.982
674	9.75	9.75	19.86	sp|P50135|HNMT_HUMAN	Histamine N-methyltransferase	HUMAN	5	1.225	0.757	2.089	0.586	2.606	1.191	0.897	2.188	0.545	2.606	0.938	0.606	1.905	0.492	1.786	1.786	0.288	1.923	0.929	3.631	1.127	0.967	2.051	0.55	2.333	1.556	0.419	1.995	0.78	3.221	1.738	0.259	1.66	1.047	3.133
675	9.7	9.83	21.4	sp|Q15493|RGN_HUMAN	Regucalcin	HUMAN	5	5.012	0.159	4.246	1.18	21.878	3.664	0.197	4.487	0.817	16.444	3.076	0.23	4.285	0.718	13.428	5.97	0.144	4.365	1.368	26.546	4.487	0.177	4.487	1	20.137	4.169	0.183	4.487	0.929	18.707	5.546	0.143	2.754	2.014	17.061
676	9.68	9.77	27.46	sp|Q9Y224|CN166_HUMAN	UPF0568 protein C14orf166	HUMAN	7	8.79	0.007	2.911	3.02	26.546	7.244	0.027	2.704	2.679	15.276	12.474	0.005	3.02	4.13	31.623	7.516	0.003	2.965	2.535	20.893	6.855	0.002	2.559	2.679	15.996	7.87	0.002	2.78	2.831	21.086	5.248	0.121	2.938	1.786	18.88
677	9.64	9.69	51.96	sp|P61604|CH10_HUMAN	10 kDa heat shock protein, mitochondrial	HUMAN	10	0.904	0.678	1.236	0.731	1.117	0.711	0.385	1.225	0.57	0.871	0.555	0.074	1.282	0.325	0.711	0.773	0.233	1.225	0.631	0.946	0.586	0.089	1.247	0.366	0.731	0.759	0.152	1.236	0.619	0.938	1.406	0.55	1.393	1.009	1.837
678	9.64	9.68	15.75	sp|Q9Y276|BCS1_HUMAN	Mitochondrial chaperone BCS1	HUMAN	5	1.038	0.898	1.959	0.53	2.148	1.419	0.55	1.923	0.738	3.221	0.946	0.692	2.07	0.488	1.959	1.067	1	1.923	0.555	2.291	1.096	0.773	1.959	0.56	2.291	0.809	0.736	1.941	0.417	1.57	1.445	0.573	1.995	0.724	3.162
679	9.61	9.68	50.68	sp|O43169|CYB5B_HUMAN	Cytochrome b5 type B	HUMAN	6	1.432	0.876	1.514	0.946	2.559	1.259	0.831	1.472	0.855	2.355	1	0.617	1.445	0.692	1.706	0.655	0.315	1.472	0.429	0.964	0.839	0.423	1.445	0.586	1.213	0.586	0.197	1.5	0.261	0.879	1.343	0.958	1.459	0.92	2.535
680	9.6	9.65	18.34	sp|O14832|PAHX_HUMAN	Phytanoyl-CoA dioxygenase, peroxisomal	HUMAN	5	1.086	0.987	1.66	0.655	1.854	0.421	0.17	1.837	0.15	0.773	0.461	0.161	1.888	0.12	0.871	1.117	0.867	1.66	0.673	1.905	0.421	0.14	1.837	0.118	0.773	0.429	0.287	1.941	0.238	0.832	1.127	0.522	1.706	0.661	1.905
681	9.59	9.68	19.68	sp|P05198|IF2A_HUMAN	Eukaryotic translation initiation factor 2 subunit 1	HUMAN	6	0.692	0.147	1.738	0.391	1.202	0.955	0.4	1.871	0.535	1.786	0.863	0.34	1.82	0.483	1.57	0.614	0.139	1.69	0.331	1.038	1.047	0.599	1.738	0.603	2.07	0.895	0.475	1.854	0.515	1.66	0.625	0.215	1.871	0.322	1.169
682	9.58	9.82	3.87	sp|Q15746|MYLK_HUMAN	Myosin light chain kinase, smooth muscle	HUMAN	6	0.871	0.558	1.786	0.488	1.556	0.929	0.787	1.77	0.525	1.644	1.169	0.475	1.837	0.637	2.148	0.824	0.388	1.38	0.597	1.138	1.019	0.951	2.679	0.38	2.729	0.946	0.855	2.188	0.433	2.07	0.625	0.388	2.704	0.229	1.69
683	9.57	9.62	29.43	sp|Q07021|C1QBP_HUMAN	Complement component 1 Q subcomponent-binding protein, mitochondrial	HUMAN	10	0.752	0.396	1.343	0.56	1.009	0.863	0.429	1.343	0.643	1.159	0.745	0.456	1.343	0.52	1	0.649	0.288	1.355	0.425	0.879	0.745	0.273	1.343	0.535	1	0.705	0.316	1.355	0.497	0.955	0.384	0.178	1.66	0.106	0.637
684	9.53	9.67	16.48	sp|P54577|SYYC_HUMAN	Tyrosine--tRNA ligase, cytoplasmic	HUMAN	6	1.786	0.837	1.786	1	2.938	2.78	0.45	2.128	1.306	5.346	3.192	0.26	2.291	1.393	8.63	1.69	0.884	1.871	0.904	2.911	2.965	0.41	2.291	1.294	7.311	3.373	0.171	2.377	1.419	8.71	2.312	0.298	2.109	1.096	4.571
685	9.51	9.51	45.93	sp|P09382|LEG1_HUMAN	Galectin-1	HUMAN	9	0.409	0.092	2.466	0.163	1.009	0.655	0.29	4.446	0.147	2.911	0.398	0.094	4.529	0.089	1.803	0.095	0.013	4.831	0.023	0.461	0.025	0.006	4.446	0.011	0.112	0.095	0.016	2.291	0.016	0.217	0.022	0.006	4.529	0.01	0.101
686	9.5	10.35	27.62	sp|Q9BUP0|EFHD1_HUMAN	EF-hand domain-containing protein D1	HUMAN	6	1.888	0.501	2.168	0.871	4.529	0.692	0.195	2.032	0.27	1.406	1.905	0.391	2.109	0.904	4.742	0.855	0.527	1.888	0.441	1.614	1.941	0.469	2.188	0.887	4.786	3.048	0.063	2.014	1.514	8.551	0.661	0.306	2.014	0.294	1.33
687	9.44	9.54	13.16	sp|P47897|SYQ_HUMAN	Glutamine--tRNA ligase	HUMAN	8	1.282	0.373	20.893	0.061	21.677	1.306	0.354	21.086	0.062	21.878	1.57	0.265	22.491	0.07	24.434	1.306	0.356	21.086	0.062	21.878	1.009	0.739	19.055	0.053	18.88	1.191	0.424	20.324	0.059	20.701	0.474	0.15	25.119	0.034	11.912
688	9.44	9.46	38.16	sp|O14880|MGST3_HUMAN	Microsomal glutathione S-transferase 3	HUMAN	8	2.858	0.379	2.208	1.294	10.568	2.466	0.459	2.188	1.127	9.12	2.512	0.545	2.208	1.138	8.79	2.148	0.674	2.168	0.991	7.379	2.399	0.572	2.188	1.096	8.71	2.188	0.599	2.168	1.009	8.472	3.192	0.129	2.128	1.5	12.823
689	9.42	9.46	26.54	sp|O95210|STBD1_HUMAN	Starch-binding domain-containing protein 1	HUMAN	11
690	9.41	11.86	14.5	sp|P14618|KPYM_HUMAN	Pyruvate kinase isozymes M1/M2	HUMAN	6	1.871	0.373	4.446	0.421	8.318	1.888	0.369	4.487	0.421	8.395	2.089	0.335	4.446	0.47	9.376	1.117	0.7	4.446	0.251	4.966	1.66	0.461	4.446	0.373	7.447	1.343	0.592	4.446	0.302	5.97	1.127	0.698	4.446	0.254	5.012
691	9.34	9.45	12.38	sp|Q10713|MPPA_HUMAN	Mitochondrial-processing peptidase subunit alpha	HUMAN	5	2.466	0.163	4.742	0.52	15.996	2.938	0.11	4.786	0.614	17.701	2.535	0.153	4.742	0.535	16.596	2.07	0.248	4.699	0.441	12.359	1.738	0.419	4.699	0.37	11.272	2.606	0.143	4.786	0.545	16.444	3.565	0.077	4.831	0.738	22.699
692	9.32	9.44	30.09	sp|P51148|RAB5C_HUMAN	Ras-related protein Rab-5C	HUMAN	5	1.169	0.593	3.698	0.316	4.325	1.038	0.765	4.169	0.249	4.365	1.067	0.662	4.446	0.24	4.742	1.18	0.599	4.446	0.265	5.248	1.096	0.575	3.281	0.334	3.597	1.067	0.678	4.207	0.254	4.487	0.92	0.941	2.965	0.31	2.729
693	9.32	9.32	19.83	sp|O14745|NHRF1_HUMAN	Na(+)/H(+) exchange regulatory cofactor NHE-RF1	HUMAN	5	0.78	0.644	2.109	0.373	1.644	1.247	0.719	14.191	0.088	16.144	1.117	0.85	2.089	0.535	2.333	1.057	0.897	19.409	0.054	19.409	0.895	0.778	5.152	0.174	4.613	0.78	0.608	16.904	0.054	13.183	0.817	0.769	20.324	0.047	16.596
694	9.29	9.36	34.94	sp|Q53GQ0|DHB12_HUMAN	Estradiol 17-beta-dehydrogenase 12	HUMAN	10	4.406	0.078	2.051	2.148	10.471	4.613	0.081	2.089	2.208	11.066	3.698	0.128	1.995	1.854	8.017	3.251	0.159	2.032	1.6	7.379	3.076	0.222	1.995	1.542	6.607	3.048	0.137	2.014	1.514	6.855	0.037	0.031	2.208	0.019	0.082
695	9.26	9.43	6.01	sp|Q8TEX9|IPO4_HUMAN	Importin-4	HUMAN	5	1.236	0.204	1.294	0.955	1.6	1.459	0.076	1.5	0.973	2.188	1.432	0.098	1.542	0.929	2.208	1.294	0.371	2.128	0.608	2.754	1.393	0.44	2.729	0.511	3.767	1.306	0.136	1.236	1.057	1.629	1	0.968	2.208	0.453	2.208
696	9.23	11.71	20	sp|Q01581|HMCS1_HUMAN	Hydroxymethylglutaryl-CoA synthase, cytoplasmic	HUMAN	10	1.009	0.878	1.247	0.809	1.259	0.991	0.947	2.168	0.457	2.148	1.138	0.42	2.014	0.565	2.291	0.973	0.99	2.032	0.479	1.977	0.991	0.749	1.837	0.54	1.82	1.355	0.141	1.722	0.787	2.333	0.847	0.216	1.786	0.474	1.514
697	9.23	9.32	5.59	sp|Q99613|EIF3C_HUMAN	Eukaryotic translation initiation factor 3 subunit C	HUMAN	5	1.271	0.85	2.051	0.619	2.729	1.754	0.683	2.168	0.809	4.786	2.051	0.376	2.168	0.946	6.368	1.66	0.575	2.014	0.824	4.831	1.871	0.403	2.014	0.929	5.702	1.871	0.303	1.959	0.955	5.702	0.705	0.276	1.977	0.198	1.393
698	9.19	9.19	10.35	sp|P46977|STT3A_HUMAN	Dolichyl-diphosphooligosaccharide--protein glycosyltransferase subunit STT3A	HUMAN	6	0.946	0.537	1.419	0.649	1.343	1.355	0.288	1.5	0.904	2.78	1.236	0.588	1.459	0.847	2.032	1.213	0.34	1.419	0.855	2.312	0.938	0.843	1.419	0.655	1.33	0.839	0.834	1.432	0.56	1.202	1.047	0.983	1.445	0.724	1.6
699	9.13	11.04	18.72	sp|P11766|ADHX_HUMAN	Alcohol dehydrogenase class-3	HUMAN	11	6.918	0.233	3.837	1.803	12.246	5.346	0.243	3.436	1.556	8.551	6.252	0.262	3.767	1.66	11.169	7.244	0.32	3.873	1.871	13.183	4.875	0.399	3.499	1.393	7.727	7.943	0.299	3.837	2.07	15.136	2.399	0.434	1.959	1.225	4.446
700	9.1	9.17	12.55	sp|Q14247|SRC8_HUMAN	Src substrate cortactin	HUMAN	5	1.028	0.865	1.706	0.603	1.754	0.946	0.846	2.355	0.402	2.228	1.306	0.34	1.69	0.773	2.208	1.086	0.742	3.281	0.331	3.565	1.057	0.788	1.459	0.724	1.542	1.259	0.389	2.032	0.619	2.559	1.028	0.859	1.459	0.705	1.5
701	9.06	9.16	12.6	sp|P09960|LKHA4_HUMAN	Leukotriene A-4 hydrolase	HUMAN	7	1.096	0.922	1.486	0.738	1.629	1.271	0.553	1.556	0.817	1.977	1.169	0.778	1.542	0.759	1.82	1.406	0.378	1.514	0.929	2.148	1.306	0.528	1.57	0.832	2.07	1.202	0.652	1.754	0.685	2.128	1.127	0.649	2.089	0.54	2.333
702	9.01	9.04	27.02	sp|P18124|RL7_HUMAN	60S ribosomal protein L7	HUMAN	6	0.809	0.416	1.472	0.545	1.191	0.912	0.979	1.556	0.575	1.419	0.752	0.371	1.706	0.437	1.282	0.698	0.252	1.459	0.47	1.019	0.745	0.32	1.406	0.52	1.047	0.608	0.11	1.5	0.391	0.912	0.631	0.077	1.225	0.501	0.773
703	8.99	9.02	12.55	sp|P04004|VTNC_HUMAN	Vitronectin	HUMAN	6	1.067	0.755	2.27	0.47	1.905	1.585	0.608	1.675	0.946	2.582	4.92	0.349	2.249	2.188	11.803	1.77	0.547	1.754	1.009	3.311	1.33	0.565	1.629	0.817	2.188	3.664	0.411	2.128	1.722	8.241	1.148	0.676	1.888	0.608	2.07
704	8.95	9.14	6.18	sp|P41252|SYIC_HUMAN	Isoleucine--tRNA ligase, cytoplasmic	HUMAN	6	1.247	0.53	1.959	0.637	2.512	2.128	0.741	2.208	0.964	5.105	1.871	0.969	2.051	0.912	3.945	1.6	0.924	2.051	0.78	3.733	1.905	0.838	2.128	0.895	4.529	1.528	0.773	2.014	0.759	3.311	0.603	0.289	1.888	0.313	1.138
705	8.94	9.01	24.94	sp|P22234|PUR6_HUMAN	Multifunctional protein ADE2	HUMAN	9	1.191	0.741	1.585	0.752	2.168	1.486	0.617	1.706	0.871	3.945	1.18	0.719	1.614	0.731	2.399	1.786	0.452	1.77	1.009	4.875	1.406	0.558	1.675	0.839	3.251	1.542	0.498	1.738	0.887	3.664	1.459	0.6	1.66	0.879	2.938
706	8.93	9.05	17.43	sp|P00390|GSHR_HUMAN	Glutathione reductase, mitochondrial	HUMAN	5	0.973	0.677	1.306	0.745	1.271	0.817	0.465	1.271	0.631	1.038	0.982	0.916	1.202	0.824	1.18	0.895	0.785	1.294	0.685	1.159	0.809	0.594	1.33	0.597	1.076	1.047	0.563	1.38	0.759	1.459	0.855	0.865	1.486	0.565	1.271
707	8.9	9.08	17.37	sp|P14868|SYDC_HUMAN	Aspartate--tRNA ligase, cytoplasmic	HUMAN	8	1.028	0.626	1.306	0.787	1.343	1.096	0.331	1.202	0.912	1.318	1.086	0.377	1.294	0.839	1.406	1.086	0.503	1.486	0.731	1.614	1.107	0.472	1.343	0.824	1.486	1.127	0.352	1.343	0.839	1.514	1.009	0.856	1.706	0.592	1.722
708	8.86	8.91	19.89	sp|Q9P035|HACD3_HUMAN	Very-long-chain (3R)-3-hydroxyacyl-[acyl-carrier protein] dehydratase 3	HUMAN	8	0.752	0.633	1.282	0.492	0.964	0.637	0.17	1.271	0.391	0.809	0.474	0.087	1.393	0.254	0.661	0.409	0.05	1.486	0.211	0.608	0.34	0.056	1.675	0.157	0.57	0.291	0.022	1.6	0.076	0.466	0.128	0.153	3.192	0.067	0.409
709	8.85	8.95	5.64	sp|P08123|CO1A2_HUMAN	Collagen alpha-2(I) chain	HUMAN	5	0.413	0.256	2.089	0.196	0.863	0.586	0.394	4.529	0.128	2.655	0.692	0.515	2.291	0.302	1.585	0.55	0.362	2.089	0.263	1.148	0.661	0.478	2.089	0.316	1.38	0.619	0.431	2.089	0.296	1.294	0.745	0.584	2.089	0.353	1.556
710	8.84	9.49	4.95	sp|Q9NQC3|RTN4_HUMAN	Reticulon-4	HUMAN	8	0.692	0.61	1.406	0.429	0.973	0.698	0.631	1.355	0.515	0.946	0.47	0.884	1.69	0.174	0.794	0.649	0.364	1.432	0.479	0.929	0.449	0.417	1.556	0.163	0.698	0.511	0.832	1.5	0.275	0.766	0.745	0.737	1.355	0.441	1.009
711	8.84	9.02	6.09	sp|P26639|SYTC_HUMAN	Threonine--tRNA ligase, cytoplasmic	HUMAN	4	1.905	0.849	1.888	1.009	3.373	2.655	0.335	2.128	1.247	10.093	3.105	0.231	2.208	1.406	10.965	2.489	0.24	2.148	1.159	7.943	2.466	0.242	2.128	1.159	5.97	2.443	0.229	2.109	1.159	8.872	3.076	0.178	2.249	1.368	8.872
712	8.82	9.48	22.55	sp|P46782|RS5_HUMAN	40S ribosomal protein S5	HUMAN	12	2.109	0.579	1.644	1.282	3.02	3.048	0.499	1.941	1.57	5.546	2.992	0.566	1.977	1.514	6.026	2.559	0.602	1.854	1.38	4.875	3.02	0.356	1.941	1.556	6.486	2.333	0.663	1.871	1.247	4.406	2.679	0.376	1.854	1.445	4.875
713	8.82	8.91	7.17	sp|Q16706|MA2A1_HUMAN	Alpha-mannosidase 2	HUMAN	6	0.904	0.711	1.69	0.535	1.528	1.271	0.277	3.565	0.356	4.529	1.019	0.834	4.446	0.229	4.529	1.107	0.539	4.446	0.249	4.92	1.148	0.436	3.076	0.373	3.532	1.067	0.647	4.446	0.24	4.742	0.964	0.992	3.251	0.296	3.133
714	8.79	9.17	5.1	sp|O00410|IPO5_HUMAN	Importin-5	HUMAN	5	5.546	0.119	3.664	1.514	21.677	7.586	0.088	4.018	1.888	29.376	7.516	0.077	3.873	1.941	29.376	7.586	0.104	4.093	1.854	28.054	9.462	0.067	4.018	2.355	31.915	6.138	0.096	3.767	1.629	23.55	1.514	0.045	2.754	0.55	4.406
715	8.75	8.77	13.36	sp|P01008|ANT3_HUMAN	Antithrombin-III	HUMAN	5	0.964	0.869	4.446	0.217	4.285	1	0.759	4.446	0.225	4.446	1.038	0.655	4.446	0.233	4.613	0.692	0.269	4.446	0.156	3.076	0.964	0.892	4.446	0.217	4.285	0.871	0.775	4.446	0.196	3.873	1.028	0.679	4.446	0.231	4.571
716	8.69	8.69	32.56	sp|Q9Y619|ORNT1_HUMAN	Mitochondrial ornithine transporter 1	HUMAN	9	0.895	0.964	2.27	0.394	2.032	1.047	0.833	2.014	0.52	2.109	0.773	0.707	1.644	0.47	1.271	0.938	0.898	1.247	0.752	1.169	0.895	0.909	1.82	0.492	1.629	0.832	0.722	1.754	0.474	1.459	1	0.896	1.675	0.597	1.675
717	8.68	8.68	59.13	sp|P05387|RLA2_HUMAN	60S acidic ribosomal protein P2	HUMAN	13	2.535	0.702	1.837	1.38	11.588	3.436	0.361	1.977	1.738	20.137	2.78	0.36	1.854	1.5	14.997	2.559	0.486	1.854	1.38	12.823	3.133	0.339	1.905	1.644	20.137	2.051	0.87	1.738	1.18	10.471	2.63	0.327	1.803	1.459	15.996
718	8.67	8.67	37.11	sp|P00568|KAD1_HUMAN	Adenylate kinase isoenzyme 1	HUMAN	7	0.625	0.712	1.888	0.27	1.18	0.991	0.929	1.854	0.545	1.837	1.977	0.313	1.995	0.991	4.055	1.127	0.896	1.871	0.603	2.128	1.169	0.706	1.837	0.637	2.188	1.528	0.614	1.959	0.78	2.965	0.692	0.508	2.128	0.35	1.472
719	8.59	9.29	8.16	sp|Q16531|DDB1_HUMAN	DNA damage-binding protein 1	HUMAN	7	0.973	0.929	1.306	0.745	1.271	0.912	0.533	1.355	0.673	1.236	0.973	0.964	1.213	0.802	1.18	0.973	0.984	1.18	0.824	1.148	0.955	0.789	1.225	0.78	1.169	0.929	0.658	1.282	0.724	1.191	0.973	0.738	1.282	0.759	1.247
720	8.58	8.61	17.5	sp|P62191|PRS4_HUMAN	26S protease regulatory subunit 4	HUMAN	5	0.879	0.981	1.66	0.525	1.459	0.817	0.73	1.738	0.461	1.419	1.318	0.421	1.528	0.863	2.443	0.964	0.999	1.644	0.614	1.585	1.202	0.492	1.5	0.802	2.089	1	0.805	1.472	0.679	1.644	0.373	0.536	2.27	0.12	0.847
721	8.52	8.52	13.41	sp|Q15043|S39AE_HUMAN	Zinc transporter ZIP14	HUMAN	11	5.808	0.038	4.613	1.259	16.144	5.297	0.035	4.246	1.247	15.56	5.297	0.047	4.325	1.225	12.942	7.047	0.027	4.742	1.486	17.219	2.992	0.059	3.076	0.973	6.026	2.128	0.123	2.443	0.871	5.012	3.981	0.072	3.192	1.247	9.55
722	8.51	8.59	16.51	sp|P43686|PRS6B_HUMAN	26S protease regulatory subunit 6B	HUMAN	6	0.879	0.25	1.472	0.592	1.294	0.802	0.265	1.528	0.511	1.225	1.202	0.526	1.486	0.809	1.803	0.973	0.353	1.486	0.661	1.445	1.117	0.373	1.486	0.752	1.675	1.096	0.362	1.486	0.738	1.629	0.111	0.099	3.105	0.034	0.344
723	8.49	8.51	12.75	sp|Q96HC4|PDLI5_HUMAN	PDZ and LIM domain protein 5	HUMAN	5	0.581	0.321	1.629	0.254	0.946	0.679	0.582	1.585	0.377	1.076	0.824	0.984	1.614	0.497	1.33	0.619	0.559	1.675	0.334	1.038	0.597	0.547	1.69	0.286	1.009	0.92	0.928	1.514	0.555	1.393	0.673	0.371	1.5	0.286	1.009
724	8.47	8.54	16.24	sp|O95394|AGM1_HUMAN	Phosphoacetylglucosamine mutase	HUMAN	6	21.878	0.129	4.406	4.966	54.954	20.701	0.122	4.018	5.152	52	17.701	0.155	4.365	4.055	45.709	18.707	0.148	4.446	4.207	48.306	24.21	0.126	4.093	5.916	60.813	21.086	0.119	4.207	5.012	52	12.134	0.151	4.742	2.559	28.314
725	8.44	9.12	19.02	sp|O75439|MPPB_HUMAN	Mitochondrial-processing peptidase subunit beta	HUMAN	8	1.959	0.295	1.837	1.067	5.346	1.803	0.328	1.923	0.938	4.699	1.854	0.615	1.941	0.955	3.873	1.542	0.445	1.905	0.809	3.565	1.995	0.154	1.941	1.028	5.395	1.854	0.366	1.959	0.946	4.966	1.086	0.828	1.786	0.608	1.995
726	8.44	8.5	21.65	sp|P46781|RS9_HUMAN	40S ribosomal protein S9	HUMAN	6	0.394	0.082	1.754	0.251	0.692	0.256	0.024	2.27	0.151	0.581	0.15	0.005	3.311	0.067	0.497	0.31	0.037	1.923	0.167	0.597	0.153	0.075	3.192	0.085	0.488	0.171	0.052	3.048	0.095	0.52	0.256	0.195	2.312	0.169	0.592
727	8.41	8.63	17.13	sp|Q00325|MPCP_HUMAN	Phosphate carrier protein, mitochondrial	HUMAN	8	1.871	0.581	1.675	1.117	3.162	0.406	0.004	1.722	0.223	0.698	1.995	0.461	1.69	1.18	3.342	0.37	0.023	2.188	0.111	0.809	0.167	0.009	1.888	0.064	0.316	1.66	0.973	1.675	0.991	2.805	0.731	0.075	1.69	0.437	1.236
728	8.41	8.59	12.68	sp|Q96LZ7|RMD2_HUMAN	Regulator of microtubule dynamics protein 2	HUMAN	4	1.057	0.676	1.556	0.679	1.644	0.946	0.888	1.923	0.492	1.82	0.92	0.828	2.249	0.409	2.07	0.946	0.81	1.247	0.759	1.18	1.009	0.905	1.941	0.52	1.959	1.038	0.824	1.888	0.55	1.959	1.107	0.592	1.77	0.625	1.959
729	8.41	8.55	22.92	sp|O95822|DCMC_HUMAN	Malonyl-CoA decarboxylase, mitochondrial	HUMAN	7	1.355	0.761	1.837	0.738	4.093	1.138	0.955	1.871	0.608	2.655	0.904	0.868	1.871	0.497	1.69	1.432	0.744	1.941	0.738	3.698	1.445	0.708	1.871	0.773	4.207	1.675	0.612	1.977	0.847	4.699	1.343	0.796	1.803	0.745	4.406
730	8.41	8.53	18.57	sp|Q9NTX5|ECHD1_HUMAN	Ethylmalonyl-CoA decarboxylase	HUMAN	4	0.887	0.702	2.089	0.425	1.854	0.991	0.969	3.048	0.328	3.02	0.817	0.508	16.293	0.058	13.305	0.752	0.409	2.109	0.36	1.585	0.745	0.402	5.152	0.145	3.837	1.019	0.938	10	0.102	10.186	0.871	0.682	2.249	0.387	1.959
731	8.41	8.47	5.77	sp|Q9NSD9|SYFB_HUMAN	Phenylalanine--tRNA ligase beta subunit	HUMAN	4	1.738	0.37	3.532	0.492	6.252	1.528	0.438	2.489	0.614	3.945	1.941	0.33	2.754	0.705	5.546	1.259	0.577	3.981	0.316	5.058	1.406	0.477	3.733	0.377	5.395	0.938	0.933	2.559	0.366	2.399	0.515	0.431	4.487	0.113	2.312
732	8.39	8.6	12.33	sp|P32455|GBP1_HUMAN	Interferon-induced guanylate-binding protein 1	HUMAN	10	2.911	0.011	2.188	1.33	14.06	3.221	0.01	2.188	1.472	15.704	3.373	0.008	1.923	1.754	18.365	2.249	0.003	2.188	1.028	7.87	2.831	0.002	2.051	1.38	13.552	2.489	0.003	2.208	1.127	8.872	0.802	0.081	1.786	0.353	1.432
733	8.36	8.52	12.99	sp|Q9BXK5|B2L13_HUMAN	Bcl-2-like protein 13	HUMAN	5	1.086	0.605	1.629	0.667	1.77	1.086	0.566	1.585	0.685	1.722	1.096	0.529	1.528	0.718	1.675	0.982	0.926	1.77	0.555	1.738	1.057	0.617	1.294	0.817	1.38	1.107	0.568	1.706	0.649	1.888	1.127	0.706	1.923	0.586	2.168
734	8.28	8.32	9.73	sp|Q92499|DDX1_HUMAN	ATP-dependent RNA helicase DDX1	HUMAN	7	1.148	0.878	2.312	0.497	2.805	1.459	0.86	2.421	0.603	3.981	1.169	0.753	2.466	0.474	2.78	0.692	0.664	2.208	0.288	1.528	1.306	0.802	2.312	0.565	3.105	1.445	0.807	2.377	0.608	3.597	0.679	0.74	2.291	0.249	1.556
735	8.28	8.32	33.33	sp|O43708|MAAI_HUMAN	Maleylacetoacetate isomerase	HUMAN	9	10.965	0.135	1.754	6.252	18.365	10.471	0.215	1.786	5.861	18.03	7.727	0.394	1.854	4.169	13.428	5.916	0.621	1.871	3.162	9.462	5.105	0.348	1.722	2.965	7.87	2.858	0.278	1.786	1.6	4.571	0.275	0.422	1.941	0.157	0.535
736	8.27	8.32	20.93	sp|P09429|HMGB1_HUMAN	High mobility group protein B1	HUMAN	4	0.832	0.484	1.644	0.497	1.368	0.745	0.388	1.57	0.453	1.169	0.406	0.118	1.556	0.134	0.631	0.946	0.681	1.6	0.581	1.514	0.655	0.284	1.459	0.394	0.955	0.685	0.326	1.542	0.409	1.057	0.904	0.892	1.5	0.555	1.355
737	8.26	8.37	47.92	sp|P32969|RL9_HUMAN	60S ribosomal protein L9	HUMAN	7	6.73	0.055	2.535	2.655	15.996	9.817	0.038	2.754	3.565	25.586	6.855	0.067	2.582	2.655	15.704	7.311	0.062	2.704	2.704	18.197	8.017	0.051	2.754	2.911	20.324	7.047	0.075	2.679	2.63	17.378	3.404	0.214	2.208	1.542	6.668
738	8.23	8.25	8.78	sp|P11168|GTR2_HUMAN	Solute carrier family 2, facilitated glucose transporter member 2	HUMAN	6	0.973	0.672	1.445	0.667	1.406	0.325	0.144	1.754	0.089	0.57	0.16	0.04	2.489	0.052	0.398	0.474	0.054	1.528	0.211	0.724	0.316	0.166	1.837	0.117	0.581	0.082	0.014	2.805	0.029	0.231	1.854	0.351	1.459	1.271	2.679
739	8.23	8.23	35.37	sp|Q9Y2V2|CHSP1_HUMAN	Calcium-regulated heat stable protein 1	HUMAN	6	2.858	0.461	1.82	1.57	8.091	2.512	0.966	1.77	1.419	6.73	1.738	0.403	1.6	1.086	3.221	2.858	0.594	1.82	1.57	7.379	2.188	0.873	1.69	1.294	5.916	2.754	0.74	1.837	1.5	7.87	2.443	0.447	1.754	1.393	6.546
740	8.22	12.71	5.21	sp|P21333|FLNA_HUMAN	Filamin-A	HUMAN	9	0.929	0.891	3.048	0.213	2.831	1.355	0.922	3.251	0.417	4.786	4.13	0.106	2.535	1.629	17.219	0.955	0.814	3.076	0.122	2.938	1.432	0.369	2.992	0.479	4.406	3.981	0.113	3.342	1.191	14.06	1.393	0.505	2.78	0.501	4.246
741	8.21	8.28	24.19	sp|P50914|RL14_HUMAN	60S ribosomal protein L14	HUMAN	7	1.202	0.962	1.432	0.839	1.923	1.306	0.651	1.472	0.887	2.377	0.912	0.48	1.585	0.655	1.445	0.766	0.549	1.432	0.511	1.096	0.879	0.542	1.486	0.619	1.306	0.738	0.32	1.419	0.421	1.047	0.565	0.329	1.629	0.251	0.92
742	8.2	8.51	12.25	sp|P05455|LA_HUMAN	Lupus La protein	HUMAN	5	1.486	0.581	1.459	1.019	3.908	1.786	0.264	1.528	1.169	4.656	1.294	0.539	1.445	0.895	2.535	1.225	0.841	1.445	0.847	2.27	1.38	0.688	1.472	0.938	2.512	1.738	0.183	1.472	1.18	4.325	0.871	0.843	1.445	0.466	1.259
743	8.18	17.09	26.06	sp|P06753|TPM3_HUMAN	Tropomyosin alpha-3 chain	HUMAN	11	0.879	0.911	1.294	0.673	1.138	1.213	0.534	1.33	0.912	1.722	2.399	0.086	1.486	1.614	4.529	0.794	0.691	1.294	0.555	1.028	1.148	0.71	1.33	0.863	1.66	2.333	0.1	1.459	1.6	4.446	1.528	0.425	1.393	1.096	2.377
744	8.16	8.37	16.76	sp|P35237|SPB6_HUMAN	Serpin B6	HUMAN	4	1.225	0.691	2.512	0.488	3.076	1.343	0.591	2.512	0.535	3.373	1.419	0.528	2.109	0.673	2.965	0.973	0.971	6.918	0.141	6.73	1.306	0.608	7.244	0.18	9.462	1.343	0.576	7.311	0.184	9.908	1.138	0.794	2.089	0.545	2.377
745	8.16	8.19	12.99	sp|Q9NZ01|TECR_HUMAN	Very-long-chain enoyl-CoA reductase	HUMAN	4	0.847	0.469	1.644	0.52	1.393	0.718	0.4	1.754	0.425	1.259	0.809	0.493	1.854	0.461	1.5	0.946	0.439	2.014	0.53	1.905	0.887	0.702	1.803	0.52	1.6	0.398	0.221	2.014	0.182	0.802	2.27	0.65	2.512	0.904	4.92
746	8.14	8.26	31.88	sp|Q8WW59|SPRY4_HUMAN	SPRY domain-containing protein 4	HUMAN	7	2.704	0.067	1.754	1.542	19.588	2.559	0.09	1.675	1.528	20.324	1.803	0.207	1.614	1.117	10.28	3.048	0.051	1.786	1.706	21.478	2.805	0.064	1.754	1.6	20.324	2.089	0.098	1.738	1.202	11.803	1.754	0.164	1.644	1.067	6.792
747	8.09	8.14	12.42	sp|P22570|ADRO_HUMAN	NADPH:adrenodoxin oxidoreductase, mitochondrial	HUMAN	4	0.973	0.972	2.128	0.457	2.07	0.912	0.958	2.188	0.417	1.995	1	0.853	2.109	0.474	2.109	0.879	0.803	2.188	0.402	1.923	0.964	0.953	2.109	0.453	2.032	0.895	0.863	2.188	0.409	1.959	1.067	0.944	2.188	0.488	2.333
748	8.08	8.1	34.87	sp|P61088|UBE2N_HUMAN	Ubiquitin-conjugating enzyme E2 N	HUMAN	4	0.973	0.984	1.38	0.705	1.343	1.009	0.641	1.18	0.855	1.191	0.879	0.5	1.294	0.679	1.138	1.028	0.511	1.368	0.752	1.406	0.973	0.744	1.585	0.614	1.542	1.009	0.633	1.259	0.802	1.271	1.009	0.854	1.18	0.855	1.191
749	8.06	31.56	33.67	sp|P33261|CP2CJ_HUMAN	Cytochrome P450 2C19	HUMAN	29	0.929	0.898	17.701	0.055	16.444	0.904	0.841	14.997	0.064	13.552	0.832	0.692	20.137	0.047	16.749	1.432	0.464	21.878	0.065	23.121	1.271	0.588	16.293	0.078	17.378	1.343	0.524	21.281	0.063	22.284	1.225	0.647	2.333	0.525	2.858
750	8.06	8.09	9.84	sp|Q6NUM9|RETST_HUMAN	All-trans-retinol 13,14-reductase	HUMAN	4	1.096	0.958	1.38	0.794	1.585	1.406	0.724	1.318	1.067	2.148	1.18	0.703	1.318	0.895	1.675	0.57	0.199	1.66	0.157	0.946	0.809	0.571	1.528	0.377	1.236	1.086	0.911	1.202	0.904	1.368	0.53	0.064	1.77	0.16	0.938
751	8.06	8.08	21.46	sp|Q92506|DHB8_HUMAN	Estradiol 17-beta-dehydrogenase 8	HUMAN	8	1.406	0.701	1.977	0.711	3.436	0.78	0.612	1.888	0.236	1.472	1.393	0.381	1.754	0.794	3.373	1.432	0.618	1.923	0.745	2.884	1.202	0.587	1.854	0.649	2.312	1.33	0.8	1.941	0.685	3.162	1.306	0.897	1.923	0.679	2.679
752	8.06	8.06	16.92	sp|Q9NTK5|OLA1_HUMAN	Obg-like ATPase 1	HUMAN	5	1.343	0.565	1.486	0.904	2.228	1.82	0.836	1.542	1.18	3.311	1.888	0.833	1.556	1.213	3.499	1.191	0.184	1.486	0.802	1.923	1.259	0.486	1.514	0.832	2.148	1.82	0.685	1.556	1.169	3.373	0.079	0.143	4.92	0.036	0.387
753	8.05	8.12	12.97	sp|Q9UKS6|PACN3_HUMAN	Protein kinase C and casein kinase substrate in neurons protein 3	HUMAN	4	0.855	0.89	1.854	0.449	1.585	0.575	0.773	2.051	0.205	1.18	0.356	0.459	2.512	0.045	0.895	0.685	0.648	1.905	0.308	1.306	0.794	0.925	1.959	0.384	1.556	0.479	0.596	1.722	0.097	0.824	1.343	0.663	1.644	0.817	2.512
754	8.05	8.08	17.29	sp|Q13451|FKBP5_HUMAN	Peptidyl-prolyl cis-trans isomerase FKBP5	HUMAN	6	1.33	0.805	3.597	0.37	7.447	3.02	0.277	3.192	0.946	25.823	3.499	0.222	2.559	1.368	32.211	0.912	0.822	2.831	0.387	2.582	3.133	0.251	2.78	1.127	28.314	3.698	0.213	2.858	1.294	33.113	0.711	0.561	4.446	0.1	3.162
755	8.05	8.07	19.57	sp|Q9BVK6|TMED9_HUMAN	Transmembrane emp24 domain-containing protein 9	HUMAN	5
756	8.04	8.13	18.35	sp|P49638|TTPA_HUMAN	Alpha-tocopherol transfer protein	HUMAN	4	3.281	0.122	2.148	1.528	23.121	2.606	0.246	2.128	1.225	17.378	0.855	0.787	2.399	0.429	2.051	2.466	0.453	2.128	1.159	14.454	3.076	0.108	2.032	1.514	23.121	1.888	0.652	1.959	0.964	10.765	1.318	0.812	1.644	0.802	2.754
757	8.04	8.09	20.66	sp|Q9Y5M8|SRPRB_HUMAN	Signal recognition particle receptor subunit beta	HUMAN	6	9.376	0.186	5.346	1.754	16.904	9.462	0.171	5.2	1.82	17.061	7.586	0.259	5.105	1.486	13.804	7.379	0.277	4.786	1.542	13.183	8.63	0.183	5.152	1.675	15.417	8.166	0.325	5.649	1.445	14.997	3.733	0.186	2.535	1.472	6.668
758	8.03	8.19	14.71	sp|P61619|S61A1_HUMAN	Protein transport protein Sec61 subunit alpha isoform 1	HUMAN	7	2.559	0.432	2.582	0.991	22.491	3.873	0.311	2.655	1.459	30.761	2.421	0.466	2.27	1.067	20.701	2.655	0.419	2.443	1.086	22.909	3.698	0.34	4.169	0.887	26.062	2.27	0.503	3.837	0.592	16.444	0.377	0.82	5.546	0.074	2.089
759	8.02	24.16	17.7	sp|Q10567|AP1B1_HUMAN	AP-1 complex subunit beta-1	HUMAN	16	2.355	0.308	2.399	0.982	27.04	2.938	0.262	1.738	1.69	42.462	3.698	0.238	2.421	1.528	42.073	2.443	0.327	2.704	0.904	24.889	3.281	0.235	2.148	1.528	40.926	4.018	0.189	1.888	2.128	50.582	3.192	0.253	2.512	1.271	36.308
760	8.02	10.29	8.54	sp|Q15029|U5S1_HUMAN	116 kDa U5 small nuclear ribonucleoprotein component	HUMAN	5	0.955	0.778	2.399	0.398	2.291	1.096	0.435	3.565	0.308	3.908	0.817	0.752	4.325	0.189	3.532	1.019	0.605	2.312	0.441	2.377	0.964	0.755	2.466	0.391	2.377	0.766	0.481	1.995	0.377	1.528	0.597	0.219	3.311	0.172	1.977
761	8.02	8.39	12.76	sp|P04181|OAT_HUMAN	Ornithine aminotransferase, mitochondrial	HUMAN	4	5.058	0.12	2.249	2.249	14.191	2.911	0.549	2.228	1.306	7.379	1.542	0.611	2.051	0.752	3.076	4.529	0.211	2.27	1.995	12.474	2.128	0.941	2.051	1.038	4.406	1.086	0.288	2.051	0.53	2.051	2.704	0.427	2.249	1.202	6.855
762	8.02	8.22	2.14	sp|P12111|CO6A3_HUMAN	Collagen alpha-3(VI) chain	HUMAN	4	2.884	0.224	2.109	1.368	6.026	2.148	0.299	2.109	1.019	4.487	2.014	0.322	2.109	0.955	4.207	1.086	0.852	2.089	0.52	2.27	2.78	0.231	2.109	1.318	5.808	1.995	0.324	2.089	0.955	4.207	1.282	0.632	2.089	0.614	2.679
763	8.02	8.17	5.09	sp|Q15393|SF3B3_HUMAN	Splicing factor 3B subunit 3	HUMAN	4	1.318	0.459	13.804	0.095	16.596	1.159	0.618	2.63	0.441	3.048	1.213	0.551	2.109	0.575	2.535	1.432	0.378	13.305	0.108	17.378	1.5	0.349	2.249	0.667	3.404	1.432	0.378	2.109	0.679	2.992	1.213	0.552	4.875	0.249	5.861
764	8.02	8.15	16.39	sp|Q9Y5P6|GMPPB_HUMAN	Mannose-1-phosphate guanyltransferase beta	HUMAN	5	0.731	0.423	1.977	0.373	1.445	0.705	0.429	1.82	0.391	1.282	0.731	0.411	2.333	0.31	1.706	1.057	0.968	3.048	0.347	3.221	1.067	0.971	3.908	0.273	4.207	0.982	0.888	2.312	0.425	2.27	1.076	0.838	2.63	0.409	2.831
765	8.02	8.11	8.53	sp|O95671|ASML_HUMAN	N-acetylserotonin O-methyltransferase-like protein	HUMAN	5	0.955	0.91	1.888	0.501	1.803	0.738	0.65	2.188	0.337	1.614	0.738	0.557	1.888	0.394	1.393	0.824	0.873	1.57	0.525	1.294	0.863	0.784	2.312	0.373	1.995	1	0.936	1.556	0.643	1.556	1.148	0.646	1.445	0.794	1.66
766	8.02	8.09	9.37	sp|Q12797|ASPH_HUMAN	Aspartyl/asparaginyl beta-hydroxylase	HUMAN	4	0.887	0.972	1.5	0.592	1.33	0.847	0.914	1.419	0.597	1.202	0.895	0.972	1.38	0.649	1.236	0.839	0.798	1.306	0.643	1.096	0.946	0.941	1.38	0.685	1.306	0.887	0.81	1.343	0.661	1.191	0.766	0.657	1.6	0.479	1.225
767	8.02	8.07	8.13	sp|P42224|STAT1_HUMAN	Signal transducer and activator of transcription 1-alpha/beta	HUMAN	4	0.832	0.689	2.109	0.398	1.754	1.076	0.843	2.089	0.515	2.249	1.117	0.778	2.109	0.53	2.355	0.904	0.821	2.754	0.328	2.489	1.019	0.944	2.089	0.488	2.128	0.847	0.709	3.076	0.275	2.606	0.575	0.328	2.355	0.247	1.355
768	8.02	8.06	11.63	sp|Q13131|AAPK1_HUMAN	5'-AMP-activated protein kinase catalytic subunit alpha-1	HUMAN	4	1.096	0.769	2.089	0.525	2.291	1.086	0.775	5.546	0.196	6.026	1.009	0.952	5.598	0.18	5.649	0.839	0.584	11.169	0.075	9.376	0.964	0.951	3.565	0.27	3.436	1.009	0.945	9.638	0.105	9.727	0.718	0.352	2.089	0.34	1.5
769	8.02	8.04	13.54	sp|Q96EY1|DNJA3_HUMAN	DnaJ homolog subfamily A member 3, mitochondrial	HUMAN	5	0.525	0.666	2.109	0.24	1.107	0.752	0.797	1.786	0.377	1.343	0.973	0.922	1.854	0.525	1.803	0.982	0.967	1.738	0.56	1.706	1.202	0.938	1.786	0.673	2.148	0.535	0.561	1.738	0.171	0.929	0.879	0.968	1.644	0.433	1.445
770	8.01	8.73	24.87	sp|A6NLP5|TTC36_HUMAN	Tetratricopeptide repeat protein 36	HUMAN	5	0.839	0.944	1.77	0.453	1.486	0.488	0.434	2.051	0.196	1	0.278	0.09	1.923	0.021	0.535	0.592	0.367	1.706	0.278	1.009	0.501	0.232	1.393	0.251	0.698	0.296	0.11	2.168	0.042	0.643	0.863	0.666	1.66	0.483	1.432
771	8.01	8.08	11.65	sp|P05362|ICAM1_HUMAN	Intercellular adhesion molecule 1	HUMAN	4	2.831	0.183	2.63	1.076	14.859	2.679	0.216	2.312	1.159	15.276	2.312	0.188	2.78	0.832	12.823	3.467	0.112	2.188	1.585	21.878	2.148	0.268	2.089	1.028	13.428	0.54	0.7	2.938	0.124	1.585	0.724	0.828	2.168	0.082	1.57
772	8.01	8.08	18.53	sp|P62879|GBB2_HUMAN	Guanine nucleotide-binding protein G(I)/G(S)/G(T) subunit beta-2	HUMAN	5	2.07	0.311	2.109	0.982	4.325	1.995	0.325	2.109	0.946	4.169	1.69	0.405	2.109	0.802	3.532	1.82	0.365	2.109	0.863	3.802	3.281	0.202	2.109	1.556	6.855	2.249	0.285	2.109	1.067	4.699	2.679	0.239	2.109	1.271	5.598
773	8	8.4	2.95	sp|O75643|U520_HUMAN	U5 small nuclear ribonucleoprotein 200 kDa helicase	HUMAN	4	10.186	0.029	5.546	1.837	26.062	9.638	0.021	4.571	2.109	23.55	9.638	0.021	4.406	2.188	23.55	7.112	0.042	5.2	1.368	18.197	7.311	0.028	3.981	1.837	18.03	5.445	0.067	5.105	1.067	19.055	3.802	0.105	3.873	0.982	9.638
774	8	8.21	9.48	sp|Q93052|LPP_HUMAN	Lipoma-preferred partner	HUMAN	4	0.461	0.301	2.089	0.219	0.964	0.366	0.239	2.109	0.175	0.773	0.511	0.338	2.089	0.242	1.067	0.328	0.217	2.109	0.157	0.692	0.437	0.283	2.089	0.207	0.912	0.673	0.5	2.089	0.319	1.406	0.296	0.199	2.089	0.141	0.619
775	8	8.19	15.78	sp|O14874|BCKD_HUMAN	[3-methyl-2-oxobutanoate dehydrogenase [lipoamide]] kinase, mitochondrial	HUMAN	4	0.938	0.91	3.105	0.302	2.911	0.817	0.689	2.089	0.391	1.706	0.839	0.722	17.219	0.054	14.454	1.009	0.966	14.723	0.069	14.588	1.028	0.94	3.162	0.325	3.251	0.745	0.58	6.31	0.118	4.699	1.368	0.544	4.446	0.308	6.081
776	8	8.16	15.93	sp|Q9Y394|DHRS7_HUMAN	Dehydrogenase/reductase SDR family member 7	HUMAN	5	3.767	0.353	2.535	1.486	37.67	3.162	0.4	1.995	1.585	39.446	3.733	0.336	2.109	1.77	46.559	2.512	0.513	2.032	1.236	29.376	1.754	0.666	1.923	0.912	20.324	2.831	0.477	2.355	1.202	29.376	2.831	0.397	1.941	1.459	47.424
777	8	8.16	44.16	sp|A2VDF0|FUCM_HUMAN	Fucose mutarotase	HUMAN	6	1.419	0.934	1.445	0.982	2.014	0.929	0.562	1.393	0.643	1.294	0.387	0.393	2.051	0.203	0.794	1.585	0.684	1.514	1.047	2.399	1.644	0.768	1.486	1.107	2.312	1.236	0.842	1.432	0.863	1.722	1.009	0.89	1.445	0.698	1.459
778	8	8.15	8.54	sp|Q14166|TTL12_HUMAN	Tubulin--tyrosine ligase-like protein 12	HUMAN	4	1.202	0.443	2.489	0.483	2.992	1.33	0.285	1.38	0.964	1.837	1.271	0.345	1.445	0.879	1.837	1.138	0.552	2.249	0.506	2.559	1.294	0.318	2.089	0.619	2.704	1.406	0.229	1.542	0.912	2.168	1.445	0.211	2.168	0.667	3.133
779	8	8.14	17.23	sp|Q15165|PON2_HUMAN	Serum paraoxonase/arylesterase 2	HUMAN	4	1.127	0.935	1.486	0.759	1.722	0.608	0.742	1.722	0.286	1.047	0.56	0.431	1.923	0.299	1.076	0.35	0.257	1.977	0.189	0.692	0.57	0.5	1.542	0.294	0.879	0.331	0.277	1.941	0.089	0.643	0.261	0.252	2.655	0.127	0.692
780	8	8.12	20.88	sp|Q9BSH4|TACO1_HUMAN	Translational activator of cytochrome c oxidase 1	HUMAN	5	3.076	0.14	5.012	0.614	21.281	3.733	0.088	3.221	1.159	34.995	4.446	0.064	2.965	1.5	42.462	4.13	0.072	3.048	1.355	39.446	4.325	0.071	3.631	1.191	37.67	3.532	0.089	2.606	1.355	37.67	2.729	0.169	3.597	0.759	24.434
781	8	8.1	20.06	sp|Q96HY6|DDRGK_HUMAN	DDRGK domain-containing protein 1	HUMAN	6	0.655	0.175	1.888	0.328	1.236	0.871	0.278	1.803	0.488	1.57	1.086	0.378	1.803	0.603	1.977	1.057	0.941	1.629	0.649	1.82	1.18	0.636	1.837	0.643	2.312	1.419	0.986	1.888	0.752	3.192	1.644	0.812	1.923	0.855	4.018
782	8	8.1	29.66	sp|Q14353|GAMT_HUMAN	Guanidinoacetate N-methyltransferase	HUMAN	6	0.929	0.857	1.514	0.614	1.406	0.929	0.855	1.542	0.603	1.432	0.946	0.954	1.38	0.685	1.306	0.847	0.778	2.07	0.409	1.754	0.794	0.74	1.459	0.545	1.159	1.009	0.985	1.432	0.705	1.445	0.794	0.663	2.148	0.37	1.706
783	8	8.08	13.68	sp|Q15417|CNN3_HUMAN	Calponin-3	HUMAN	5	0.824	0.504	2.512	0.308	2.07	4.699	0.211	3.133	1.5	15.704	4.966	0.196	3.251	1.528	15.996	2.63	0.421	2.911	0.904	8.017	3.499	0.284	3.02	1.159	11.376	4.055	0.231	3.048	1.33	12.359	2.466	0.325	2.582	0.955	6.486
784	8	8.05	20.51	sp|O00764|PDXK_HUMAN	Pyridoxal kinase	HUMAN	5	2.128	0.33	1.923	1.107	7.379	1.738	0.43	2.291	0.759	5.297	1.905	0.392	1.754	1.086	6.668	1.959	0.366	1.977	0.991	6.546	2.168	0.327	1.722	1.259	8.017	2.032	0.354	2.228	0.912	6.792	1.318	0.586	2.249	0.586	3.532
785	8	8.05	12.52	sp|P21281|VATB2_HUMAN	V-type proton ATPase subunit B, brain isoform	HUMAN	4	2.421	0.032	2.377	1.019	6.668	2.443	0.032	2.208	1.107	6.607	2.606	0.03	2.754	0.946	7.586	2.014	0.044	1.905	1.057	4.966	2.938	0.023	2.168	1.355	8.166	2.421	0.033	2.421	1	6.792	0.855	0.726	2.729	0.305	2.333
785	0	6.03	9.75	sp|P15313|VATB1_HUMAN	V-type proton ATPase subunit B, kidney isoform	HUMAN	3
786	8	8.05	16.5	sp|Q92597|NDRG1_HUMAN	Protein NDRG1	HUMAN	5
787	8	8.04	12.13	sp|Q96TC7|RMD3_HUMAN	Regulator of microtubule dynamics protein 3	HUMAN	4	3.221	0.075	2.754	1.169	20.701	2.704	0.082	2.679	1.009	19.055	2.992	0.078	2.729	1.096	19.588	2.512	0.033	2.679	0.938	17.061	1.722	0.037	2.466	0.698	8.63	1.905	0.036	2.535	0.752	7.798	2.109	0.033	2.089	1.009	22.491
788	8	8.04	17.5	sp|Q15435|PP1R7_HUMAN	Protein phosphatase 1 regulatory subunit 7	HUMAN	6	1.213	0.553	1.738	0.698	2.109	1.019	0.648	2.228	0.457	2.27	1.432	0.459	1.419	1.009	2.051	1.306	0.462	1.837	0.711	2.443	1.306	0.564	1.432	0.912	1.888	1.318	0.458	1.923	0.685	2.535	0.847	0.912	2.128	0.398	1.803
789	8	8.04	18.97	sp|Q969X5|ERGI1_HUMAN	Endoplasmic reticulum-Golgi intermediate compartment protein 1	HUMAN	5	0.832	0.861	1.355	0.52	1.127	1.038	0.948	1.343	0.773	1.445	1.028	0.843	1.271	0.809	1.343	1.047	0.815	1.393	0.752	1.514	1.067	0.951	1.306	0.817	1.459	0.809	0.711	1.343	0.52	1.086	1.148	0.679	1.5	0.766	1.754
790	8	8.04	21.89	sp|Q9Y316|MEMO1_HUMAN	Protein MEMO1	HUMAN	4	1.169	0.574	1.738	0.673	2.032	1.191	0.51	1.786	0.667	2.128	1.259	0.445	2.312	0.545	2.911	1.282	0.345	1.706	0.752	2.188	1.067	0.68	1.77	0.603	1.905	1.355	0.261	1.614	0.839	2.168	1.159	0.35	1.905	0.608	2.208
791	8	8.03	14.58	sp|P55209|NP1L1_HUMAN	Nucleosome assembly protein 1-like 1	HUMAN	4	3.981	0.101	4.446	0.895	17.701	5.346	0.086	4.446	1.202	23.768	7.178	0.077	4.446	1.614	31.333	3.981	0.094	4.446	0.895	17.701	6.026	0.084	4.446	1.355	26.792	4.571	0.089	4.406	1.038	20.324	2.333	0.11	4.529	0.515	10.375
792	8	8.03	22.99	sp|Q9H0E2|TOLIP_HUMAN	Toll-interacting protein	HUMAN	4	1.028	0.869	19.231	0.053	19.055	0.938	0.903	11.482	0.082	10.765	1.343	0.44	15.417	0.087	17.539	1.236	0.532	19.055	0.065	19.588	1.148	0.625	6.194	0.185	7.112	1.202	0.566	9.376	0.128	11.169	1.445	0.381	4.365	0.331	6.31
793	8	8.01	21.99	sp|Q5SRE7|PHYD1_HUMAN	Phytanoyl-CoA dioxygenase domain-containing protein 1	HUMAN	4	1.038	0.895	1.556	0.667	1.614	0.809	0.62	1.941	0.417	1.57	1.028	0.781	2.032	0.506	2.089	0.946	0.708	2.188	0.433	2.07	0.802	0.626	2.168	0.37	1.738	0.871	0.582	1.706	0.511	1.486	1.047	0.978	2.128	0.492	2.228
794	8	8.01	14.12	sp|P14920|OXDA_HUMAN	D-amino-acid oxidase	HUMAN	5	0.759	0.545	1.406	0.353	1.067	0.637	0.532	1.33	0.247	0.847	0.328	0.335	2.421	0.05	0.794	0.698	0.628	1.5	0.265	1.047	0.55	0.608	1.69	0.099	0.929	0.597	0.489	1.419	0.211	0.847	1.019	0.725	1.585	0.643	1.585
795	8	8	19.38	sp|Q9BQ69|MACD1_HUMAN	O-acetyl-ADP-ribose deacetylase MACROD1	HUMAN	4	0.863	0.803	3.532	0.244	3.048	0.904	0.853	2.089	0.433	1.888	0.692	0.528	2.089	0.331	1.445	1.028	0.926	3.404	0.302	3.499	0.895	0.832	2.089	0.429	1.871	0.871	0.819	4.875	0.179	4.246	0.839	0.737	2.089	0.398	1.754
796	8	8	13.43	sp|P37268|FDFT_HUMAN	Squalene synthase	HUMAN	5	1.837	0.23	1.738	1.057	5.598	1.419	0.718	1.722	0.824	3.767	1.38	0.468	1.6	0.863	4.018	0.964	0.95	1.706	0.56	1.644	1.542	0.413	1.786	0.863	4.207	1.77	0.349	1.738	1.019	5.395	1.614	0.339	1.786	0.904	3.532
797	7.93	8.05	18.97	sp|P62195|PRS8_HUMAN	26S protease regulatory subunit 8	HUMAN	5	1.117	0.937	1.738	0.643	1.977	1.445	0.376	1.542	0.938	2.63	1.419	0.341	1.5	0.946	2.559	1.294	0.657	1.66	0.78	2.312	1.445	0.459	1.57	0.92	2.655	1.355	0.622	1.614	0.839	2.466	1.225	0.858	1.66	0.738	2.168
798	7.91	10.04	25.13	sp|P51991|ROA3_HUMAN	Heterogeneous nuclear ribonucleoprotein A3	HUMAN	7	1.191	0.561	1.556	0.766	1.854	1.225	0.453	1.556	0.787	1.905	1.306	0.469	1.556	0.839	2.032	1.107	0.58	1.556	0.711	1.722	1.247	0.47	1.556	0.802	1.923	1.247	0.463	1.556	0.802	1.941	1.236	0.378	1.556	0.794	1.923
799	7.91	7.95	38.86	sp|P61586|RHOA_HUMAN	Transforming protein RhoA	HUMAN	8	4.207	0.462	2.443	1.722	9.462	3.698	0.617	2.333	1.585	7.87	4.487	0.433	2.443	1.837	12.359	4.325	0.468	2.443	1.77	9.817	3.802	0.555	2.377	1.6	9.204	5.2	0.265	2.559	2.032	12.246	2.831	0.46	2.128	1.33	5.649
799	0	7.52	26.42	sp|P08134|RHOC_HUMAN	Rho-related GTP-binding protein RhoC	HUMAN	7
800	7.91	7.92	48.57	sp|P10599|THIO_HUMAN	Thioredoxin	HUMAN	11	0.283	0.052	1.419	0.2	0.402	0.429	0.512	1.445	0.296	0.619	0.955	0.8	1.406	0.679	1.343	0.174	0.04	1.406	0.124	0.244	0.128	0.015	1.556	0.08	0.2	0.244	0.053	1.472	0.166	0.36	0.052	0.002	1.5	0.034	0.078
801	7.89	7.9	23.46	sp|P51665|PSD7_HUMAN	26S proteasome non-ATPase regulatory subunit 7	HUMAN	6	2.051	0.889	2.228	0.92	6.855	2.704	0.367	2.27	1.191	11.376	2.911	0.371	2.333	1.247	11.912	2.421	0.496	2.291	1.057	9.204	2.606	0.256	2.228	1.169	10.965	1.923	0.998	2.208	0.871	6.194	1.038	0.382	1.854	0.56	1.959
802	7.86	7.89	16.13	sp|P14866|HNRPL_HUMAN	Heterogeneous nuclear ribonucleoprotein L	HUMAN	7	1.803	0.37	2.109	0.855	3.767	1.169	0.751	2.109	0.555	2.443	1.556	0.458	2.109	0.738	3.251	1.202	0.708	2.089	0.575	2.512	1.009	0.963	2.089	0.483	2.109	1.644	0.417	2.089	0.787	3.467	1.096	0.836	2.089	0.525	2.291
803	7.82	7.94	16.85	sp|Q96HR9|REEP6_HUMAN	Receptor expression-enhancing protein 6	HUMAN	9	5.248	0.598	3.02	1.738	10	4.093	0.908	2.831	1.445	6.982	2.421	0.398	2.399	1.009	3.499	6.081	0.41	2.992	2.032	11.272	5.152	0.595	3.02	1.706	10	3.373	0.744	2.754	1.225	5.754	5.495	0.448	3.02	1.82	9.376
804	7.81	7.83	36.41	sp|Q96EK6|GNA1_HUMAN	Glucosamine 6-phosphate N-acetyltransferase	HUMAN	4	27.542	0.143	1.995	13.804	53.456	23.768	0.182	1.923	12.359	45.29	19.588	0.229	2.014	9.727	39.084	21.086	0.203	1.995	10.568	41.305	17.701	0.242	1.941	9.12	34.674	15.56	0.345	2.051	7.586	31.623	17.701	0.216	2.109	8.395	34.041
805	7.79	7.82	21.29	sp|P19404|NDUV2_HUMAN	NADH dehydrogenase [ubiquinone] flavoprotein 2, mitochondrial	HUMAN	4	0.57	0.234	1.5	0.31	0.855	0.565	0.165	1.355	0.305	0.766	0.497	0.164	1.445	0.211	0.718	0.711	0.442	1.271	0.506	0.904	0.673	0.389	1.247	0.47	0.839	0.555	0.229	1.33	0.319	0.738	0.787	0.6	1.5	0.445	1.18
806	7.78	7.8	10.29	sp|O15254|ACOX3_HUMAN	Peroxisomal acyl-coenzyme A oxidase 3	HUMAN	5	1.786	0.364	2.312	0.773	4.093	5.012	0.24	3.631	1.38	13.932	5.248	0.195	3.733	1.406	15.417	5.495	0.135	3.733	1.472	16.596	6.607	0.087	3.873	1.706	19.588	5.445	0.047	3.733	1.459	16.293	2.729	0.518	3.404	0.802	10.471
807	7.77	7.78	29.77	sp|O75396|SC22B_HUMAN	Vesicle-trafficking protein SEC22b	HUMAN	5
808	7.72	7.91	23.04	sp|P62906|RL10A_HUMAN	60S ribosomal protein L10a	HUMAN	5	1.854	0.571	2.014	0.92	8.166	2.421	0.336	2.089	1.159	11.695	1.644	0.341	1.905	0.863	3.908	2.07	0.364	1.923	1.076	11.272	2.07	0.512	2.051	1.009	10.093	2.109	0.489	2.051	1.028	10.186	1.117	0.958	1.837	0.608	2.489
809	7.68	7.72	21.67	sp|O15144|ARPC2_HUMAN	Actin-related protein 2/3 complex subunit 2	HUMAN	5	0.501	0.591	2.355	0.099	1.18	0.705	0.723	2.582	0.263	1.82	0.625	0.635	2.559	0.231	1.6	0.373	0.608	3.192	0.09	1.191	0.679	0.72	2.489	0.256	1.69	0.92	0.827	2.78	0.34	2.559	1.432	0.898	2.704	0.53	4.656
810	7.68	7.7	8.5	sp|Q6P996|PDXD1_HUMAN	Pyridoxal-dependent decarboxylase domain-containing protein 1	HUMAN	4	0.895	0.927	2.109	0.425	1.888	1.019	0.6	1.644	0.619	1.675	1.076	0.665	1.854	0.581	1.995	0.938	0.836	1.77	0.53	1.66	1.225	0.299	1.837	0.667	2.249	0.904	0.963	1.585	0.57	1.432	1.127	0.515	1.57	0.718	1.77
811	7.68	7.7	16.09	sp|P25789|PSA4_HUMAN	Proteasome subunit alpha type-4	HUMAN	5	0.946	0.988	1.406	0.667	1.33	1.009	0.926	1.472	0.685	1.5	0.78	0.836	1.754	0.437	1.368	1.086	0.886	1.472	0.738	1.6	1.138	0.755	1.282	0.887	1.486	1.202	0.826	1.33	0.904	1.629	0.107	0.257	3.404	0.02	0.363
812	7.67	7.69	16.63	sp|P12694|ODBA_HUMAN	2-oxoisovalerate dehydrogenase subunit alpha, mitochondrial	HUMAN	5	1.169	0.716	4.92	0.238	5.754	1.038	0.916	15.56	0.067	15.56	1.009	0.96	2.089	0.483	2.109	1.614	0.404	2.109	0.766	3.373	0.887	0.811	2.089	0.425	1.854	1.107	0.805	2.089	0.53	2.312	0.631	0.412	2.128	0.296	1.343
813	7.65	9.81	17.37	sp|P55795|HNRH2_HUMAN	Heterogeneous nuclear ribonucleoprotein H2	HUMAN	5	0.887	0.91	2.188	0.406	1.941	1.038	0.789	2.188	0.474	2.27	1	0.73	2.188	0.457	2.188	1	0.833	2.188	0.457	2.188	0.929	0.882	2.188	0.425	2.032	1.047	0.734	2.188	0.479	2.291	0.982	0.99	1.318	0.745	1.294
814	7.62	14.21	55.8	sp|P84077|ARF1_HUMAN	ADP-ribosylation factor 1	HUMAN	9	5.152	0.268	3.192	1.614	31.915	4.529	0.429	3.221	1.406	25.119	4.13	0.306	3.192	1.294	25.119	5.598	0.289	3.281	1.706	31.623	4.742	0.377	3.251	1.459	25.586	5.105	0.336	2.938	1.738	32.81	3.105	0.383	2.992	1.038	22.491
814	0	12.26	45.3	sp|P61204|ARF3_HUMAN	ADP-ribosylation factor 3	HUMAN	8
815	7.61	7.79	10.31	sp|P48163|MAOX_HUMAN	NADP-dependent malic enzyme	HUMAN	4	1.66	0.381	2.421	0.685	3.945	1.905	0.498	3.404	0.56	4.571	4.699	0.288	3.048	1.542	12.023	4.285	0.586	2.858	1.5	10.765	5.297	0.257	3.221	1.644	14.723	7.178	0.136	3.048	2.355	18.535	0.581	0.933	3.048	0.189	1.77
816	7.61	7.66	21.1	sp|Q15907|RB11B_HUMAN	Ras-related protein Rab-11B	HUMAN	6	0.718	0.074	1.419	0.497	1.019	0.597	0.362	1.66	0.337	0.991	0.535	0.293	1.585	0.305	0.847	0.545	0.046	1.542	0.328	0.839	0.592	0.089	1.675	0.334	0.991	0.692	0.039	1.306	0.515	0.904	0.839	0.54	2.07	0.402	1.738
816	0	7.66	21.3	sp|P62491|RB11A_HUMAN	Ras-related protein Rab-11A	HUMAN	6
817	7.59	7.93	8.88	sp|Q15046|SYK_HUMAN	Lysine--tRNA ligase	HUMAN	4	2.128	0.322	2.312	0.92	6.138	2.27	0.232	2.249	1.009	11.482	1.528	0.641	2.188	0.698	3.981	2.014	0.429	2.148	0.938	9.908	2.992	0.17	2.443	1.225	13.428	2.512	0.246	2.377	1.057	11.695	1.259	0.804	2.051	0.614	3.105
818	7.59	7.64	24.17	sp|Q15293|RCN1_HUMAN	Reticulocalbin-1	HUMAN	6	4.018	0.613	2.128	1.888	7.87	5.546	0.173	2.249	2.466	12.706	4.831	0.365	2.208	2.188	11.169	4.92	0.302	2.188	2.249	11.066	4.529	0.491	2.109	2.148	9.204	3.076	0.717	1.995	1.542	5.495	1.096	0.705	2.63	0.417	1.905
819	7.58	7.82	11.23	sp|P31948|STIP1_HUMAN	Stress-induced-phosphoprotein 1	HUMAN	6	1.271	0.742	1.977	0.643	3.02	1.514	0.868	1.995	0.759	3.532	1.528	0.731	2.014	0.759	3.499	1.259	0.81	1.941	0.649	2.655	1.486	0.611	1.959	0.759	3.133	1.854	0.461	2.07	0.895	4.406	1.923	0.478	2.032	0.946	5.152
820	7.56	7.76	17.55	sp|P51580|TPMT_HUMAN	Thiopurine S-methyltransferase	HUMAN	6	0.759	0.629	1.368	0.54	1.038	0.575	0.581	1.486	0.37	0.855	0.794	0.499	1.343	0.592	1.067	0.575	0.173	1.343	0.377	0.773	0.56	0.172	1.368	0.366	0.766	0.685	0.594	1.355	0.483	0.929	0.752	0.419	1.355	0.54	1.019
821	7.54	7.78	5.49	sp|O95373|IPO7_HUMAN	Importin-7	HUMAN	4	1.306	0.082	1.556	0.839	2.032	1.38	0.081	1.585	0.871	2.188	1.096	0.194	1.888	0.581	2.07	1.306	0.033	1.614	0.809	2.109	1.18	0.035	1.486	0.794	1.754	1.236	0.033	1.738	0.711	2.148	1.259	0.034	1.294	0.973	1.629
822	7.54	7.56	45.77	sp|P02753|RET4_HUMAN	Retinol-binding protein 4	HUMAN	7	0.794	0.727	2.109	0.38	1.675	0.384	0.33	4.613	0.079	1.77	1.18	0.786	2.089	0.565	2.489	0.067	0.197	34.041	0.014	2.291	0.056	0.156	32.211	0.013	1.803	0.24	0.238	3.664	0.055	0.879	0.096	0.177	32.211	0.014	3.105
823	7.54	7.56	40.31	sp|P10606|COX5B_HUMAN	Cytochrome c oxidase subunit 5B, mitochondrial	HUMAN	6	0.705	0.417	1.294	0.53	0.912	0.655	0.345	1.306	0.474	0.855	0.36	0.112	1.419	0.184	0.511	0.705	0.485	1.432	0.47	1.009	0.488	0.22	1.629	0.263	0.794	0.55	0.215	1.213	0.38	0.667	0.973	0.926	1.445	0.667	1.406
824	7.52	7.66	10.87	sp|Q9UMX0|UBQL1_HUMAN	Ubiquilin-1	HUMAN	4	1.837	0.29	2.089	0.879	3.873	1.786	0.3	2.729	0.655	4.875	2.228	0.232	2.089	1.067	4.656	1.528	0.381	2.208	0.692	3.373	2.27	0.227	2.089	1.086	4.786	2.014	0.259	3.664	0.55	7.379	2.07	0.252	5.754	0.36	11.912
825	7.52	7.52	18.63	sp|Q9NUJ1|ABHDA_HUMAN	Mycophenolic acid acyl-glucuronide esterase, mitochondrial	HUMAN	5	18.88	0.325	4.325	4.365	43.652	23.768	0.155	4.446	5.346	44.463	23.768	0.152	4.875	4.875	51.523	26.546	0.188	4.325	6.138	51.523	23.335	0.234	4.571	5.105	44.875	19.588	0.245	4.169	4.699	32.211	19.409	0.364	4.613	4.207	39.084
826	7.49	7.58	17.01	sp|O76003|GLRX3_HUMAN	Glutaredoxin-3	HUMAN	4	1.057	0.593	1.419	0.745	1.5	1.213	0.371	1.445	0.839	1.754	1.294	0.341	1.644	0.787	2.128	1.148	0.581	1.629	0.705	1.871	1.107	0.62	1.738	0.637	1.923	1.148	0.428	1.82	0.631	2.07	0.847	0.793	1.6	0.53	1.355
827	7.46	7.65	9.8	sp|Q96G03|PGM2_HUMAN	Phosphoglucomutase-2	HUMAN	4	0.745	0.319	1.57	0.433	1.169	0.929	0.683	1.556	0.592	1.445	1.343	0.866	1.629	0.824	2.754	0.738	0.606	1.675	0.417	1.236	1	0.59	1.585	0.631	1.6	1.406	0.991	1.644	0.855	2.421	1	0.676	1.585	0.631	1.486
828	7.39	7.49	17.42	sp|P20042|IF2B_HUMAN	Eukaryotic translation initiation factor 2 subunit 2	HUMAN	4	0.955	0.881	1.459	0.655	1.393	1.086	0.646	1.247	0.871	1.355	1.191	0.45	1.247	0.955	1.486	0.938	0.959	1.445	0.649	1.355	1.148	0.482	1.247	0.92	1.432	1.038	0.739	1.247	0.832	1.294	1.019	0.949	1.259	0.809	1.282
829	7.38	9.55	11.62	sp|O95470|SGPL1_HUMAN	Sphingosine-1-phosphate lyase 1	HUMAN	5	1.202	0.504	1.445	0.832	1.754	1.294	0.344	1.614	0.802	2.089	1.318	0.335	2.188	0.603	2.884	1.247	0.544	2.07	0.603	2.582	1.18	0.564	1.754	0.673	2.07	1.247	0.397	1.959	0.637	2.443	1.148	0.439	1.271	0.904	1.459
830	7.34	7.34	19.57	sp|Q5HYK3|COQ5_HUMAN	2-methoxy-6-polyprenyl-1,4-benzoquinol methylase, mitochondrial	HUMAN	5	1	0.762	1.472	0.679	1.472	0.946	0.834	1.66	0.57	1.57	0.912	0.905	1.472	0.619	1.343	0.973	0.692	1.629	0.597	1.585	1.159	0.436	1.585	0.731	1.82	1.191	0.391	1.754	0.679	2.089	1.159	0.601	1.6	0.724	1.854
831	7.29	7.3	18.04	sp|Q86X76|NIT1_HUMAN	Nitrilase homolog 1	HUMAN	4	0.773	0.453	1.871	0.413	1.445	0.802	0.576	1.38	0.581	1.107	0.824	0.536	1.871	0.441	1.542	0.855	0.551	1.977	0.429	1.69	0.745	0.454	1.542	0.483	1.148	0.809	0.459	2.938	0.278	2.377	1.117	0.95	1.786	0.625	1.995
832	7.27	7.37	26.29	sp|P62081|RS7_HUMAN	40S ribosomal protein S7	HUMAN	9	0.929	0.981	1.445	0.619	1.343	1.127	0.791	1.445	0.78	1.614	0.449	0.555	1.738	0.138	0.78	1.038	0.993	1.355	0.766	1.432	0.738	0.616	1.445	0.391	1.067	0.608	0.621	1.432	0.31	0.871	0.394	0.522	2.051	0.142	0.809
833	7.23	7.31	11.18	sp|Q96AC1|FERM2_HUMAN	Fermitin family homolog 2	HUMAN	5	1.871	0.087	3.565	0.525	6.855	1.459	0.111	4.325	0.337	6.368	1.786	0.085	1.556	1.148	2.938	1.259	0.04	4.446	0.283	5.598	1.5	0.035	3.404	0.441	5.152	1.432	0.039	4.406	0.325	6.31	1.127	0.045	2.399	0.47	2.729
834	7.23	7.3	30	sp|Q9H008|LHPP_HUMAN	Phospholysine phosphohistidine inorganic pyrophosphate phosphatase	HUMAN	7	1.236	0.724	1.282	0.964	1.888	0.904	0.814	1.57	0.56	1.419	0.242	0.571	2.655	0.041	0.643	1.445	0.538	1.556	0.929	2.512	0.824	0.744	1.66	0.453	1.368	1.057	0.72	1.445	0.731	1.629	1.486	0.578	1.343	1.107	2.512
835	7.2	7.33	17.3	sp|Q96I15|SCLY_HUMAN	Selenocysteine lyase	HUMAN	6	3.436	0.235	1.977	1.738	17.865	3.342	0.372	2.051	1.629	12.823	2.965	0.441	1.959	1.514	13.932	3.436	0.212	2.051	1.675	16.144	2.938	0.238	1.959	1.5	15.417	3.162	0.199	1.995	1.585	13.804	0.794	0.779	1.585	0.37	1.259
836	7.19	7.2	22.03	sp|P22061|PIMT_HUMAN	Protein-L-isoaspartate(D-aspartate) O-methyltransferase	HUMAN	4	3.105	0.248	29.107	0.107	34.995	3.802	0.204	31.046	0.122	38.726	4.699	0.176	31.333	0.15	43.251	3.981	0.2	31.046	0.128	39.811	4.571	0.17	5.248	0.871	24.21	5.649	0.156	31.333	0.18	46.989	2.884	0.261	28.314	0.102	33.729
837	7.18	7.37	7.79	sp|P43243|MATR3_HUMAN	Matrin-3	HUMAN	4	1.148	0.673	1.675	0.685	1.941	1.169	0.565	1.614	0.724	1.888	1.282	0.404	1.675	0.766	2.148	1.047	0.893	1.854	0.565	1.941	1.169	0.619	1.644	0.711	1.923	1.225	0.522	1.629	0.752	1.995	1.159	0.817	1.837	0.631	2.128
838	7.17	7.18	10.98	sp|Q14534|ERG1_HUMAN	Squalene monooxygenase	HUMAN	4	1.282	0.518	13.062	0.098	15.996	1.159	0.659	9.376	0.124	10.864	0.946	0.914	5.058	0.187	4.786	1	0.959	4.207	0.238	4.207	1.191	0.608	7.727	0.154	9.204	1.271	0.533	3.311	0.384	4.207	0.78	0.511	18.88	0.049	14.723
839	7.15	9.53	17.37	sp|Q9NNW7|TRXR2_HUMAN	Thioredoxin reductase 2, mitochondrial	HUMAN	8	1.213	0.941	1.888	0.643	2.399	1.086	0.71	1.871	0.581	2.208	0.964	0.466	1.995	0.52	1.923	1.282	0.754	1.923	0.667	2.655	1.472	0.902	1.905	0.773	3.342	0.964	0.497	1.977	0.515	1.905	1.888	0.555	2.032	0.929	4.529
840	7.15	7.16	14.68	sp|P08397|HEM3_HUMAN	Porphobilinogen deaminase	HUMAN	4	0.824	0.493	2.377	0.347	1.959	0.982	0.999	1.871	0.525	1.837	1.038	0.817	2.443	0.425	2.535	1	0.967	4.055	0.247	4.055	0.946	0.879	3.664	0.258	3.467	1.009	0.952	4.446	0.227	4.487	0.794	0.419	1.585	0.501	1.259
841	7.14	7.17	13.95	sp|Q13283|G3BP1_HUMAN	Ras GTPase-activating protein-binding protein 1	HUMAN	5	1.107	0.906	2.704	0.409	3.133	1.294	0.819	2.78	0.466	3.945	1.247	0.796	2.208	0.565	3.076	1.076	0.942	1.406	0.766	1.57	1.33	0.824	3.908	0.34	5.346	1.169	0.833	4.169	0.281	4.966	0.244	0.378	5.152	0.02	1.259
842	7.1	7.11	18.26	sp|Q12907|LMAN2_HUMAN	Vesicular integral-membrane protein VIP36	HUMAN	4	1.854	0.514	1.69	1.096	5.445	1.803	0.658	1.706	1.057	4.966	1.995	0.354	1.722	1.159	6.194	1.871	0.514	1.675	1.117	6.194	2.014	0.406	1.77	1.138	5.649	1.66	0.747	1.6	1.038	5.2	1.393	0.575	1.514	0.92	2.489
843	7.08	7.09	23.59	sp|O43772|MCAT_HUMAN	Mitochondrial carnitine/acylcarnitine carrier protein	HUMAN	7	0.597	0.346	1.306	0.413	0.78	0.515	0.245	1.406	0.322	0.724	0.429	0.278	1.77	0.196	0.759	0.766	0.564	1.393	0.53	1.067	0.608	0.346	1.259	0.453	0.766	0.586	0.313	1.355	0.387	0.794	1.432	0.327	1.247	1.148	1.871
844	7.07	7.24	8.94	sp|Q86UE4|LYRIC_HUMAN	Protein LYRIC	HUMAN	5	0.766	0.505	1.33	0.575	1.019	0.863	0.66	1.247	0.692	1.076	0.895	0.664	1.247	0.718	1.117	0.711	0.306	1.247	0.57	0.887	0.78	0.489	1.247	0.631	0.973	0.724	0.325	1.514	0.479	1.096	0.745	0.428	1.854	0.402	1.38
845	7.06	27.64	78.23	sp|P02042|HBD_HUMAN	Hemoglobin subunit delta	HUMAN	51	11.482	0.082	2.421	4.742	18.707	8.63	0.187	2.512	3.436	14.191	2.466	0.338	2.07	1.191	4.487	3.192	0.84	2.148	1.486	5.058	2.109	0.461	1.629	1.294	4.169	3.698	0.702	2.312	1.6	6.081	11.695	0.074	2.421	4.831	19.588
846	7.02	7.08	29.1	sp|P09417|DHPR_HUMAN	Dihydropteridine reductase	HUMAN	11	10.28	0.233	2.228	4.613	15.56	7.656	0.379	2.109	3.631	10.666	6.855	0.369	2.249	3.048	10	8.63	0.261	2.07	4.169	12.023	8.954	0.26	2.333	3.837	13.552	8.241	0.281	2.249	3.664	11.912	3.048	0.76	1.556	1.959	4.169
847	7.02	7.02	31.25	sp|Q15185|TEBP_HUMAN	Prostaglandin E synthase 3	HUMAN	4	3.802	0.345	2.992	1.271	16.293	3.221	0.507	2.805	1.148	10.186	3.565	0.319	2.858	1.247	17.701	3.873	0.298	3.02	1.282	14.454	4.487	0.23	3.076	1.459	19.953	3.698	0.275	2.858	1.294	13.552	2.466	0.534	2.582	0.955	8.79
848	7.01	7.08	9.26	sp|O15228|GNPAT_HUMAN	Dihydroxyacetone phosphate acyltransferase	HUMAN	4	0.879	0.782	2.729	0.322	2.399	0.973	0.334	2.729	0.356	2.655	1.028	0.306	2.109	0.488	2.168	1.038	0.305	2.421	0.429	2.512	0.938	0.379	2.729	0.344	2.559	1.076	0.223	2.377	0.453	2.559	0.929	0.485	2.27	0.409	2.109
849	7.01	7.06	21.43	sp|P21953|ODBB_HUMAN	2-oxoisovalerate dehydrogenase subunit beta, mitochondrial	HUMAN	6	5.598	0.034	1.803	3.105	14.723	5.916	0.028	1.786	3.311	16.596	4.406	0.063	1.77	2.489	11.695	5.702	0.047	1.77	3.221	14.322	6.026	0.017	1.854	3.251	16.749	6.081	0.036	1.82	3.342	16.293	1.096	0.602	1.542	0.711	1.854
850	7	7.09	48.7	sp|P14174|MIF_HUMAN	Macrophage migration inhibitory factor	HUMAN	14	18.535	0.05	1.5	12.359	25.119	22.909	0.045	1.556	14.723	31.915	28.84	0.042	1.542	18.707	39.811	26.303	0.024	1.514	17.378	36.308	28.576	0.023	1.5	19.055	39.446	28.054	0.023	1.486	18.88	38.371	19.588	0.024	1.514	12.942	27.542
851	6.96	6.96	18.34	sp|Q86WU2|LDHD_HUMAN	Probable D-lactate dehydrogenase, mitochondrial	HUMAN	5	1.905	0.351	1.82	1.047	4.169	1.614	0.708	1.675	0.964	3.597	1.127	0.98	1.629	0.692	1.871	1.33	0.586	1.66	0.802	2.27	1.225	0.63	1.66	0.738	2.109	0.912	0.46	1.629	0.56	1.486	1.294	0.96	1.66	0.78	2.208
852	6.91	6.98	33.33	sp|O75347|TBCA_HUMAN	Tubulin-specific chaperone A	HUMAN	5	0.92	0.408	1.803	0.597	1.66	1.138	0.819	1.585	0.718	2.148	1.786	0.954	1.722	1.038	4.699	1.528	0.925	1.69	0.904	3.767	1.675	0.907	1.722	0.973	4.656	1.959	0.566	1.754	1.117	5.152	1.191	0.87	1.528	0.78	2.333
853	6.89	9.1	23.32	sp|Q9Y277|VDAC3_HUMAN	Voltage-dependent anion-selective channel protein 3	HUMAN	7	1.225	0.578	1.514	0.809	2.089	1.343	0.423	1.629	0.824	2.421	1.028	0.987	1.528	0.673	1.66	1.028	0.862	1.66	0.619	1.754	0.955	0.885	1.629	0.597	1.556	1.138	0.668	1.675	0.679	1.977	0.679	0.356	1.722	0.34	1.169
854	6.84	6.89	13.01	sp|P50502|F10A1_HUMAN	Hsc70-interacting protein	HUMAN	5	0.973	0.878	1.148	0.847	1.117	0.955	0.758	1.117	0.855	1.067	0.991	0.934	1.127	0.879	1.117	1.096	0.547	1.117	0.982	1.225	0.991	0.888	1.117	0.887	1.107	1.028	0.696	1.117	0.92	1.148	1.047	0.784	1.169	0.895	1.225
854	0	4.77	9.21	sp|Q8NFI4|F10A5_HUMAN	Putative protein FAM10A5	HUMAN	3
855	6.82	7	18.64	sp|P31689|DNJA1_HUMAN	DnaJ homolog subfamily A member 1	HUMAN	4	1.644	0.422	2.109	0.78	3.436	1.486	0.501	2.109	0.705	3.105	1.236	0.653	2.582	0.479	3.162	1.096	0.844	6.31	0.174	6.918	1.247	0.664	2.089	0.597	2.606	1.127	0.799	2.089	0.54	2.355	1.355	0.574	8.241	0.164	11.169
856	6.81	7.93	14.54	sp|P51589|CP2J2_HUMAN	Cytochrome P450 2J2	HUMAN	5	1.225	0.681	2.089	0.586	2.559	1.343	0.577	2.089	0.643	2.831	1.432	0.523	2.109	0.679	2.992	1.076	0.873	2.109	0.511	2.249	1.117	0.813	2.089	0.535	2.333	1.459	0.501	2.089	0.698	3.076	1.854	0.355	2.089	0.887	3.908
857	6.81	6.9	20.2	sp|Q96AG4|LRC59_HUMAN	Leucine-rich repeat-containing protein 59	HUMAN	4	2.466	0.405	2.032	1.213	5.2	2.992	0.259	2.109	1.419	6.855	3.373	0.135	2.089	1.614	7.943	2.805	0.309	2.051	1.368	6.486	1.888	0.481	1.786	1.057	3.281	2.208	0.504	1.977	1.117	4.571	0.55	0.891	1.82	0.191	1
858	6.8	7.5	4.18	sp|O60879|DIAP2_HUMAN	Protein diaphanous homolog 2	HUMAN	4	1.77	0.291	2.729	0.649	4.786	1.6	0.519	2.704	0.592	4.365	2.291	0.203	2.729	0.839	6.194	1.905	0.375	2.704	0.705	5.2	1.854	0.417	2.704	0.685	5.058	2.249	0.364	2.704	0.832	6.138	1.77	0.41	2.704	0.655	4.831
859	6.76	6.78	48.15	sp|P0CW22|RS17L_HUMAN	40S ribosomal protein S17-like	HUMAN	7	1.202	0.995	1.905	0.631	2.291	1.343	0.621	1.77	0.759	2.355	1.213	0.946	2.014	0.603	2.443	1.271	0.785	1.77	0.718	2.249	1.127	0.912	1.722	0.655	1.941	1.191	0.925	1.706	0.698	2.032	1.213	0.971	2.168	0.56	2.63
859	0	6.78	48.15	sp|P08708|RS17_HUMAN	40S ribosomal protein S17	HUMAN	7
860	6.7	6.91	3.66	sp|O95255|MRP6_HUMAN	Multidrug resistance-associated protein 6	HUMAN	4	0.759	0.225	1.644	0.461	1.247	0.698	0.176	1.6	0.433	1.117	0.637	0.078	1.675	0.373	1.067	0.879	0.545	2.07	0.421	1.82	0.794	0.33	1.941	0.406	1.542	0.685	0.189	1.837	0.366	1.259	0.863	0.53	1.706	0.511	1.472
861	6.69	6.9	13.72	sp|Q13561|DCTN2_HUMAN	Dynactin subunit 2	HUMAN	5	1.368	0.551	1.38	0.991	1.888	1.542	0.447	1.959	0.787	3.048	2.032	0.309	1.871	1.086	3.767	1.837	0.374	1.38	1.33	2.559	1.69	0.405	1.528	1.107	2.582	2.148	0.306	1.38	1.556	2.965	1.585	0.431	1.514	1.047	2.399
862	6.69	6.71	14.97	sp|Q6DD88|ATLA3_HUMAN	Atlastin-3	HUMAN	6	5.97	0.166	2.109	2.831	65.464	4.875	0.184	2.051	2.377	57.016	6.31	0.159	2.148	2.938	63.68	5.649	0.169	2.032	2.78	64.269	5.808	0.166	2.07	2.805	64.269	6.138	0.163	2.089	2.938	66.069	4.169	0.215	2.582	1.614	46.132
863	6.68	28.61	45.64	sp|P12235|ADT1_HUMAN	ADP/ATP translocase 1	HUMAN	28	2.188	0.334	2.128	1.028	6.855	1.644	0.42	2.032	0.809	4.656	1.644	0.466	2.051	0.802	4.656	1.871	0.411	2.014	0.929	5.808	1.803	0.44	2.07	0.871	5.395	1.923	0.378	2.128	0.904	5.395	2.78	0.258	1.995	1.393	10.186
864	6.67	6.82	9.17	sp|Q9UJ83|HACL1_HUMAN	2-hydroxyacyl-CoA lyase 1	HUMAN	5	1.614	0.473	2.07	0.78	4.13	1.905	0.33	2.109	0.904	5.395	2.291	0.281	1.905	1.202	6.918	1.306	0.616	1.959	0.667	3.076	1.854	0.339	1.837	1.009	5.495	1.77	0.413	1.923	0.92	4.831	1.514	0.575	1.923	0.787	3.837
865	6.61	6.65	24.71	sp|O43598|RCL_HUMAN	Deoxyribonucleoside 5'-monophosphate N-glycosidase	HUMAN	6	2.63	0.376	1.837	1.432	5.546	2.535	0.417	1.82	1.393	5.297	2.148	0.476	1.675	1.282	3.631	2.208	0.433	1.77	1.247	4.055	1.959	0.83	1.644	1.191	3.981	2.109	0.424	1.644	1.282	3.532	1.067	0.83	1.837	0.581	1.614
866	6.57	13.05	18.89	sp|Q9HBI6|CP4FB_HUMAN	Cytochrome P450 4F11	HUMAN	15	1.514	0.018	1.803	0.839	2.704	1.629	0.048	1.786	0.912	2.938	1.528	0.023	1.786	0.855	2.754	1.905	0.002	1.803	1.057	3.436	1.432	0.004	1.786	0.802	2.582	1.038	0.004	1.786	0.581	1.854	1.247	0.006	1.786	0.698	2.249
867	6.57	6.7	11.06	sp|O43615|TIM44_HUMAN	Mitochondrial import inner membrane translocase subunit TIM44	HUMAN	4	1.738	0.008	3.945	0.441	7.244	1.786	0.008	4.365	0.409	7.943	2.249	0.005	1.905	1.18	5.248	1.368	0.038	3.981	0.344	5.598	1.445	0.001	3.767	0.384	5.702	1.472	0.001	4.13	0.356	6.194	1.5	0.04	4.487	0.334	6.668
868	6.55	14.68	31.04	sp|P04075|ALDOA_HUMAN	Fructose-bisphosphate aldolase A	HUMAN	13	0.855	0.687	3.908	0.219	3.342	0.964	0.95	5.702	0.169	5.495	0.863	0.693	10.666	0.081	9.204	0.773	0.52	2.729	0.283	2.109	0.887	0.754	2.089	0.425	1.854	0.929	0.853	2.831	0.328	2.63	0.685	0.392	2.109	0.328	1.445
869	6.55	6.56	27.32	sp|P49720|PSB3_HUMAN	Proteasome subunit beta type-3	HUMAN	5	4.246	0.387	3.162	1.343	18.03	7.516	0.25	3.048	2.466	44.463	7.112	0.254	3.311	2.148	40.179	6.855	0.274	3.192	2.148	40.179	6.486	0.257	3.281	1.977	42.462	7.379	0.258	3.133	2.355	42.855	5.546	0.315	3.251	1.706	34.674
870	6.54	6.65	17.86	sp|Q00688|FKBP3_HUMAN	Peptidyl-prolyl cis-trans isomerase FKBP3	HUMAN	3	1.028	0.793	1.82	0.565	2.831	1.259	0.933	1.82	0.692	3.733	1.057	0.918	1.871	0.565	2.489	0.832	0.751	1.977	0.461	1.644	0.895	0.729	2.089	0.492	1.871	1.019	0.808	1.82	0.56	2.831	1.117	0.808	1.871	0.597	2.938
871	6.53	6.96	5.42	sp|A0AVT1|UBA6_HUMAN	Ubiquitin-like modifier-activating enzyme 6	HUMAN	4	1.432	0.217	2.014	0.711	2.911	1.5	0.218	2.128	0.705	3.192	1.202	0.501	2.188	0.55	2.63	1.393	0.279	2.188	0.637	3.048	1.514	0.241	2.188	0.692	3.311	1.585	0.188	1.738	0.912	2.754	1.528	0.28	1.995	0.766	3.048
872	6.52	6.65	18.48	sp|Q96DC8|ECHD3_HUMAN	Enoyl-CoA hydratase domain-containing protein 3, mitochondrial	HUMAN	6	1.202	0.869	1.754	0.685	2.109	1.318	0.774	1.871	0.705	2.466	1.076	0.749	2.312	0.466	2.489	0.964	0.784	1.57	0.614	1.514	0.991	0.766	1.722	0.575	1.706	0.938	0.626	1.905	0.492	1.786	0.929	0.687	1.837	0.506	1.706
873	6.52	6.57	12.2	sp|O95571|ETHE1_HUMAN	Protein ETHE1, mitochondrial	HUMAN	5	0.637	0.382	1.486	0.273	0.946	0.787	0.821	1.706	0.445	1.343	0.667	0.273	1.66	0.356	1.107	0.631	0.292	1.675	0.34	1.057	0.759	0.34	1.528	0.457	1.159	0.54	0.3	1.722	0.231	0.929	0.637	0.16	1.854	0.291	1.18
874	6.51	6.51	21.19	sp|O15260|SURF4_HUMAN	Surfeit locus protein 4	HUMAN	6	21.281	0.012	2.109	10.093	36.644	21.677	0.009	1.995	10.864	36.308	22.699	0.01	2.109	10.765	38.726	15.849	0.003	2.07	7.656	28.054	20.324	0.002	2.089	9.727	33.419	19.409	0.003	2.188	8.872	36.983	2.559	0.003	1.837	1.393	4.831
875	6.49	6.49	34.51	sp|P26885|FKBP2_HUMAN	Peptidyl-prolyl cis-trans isomerase FKBP2	HUMAN	5	0.759	0.569	1.57	0.483	1.191	0.619	0.523	1.585	0.356	0.982	0.36	0.177	1.905	0.196	0.685	0.912	0.761	1.629	0.581	1.486	0.53	0.324	1.644	0.294	0.871	0.366	0.068	1.738	0.105	0.637	0.955	0.978	1.556	0.614	1.486
876	6.48	6.81	8.45	sp|Q17RC7|EX3L4_HUMAN	Exocyst complex component 3-like protein 4	HUMAN	4	0.479	0.316	2.109	0.229	1.009	0.331	0.218	2.109	0.158	0.698	0.488	0.322	2.109	0.233	1.028	0.474	0.312	2.109	0.227	1	0.501	0.332	2.089	0.24	1.047	0.488	0.321	2.089	0.231	1.019	0.353	0.231	2.109	0.169	0.745
877	6.47	6.58	29.82	sp|P05386|RLA1_HUMAN	60S acidic ribosomal protein P1	HUMAN	7	0.545	0.367	2.089	0.258	1.138	0.802	0.687	2.089	0.384	1.675	0.619	0.444	2.089	0.296	1.294	0.597	0.419	2.089	0.286	1.247	0.824	0.726	2.109	0.394	1.738	0.501	0.331	2.089	0.238	1.047	0.619	0.44	2.089	0.294	1.294
878	6.47	6.53	20.39	sp|P25788|PSA3_HUMAN	Proteasome subunit alpha type-3	HUMAN	9	1.057	0.778	1.445	0.731	1.528	0.802	0.507	1.445	0.555	1.159	0.619	0.218	1.472	0.384	0.912	1.028	0.831	1.393	0.738	1.486	0.863	0.487	1.368	0.631	1.18	0.895	0.686	1.406	0.631	1.259	0.887	0.835	1.486	0.56	1.318
879	6.44	6.66	10.21	sp|P55010|IF5_HUMAN	Eukaryotic translation initiation factor 5	HUMAN	4	1.107	0.832	1.754	0.631	1.941	0.973	0.95	1.644	0.592	1.6	1.038	0.931	1.905	0.545	1.977	1.117	0.819	1.888	0.592	2.089	1.117	0.81	1.644	0.679	1.82	1.028	0.951	1.675	0.614	1.722	1	0.991	1.585	0.631	1.6
880	6.44	6.57	8.19	sp|P10515|ODP2_HUMAN	Dihydrolipoyllysine-residue acetyltransferase component of pyruvate dehydrogenase complex, mitochondrial	HUMAN	5	1.107	0.886	4.656	0.238	5.598	1.66	0.34	4.786	0.347	9.036	1.786	0.268	4.786	0.373	9.908	1.959	0.194	4.786	0.409	10.28	1.202	0.682	4.613	0.261	5.97	2.754	0.087	4.875	0.565	15.276	1.77	0.284	4.831	0.366	9.908
881	6.44	6.55	25.6	sp|P51149|RAB7A_HUMAN	Ras-related protein Rab-7a	HUMAN	5	2.148	0.505	2.148	1	6.668	2.333	0.4	2.168	1.076	7.727	1.82	0.857	2.148	0.847	5.495	1.803	0.806	2.148	0.839	4.831	2.07	0.684	2.208	0.938	6.252	1.905	0.76	2.168	0.879	5.97	0.879	0.444	1.82	0.483	1.6
882	6.43	6.45	44.7	sp|P25398|RS12_HUMAN	40S ribosomal protein S12	HUMAN	11	18.88	0.069	2.754	6.855	54.954	21.677	0.067	2.655	8.166	55.976	22.699	0.06	2.63	8.63	59.704	20.893	0.03	2.679	7.798	57.016	19.231	0.036	2.63	7.311	48.306	16.904	0.032	2.754	6.138	50.582	12.474	0.041	2.754	4.529	33.729
883	6.42	14.7	63.16	sp|P15531|NDKA_HUMAN	Nucleoside diphosphate kinase A	HUMAN	10	0.887	0.655	2.168	0.409	1.923	1.057	0.916	1.445	0.731	1.528	1.086	0.893	2.377	0.457	2.582	0.982	0.841	2.655	0.37	2.606	0.955	0.843	1.888	0.506	1.803	0.991	0.925	2.032	0.488	2.014	1.18	0.714	1.514	0.78	1.786
884	6.41	6.55	4.45	sp|O15438|MRP3_HUMAN	Canalicular multispecific organic anion transporter 2	HUMAN	4	0.809	0.452	1.854	0.437	1.5	0.938	0.85	1.923	0.488	1.803	1.019	0.928	2.032	0.501	2.051	0.78	0.268	1.6	0.488	1.247	1.127	0.658	2.109	0.535	2.399	0.92	0.76	1.722	0.535	1.585	0.982	0.981	1.754	0.56	1.722
885	6.41	6.46	13.72	sp|P30740|ILEU_HUMAN	Leukocyte elastase inhibitor	HUMAN	4	1.629	0.363	7.047	0.231	11.482	2.291	0.238	15.704	0.146	24.66	2.333	0.235	2.109	1.107	4.875	1.355	0.5	14.454	0.094	17.219	1.556	0.392	9.55	0.163	14.859	1.66	0.352	6.081	0.273	10.186	0.904	0.83	6.081	0.149	5.495
886	6.4	6.48	7.38	sp|P48506|GSH1_HUMAN	Glutamate--cysteine ligase catalytic subunit	HUMAN	3	1.225	0.947	1.722	0.711	2.606	0.92	0.53	1.977	0.586	1.82	0.535	0.076	1.786	0.211	0.955	1.213	0.93	1.754	0.692	2.399	0.964	0.387	1.888	0.54	1.82	0.991	0.455	1.923	0.56	1.905	0.373	0.357	2.443	0.107	0.912
887	6.36	41.1	51.56	sp|P68366|TBA4A_HUMAN	Tubulin alpha-4A chain	HUMAN	58	4.699	0.35	2.399	1.959	17.061	5.649	0.337	2.421	2.333	18.365	6.792	0.231	2.443	2.78	21.677	4.831	0.29	2.466	1.959	16.904	6.368	0.236	2.489	2.559	23.768	7.586	0.212	2.582	2.938	24.21	0.373	0.368	1.923	0.231	0.718
888	6.34	9.05	13.24	sp|P13796|PLSL_HUMAN	Plastin-2	HUMAN	7	0.391	0.254	2.109	0.187	0.824	0.56	0.382	2.089	0.268	1.169	0.363	0.236	2.089	0.172	0.759	0.661	0.487	2.089	0.313	1.38	0.55	0.373	2.089	0.263	1.148	0.535	0.36	2.089	0.256	1.117	1.306	0.604	2.089	0.625	2.754
889	6.32	6.37	32.57	sp|P62330|ARF6_HUMAN	ADP-ribosylation factor 6	HUMAN	4	9.908	0.286	2.858	3.467	24.21	9.036	0.345	2.911	3.105	23.121	8.241	0.655	2.831	2.911	19.409	8.166	0.516	3.133	2.606	23.768	8.395	0.524	3.02	2.78	21.878	4.446	0.645	2.333	1.905	10.568	2.489	0.85	2.148	1.159	5.861
890	6.32	6.32	11.57	sp|Q9BQE5|APOL2_HUMAN	Apolipoprotein L2	HUMAN	6	0.847	0.662	1.33	0.625	1.127	0.938	0.833	1.318	0.711	1.236	0.912	0.78	1.225	0.745	1.117	0.871	0.746	1.236	0.698	1.076	0.824	0.539	1.33	0.608	1.096	0.692	0.291	1.247	0.535	0.863	0.794	0.533	1.259	0.608	1
891	6.32	6.32	25.58	sp|Q13765|NACA_HUMAN	Nascent polypeptide-associated complex subunit alpha	HUMAN	4	4.92	0.11	3.162	1.556	25.119	7.047	0.063	3.162	2.228	35.975	6.194	0.08	3.221	1.923	31.333	6.792	0.068	3.076	2.208	35.975	5.248	0.114	3.105	1.69	28.576	4.656	0.111	3.076	1.514	26.546	2.466	0.433	2.805	0.879	7.311
892	6.31	6.31	41.73	sp|O95563|MPC2_HUMAN	Mitochondrial pyruvate carrier 2	HUMAN	6	0.847	0.753	2.089	0.406	1.77	0.863	0.788	2.089	0.413	1.803	0.745	0.602	2.089	0.356	1.556	0.705	0.544	2.089	0.337	1.472	0.711	0.555	2.089	0.34	1.486	0.619	0.444	2.109	0.296	1.306	1.107	0.831	2.089	0.53	2.312
893	6.28	11.74	12.04	sp|P35222|CTNB1_HUMAN	Catenin beta-1	HUMAN	6	0.597	0.268	1.722	0.313	1.028	0.685	0.383	1.419	0.449	0.973	0.738	0.403	1.675	0.417	1.236	0.597	0.223	1.459	0.347	0.871	0.619	0.173	1.393	0.398	0.863	0.53	0.106	1.722	0.205	0.912	0.929	0.706	1.6	0.57	1.486
894	6.26	6.28	8.7	sp|Q96A33|CCD47_HUMAN	Coiled-coil domain-containing protein 47	HUMAN	3	1.127	0.649	11.272	0.1	12.706	1.225	0.511	19.409	0.063	19.953	1.514	0.415	6.081	0.249	9.204	0.938	0.949	9.12	0.103	8.551	1.127	0.638	12.706	0.089	14.322	1.138	0.593	17.701	0.064	18.03	0.92	0.921	15.276	0.063	14.06
895	6.25	6.51	4.43	sp|P27816|MAP4_HUMAN	Microtubule-associated protein 4	HUMAN	3	2.535	0.775	1.82	1.393	15.849	4.406	0.128	1.959	2.249	29.923	5.395	0.05	1.959	2.754	15.849	1.738	0.722	1.854	0.938	12.474	5.649	0.096	2.032	2.78	31.333	8.241	0.033	2.089	3.945	41.305	1.556	0.524	1.941	0.802	6.427
896	6.24	6.26	15.3	sp|P07902|GALT_HUMAN	Galactose-1-phosphate uridylyltransferase	HUMAN	5	1.294	0.914	2.148	0.603	3.02	1.459	0.808	2.27	0.643	3.532	0.871	0.849	2.188	0.398	1.905	1.542	0.709	2.27	0.679	3.767	1.343	0.763	2.249	0.597	3.192	1.722	0.676	2.27	0.759	4.285	1.271	0.778	1.977	0.643	2.884
897	6.23	6.31	15.61	sp|Q5T2W1|NHRF3_HUMAN	Na(+)/H(+) exchange regulatory cofactor NHE-RF3	HUMAN	4	0.895	0.818	2.089	0.429	1.871	1.038	0.918	3.664	0.283	3.802	0.817	0.667	10.375	0.079	8.472	0.766	0.588	2.089	0.366	1.6	0.879	0.791	2.831	0.31	2.489	1.086	0.831	5.445	0.2	5.916	0.929	0.882	3.631	0.256	3.373
897	0	5.98	15.42	sp|A8MUH7|PDZ1P_HUMAN	Putative PDZ domain-containing protein 1P	HUMAN	3
898	6.23	6.26	8.83	sp|O00629|IMA4_HUMAN	Importin subunit alpha-4	HUMAN	3	1.675	0.784	2.466	0.679	13.932	2.679	0.464	2.754	0.973	19.77	2.014	0.585	2.992	0.673	9.12	2.78	0.428	2.805	0.991	22.491	2.606	0.442	2.421	1.076	20.512	3.342	0.339	2.051	1.629	28.314	2.109	0.587	3.048	0.692	11.803
899	6.23	6.24	24.53	sp|P61019|RAB2A_HUMAN	Ras-related protein Rab-2A	HUMAN	4	1.138	0.81	1.69	0.673	2.168	1.076	0.902	1.585	0.679	2.249	0.417	0.37	2.07	0.134	0.863	0.912	0.903	1.66	0.515	1.514	1.66	0.361	1.803	0.92	3.499	1.236	0.766	1.722	0.718	2.421	1.556	0.238	1.6	0.973	4.018
899	0	5.98	24.07	sp|Q8WUD1|RAB2B_HUMAN	Ras-related protein Rab-2B	HUMAN	4
900	6.22	6.81	20.08	sp|P62753|RS6_HUMAN	40S ribosomal protein S6	HUMAN	5	1.009	0.901	1.837	0.55	1.854	0.863	0.664	1.722	0.497	1.486	0.667	0.298	2.559	0.251	1.706	0.824	0.562	1.459	0.555	1.202	0.863	0.718	1.472	0.581	1.271	0.592	0.294	1.445	0.394	0.855	1.148	0.801	1.82	0.631	2.089
901	6.21	6.26	13.51	sp|Q02790|FKBP4_HUMAN	Peptidyl-prolyl cis-trans isomerase FKBP4	HUMAN	5	1.259	0.951	1.585	0.794	2.249	1.33	0.539	1.459	0.912	2.512	1.368	0.8	1.629	0.839	2.443	1.127	0.933	1.542	0.731	1.854	1.259	0.957	1.57	0.802	2.249	0.92	0.314	1.6	0.608	1.472	0.904	0.556	1.5	0.581	1.355
902	6.21	6.21	13.73	sp|Q9NWU1|OXSM_HUMAN	3-oxoacyl-[acyl-carrier-protein] synthase, mitochondrial	HUMAN	4	1.585	0.434	2.089	0.759	3.342	2.109	0.291	8.166	0.258	17.061	1.977	0.324	2.109	0.938	4.13	2.109	0.29	8.017	0.263	16.904	2.089	0.3	2.535	0.824	5.297	2.014	0.313	4.093	0.492	8.166	1.5	0.384	22.284	0.067	23.768
903	6.21	6.21	10.71	sp|Q96IJ6|GMPPA_HUMAN	Mannose-1-phosphate guanyltransferase alpha	HUMAN	4	11.803	0.08	2.729	4.325	21.878	7.447	0.238	2.168	3.436	13.062	12.134	0.079	2.679	4.529	22.491	12.942	0.055	2.559	5.058	25.119	15.136	0.037	2.512	6.026	27.797	12.246	0.087	2.421	5.058	22.491	3.873	0.227	2.249	1.722	7.244
904	6.2	6.51	3.71	sp|Q8N139|ABCA6_HUMAN	ATP-binding cassette sub-family A member 6	HUMAN	3	0.973	0.762	4.446	0.221	4.325	0.724	0.719	4.018	0.182	2.911	0.787	0.934	4.446	0.177	3.499	0.52	0.435	4.365	0.119	2.27	0.313	0.902	4.571	0.07	1.432	0.52	0.786	4.487	0.113	2.333	1.225	0.531	4.446	0.275	5.445
905	6.19	6.23	8.04	sp|Q9NVI7|ATD3A_HUMAN	ATPase family AAA domain-containing protein 3A	HUMAN	3	1.393	0.563	2.109	0.661	2.911	1.18	0.747	2.089	0.565	2.489	1.432	0.536	2.606	0.55	3.733	1.355	0.581	2.089	0.649	2.858	1.047	0.858	15.56	0.067	15.56	1.406	0.549	3.404	0.413	4.831	0.011	0.042	2.291	0.01	0.025
906	6.18	6.25	8.72	sp|Q92945|FUBP2_HUMAN	Far upstream element-binding protein 2	HUMAN	4	0.904	0.487	1.247	0.724	1.127	1	0.964	1.213	0.824	1.213	0.879	0.384	1.343	0.655	1.18	0.982	0.906	1.271	0.773	1.247	0.879	0.325	1.318	0.667	1.159	1	0.938	1.236	0.809	1.236	0.887	0.718	1.343	0.661	1.191
907	6.17	6.34	7.78	sp|Q14258|TRI25_HUMAN	E3 ubiquitin/ISG15 ligase TRIM25	HUMAN	6	2.655	0.806	2.535	1.047	18.197	3.873	0.422	2.679	1.445	24.434	4.018	0.398	2.679	1.5	26.062	1.77	0.953	2.291	0.773	11.169	3.499	0.474	2.63	1.33	23.768	3.221	0.529	2.606	1.236	23.121	1.6	0.996	2.208	0.724	11.803
908	6.17	6.31	9.7	sp|Q8TAT6|NPL4_HUMAN	Nuclear protein localization protein 4 homolog	HUMAN	4	1.009	0.831	4.446	0.227	4.487	0.879	0.647	4.446	0.198	3.908	0.946	0.921	4.446	0.213	4.207	0.718	0.28	3.837	0.187	2.754	1.019	0.776	2.78	0.366	2.831	0.92	0.844	4.446	0.207	4.093	0.759	0.343	3.631	0.209	2.754
909	6.17	6.28	4.48	sp|O60313|OPA1_HUMAN	Dynamin-like 120 kDa protein, mitochondrial	HUMAN	4	1.159	0.687	2.729	0.425	3.162	1.038	0.862	2.535	0.409	2.655	0.824	0.658	2.655	0.313	2.188	1.159	0.576	2.208	0.525	2.582	0.929	0.861	2.109	0.441	1.959	1.009	0.906	2.109	0.479	2.128	0.817	0.541	2.148	0.377	1.754
910	6.16	6.37	9.32	sp|Q16401|PSMD5_HUMAN	26S proteasome non-ATPase regulatory subunit 5	HUMAN	3	0.794	0.593	1.614	0.466	1.282	0.973	0.756	1.644	0.56	1.6	1.247	0.302	1.5	0.832	1.977	0.946	0.713	1.6	0.581	1.514	1.009	0.964	1.368	0.738	1.419	1.086	0.544	1.6	0.679	1.77	0.643	0.905	1.854	0.184	1.191
911	6.16	6.18	30.38	sp|P24666|PPAC_HUMAN	Low molecular weight phosphotyrosine protein phosphatase	HUMAN	3	1.69	0.072	2.466	0.685	4.13	1.786	0.06	2.466	0.724	4.446	1.754	0.077	2.729	0.643	4.786	2.07	0.043	1.977	1.047	4.093	1.556	0.095	2.512	0.619	3.908	1.629	0.081	2.355	0.692	3.837	1.754	0.073	2.704	0.649	4.786
912	6.15	8.42	13.16	sp|Q15233|NONO_HUMAN	Non-POU domain-containing octamer-binding protein	HUMAN	5
913	6.15	6.15	47.67	sp|P14854|CX6B1_HUMAN	Cytochrome c oxidase subunit 6B1	HUMAN	3	1.271	0.158	1.259	1.009	1.614	1.282	0.178	1.406	0.912	1.854	1.107	0.362	1.247	0.887	1.38	1.282	0.165	1.259	1.019	1.629	1.202	0.191	1.247	0.964	1.5	1.169	0.23	1.368	0.855	1.644	1.738	0.11	1.282	1.355	2.249
914	6.14	6.28	16.28	sp|P37059|DHB2_HUMAN	Estradiol 17-beta-dehydrogenase 2	HUMAN	5	4.699	0.376	3.133	1.5	13.552	3.281	0.517	2.559	1.282	7.311	2.992	0.655	2.377	1.259	7.586	3.076	0.408	2.965	1.038	9.204	4.169	0.339	3.281	1.271	15.136	2.27	0.964	2.911	0.78	6.607	3.251	0.448	3.342	0.973	12.706
915	6.14	6.17	14.76	sp|Q96FW1|OTUB1_HUMAN	Ubiquitin thioesterase OTUB1	HUMAN	3	1.067	0.879	1.754	0.608	2.249	0.879	0.782	1.786	0.492	1.57	1.445	0.927	1.905	0.759	3.467	0.904	0.886	1.803	0.501	1.629	1.343	0.994	1.888	0.711	2.729	1.722	0.884	1.923	0.895	4.406	0.592	0.528	1.995	0.215	1.18
916	6.14	6.15	32.02	sp|P07203|GPX1_HUMAN	Glutathione peroxidase 1	HUMAN	5	1.556	0.456	2.109	0.738	3.251	1.837	0.36	2.109	0.871	3.837	1.282	0.625	2.089	0.614	2.704	2.032	0.316	2.089	0.973	4.285	1.6	0.436	2.089	0.766	3.342	1.542	0.459	2.089	0.738	3.251	0.384	0.248	2.089	0.182	0.802
917	6.13	6.25	10.99	sp|Q13057|COASY_HUMAN	Bifunctional coenzyme A synthase	HUMAN	5	0.973	0.671	1.282	0.759	1.247	0.832	0.462	1.213	0.685	1.009	0.871	0.514	1.169	0.745	1.019	0.982	0.69	1.393	0.705	1.368	0.92	0.661	1.225	0.752	1.127	0.847	0.547	1.259	0.673	1.067	0.824	0.27	1.459	0.57	1.202
918	6.13	6.24	6	sp|P38606|VATA_HUMAN	V-type proton ATPase catalytic subunit A	HUMAN	3	0.973	0.823	2.032	0.479	1.977	1.259	0.642	2.377	0.53	2.992	1.038	0.902	2.07	0.501	2.148	1.019	0.871	3.404	0.299	3.467	1.086	0.817	4.446	0.244	4.831	1.127	0.814	2.051	0.55	2.312	0.946	0.808	1.6	0.592	1.514
919	6.11	6.17	18.37	sp|Q13126|MTAP_HUMAN	S-methyl-5'-thioadenosine phosphorylase	HUMAN	3	1	0.689	1.722	0.581	1.786	0.54	0.306	1.69	0.107	0.912	1.306	0.891	1.803	0.724	2.655	0.955	0.75	1.77	0.535	1.69	1.294	0.894	1.82	0.711	2.559	1.019	0.677	1.754	0.581	1.803	1.047	0.832	1.722	0.608	1.905
920	6.1	6.18	7.73	sp|P07686|HEXB_HUMAN	Beta-hexosaminidase subunit beta	HUMAN	3	0.794	0.359	1.66	0.437	1.318	0.855	0.314	2.128	0.398	1.82	1.225	0.95	2.07	0.592	2.606	0.492	0.124	2.333	0.122	1.148	0.483	0.264	2.421	0.172	1.169	1.009	0.551	2.128	0.474	2.148	0.384	0.199	2.858	0.093	1.096
921	6.1	6.1	12.68	sp|O95299|NDUAA_HUMAN	NADH dehydrogenase [ubiquinone] 1 alpha subcomplex subunit 10, mitochondrial	HUMAN	3	1.225	0.619	1.38	0.887	1.923	1.445	0.449	1.419	1.019	2.754	1.138	0.908	1.393	0.817	1.614	1.432	0.348	1.419	1.009	2.512	1.459	0.421	1.393	1.047	2.559	1.047	0.968	1.355	0.773	1.472	1.459	0.526	1.406	1.038	2.249
922	6.1	6.1	18.21	sp|P67809|YBOX1_HUMAN	Nuclease-sensitive element-binding protein 1	HUMAN	8	0.955	0.949	1.432	0.667	1.368	1.096	0.814	1.6	0.685	1.754	1.096	0.751	1.38	0.794	1.514	1	0.931	1.38	0.724	1.38	1	0.985	1.514	0.661	1.514	1.057	0.815	1.38	0.766	1.459	1.019	0.814	2.148	0.474	2.188
923	6.09	6.11	10.98	sp|Q14554|PDIA5_HUMAN	Protein disulfide-isomerase A5	HUMAN	5	1.306	0.945	1.871	0.698	3.436	0.912	0.653	1.941	0.511	1.77	0.625	0.4	1.871	0.299	1.169	1.355	0.949	1.854	0.731	3.767	0.802	0.456	2.014	0.461	1.614	0.92	0.665	2.333	0.53	2.148	0.655	0.567	1.905	0.136	1.247
924	6.08	6.85	4.44	sp|P52735|VAV2_HUMAN	Guanine nucleotide exchange factor VAV2	HUMAN	4	1.127	0.765	2.188	0.515	2.466	1.047	0.997	2.188	0.479	2.291	1.038	0.858	2.188	0.474	2.27	1.18	0.804	2.188	0.54	2.582	1.306	0.546	2.188	0.597	2.858	1.096	0.904	2.188	0.501	2.399	0.982	0.735	2.188	0.449	2.148
925	6.08	6.16	3.37	sp|Q92887|MRP2_HUMAN	Canalicular multispecific organic anion transporter 1	HUMAN	3	0.794	0.451	1.419	0.56	1.127	0.92	0.924	1.514	0.608	1.393	0.817	0.425	1.419	0.575	1.159	0.731	0.261	1.236	0.592	0.904	0.955	0.996	1.355	0.705	1.294	0.78	0.415	1.38	0.57	1.076	0.955	0.922	1.236	0.773	1.18
926	6.08	6.14	6.7	sp|Q99829|CPNE1_HUMAN	Copine-1	HUMAN	3	0.738	0.358	1.614	0.457	1.191	0.649	0.19	2.109	0.31	1.368	0.731	0.543	2.729	0.27	1.995	0.787	0.633	2.188	0.36	1.722	0.698	0.285	1.854	0.377	1.294	0.745	0.43	1.77	0.425	1.318	0.614	0.071	1.514	0.402	0.929
927	6.08	6.11	31.9	sp|Q9BX68|HINT2_HUMAN	Histidine triad nucleotide-binding protein 2, mitochondrial	HUMAN	11	2.168	0.31	1.66	1.306	4.742	1.69	0.53	1.585	1.067	3.565	1.406	0.781	1.542	0.912	2.729	1.722	0.614	1.6	1.076	3.631	1.445	0.82	1.528	0.946	2.63	1.472	0.817	1.542	0.955	2.965	2.07	0.264	1.629	1.271	4.325
928	6.08	6.1	44.29	sp|Q9NPJ3|ACO13_HUMAN	Acyl-coenzyme A thioesterase 13	HUMAN	6
929	6.08	6.1	20.65	sp|P28062|PSB8_HUMAN	Proteasome subunit beta type-8	HUMAN	6	0.973	0.669	2.07	0.52	2.014	1.202	0.971	1.837	0.655	2.938	1.213	0.869	1.786	0.679	2.489	1.472	0.733	1.871	0.787	3.837	0.759	0.556	1.786	0.413	1.355	1.038	0.637	1.754	0.592	2.032	2.051	0.297	1.959	1.047	5.702
930	6.06	8.95	3.46	sp|Q86UP2|KTN1_HUMAN	Kinectin	HUMAN	5	1.117	0.945	2.188	0.511	2.443	1.343	0.346	1.803	0.745	2.421	1.247	0.612	2.148	0.581	2.679	1.18	0.506	2.128	0.555	2.512	1.086	0.95	2.148	0.506	2.333	1.225	0.601	2.109	0.581	2.582	1.355	0.402	1.923	0.705	2.606
931	6.06	8.23	2.45	sp|O15031|PLXB2_HUMAN	Plexin-B2	HUMAN	4
932	6.06	6.4	3.57	sp|Q93100|KPBB_HUMAN	Phosphorylase b kinase regulatory subunit beta	HUMAN	3	0.863	0.785	2.089	0.413	1.803	1.086	0.846	2.089	0.52	2.291	1.343	0.582	2.089	0.643	2.805	1.038	0.922	2.089	0.497	2.168	0.929	0.901	2.089	0.445	1.941	0.705	0.54	2.089	0.334	1.472	0.55	0.373	2.089	0.261	1.148
933	6.06	6.09	21.27	sp|P04632|CPNS1_HUMAN	Calpain small subunit 1	HUMAN	5	1.247	0.76	7.244	0.172	9.036	1.107	0.992	8.395	0.132	9.376	1.076	0.817	2.089	0.515	2.249	0.879	0.569	12.823	0.069	11.272	1.629	0.44	6.427	0.254	10.375	1.18	0.686	2.109	0.56	2.466	1.486	0.427	2.109	0.705	3.105
934	6.05	8.14	27	sp|P61086|UBE2K_HUMAN	Ubiquitin-conjugating enzyme E2 K	HUMAN	4	0.685	0.532	2.109	0.328	1.445	0.698	0.546	2.089	0.334	1.459	0.973	0.989	2.831	0.344	2.754	0.832	0.732	2.089	0.398	1.738	0.929	0.9	2.089	0.445	1.941	0.766	0.639	2.089	0.366	1.6	0.887	0.829	2.089	0.425	1.854
935	6.05	6.23	3.98	sp|O94832|MYO1D_HUMAN	Unconventional myosin-Id	HUMAN	4	0.718	0.28	2.089	0.34	1.5	0.973	0.95	2.089	0.466	2.032	0.955	0.885	2.089	0.457	1.995	0.685	0.237	3.631	0.189	2.489	0.847	0.532	2.089	0.402	1.77	1.107	0.675	2.089	0.53	2.312	0.92	0.692	10.765	0.086	9.908
936	6.05	6.07	5.02	sp|P46019|KPB2_HUMAN	Phosphorylase b kinase regulatory subunit alpha, liver isoform	HUMAN	4	0.461	0.472	2.208	0.118	1.019	1.406	0.444	1.57	0.895	4.055	1.127	0.8	1.803	0.625	2.312	1.419	0.557	1.614	0.879	4.406	1.644	0.38	1.82	0.904	5.2	1.236	0.451	1.871	0.661	2.443	1.69	0.303	1.803	0.938	5.058
937	6.05	6.05	15.9	sp|Q9UN36|NDRG2_HUMAN	Protein NDRG2	HUMAN	6	1.213	0.443	1.69	0.718	2.07	0.705	0.409	1.69	0.38	1.191	0.614	0.344	1.306	0.445	0.802	0.839	0.947	1.722	0.474	1.445	0.575	0.325	2.014	0.263	1.159	0.36	0.143	1.706	0.118	0.614	0.879	0.975	2.148	0.406	1.888
938	6.04	6.14	5.04	sp|Q14151|SAFB2_HUMAN	Scaffold attachment factor B2	HUMAN	3	3.802	0.363	3.076	1.236	15.849	3.837	0.339	3.133	1.225	15.704	3.404	0.359	3.048	1.117	13.305	4.246	0.311	3.048	1.393	17.219	4.246	0.313	3.133	1.355	17.865	3.311	0.39	3.133	1.057	13.804	1.923	0.735	2.938	0.655	6.486
938	0.01	6.07	5.25	sp|Q15424|SAFB1_HUMAN	Scaffold attachment factor B1	HUMAN	3
939	6.04	6.14	8.36	sp|O00116|ADAS_HUMAN	Alkyldihydroxyacetonephosphate synthase, peroxisomal	HUMAN	3	21.677	0.162	32.81	0.661	79.433	24.889	0.145	33.113	0.752	82.414	21.878	0.143	32.509	0.673	79.433	21.478	0.175	33.113	0.649	79.433	21.281	0.165	33.113	0.643	78.705	24.434	0.133	32.81	0.745	81.658	0.895	0.664	19.588	0.048	17.539
940	6.04	6.1	15.38	sp|Q12904|AIMP1_HUMAN	Aminoacyl tRNA synthase complex-interacting multifunctional protein 1	HUMAN	3	0.679	0.573	1.393	0.453	0.946	0.832	0.696	1.368	0.597	1.138	0.581	0.491	1.259	0.413	0.731	0.78	0.632	1.69	0.437	1.318	0.738	0.645	1.259	0.55	0.929	0.817	0.69	1.318	0.608	1.076	0.887	0.756	1.459	0.603	1.294
941	6.04	6.09	9.13	sp|O75955|FLOT1_HUMAN	Flotillin-1	HUMAN	3	0.863	0.753	2.089	0.413	1.803	1.191	0.68	2.089	0.57	2.512	1.096	0.815	6.982	0.157	7.656	1.629	0.393	3.532	0.461	5.702	1.33	0.557	3.565	0.373	4.742	1.368	0.528	3.133	0.437	4.246	1.5	0.446	2.679	0.56	4.018
942	6.04	6.08	16.05	sp|Q6IBS0|TWF2_HUMAN	Twinfilin-2	HUMAN	3	2.489	0.584	3.076	0.809	10	3.945	0.332	3.373	1.169	15.136	4.446	0.25	2.582	1.722	21.281	1.057	0.773	2.78	0.38	2.965	2.312	0.628	3.192	0.724	7.656	3.631	0.309	2.679	1.355	16.293	1.047	0.666	9.29	0.113	3.436
943	6.04	6.07	20.56	sp|P22087|FBRL_HUMAN	rRNA 2'-O-methyltransferase fibrillarin	HUMAN	3	0.586	0.269	1.556	0.316	0.912	0.643	0.543	1.6	0.366	1.028	0.673	0.68	1.459	0.421	0.982	0.637	0.838	1.629	0.36	1.038	0.718	0.714	1.368	0.492	0.982	0.679	0.66	1.472	0.421	1	0.759	0.279	1.393	0.433	1.057
944	6.04	6.06	20.39	sp|P62714|PP2AB_HUMAN	Serine/threonine-protein phosphatase 2A catalytic subunit beta isoform	HUMAN	3	0.745	0.594	2.089	0.353	1.556	0.766	0.628	2.089	0.366	1.6	1.028	0.942	2.089	0.492	2.148	0.705	0.543	2.089	0.337	1.472	0.946	0.923	2.089	0.453	1.977	0.955	0.936	2.089	0.457	1.995	0.982	0.983	2.089	0.47	2.051
944	0	6.06	20.39	sp|P67775|PP2AA_HUMAN	Serine/threonine-protein phosphatase 2A catalytic subunit alpha isoform	HUMAN	3
945	6.03	30.85	51.99	sp|P68133|ACTS_HUMAN	Actin, alpha skeletal muscle	HUMAN	62
946	6.03	10.19	43.98	sp|Q9Y281|COF2_HUMAN	Cofilin-2	HUMAN	8	1.236	0.56	2.168	0.57	2.729	1.445	0.397	2.168	0.667	3.192	1.585	0.329	1.675	0.946	3.133	1.159	0.603	1.871	0.619	2.27	1.191	0.58	1.977	0.603	2.443	1.786	0.277	1.6	1.117	3.532	1.117	0.775	2.208	0.506	2.443
947	6.03	6.1	7.97	sp|Q96CM8|ACSF2_HUMAN	Acyl-CoA synthetase family member 2, mitochondrial	HUMAN	3	0.449	0.263	1.786	0.182	0.802	0.347	0.275	1.803	0.087	0.625	0.27	0.315	2.729	0.099	0.738	0.283	0.191	2.333	0.084	0.661	0.363	0.284	1.585	0.145	0.575	0.325	0.236	1.722	0.1	0.56	0.887	0.667	1.871	0.466	1.66
948	6.03	6.1	4.57	sp|Q92973|TNPO1_HUMAN	Transportin-1	HUMAN	3	0.429	0.433	1.585	0.205	0.679	0.92	0.992	1.556	0.586	1.432	1.038	0.832	1.472	0.705	1.542	0.745	0.711	1.33	0.525	0.991	0.847	0.902	1.82	0.449	1.542	0.787	0.884	1.82	0.409	1.432	0.871	0.768	1.306	0.649	1.138
949	6.03	6.06	11.6	sp|P02774|VTDB_HUMAN	Vitamin D-binding protein	HUMAN	4	0.631	0.263	1.445	0.421	0.912	0.625	0.213	1.675	0.353	1.047	0.283	0.087	1.959	0.085	0.555	0.466	0.135	1.445	0.283	0.673	0.244	0.077	1.445	0.072	0.353	0.118	0.04	2.582	0.032	0.305	0.091	0.081	2.399	0.04	0.219
950	6.02	6.44	2.3	sp|P46939|UTRO_HUMAN	Utrophin	HUMAN	6	0.879	0.808	4.446	0.198	3.908	0.402	0.253	3.597	0.112	1.445	0.402	0.252	6.792	0.059	2.729	0.614	0.429	2.089	0.294	1.282	0.506	0.325	14.859	0.044	7.516	0.57	0.38	23.335	0.038	13.305	0.575	0.388	3.565	0.161	2.051
951	6.02	6.36	7.06	sp|P20810|ICAL_HUMAN	Calpastatin	HUMAN	3	0.296	0.427	3.192	0.061	0.946	0.929	0.942	1.5	0.347	1.393	1.803	0.375	1.629	1.107	3.981	0.863	0.842	1.236	0.631	1.067	1.38	0.703	1.837	0.752	2.911	1.675	0.458	1.738	0.964	3.733	0.511	0.785	2.655	0.189	1.355
952	6.02	6.15	5.74	sp|Q8N163|K1967_HUMAN	DBIRD complex subunit KIAA1967	HUMAN	3	1.009	0.973	1.6	0.631	1.614	1.271	0.653	1.69	0.752	2.148	1.306	0.608	2.938	0.445	3.837	1.169	0.8	1.82	0.643	2.148	1.38	0.562	1.38	1	1.905	1.306	0.607	1.38	0.946	1.803	0.912	0.801	1.923	0.474	1.754
953	6.02	6.12	12.9	sp|Q9HAV7|GRPE1_HUMAN	GrpE protein homolog 1, mitochondrial	HUMAN	3	0.809	0.713	1.38	0.586	1.117	0.773	0.683	1.644	0.47	1.271	0.592	0.417	1.38	0.429	0.817	0.738	0.64	1.556	0.474	1.148	0.847	0.782	1.585	0.535	1.343	0.718	0.595	1.393	0.515	1	1.127	0.774	1.38	0.817	1.556
954	6.02	6.07	31.18	sp|Q96F10|SAT2_HUMAN	Diamine acetyltransferase 2	HUMAN	3	1.786	0.372	2.089	0.855	3.767	1.871	0.369	3.105	0.603	5.808	1.738	0.411	12.589	0.138	19.231	2.051	0.32	2.089	0.982	4.325	1.445	0.541	3.02	0.479	4.365	1.977	0.337	2.089	0.946	4.13	1.738	0.41	3.802	0.457	6.607
955	6.02	6.05	10.77	sp|Q5TFE4|NT5D1_HUMAN	5'-nucleotidase domain-containing protein 1	HUMAN	3	0.661	0.488	2.089	0.316	1.38	0.631	0.452	2.089	0.299	1.318	0.53	0.357	2.109	0.254	1.117	0.53	0.357	2.109	0.254	1.117	0.619	0.44	2.089	0.294	1.294	0.608	0.431	2.089	0.291	1.271	0.752	0.607	2.089	0.36	1.57
956	6.02	6.04	12.94	sp|Q96FV2|SCRN2_HUMAN	Secernin-2	HUMAN	3	0.592	0.424	23.121	0.039	13.677	0.067	0.032	33.113	0.014	2.228	0.643	0.475	22.284	0.041	14.322	0.698	0.538	21.478	0.043	14.997	0.871	0.796	18.03	0.053	15.704	0.685	0.524	21.677	0.042	14.859	1.057	0.899	8.872	0.119	9.462
957	6.02	6.02	13.87	sp|P31942|HNRH3_HUMAN	Heterogeneous nuclear ribonucleoprotein H3	HUMAN	4	1.271	0.007	2.754	0.461	3.698	1.202	0.006	2.78	0.433	3.873	2.249	0.019	2.858	0.787	7.516	1.259	0.006	2.805	0.449	4.055	1.368	0.005	2.78	0.492	4.742	1.585	0.004	2.831	0.56	5.248	0.938	0.249	2.655	0.35	2.489
958	6.02	6.02	23.24	sp|P51452|DUS3_HUMAN	Dual specificity protein phosphatase 3	HUMAN	4	0.738	0.58	1.6	0.31	1.18	0.679	0.809	1.995	0.325	1.355	1.5	0.16	1.923	0.78	4.055	1.368	0.211	1.977	0.692	3.532	0.991	0.359	2.032	0.501	2.014	1.871	0.096	2.014	0.929	5.395	0.631	0.688	2.109	0.233	1.33
959	6.01	50.14	68.54	sp|Q13885|TBB2A_HUMAN	Tubulin beta-2A chain	HUMAN	72	16.596	0.014	3.281	5.058	44.055	16.293	0.029	3.048	5.346	36.308	24.889	0.007	2.704	9.204	51.523	12.474	0.004	3.192	3.908	36.308	13.428	0.007	2.911	4.613	31.623	18.535	0.003	2.754	6.73	38.726	3.251	0.061	2.188	1.486	11.066
959	0	48.16	65.84	sp|Q9BVA1|TBB2B_HUMAN	Tubulin beta-2B chain	HUMAN	71
960	6.01	6.14	5.59	sp|P20591|MX1_HUMAN	Interferon-induced GTP-binding protein Mx1	HUMAN	3	2.109	0.2	4.285	0.492	9.036	1.706	0.254	7.656	0.223	13.183	0.946	0.877	16.144	0.061	15.276	1.067	0.752	17.219	0.062	17.378	1.019	0.913	2.089	0.488	2.128	0.904	0.707	2.089	0.433	1.888	0.887	0.608	19.588	0.049	17.378
961	6.01	6.12	11.9	sp|Q16181|SEPT7_HUMAN	Septin-7	HUMAN	5	1.393	0.433	2.249	0.619	3.133	1.117	0.717	7.656	0.146	8.551	1.368	0.446	5.702	0.24	7.798	1.057	0.83	2.78	0.38	2.938	1.107	0.751	19.409	0.057	19.588	1.057	0.847	17.701	0.06	17.701	0.824	0.614	2.938	0.281	2.421
962	6.01	6.12	9.4	sp|P05155|IC1_HUMAN	Plasma protease C1 inhibitor	HUMAN	4	2.399	0.075	2.228	1.076	5.598	2.606	0.071	2.228	1.169	6.194	1.472	0.594	2.208	0.667	3.404	2.704	0.077	2.228	1.213	6.368	2.704	0.065	2.228	1.213	6.486	2.089	0.115	2.228	0.938	4.966	1.977	0.165	2.228	0.887	4.699
963	6.01	6.09	10.34	sp|Q96M27|PRRC1_HUMAN	Protein PRRC1	HUMAN	4	1.5	0.507	1.644	0.912	2.704	0.938	0.683	1.786	0.52	1.675	1.459	0.475	1.614	0.904	2.63	1.445	0.455	1.6	0.904	2.582	1.514	0.44	1.644	0.92	2.729	1.38	0.504	1.393	0.991	2.128	0.809	0.704	1.786	0.437	1.445
964	6.01	6.05	19.31	sp|Q9H0R4|HDHD2_HUMAN	Haloacid dehalogenase-like hydrolase domain-containing protein 2	HUMAN	3	1.33	0.385	2.109	0.631	2.78	1.096	0.683	2.089	0.525	2.291	1.236	0.468	3.02	0.409	3.733	1.086	0.709	2.089	0.52	2.27	1.213	0.486	2.208	0.55	2.679	1.247	0.455	2.109	0.592	2.606	1.282	0.426	2.291	0.56	2.938
965	6.01	6.04	16.89	sp|Q9UL25|RAB21_HUMAN	Ras-related protein Rab-21	HUMAN	3	5.495	0.309	1.888	2.911	9.638	2.884	0.613	1.941	1.486	5.2	4.13	0.528	1.837	2.249	7.178	5.152	0.447	2.051	2.512	9.29	5.808	0.464	1.941	2.992	10.186	4.699	0.469	2.128	2.208	8.954	1.225	0.764	2.208	0.555	2.466
966	6.01	6.03	6.7	sp|O75131|CPNE3_HUMAN	Copine-3	HUMAN	4	0.863	0.833	2.148	0.402	1.854	0.991	0.887	1.82	0.545	1.803	0.964	0.915	1.675	0.575	1.614	0.946	0.798	2.655	0.356	2.512	0.929	0.992	1.854	0.501	1.722	1.057	0.628	2.291	0.461	2.421	1.271	0.391	1.419	0.895	1.803
967	6.01	6.03	20.78	sp|Q56VL3|OCAD2_HUMAN	OCIA domain-containing protein 2	HUMAN	6	1.706	0.332	1.614	1.057	2.582	2.489	0.285	1.754	1.419	3.945	2.965	0.226	1.77	1.675	4.656	1.432	0.417	1.57	0.912	2.188	1.854	0.366	1.706	1.086	2.831	2.655	0.26	1.77	1.5	4.207	0.47	0.383	1.6	0.263	0.752
968	6.01	6.03	13.01	sp|Q9NUI1|DECR2_HUMAN	Peroxisomal 2,4-dienoyl-CoA reductase	HUMAN	5	1.514	0.108	2.489	0.608	3.981	1.368	0.053	2.606	0.525	3.631	2.07	0.069	1.644	1.259	4.365	1.5	0.048	2.754	0.545	4.13	1.57	0.036	2.679	0.586	4.325	1.6	0.043	2.754	0.581	4.406	1.459	0.038	2.512	0.581	3.837
969	6.01	6.02	33.99	sp|Q9BVM4|GGACT_HUMAN	Gamma-glutamylaminecyclotransferase	HUMAN	3	1.57	0.22	4.487	0.35	7.047	1.247	0.31	4.446	0.281	5.598	1.225	0.312	4.446	0.275	5.495	1.803	0.195	4.285	0.421	7.943	2.032	0.174	4.487	0.453	9.204	1.556	0.219	4.446	0.35	7.047	2.208	0.164	4.365	0.506	9.908
970	6	13.28	38.06	sp|P61981|1433G_HUMAN	14-3-3 protein gamma	HUMAN	16	0.619	0.16	1.472	0.299	0.912	0.724	0.272	1.368	0.461	0.991	0.929	0.95	1.486	0.592	1.38	0.766	0.254	1.432	0.497	1.096	0.912	0.623	1.432	0.631	1.306	0.955	0.631	1.445	0.661	1.38	0.773	0.567	1.343	0.417	1.038
971	6	6.09	7.27	sp|Q9NPD5|SO1B3_HUMAN	Solute carrier organic anion transporter family member 1B3	HUMAN	3	1.117	0.584	2.249	0.497	2.535	0.637	0.643	1.77	0.347	1.127	0.316	0.277	1.542	0.122	0.488	0.592	0.596	2.188	0.256	1.294	0.575	0.517	1.905	0.288	1.096	0.387	0.374	2.128	0.15	0.824	0.331	0.412	2.884	0.095	0.955
971	0	4.01	5.31	sp|G3V0H7|SO1B7_HUMAN	Putative solute carrier organic anion transporter family member 1B7	HUMAN	2
972	6	6.08	14.86	sp|Q15942|ZYX_HUMAN	Zyxin	HUMAN	5	0.809	0.483	1.393	0.581	1.127	1.009	0.88	1.542	0.655	1.556	1.096	0.657	1.406	0.78	1.542	0.809	0.5	1.38	0.586	1.117	0.991	0.965	1.888	0.525	1.871	0.946	0.914	1.38	0.685	1.306	0.895	0.675	1.38	0.649	1.236
973	6	6.05	11.31	sp|Q86XE5|HOGA1_HUMAN	Probable 4-hydroxy-2-oxoglutarate aldolase, mitochondrial	HUMAN	3	0.575	0.451	2.148	0.268	1.236	0.597	0.441	2.109	0.286	1.259	0.752	0.652	2.089	0.36	1.57	0.483	0.354	2.089	0.231	1.009	0.575	0.418	2.109	0.275	1.213	0.565	0.376	5.546	0.101	3.133	0.501	0.372	2.089	0.238	1.047
974	6	6.05	13.91	sp|Q969I3|GLYL1_HUMAN	Glycine N-acyltransferase-like protein 1	HUMAN	4	2.109	0.27	1.738	1.213	8.091	2.109	0.181	1.585	1.33	9.727	1.905	0.222	1.542	1.236	8.872	2.858	0.09	1.675	1.706	13.062	2.535	0.145	1.69	1.5	11.588	2.466	0.138	1.629	1.514	12.134	2.805	0.123	1.754	1.6	12.589
975	6	6.04	15.84	sp|Q63HM1|KFA_HUMAN	Kynurenine formamidase	HUMAN	4	0.938	0.978	1.837	0.525	1.722	0.973	0.962	1.888	0.511	1.837	0.705	0.782	1.644	0.225	1.159	0.78	0.671	1.629	0.449	1.271	1.009	0.685	1.923	0.525	1.923	0.711	0.567	1.419	0.437	1.009	0.337	0.536	2.606	0.079	0.879
976	6	6.04	21.47	sp|P60953|CDC42_HUMAN	Cell division control protein 42 homolog	HUMAN	6	1.355	0.964	1.556	0.871	2.704	1.393	0.953	1.556	0.895	3.02	2.032	0.623	1.675	1.213	5.152	1.542	0.942	1.6	0.964	3.499	1.706	0.895	1.614	1.057	3.597	1.5	0.896	1.585	0.946	3.342	0.586	0.635	1.585	0.366	0.929
977	6	6.03	21.05	sp|Q15631|TSN_HUMAN	Translin	HUMAN	3	3.162	0.531	2.805	1.127	7.244	4.365	0.38	3.281	1.33	11.169	4.831	0.319	3.342	1.445	12.942	3.133	0.684	2.938	1.067	7.656	2.421	0.927	2.78	0.871	6.026	4.613	0.393	3.404	1.355	12.246	1.486	0.776	2.168	0.685	3.162
978	6	6.03	11.84	sp|Q96G23|CERS2_HUMAN	Ceramide synthase 2	HUMAN	3	0.964	0.933	2.965	0.325	2.858	0.887	0.744	2.312	0.384	2.051	0.895	0.767	2.089	0.429	1.871	0.847	0.662	2.911	0.291	2.466	0.912	0.773	11.272	0.081	10.28	1	0.976	2.089	0.479	2.089	0.545	0.237	2.089	0.258	1.138
979	6	6.03	15.94	sp|Q92688|AN32B_HUMAN	Acidic leucine-rich nuclear phosphoprotein 32 family member B	HUMAN	5	3.192	0.407	2.051	1.556	12.942	2.168	0.576	1.941	1.117	9.29	2.63	0.459	2.148	1.225	9.727	2.489	0.492	2.148	1.159	7.447	3.02	0.441	2.014	1.5	12.359	2.535	0.505	2.168	1.169	9.204	0.879	0.89	2.128	0.433	1.871
980	6	6.02	16.87	sp|Q9P0L0|VAPA_HUMAN	Vesicle-associated membrane protein-associated protein A	HUMAN	4	0.938	0.962	1.127	0.832	1.057	1.009	0.851	1.148	0.879	1.159	0.929	0.975	1.148	0.809	1.067	0.938	0.919	1.086	0.863	1.019	0.904	0.815	1.159	0.78	1.047	0.912	0.86	1.117	0.817	1.019	0.991	0.951	1.213	0.817	1.202
981	6	6.02	12.02	sp|O00442|RTCA_HUMAN	RNA 3'-terminal phosphate cyclase	HUMAN	3	2.109	0.304	5.395	0.391	11.376	3.162	0.207	3.664	0.863	11.588	3.698	0.184	2.535	1.459	9.376	2.109	0.304	7.311	0.288	15.417	2.63	0.235	18.535	0.142	28.314	1.959	0.328	8.395	0.233	16.596	1.57	0.453	2.089	0.752	3.281
982	6	6	10.89	sp|Q15257|PTPA_HUMAN	Serine/threonine-protein phosphatase 2A activator	HUMAN	3	4.656	0.366	2.805	1.66	21.677	3.698	0.417	2.78	1.33	15.276	4.285	0.373	2.805	1.528	20.893	4.325	0.409	2.884	1.5	19.055	4.055	0.48	2.831	1.432	17.701	2.884	0.658	2.559	1.127	8.872	3.664	0.547	2.805	1.306	16.444
983	6	6	8.14	sp|Q9P0J7|KCMF1_HUMAN	E3 ubiquitin-protein ligase KCMF1	HUMAN	3	5.598	0.141	2.089	2.679	11.803	5.105	0.15	2.109	2.421	10.666	5.445	0.143	2.089	2.606	11.482	4.92	0.153	2.109	2.333	10.28	5.248	0.147	2.109	2.489	10.965	8.017	0.118	2.109	3.802	16.749	3.945	0.176	2.089	1.888	8.318
984	6	6	12.26	sp|Q9NXA8|SIR5_HUMAN	NAD-dependent protein deacylase sirtuin-5, mitochondrial	HUMAN	3	0.946	0.96	2.089	0.453	1.977	1.213	0.604	8.63	0.141	10.471	0.982	0.984	2.089	0.47	2.051	0.773	0.735	4.656	0.166	3.597	0.879	0.98	10.471	0.084	9.204	0.929	0.881	15.996	0.061	14.859	1.159	0.709	3.251	0.356	3.767
985	6	6	24	sp|P62899|RL31_HUMAN	60S ribosomal protein L31	HUMAN	5	2.333	0.969	1.905	1.225	4.742	2.805	0.684	1.923	1.459	5.861	2.148	0.606	1.871	1.148	4.169	1.675	0.686	1.871	0.895	3.251	2.399	0.694	1.905	1.259	4.966	2.032	0.682	1.706	1.191	4.093	0.05	0.13	2.399	0.021	0.12
986	6	6	46.46	sp|P02656|APOC3_HUMAN	Apolipoprotein C-III	HUMAN	5	3.192	0.022	2.63	1.213	8.318	2.754	0.032	2.655	1.038	8.551	4.365	0.016	2.884	1.514	13.804	0.698	0.007	2.858	0.263	1.995	2.679	0.005	2.443	1.096	6.792	4.529	0.003	2.938	1.542	14.191	0.718	0.118	2.884	0.146	2.07
987	5.98	6.08	24.9	sp|Q9Y696|CLIC4_HUMAN	Chloride intracellular channel protein 4	HUMAN	4	1.067	0.951	2.014	0.53	2.148	1.057	0.964	1.629	0.649	1.722	1.138	0.672	1.306	0.871	1.486	1.009	0.915	1.406	0.718	1.432	1.047	0.97	1.57	0.667	1.644	1.202	0.615	1.514	0.794	1.82	1.202	0.659	2.109	0.57	2.535
988	5.94	5.95	24.02	sp|P52565|GDIR1_HUMAN	Rho GDP-dissociation inhibitor 1	HUMAN	8	0.535	0.55	1.306	0.344	0.698	0.649	0.548	1.5	0.384	0.973	0.78	0.767	1.472	0.501	1.148	0.759	0.695	1.445	0.488	1.096	0.643	0.56	1.33	0.437	0.855	0.973	0.996	1.294	0.752	1.259	0.809	0.642	1.585	0.488	1.282
989	5.89	5.9	22.62	sp|P59998|ARPC4_HUMAN	Actin-related protein 2/3 complex subunit 4	HUMAN	3	10	0.203	3.436	2.911	29.107	8.166	0.261	3.436	2.377	24.66	7.943	0.284	3.342	2.377	24.889	9.55	0.231	3.467	2.754	28.576	7.447	0.305	3.404	2.188	23.55	10.471	0.217	3.404	3.076	31.623	4.325	0.307	2.992	1.445	9.817
990	5.87	8.33	12.47	sp|P35998|PRS7_HUMAN	26S protease regulatory subunit 7	HUMAN	5	0.855	0.475	2.443	0.35	2.089	1.117	0.505	2.831	0.394	3.162	0.912	0.718	2.754	0.331	2.512	1.019	0.812	2.992	0.34	3.048	1.009	0.852	3.631	0.278	3.664	0.982	0.949	1.959	0.501	1.923	1.038	0.761	2.443	0.425	2.535
991	5.84	5.87	19.7	sp|P28070|PSB4_HUMAN	Proteasome subunit beta type-4	HUMAN	4	0.417	0.271	2.109	0.2	0.879	0.483	0.317	2.089	0.229	1.009	0.705	0.54	2.089	0.334	1.472	0.565	0.385	2.089	0.268	1.18	0.319	0.212	2.109	0.153	0.673	0.637	0.464	2.109	0.305	1.343	0.586	0.406	2.089	0.278	1.225
992	5.83	5.83	13.75	sp|P26599|PTBP1_HUMAN	Polypyrimidine tract-binding protein 1	HUMAN	5	13.305	0.169	3.162	4.207	37.325	14.191	0.154	3.192	4.446	39.084	15.417	0.152	3.251	4.742	44.055	15.704	0.16	3.281	4.786	44.463	15.136	0.152	3.251	4.656	44.055	16.904	0.135	3.565	4.742	49.659	5.754	0.269	2.512	2.291	13.062
993	5.82	5.87	7.81	sp|Q8IWE2|NXP20_HUMAN	Protein NOXP20	HUMAN	3	1.294	0.635	2.089	0.619	2.704	1.306	0.646	7.87	0.166	10.28	1.486	0.489	2.089	0.711	3.105	1.057	0.94	5.2	0.203	5.495	1.18	0.761	16.144	0.073	16.749	1.66	0.433	5.861	0.283	9.727	1.047	0.952	3.631	0.288	3.802
994	5.81	5.81	14.14	sp|Q03426|KIME_HUMAN	Mevalonate kinase	HUMAN	3	1.057	0.837	1.995	0.53	2.109	0.982	0.983	1.644	0.597	1.614	0.738	0.589	1.871	0.394	1.38	1	0.907	1.738	0.575	1.738	0.817	0.679	1.38	0.592	1.127	1.271	0.687	1.445	0.879	1.837	1.067	0.976	1.959	0.545	2.089
995	5.79	5.82	32.31	sp|P62244|RS15A_HUMAN	40S ribosomal protein S15a	HUMAN	5	0.614	0.537	1.419	0.413	0.871	0.752	0.635	1.514	0.488	1.138	0.555	0.472	1.722	0.302	0.955	0.429	0.371	1.837	0.221	0.787	0.643	0.632	1.722	0.356	1.107	0.492	0.408	1.644	0.281	0.809	0.154	0.313	1.995	0.07	0.308
996	5.77	5.83	16.49	sp|P07305|H10_HUMAN	Histone H1.0	HUMAN	4
997	5.74	5.78	12.57	sp|Q96C23|GALM_HUMAN	Aldose 1-epimerase	HUMAN	3	1.69	0.725	1.585	1.067	4.285	0.912	0.353	1.644	0.581	1.5	1.247	0.382	1.542	0.809	2.606	1.57	0.754	1.614	0.973	3.404	1.33	0.534	1.528	0.871	2.884	1.542	0.745	1.614	0.955	3.499	0.296	0.503	2.831	0.106	0.839
998	5.74	5.77	19.11	sp|Q14894|CRYM_HUMAN	Thiomorpholine-carboxylate dehydrogenase	HUMAN	6	2.606	0.21	2.188	1.191	6.792	2.188	0.238	2.228	0.982	5.058	3.436	0.109	2.249	1.528	10.864	3.076	0.139	2.312	1.33	8.551	1.019	0.618	1.995	0.511	1.888	4.92	0.064	2.333	2.109	14.588	0.398	0.422	2.489	0.117	0.991
999	5.68	5.68	20.44	sp|P46779|RL28_HUMAN	60S ribosomal protein L28	HUMAN	3	1.096	0.974	2.466	0.445	2.729	0.982	0.985	3.192	0.308	3.133	1.076	0.959	1.556	0.692	1.69	0.938	0.919	1.393	0.673	1.306	0.982	0.937	2.466	0.398	2.421	0.964	0.896	1.66	0.581	1.6	0.946	0.932	2.333	0.402	2.208
1000	5.67	9.94	14.23	sp|Q6UWM9|UD2A3_HUMAN	UDP-glucuronosyltransferase 2A3	HUMAN	9	1.259	0.652	2.089	0.603	2.63	1.225	0.685	2.089	0.586	2.559	0.879	0.815	2.089	0.421	1.837	1.5	0.485	2.109	0.711	3.133	1.38	0.555	2.109	0.655	2.884	1.271	0.641	2.089	0.608	2.655	1.318	0.603	2.109	0.625	2.754
1001	5.67	9.22	16.59	sp|A6NL28|TPM3L_HUMAN	Putative tropomyosin alpha-3 chain-like protein	HUMAN	5	0.946	0.947	2.938	0.322	2.78	0.955	0.951	14.322	0.068	13.677	1.169	0.634	17.219	0.068	17.701	0.879	0.798	2.089	0.421	1.837	0.991	0.928	8.71	0.114	8.63	0.955	0.833	19.055	0.052	18.197	1.225	0.667	2.089	0.586	2.559
1002	5.67	5.7	6.88	sp|P10619|PPGB_HUMAN	Lysosomal protective protein	HUMAN	3	0.982	0.886	1.722	0.581	1.69	0.973	0.952	1.738	0.575	1.69	1.213	0.751	1.706	0.711	2.355	0.731	0.707	1.355	0.394	0.991	0.824	0.723	1.738	0.421	1.432	0.973	0.954	1.977	0.488	1.923	1.406	0.681	1.69	0.832	2.884
1003	5.65	5.66	31.7	sp|Q6P587|FAHD1_HUMAN	Acylpyruvase FAHD1, mitochondrial	HUMAN	5	0.655	0.755	1.486	0.225	0.973	0.711	0.732	1.66	0.251	1.18	0.437	0.568	1.995	0.041	0.871	1.076	0.902	1.585	0.679	1.77	0.575	0.7	1.556	0.12	0.895	0.625	0.733	2.014	0.191	1.259	1.629	0.596	1.486	1.096	2.858
1004	5.65	5.65	14.53	sp|Q9Y6M9|NDUB9_HUMAN	NADH dehydrogenase [ubiquinone] 1 beta subcomplex subunit 9	HUMAN	4	1.127	0.791	2.089	0.54	2.377	1.191	0.718	2.089	0.57	2.489	1.225	0.685	2.089	0.586	2.559	0.912	0.865	2.089	0.437	1.905	1.067	0.88	2.089	0.511	2.228	1.459	0.505	2.089	0.698	3.048	0.955	0.947	2.089	0.457	1.995
1005	5.64	5.65	32.95	sp|P23434|GCSH_HUMAN	Glycine cleavage system H protein, mitochondrial	HUMAN	5	1.213	0.701	2.109	0.575	2.535	0.78	0.647	2.089	0.37	1.629	1	0.991	2.089	0.479	2.089	1.837	0.361	2.109	0.871	3.837	0.011	0.058	2.312	0.01	0.027	1.38	0.557	2.109	0.655	2.884	0.187	0.147	2.109	0.09	0.394
1006	5.61	5.82	11.97	sp|Q9NYQ3|HAOX2_HUMAN	Hydroxyacid oxidase 2	HUMAN	3
1007	5.61	5.64	12.95	sp|P37235|HPCL1_HUMAN	Hippocalcin-like protein 1	HUMAN	3	0.661	0.444	2.291	0.27	1.514	0.705	0.498	2.377	0.283	1.675	1.247	0.74	2.208	0.565	2.805	0.649	0.434	1.786	0.34	1.159	0.955	0.958	2.421	0.394	2.312	0.879	0.813	1.5	0.57	1.318	0.955	0.957	2.559	0.37	2.443
1007	0	4.03	7.77	sp|P84074|HPCA_HUMAN	Neuron-specific calcium-binding protein hippocalcin	HUMAN	2
1007	0	4.03	7.77	sp|P61601|NCALD_HUMAN	Neurocalcin-delta	HUMAN	2
1008	5.59	5.63	8.84	sp|P49888|ST1E1_HUMAN	Estrogen sulfotransferase	HUMAN	3	0.92	0.367	1.803	0.373	1.66	1.028	0.437	3.02	0.34	1.754	0.673	0.172	1.871	0.042	1.259	4.487	0.055	2.109	2.128	12.246	3.767	0.119	2.128	1.77	9.204	3.532	0.09	2.051	1.722	8.79	3.981	0.113	2.109	1.888	10.093
1009	5.59	5.59	44.83	sp|Q16718|NDUA5_HUMAN	NADH dehydrogenase [ubiquinone] 1 alpha subcomplex subunit 5	HUMAN	6	0.54	0.336	1.432	0.35	0.773	0.56	0.517	1.33	0.387	0.745	0.497	0.47	1.259	0.356	0.625	0.631	0.5	1.318	0.461	0.832	0.506	0.384	1.445	0.286	0.731	0.57	0.602	1.393	0.387	0.794	1.057	0.812	1.368	0.773	1.445
1010	5.58	5.65	6.73	sp|Q9BVL4|SELO_HUMAN	Selenoprotein O	HUMAN	3	1.271	0.643	2.089	0.608	2.655	1.786	0.372	2.089	0.855	3.733	1.38	0.55	2.089	0.661	2.884	1.343	0.576	2.089	0.643	2.831	1.66	0.413	2.089	0.794	3.467	1.514	0.473	2.089	0.724	3.162	1.871	0.351	2.089	0.895	3.945
1011	5.57	5.61	9.71	sp|P48556|PSMD8_HUMAN	26S proteasome non-ATPase regulatory subunit 8	HUMAN	3	1.047	0.961	19.231	0.054	19.231	1.096	0.978	19.588	0.056	19.77	1.127	0.936	19.953	0.056	20.137	0.738	0.495	21.086	0.044	15.56	0.92	0.718	19.409	0.051	17.865	1.057	0.914	19.409	0.054	19.409	0.724	0.474	16.444	0.054	11.912
1012	5.56	5.67	26.53	sp|Q9NX40|OCAD1_HUMAN	OCIA domain-containing protein 1	HUMAN	6	0.787	0.659	2.089	0.377	1.644	0.787	0.663	2.089	0.377	1.644	0.643	0.471	2.109	0.308	1.355	0.673	0.511	2.377	0.283	1.6	0.692	0.53	2.109	0.331	1.459	0.766	0.633	2.109	0.366	1.614	0.847	0.762	2.089	0.406	1.77
1013	5.53	5.71	10.44	sp|O95747|OXSR1_HUMAN	Serine/threonine-protein kinase OSR1	HUMAN	3	1.225	0.259	20.512	0.06	21.086	1.127	0.298	11.803	0.095	13.305	1.318	0.213	19.953	0.066	20.893	1.271	0.228	6.792	0.187	8.63	1.202	0.254	17.701	0.068	18.365	1.259	0.229	10.186	0.124	12.823	1.585	0.165	3.767	0.421	5.97
1014	5.53	5.67	6.48	sp|Q9UI32|GLSL_HUMAN	Glutaminase liver isoform, mitochondrial	HUMAN	3	1.067	0.982	1.803	0.592	1.905	1.057	0.981	1.803	0.586	1.888	0.991	0.932	1.786	0.555	1.77	0.745	0.482	1.786	0.421	1.33	0.655	0.319	1.786	0.36	1.169	0.483	0.189	1.854	0.24	0.895	0.511	0.497	1.941	0.256	0.991
1015	5.53	5.65	17.22	sp|P07741|APT_HUMAN	Adenine phosphoribosyltransferase	HUMAN	4	1.127	0.65	1.486	0.759	1.77	1.38	0.234	1.406	0.982	2.228	1.368	0.377	1.393	0.982	2.148	1.294	0.34	1.191	1.086	1.754	1.343	0.207	1.419	0.946	2.168	1.247	0.349	1.38	0.904	1.905	1.038	0.851	1.514	0.685	1.6
1016	5.53	5.57	11.5	sp|P53602|MVD1_HUMAN	Diphosphomevalonate decarboxylase	HUMAN	3	1.871	0.656	1.959	0.955	13.062	2.168	0.437	1.614	1.343	27.797	1.706	0.692	1.888	0.904	10.568	1.706	0.744	1.82	0.938	12.942	1.644	0.709	1.57	1.047	18.535	2.291	0.412	1.644	1.393	27.04	1.837	0.631	1.754	1.047	16.749
1017	5.49	5.71	7.46	sp|P42357|HUTH_HUMAN	Histidine ammonia-lyase	HUMAN	3	0.817	0.669	1.5	0.54	1.225	0.955	0.877	1.432	0.667	1.368	0.879	0.83	1.905	0.461	1.675	0.955	0.866	1.754	0.545	1.675	0.938	0.997	2.109	0.445	1.977	0.766	0.616	1.871	0.409	1.432	1.038	0.962	1.854	0.56	1.923
1018	5.48	5.48	22.4	sp|P62851|RS25_HUMAN	40S ribosomal protein S25	HUMAN	5	0.238	0.099	2.884	0.079	0.685	0.322	0.098	2.754	0.117	0.887	0.156	0.017	2.805	0.056	0.437	0.187	0.033	2.938	0.062	0.55	0.065	0.013	2.992	0.021	0.194	0.04	0.005	2.805	0.015	0.112	0.031	0.005	2.858	0.012	0.089
1019	5.47	5.49	4.38	sp|Q9HC35|EMAL4_HUMAN	Echinoderm microtubule-associated protein-like 4	HUMAN	4	1.306	0.864	1.941	0.673	2.606	1.067	0.743	1.888	0.565	2.051	0.649	0.201	1.995	0.281	1.294	1.028	0.461	1.905	0.54	1.959	0.773	0.276	1.82	0.409	1.406	0.871	0.544	1.786	0.479	1.556	0.433	0.184	2.535	0.137	1.096
1020	5.44	5.47	17.52	sp|Q96DB5|RMD1_HUMAN	Regulator of microtubule dynamics protein 1	HUMAN	4	1.202	0.638	1.803	0.667	2.355	1.271	0.733	1.837	0.692	2.582	1.159	0.716	1.854	0.625	2.228	0.964	0.642	1.77	0.545	1.706	1.542	0.448	1.854	0.832	3.373	1.432	0.776	1.888	0.759	2.884	1.888	0.374	1.941	0.973	4.285
1021	5.43	5.54	7.3	sp|Q13586|STIM1_HUMAN	Stromal interaction molecule 1	HUMAN	3	0.982	0.921	1.432	0.685	1.406	0.912	0.578	1.69	0.54	1.542	0.895	0.535	1.419	0.631	1.271	0.863	0.381	1.472	0.586	1.271	0.973	0.797	1.472	0.661	1.432	0.904	0.588	1.236	0.724	1.117	0.938	0.643	1.236	0.752	1.159
1022	5.42	5.44	19.59	sp|P46776|RL27A_HUMAN	60S ribosomal protein L27a	HUMAN	3	1.191	0.58	1.486	0.802	1.854	1.432	0.352	1.432	1	2.228	0.982	0.992	1.542	0.637	1.514	0.929	0.996	1.419	0.661	1.318	1.138	0.603	1.542	0.738	1.786	0.752	0.523	1.38	0.497	1.038	1.236	0.413	1.368	0.904	1.786
1023	5.39	5.39	14.58	sp|Q8NCW5|NNRE_HUMAN	NAD(P)H-hydrate epimerase	HUMAN	3	1.995	0.323	2.032	0.982	5.495	1.459	0.739	1.905	0.766	2.992	1.5	0.76	1.941	0.773	3.698	1.786	0.552	1.905	0.938	5.012	1.514	0.668	1.837	0.824	3.733	1.803	0.456	1.82	0.991	5.97	1.905	0.475	1.871	1.019	5.916
1024	5.37	5.43	20.27	sp|Q04837|SSBP_HUMAN	Single-stranded DNA-binding protein, mitochondrial	HUMAN	3	1.644	0.419	2.089	0.787	3.436	1.33	0.586	2.089	0.637	2.805	1.406	0.537	2.089	0.673	2.938	1.18	0.733	2.089	0.565	2.466	1.318	0.601	2.089	0.631	2.754	1.406	0.532	2.089	0.673	2.965	0.809	0.691	2.089	0.384	1.69
1025	5.31	5.43	26.43	sp|Q9UKR5|ERG28_HUMAN	Probable ergosterol biosynthetic protein 28	HUMAN	5	0.637	0.566	1.259	0.497	0.802	0.603	0.495	1.169	0.506	0.705	0.581	0.462	1.169	0.497	0.679	0.441	0.357	1.225	0.347	0.54	0.525	0.387	1.202	0.413	0.631	0.667	0.564	1.159	0.57	0.773	0.787	0.751	1.213	0.649	0.955
1026	5.31	5.38	7.11	sp|Q96JB5|CK5P3_HUMAN	CDK5 regulatory subunit-associated protein 3	HUMAN	3	1.213	0.341	1.722	0.705	2.089	1.225	0.344	1.406	0.871	1.722	1.067	0.63	1.406	0.759	1.5	1.318	0.256	1.306	1.009	1.738	1.432	0.185	1.282	1.117	1.854	1.169	0.333	1.905	0.614	2.228	1.202	0.434	1.542	0.78	1.854
1027	5.3	5.39	12.38	sp|O60884|DNJA2_HUMAN	DnaJ homolog subfamily A member 2	HUMAN	4	1.837	0.193	1.754	1.047	18.03	2.051	0.166	2.051	1	20.137	2.188	0.12	1.923	1.138	21.281	1.57	0.566	2.291	0.685	7.516	2.051	0.308	2.291	0.895	16.444	2.312	0.101	1.837	1.259	25.351	1.995	0.14	1.77	1.127	25.586
1028	5.27	5.33	9.46	sp|P55884|EIF3B_HUMAN	Eukaryotic translation initiation factor 3 subunit B	HUMAN	5	0.863	0.671	1.738	0.497	1.5	0.973	0.987	1.38	0.705	1.343	0.929	0.803	1.675	0.555	1.556	1.028	0.894	1.38	0.745	1.419	0.955	0.986	1.445	0.661	1.38	0.839	0.772	1.675	0.501	1.406	1.047	0.883	1.432	0.731	1.5
1029	5.26	5.72	3.09	sp|Q9P2M7|CING_HUMAN	Cingulin	HUMAN	3	0.711	0.419	4.487	0.151	3.192	0.171	0.042	5.546	0.031	0.946	1.472	0.348	4.487	0.328	6.607	0.667	0.328	4.446	0.149	2.965	0.673	0.336	4.018	0.164	2.704	1.393	0.406	4.446	0.313	6.252	1.722	0.223	4.487	0.384	7.798
1030	5.25	5.44	10.53	sp|O94826|TOM70_HUMAN	Mitochondrial import receptor subunit TOM70	HUMAN	4	0.912	0.991	1.614	0.56	1.472	0.738	0.702	1.33	0.525	0.982	0.855	0.781	1.675	0.492	1.432	0.887	0.952	1.445	0.608	1.282	0.655	0.639	1.77	0.344	1.159	0.817	0.987	1.82	0.445	1.486	1.213	0.894	1.585	0.766	1.977
1031	5.21	5.21	20.56	sp|Q13630|FCL_HUMAN	GDP-L-fucose synthase	HUMAN	6	0.809	0.7	2.089	0.387	1.69	0.817	0.71	2.089	0.391	1.706	1.107	0.826	2.089	0.53	2.312	0.973	0.966	2.089	0.466	2.032	0.759	0.616	2.089	0.363	1.585	0.973	0.97	2.089	0.466	2.032	1.107	0.83	2.089	0.53	2.312
1032	5.18	5.39	13.97	sp|Q9UBS4|DJB11_HUMAN	DnaJ homolog subfamily B member 11	HUMAN	3	0.766	0.485	1.69	0.453	1.294	0.817	0.589	1.977	0.413	1.614	0.929	0.754	1.706	0.545	1.585	0.938	0.852	2.188	0.429	2.051	1.038	0.962	1.923	0.54	1.995	0.824	0.629	1.82	0.453	1.5	0.938	0.875	2.291	0.409	2.148
1033	5.17	24.69	32.4	sp|P35503|UD13_HUMAN	UDP-glucuronosyltransferase 1-3	HUMAN	28	1.432	0.948	4.13	0.347	6.081	0.991	0.774	3.373	0.294	3.342	0.787	0.57	4.246	0.184	3.342	0.895	0.762	2.27	0.394	2.032	0.802	0.611	4.285	0.187	3.436	0.773	0.489	4.487	0.174	3.467	0.223	0.295	5.395	0.045	1.202
1034	5.17	5.2	4.64	sp|P05556|ITB1_HUMAN	Integrin beta-1	HUMAN	3	0.802	0.32	4.446	0.18	3.565	0.895	0.675	1.941	0.461	1.738	0.824	0.421	2.228	0.37	1.837	0.871	0.569	1.888	0.466	1.644	0.879	0.602	1.82	0.483	1.6	0.879	0.567	2.858	0.308	2.512	0.661	0.127	1.57	0.425	1.038
1035	5.15	5.28	6.36	sp|P41250|SYG_HUMAN	Glycine--tRNA ligase	HUMAN	3	1.019	0.219	2.729	0.373	2.78	0.912	0.572	2.07	0.441	1.888	1.038	0.137	2.729	0.38	2.805	1.028	0.09	2.729	0.377	2.78	1.086	0.136	2.729	0.398	2.965	1.202	0.091	2.729	0.441	3.281	1.117	0.567	2.535	0.441	2.831
1036	5.15	5.24	10.05	sp|Q14254|FLOT2_HUMAN	Flotillin-2	HUMAN	3	5.248	0.154	3.908	1.343	18.03	5.916	0.157	4.018	1.472	26.062	3.837	0.306	3.532	1.086	14.322	5.649	0.17	3.908	1.445	23.768	6.31	0.097	3.767	1.675	23.55	6.194	0.127	3.945	1.57	24.434	8.166	0.077	3.873	2.109	36.644
1037	5.14	5.14	14.54	sp|Q9UHE5|NAT8_HUMAN	Probable N-acetyltransferase 8	HUMAN	3	0.92	0.889	2.109	0.441	1.941	0.946	0.922	2.089	0.453	1.977	0.863	0.78	2.089	0.413	1.803	1.067	0.879	2.089	0.511	2.228	0.879	0.817	2.109	0.421	1.854	0.832	0.726	2.089	0.394	1.738	1.191	0.72	2.089	0.57	2.489
1038	5.14	5.14	18.13	sp|Q9UBQ0|VPS29_HUMAN	Vacuolar protein sorting-associated protein 29	HUMAN	4	0.973	0.95	2.089	0.466	2.032	1.076	0.816	2.089	0.515	2.249	1.096	0.793	3.631	0.302	3.981	1.213	0.612	2.089	0.581	2.535	0.955	0.908	4.786	0.2	4.571	1.067	0.827	2.089	0.511	2.249	0.946	0.876	2.377	0.398	2.249
1039	5.13	5.15	17.62	sp|Q13907|IDI1_HUMAN	Isopentenyl-diphosphate Delta-isomerase 1	HUMAN	3	1.368	0.243	1.629	0.839	2.559	1.213	0.312	1.556	0.78	2.089	1.459	0.115	1.419	1.028	2.399	1.202	0.584	1.905	0.631	2.443	1.247	0.145	1.343	0.929	1.888	1.923	0.054	1.445	1.33	3.467	1.138	0.869	1.871	0.608	2.208
1040	5.12	5.16	8.3	sp|Q8NFW8|NEUA_HUMAN	N-acylneuraminate cytidylyltransferase	HUMAN	4	1.247	0.502	1.888	0.661	2.355	1.086	0.751	2.443	0.445	2.655	0.787	0.377	2.535	0.313	1.995	1.18	0.541	1.786	0.661	2.089	1.067	0.773	1.38	0.773	1.472	1.282	0.496	1.69	0.759	2.168	1.191	0.581	2.188	0.545	2.582
1041	5.11	5.11	12.27	sp|Q9NR19|ACSA_HUMAN	Acetyl-coenzyme A synthetase, cytoplasmic	HUMAN	5	1.047	0.872	18.88	0.055	18.88	0.871	0.773	19.77	0.049	17.219	0.973	0.979	15.417	0.064	14.997	1.009	0.951	19.055	0.053	18.88	1.086	0.808	11.066	0.098	12.023	0.991	0.983	8.017	0.124	7.943	0.871	0.772	3.076	0.283	2.679
1042	5.07	8.11	23.68	sp|O43488|ARK72_HUMAN	Aflatoxin B1 aldehyde reductase member 2	HUMAN	8	1.472	0.305	2.089	0.705	3.076	1.355	0.324	2.089	0.649	2.858	1.629	0.237	2.089	0.78	3.436	1.393	0.322	2.089	0.667	2.911	1.38	0.276	3.873	0.356	5.346	1.585	0.276	2.089	0.759	3.311	1.5	0.307	2.109	0.711	3.133
1043	5.07	5.19	7.68	sp|O94874|UFL1_HUMAN	E3 UFM1-protein ligase 1	HUMAN	4	2.443	0.293	2.109	1.159	11.169	2.27	0.31	2.208	1.028	10.186	2.168	0.309	2.208	0.982	8.472	2.27	0.36	1.82	1.247	11.588	2.148	0.362	2.168	0.991	9.376	1.905	0.376	1.585	1.202	10.093	1.33	0.467	1.995	0.667	3.048
1044	5.07	5.14	6.43	sp|Q13409|DC1I2_HUMAN	Cytoplasmic dynein 1 intermediate chain 2	HUMAN	4	1.18	0.734	2.089	0.565	2.466	0.991	0.997	2.089	0.474	2.07	1.057	0.894	2.089	0.506	2.208	0.809	0.695	2.089	0.387	1.69	1.57	0.451	2.109	0.745	3.281	1	0.978	2.089	0.479	2.089	1.057	0.899	2.089	0.506	2.208
1045	5.06	9.44	9.93	sp|P17844|DDX5_HUMAN	Probable ATP-dependent RNA helicase DDX5	HUMAN	6	1.368	0.236	1.528	0.895	2.089	1.159	0.367	1.69	0.685	1.959	1.067	0.44	2.78	0.384	2.965	1.138	0.375	2.051	0.555	2.333	1.148	0.384	1.629	0.705	1.871	1.169	0.34	1.941	0.603	2.27	1.028	0.77	1.644	0.625	1.69
1046	5.05	5.4	4.16	sp|O95342|ABCBB_HUMAN	Bile salt export pump	HUMAN	4	1.107	0.762	2.729	0.406	3.02	0.938	0.868	2.089	0.449	1.959	1.159	0.702	5.649	0.205	6.546	1.202	0.62	2.249	0.535	2.729	1.038	0.889	2.089	0.497	2.188	1.191	0.635	2.089	0.57	2.489	1.202	0.631	2.109	0.57	2.512
1047	4.99	5.1	4.04	sp|Q9NZ08|ERAP1_HUMAN	Endoplasmic reticulum aminopeptidase 1	HUMAN	3	2.089	0.295	2.089	1	4.406	1.722	0.377	2.089	0.824	3.631	1.871	0.303	13.428	0.139	20.701	1.675	0.382	2.089	0.802	3.532	1.556	0.43	2.089	0.745	3.281	1.406	0.474	5.97	0.236	8.395	1.419	0.506	2.109	0.673	2.965
1048	4.99	5.09	7.52	sp|Q96I24|FUBP3_HUMAN	Far upstream element-binding protein 3	HUMAN	3	1.148	0.773	2.089	0.55	2.399	0.955	0.944	2.089	0.457	1.995	0.895	0.843	2.089	0.429	1.871	1.514	0.477	2.109	0.718	3.162	1.406	0.536	2.089	0.673	2.938	1.38	0.55	2.089	0.661	2.911	1.5	0.481	2.089	0.718	3.133
1049	4.99	5.02	15.64	sp|P26373|RL13_HUMAN	60S ribosomal protein L13	HUMAN	4	0.724	0.458	1.754	0.394	1.271	0.745	0.484	1.247	0.575	0.929	0.661	0.37	1.585	0.394	1.047	0.625	0.321	1.706	0.34	1.067	0.637	0.3	1.614	0.363	1.028	0.457	0.184	1.445	0.27	0.661	0.698	0.391	1.786	0.373	1.247
1050	4.98	5.03	5.07	sp|P00450|CERU_HUMAN	Ceruloplasmin	HUMAN	3	1.542	0.462	2.089	0.738	3.221	1.259	0.654	2.089	0.603	2.63	1.057	0.897	2.089	0.506	2.208	1.191	0.717	2.089	0.57	2.489	0.982	0.991	2.089	0.47	2.051	0.809	0.694	2.089	0.387	1.69	1.343	0.583	2.109	0.637	2.805
1051	4.97	5.03	3.38	sp|Q5JWF2|GNAS1_HUMAN	Guanine nucleotide-binding protein G(s) subunit alpha isoforms XLas	HUMAN	3	0.555	0.374	5.346	0.104	2.965	0.773	0.654	20.324	0.047	15.704	0.824	0.711	8.63	0.095	7.112	0.705	0.555	21.478	0.043	15.136	1.028	0.954	12.942	0.079	13.305	0.904	0.845	10.765	0.084	9.727	1.236	0.661	19.588	0.063	20.324
1051	0	5.01	8.88	sp|P63092|GNAS2_HUMAN	Guanine nucleotide-binding protein G(s) subunit alpha isoforms short	HUMAN	3
1052	4.97	5	32.31	sp|Q9NR77|PXMP2_HUMAN	Peroxisomal membrane protein 2	HUMAN	12	0.817	0.73	1.355	0.57	1.107	0.78	0.438	1.445	0.506	1.127	0.863	0.485	1.368	0.619	1.18	0.794	0.507	1.542	0.479	1.225	0.724	0.358	1.355	0.497	0.982	0.887	0.811	1.191	0.731	1.057	0.692	0.313	1.432	0.429	0.991
1053	4.97	5	39.61	sp|P68036|UB2L3_HUMAN	Ubiquitin-conjugating enzyme E2 L3	HUMAN	9	3.565	0.899	2.655	1.343	11.066	4.169	0.777	2.559	1.629	11.482	4.325	0.959	2.704	1.6	12.134	2.512	0.658	2.051	1.225	7.112	3.192	0.837	2.228	1.432	7.727	3.311	0.723	2.582	1.282	10.28	1.941	0.998	2.07	0.938	4.699
1054	4.95	5.01	10.66	sp|Q9UQ80|PA2G4_HUMAN	Proliferation-associated protein 2G4	HUMAN	3	1.138	0.639	2.729	0.417	3.105	1.057	0.919	2.729	0.387	2.884	1.202	0.698	2.729	0.441	3.251	0.938	0.701	2.729	0.344	2.559	1.148	0.514	2.729	0.421	3.133	1.047	0.582	2.729	0.384	2.858	1.294	0.455	2.729	0.474	3.532
1055	4.94	5.08	8.13	sp|Q9UNH7|SNX6_HUMAN	Sorting nexin-6	HUMAN	3	0.955	0.927	2.208	0.433	2.109	1	0.972	2.089	0.479	2.089	1.225	0.623	2.148	0.57	2.63	0.929	0.874	8.166	0.114	7.586	0.824	0.667	4.207	0.198	3.467	1.009	0.969	8.79	0.115	8.872	1.236	0.616	6.081	0.203	7.516
1056	4.93	4.93	20.59	sp|P61313|RL15_HUMAN	60S ribosomal protein L15	HUMAN	7	0.929	0.837	1.432	0.643	1.33	1.213	0.978	1.472	0.824	1.82	0.766	0.5	1.629	0.461	1.247	0.685	0.654	1.675	0.387	1.148	1.038	0.867	1.432	0.724	1.5	0.483	0.365	1.786	0.275	0.863	0.099	0.274	2.421	0.049	0.24
1057	4.92	4.92	62.83	sp|P41567|EIF1_HUMAN	Eukaryotic translation initiation factor 1	HUMAN	4	0.637	0.473	1.393	0.457	0.887	0.661	0.499	1.38	0.479	0.912	0.625	0.45	1.38	0.453	0.863	0.685	0.547	1.38	0.497	0.946	0.679	0.513	1.38	0.492	0.938	0.679	0.535	1.38	0.492	0.938	0.637	0.47	1.38	0.461	0.879
1057	0	2.78	47.79	sp|O60739|EIF1B_HUMAN	Eukaryotic translation initiation factor 1b	HUMAN	3
1058	4.91	4.93	9.89	sp|Q9UF12|PROD2_HUMAN	Probable proline dehydrogenase 2	HUMAN	3	1.028	0.976	1.236	0.832	1.271	0.964	0.659	1.18	0.817	1.138	0.871	0.399	1.459	0.597	1.271	1	0.796	1.202	0.832	1.202	0.938	0.627	1.236	0.759	1.159	0.955	0.745	1.33	0.718	1.271	1.019	0.979	1.213	0.839	1.236
1059	4.9	7.26	33.33	sp|Q9NR31|SAR1A_HUMAN	GTP-binding protein SAR1a	HUMAN	8	1.459	0.432	3.221	0.453	4.656	1.138	0.725	16.596	0.069	17.061	0.964	0.932	19.055	0.052	18.365	1.306	0.53	11.912	0.11	15.417	1.202	0.631	11.169	0.108	13.428	0.964	0.959	10.28	0.094	9.908	1.019	0.956	2.704	0.377	2.754
1060	4.89	4.96	23.81	sp|Q9NRV9|HEBP1_HUMAN	Heme-binding protein 1	HUMAN	5	0.453	0.424	1.923	0.141	0.871	0.55	0.481	1.722	0.258	0.946	0.394	0.534	2.032	0.124	0.802	0.466	0.462	1.419	0.231	0.661	0.511	0.48	1.542	0.24	0.787	0.637	0.587	1.445	0.377	0.92	0.847	0.96	1.406	0.581	1.191
1061	4.87	7.09	3.78	sp|O95487|SC24B_HUMAN	Protein transport protein Sec24B	HUMAN	6	0.991	0.673	1.675	0.592	1.66	1.067	0.808	1.355	0.787	1.445	0.973	0.636	1.445	0.673	1.406	1.086	0.608	1.355	0.802	1.472	0.991	0.882	1.445	0.685	1.432	0.982	0.944	1.38	0.711	1.355	0.904	0.48	1.77	0.511	1.6
1062	4.86	4.93	8.53	sp|Q15392|DHC24_HUMAN	Delta(24)-sterol reductase	HUMAN	5	1.306	0.769	1.738	0.752	2.443	0.955	0.443	2.148	0.441	2.051	0.711	0.297	2.014	0.337	1.432	1.127	0.732	2.168	0.52	2.466	0.738	0.265	2.07	0.347	1.528	0.773	0.402	1.644	0.453	1.271	1.514	0.52	1.923	0.787	3.133
1063	4.86	4.89	10.57	sp|Q9H2F3|3BHS7_HUMAN	3 beta-hydroxysteroid dehydrogenase type 7	HUMAN	4
1064	4.85	5.1	14.29	sp|P45880|VDAC2_HUMAN	Voltage-dependent anion-selective channel protein 2	HUMAN	5	1.69	0.634	1.977	0.855	3.631	2.228	0.348	2.089	1.067	5.649	2.109	0.458	2.07	1.019	5.012	1.294	0.951	1.837	0.705	2.512	1.148	0.965	1.786	0.643	2.089	1.585	0.836	1.854	0.855	3.02	1.905	0.328	1.923	0.991	5.012
1065	4.83	4.87	20	sp|P39019|RS19_HUMAN	40S ribosomal protein S19	HUMAN	4	0.964	0.041	2.729	0.353	2.63	1.459	0.606	2.704	0.54	3.981	1.047	0.478	2.729	0.384	2.831	1.959	0.663	2.729	0.718	5.346	0.353	0.146	2.992	0.12	1.057	0.153	0.09	2.992	0.055	0.457	0.074	0.068	2.911	0.027	0.215
1066	4.81	5.17	5.63	sp|Q53FZ2|ACSM3_HUMAN	Acyl-coenzyme A synthetase ACSM3, mitochondrial	HUMAN	3	1.019	0.947	1.644	0.619	1.69	0.912	0.719	1.675	0.545	1.528	0.608	0.669	1.69	0.347	1.028	0.263	0.085	2.228	0.06	0.586	0.256	0.075	2.228	0.06	0.57	0.138	0.028	2.992	0.021	0.413	0.225	0.108	2.443	0.086	0.55
1067	4.78	5.03	2.36	sp|Q5JRA6|MIA3_HUMAN	Melanoma inhibitory activity protein 3	HUMAN	3	1.432	0.357	2.051	0.698	2.938	1.445	0.372	2.729	0.53	3.945	1.159	0.655	2.109	0.55	2.443	1.247	0.564	2.606	0.479	3.251	1.343	0.424	1.923	0.698	2.582	1.355	0.405	2.443	0.555	3.311	1.393	0.375	1.722	0.809	2.399
1068	4.76	4.79	9.27	sp|P15289|ARSA_HUMAN	Arylsulfatase A	HUMAN	3
1069	4.74	4.79	13.36	sp|P47756|CAPZB_HUMAN	F-actin-capping protein subunit beta	HUMAN	3	1.107	0.265	1.355	0.817	1.5	1.057	0.304	1.406	0.752	1.486	1.076	0.374	1.355	0.794	1.472	0.991	0.548	1.306	0.759	1.294	0.955	0.858	1.236	0.773	1.18	1.117	0.475	1.585	0.705	1.77	1.009	0.391	1.923	0.525	1.941
1070	4.73	4.76	9.98	sp|O15488|GLYG2_HUMAN	Glycogenin-2	HUMAN	4	1.355	0.572	2.089	0.649	2.831	1.202	0.705	2.089	0.575	2.512	1.514	0.473	2.089	0.724	3.192	1.343	0.584	2.109	0.637	2.805	1.343	0.582	2.109	0.637	2.805	1.294	0.617	2.089	0.619	2.704	1.977	0.329	2.109	0.938	4.13
1071	4.72	4.99	7.69	sp|Q9NVH1|DJC11_HUMAN	DnaJ homolog subfamily C member 11	HUMAN	4	0.745	0.567	2.655	0.281	1.977	0.731	0.533	21.086	0.044	15.417	0.581	0.356	23.121	0.039	13.428	0.545	0.318	2.582	0.211	1.406	0.879	0.782	19.77	0.049	17.378	0.738	0.539	21.086	0.044	15.56	1.259	0.62	13.428	0.094	15.996
1072	4.71	4.79	10.77	sp|Q8NE62|CHDH_HUMAN	Choline dehydrogenase, mitochondrial	HUMAN	6	1.644	0.416	2.089	0.787	3.467	1.5	0.483	2.089	0.718	3.133	1.067	0.877	2.089	0.511	2.228	1.148	0.769	2.089	0.55	2.399	1.306	0.609	2.089	0.625	2.729	1.038	0.926	2.089	0.497	2.168	0.752	0.609	2.089	0.36	1.57
1073	4.69	8.57	30.43	sp|P61006|RAB8A_HUMAN	Ras-related protein Rab-8A	HUMAN	5	0.802	0.723	1.706	0.47	1.368	0.879	0.773	1.432	0.614	1.259	0.879	0.558	1.5	0.586	1.318	0.938	0.531	1.38	0.679	1.294	0.839	0.895	1.486	0.565	1.247	0.912	0.429	1.6	0.57	1.459	1.047	0.599	1.213	0.863	1.271
1074	4.69	5.21	5.68	sp|O95202|LETM1_HUMAN	LETM1 and EF-hand domain-containing protein 1, mitochondrial	HUMAN	3	0.752	0.612	2.109	0.36	1.585	0.832	0.73	2.089	0.398	1.738	0.895	0.833	2.089	0.429	1.871	0.855	0.775	2.089	0.409	1.786	0.879	0.806	2.089	0.421	1.837	0.679	0.509	2.089	0.322	1.419	1.225	0.687	2.089	0.586	2.559
1075	4.69	4.78	0.89	sp|Q5T4S7|UBR4_HUMAN	E3 ubiquitin-protein ligase UBR4	HUMAN	3	3.873	0.085	2.884	1.343	10.28	1.318	0.221	2.089	0.631	2.911	2.582	0.171	2.399	1.076	5.916	1.542	0.494	2.032	0.759	3.105	2.884	0.165	2.729	1.057	7.112	3.436	0.077	2.704	1.271	8.395	0.871	0.373	2.168	0.409	1.888
1076	4.69	4.71	21.79	sp|O14561|ACPM_HUMAN	Acyl carrier protein, mitochondrial	HUMAN	4
1077	4.69	4.69	24.43	sp|Q02543|RL18A_HUMAN	60S ribosomal protein L18a	HUMAN	4	1.38	0.02	3.404	0.406	4.875	1.738	0.013	2.606	0.667	4.786	1.33	0.023	3.945	0.337	5.346	1.459	0.003	2.884	0.506	4.365	1.057	0.005	3.802	0.278	4.093	1.5	0.003	3.436	0.437	5.346	1.213	0.007	4.365	0.278	5.346
1078	4.66	4.68	13.97	sp|O43741|AAKB2_HUMAN	5'-AMP-activated protein kinase subunit beta-2	HUMAN	3	0.982	0.986	2.089	0.47	2.051	1.009	0.968	2.089	0.483	2.109	0.679	0.513	2.109	0.325	1.432	0.938	0.915	2.089	0.449	1.959	0.766	0.625	2.089	0.363	1.6	0.745	0.6	2.089	0.356	1.556	0.402	0.262	2.109	0.192	0.847
1079	4.62	22.72	24.9	sp|P33260|CP2CI_HUMAN	Cytochrome P450 2C18	HUMAN	18	0.773	0.531	2.089	0.37	1.614	0.78	0.549	2.089	0.373	1.629	0.832	0.649	2.089	0.398	1.738	0.731	0.464	2.089	0.35	1.528	0.92	0.834	2.089	0.441	1.923	0.912	0.827	2.109	0.433	1.923	0.871	0.724	2.089	0.417	1.82
1080	4.61	6.76	3.97	sp|P78344|IF4G2_HUMAN	Eukaryotic translation initiation factor 4 gamma 2	HUMAN	4	0.991	0.818	2.377	0.413	2.355	1.247	0.685	1.282	0.973	1.722	1.542	0.501	2.051	0.752	3.664	1.107	0.939	2.228	0.497	2.559	1.127	0.806	1.675	0.673	2.07	1.38	0.669	1.888	0.731	2.938	0.802	0.912	2.559	0.302	2.051
1081	4.6	4.6	4.67	sp|Q13263|TIF1B_HUMAN	Transcription intermediary factor 1-beta	HUMAN	3	0.982	0.887	18.365	0.054	18.03	1.18	0.436	18.03	0.065	18.535	1.191	0.423	19.231	0.062	19.588	1.019	0.858	2.089	0.488	2.128	1	0.805	18.03	0.055	17.701	0.991	0.802	14.859	0.067	14.723	1.368	0.305	5.248	0.261	7.178
1082	4.6	4.6	8.58	sp|O95497|VNN1_HUMAN	Pantetheinase	HUMAN	3	0.955	0.597	3.342	0.331	3.192	2.512	0.21	2.831	0.887	11.912	2.399	0.224	2.754	0.871	11.376	4.786	0.065	2.704	1.77	23.121	4.966	0.059	2.249	2.208	25.119	4.093	0.087	2.729	1.5	19.77	0.037	0.069	15.276	0.01	0.57
1083	4.59	4.78	4.63	sp|P11171|41_HUMAN	Protein 4.1	HUMAN	3	1.259	0.183	2.489	0.506	3.133	1.213	0.233	2.208	0.55	2.679	1.514	0.096	2.466	0.614	3.733	1.191	0.281	2.559	0.466	3.048	1.33	0.124	2.729	0.488	3.631	1.38	0.174	2.729	0.506	3.767	1.271	0.174	1.923	0.661	2.466
1084	4.59	4.6	12.1	sp|Q9NT62|ATG3_HUMAN	Ubiquitin-like-conjugating enzyme ATG3	HUMAN	3	0.794	0.543	4.529	0.174	3.597	0.879	0.746	19.77	0.049	17.378	0.863	0.73	17.539	0.054	15.136	0.887	0.776	19.588	0.049	17.378	1.117	0.684	19.77	0.056	19.953	0.887	0.786	14.859	0.064	13.183	0.912	0.861	9.036	0.101	8.241
1085	4.58	4.67	14.83	sp|Q8IVH4|MMAA_HUMAN	Methylmalonic aciduria type A protein, mitochondrial	HUMAN	5	3.802	0.287	2.466	1.542	12.474	4.613	0.254	2.559	1.803	17.539	4.487	0.226	2.443	1.837	19.055	6.607	0.183	2.655	2.489	24.889	4.529	0.227	2.512	1.803	17.701	2.754	0.207	2.051	1.343	11.695	2.911	0.434	2.399	1.213	7.516
1086	4.58	4.63	2.72	sp|Q9C0C2|TB182_HUMAN	182 kDa tankyrase-1-binding protein	HUMAN	3	1.393	0.542	2.089	0.667	2.911	1.66	0.413	2.089	0.794	3.467	0.938	0.916	2.089	0.449	1.959	0.904	0.852	2.089	0.433	1.888	1.722	0.392	2.089	0.824	3.597	1.514	0.474	2.089	0.724	3.162	1.419	0.526	2.089	0.679	2.965
1087	4.58	4.63	12.01	sp|O95861|BPNT1_HUMAN	3'(2'),5'-bisphosphate nucleotidase 1	HUMAN	3	0.802	0.56	2.089	0.384	1.675	0.929	0.794	2.355	0.394	2.188	0.78	0.502	2.729	0.288	2.128	0.794	0.541	2.27	0.35	1.803	0.863	0.672	2.208	0.391	1.905	0.946	0.807	3.565	0.265	3.373	0.871	0.607	4.093	0.213	3.565
1088	4.54	4.6	19.23	sp|P62750|RL23A_HUMAN	60S ribosomal protein L23a	HUMAN	3	0.863	0.327	1.38	0.625	1.191	0.773	0.181	1.38	0.56	1.067	0.787	0.155	1.38	0.57	1.086	0.832	0.269	1.38	0.603	1.148	0.787	0.09	1.528	0.511	1.202	0.759	0.09	1.38	0.55	1.047	0.887	0.109	1.905	0.466	1.69
1089	4.53	4.54	16.75	sp|P40429|RL13A_HUMAN	60S ribosomal protein L13a	HUMAN	3	1.191	0.323	1.542	0.773	1.837	1.18	0.315	1.629	0.724	1.923	1.096	0.424	1.69	0.649	1.854	0.946	0.924	1.803	0.525	1.706	1.067	0.522	1.614	0.661	1.722	0.938	0.955	1.941	0.483	1.82	0.946	0.672	1.644	0.575	1.556
1090	4.52	8.8	12.37	sp|O75367|H2AY_HUMAN	Core histone macro-H2A.1	HUMAN	6	0.673	0.556	1.77	0.366	1.191	0.461	0.222	1.754	0.101	0.809	0.637	0.497	1.854	0.288	1.18	0.244	0.098	2.63	0.071	0.643	0.437	0.34	2.014	0.106	0.879	0.37	0.547	2.27	0.169	0.839	1.236	0.825	1.722	0.718	2.128
1091	4.51	4.65	3.17	sp|A0MZ66|SHOT1_HUMAN	Shootin-1	HUMAN	2	0.904	0.751	2.051	0.441	1.854	0.991	0.998	4.446	0.223	4.406	1.445	0.267	2.938	0.492	4.285	0.991	0.998	2.443	0.406	2.421	1.202	0.516	1.38	0.871	1.66	1.459	0.26	3.802	0.384	5.546	1.306	0.392	3.251	0.402	4.246
1092	4.51	4.55	11.31	sp|P47985|UCRI_HUMAN	Cytochrome b-c1 complex subunit Rieske, mitochondrial	HUMAN	3	0.673	0.436	1.225	0.501	0.824	0.619	0.411	1.213	0.461	0.752	0.55	0.452	1.33	0.344	0.731	0.586	0.41	1.259	0.406	0.738	0.545	0.3	1.33	0.337	0.724	0.302	0.193	1.837	0.069	0.555	1.191	0.868	1.18	1.009	1.459
1093	4.5	6.88	6.16	sp|P54886|P5CS_HUMAN	Delta-1-pyrroline-5-carboxylate synthase	HUMAN	4	0.929	0.878	14.06	0.067	13.062	0.667	0.314	5.105	0.131	3.404	0.787	0.515	20.701	0.046	16.293	0.929	0.861	19.231	0.051	17.865	1.076	0.803	15.136	0.071	15.276	1.191	0.628	2.249	0.53	2.679	1.117	0.731	9.908	0.113	11.066
1094	4.5	4.63	9.26	sp|Q07666|KHDR1_HUMAN	KH domain-containing, RNA-binding, signal transduction-associated protein 1	HUMAN	4	0.929	0.879	5.702	0.163	5.297	1.028	0.799	16.749	0.061	16.596	1.107	0.739	19.77	0.056	19.77	1.127	0.439	3.837	0.294	4.325	1.38	0.258	2.089	0.661	2.884	1.047	0.601	4.325	0.242	4.529	1	0.955	2.089	0.479	2.089
1095	4.5	4.52	11.97	sp|O96011|PX11B_HUMAN	Peroxisomal membrane protein 11B	HUMAN	3
1096	4.48	4.61	3.19	sp|Q9UDY2|ZO2_HUMAN	Tight junction protein ZO-2	HUMAN	3	0.964	0.932	15.996	0.061	15.417	1.236	0.598	2.089	0.592	2.582	1.138	0.728	2.089	0.545	2.377	1.127	0.745	11.272	0.1	12.706	1.282	0.559	15.56	0.082	17.061	1.271	0.564	2.089	0.608	2.655	1.057	0.853	2.606	0.406	2.754
1097	4.47	4.58	18.78	sp|P40616|ARL1_HUMAN	ADP-ribosylation factor-like protein 1	HUMAN	4	1.528	0.479	2.399	0.637	3.698	1.722	0.402	2.089	0.824	3.597	1.445	0.53	3.698	0.391	5.346	1.82	0.373	2.679	0.679	4.875	1.459	0.513	2.089	0.698	3.048	1.754	0.393	2.992	0.586	5.248	0.839	0.727	6.252	0.134	5.248
1098	4.46	4.54	2.63	sp|Q9BX66|SRBS1_HUMAN	Sorbin and SH3 domain-containing protein 1	HUMAN	3	1.038	0.954	2.089	0.497	2.188	1.038	0.937	10	0.104	10.28	1.486	0.579	18.88	0.079	21.478	0.887	0.984	19.588	0.049	17.378	1.77	0.48	12.823	0.138	19.409	0.667	0.891	22.08	0.041	14.723	0.044	0.25	16.293	0.01	0.724
1099	4.46	4.51	14.29	sp|P62424|RL7A_HUMAN	60S ribosomal protein L7a	HUMAN	4	1.486	0.55	1.837	0.809	4.13	1.33	0.714	1.706	0.78	3.192	1.282	0.979	1.888	0.679	3.02	1.213	0.964	1.803	0.673	3.076	1.213	0.982	1.786	0.679	3.133	0.766	0.595	1.754	0.38	1.343	1.306	0.765	1.722	0.759	2.78
1100	4.45	4.58	21.89	sp|P13073|COX41_HUMAN	Cytochrome c oxidase subunit 4 isoform 1, mitochondrial	HUMAN	5	0.501	0.669	1.343	0.281	0.673	0.711	0.7	1.127	0.603	0.802	0.433	0.422	1.368	0.229	0.592	0.506	0.598	1.259	0.305	0.637	0.501	0.512	1.343	0.299	0.673	0.36	0.431	1.486	0.145	0.535	0.384	0.375	1.514	0.149	0.581
1101	4.44	4.46	16.02	sp|P16083|NQO2_HUMAN	Ribosyldihydronicotinamide dehydrogenase [quinone]	HUMAN	3	2.128	0.735	2.333	0.912	8.166	1.923	0.85	2.291	0.839	7.244	1.117	0.886	2.032	0.55	2.704	2.291	0.559	2.377	0.964	7.311	2.109	0.814	2.333	0.904	8.241	1.871	0.876	2.312	0.809	5.861	2.291	0.565	2.312	0.991	7.727
1102	4.44	4.46	69.05	sp|P30047|GFRP_HUMAN	GTP cyclohydrolase 1 feedback regulatory protein	HUMAN	7	1.542	0.337	1.419	1.086	2.188	1.247	0.445	1.585	0.787	1.977	1.191	0.524	1.675	0.711	1.995	1.393	0.369	1.585	0.879	2.208	1.368	0.41	1.528	0.895	2.089	1.306	0.419	1.66	0.787	2.168	1.355	0.355	2.168	0.625	2.965
1103	4.44	4.45	9.79	sp|Q9Y305|ACOT9_HUMAN	Acyl-coenzyme A thioesterase 9, mitochondrial	HUMAN	3	1.202	0.703	2.089	0.575	2.535	1.432	0.516	2.089	0.685	3.02	1.995	0.325	2.089	0.955	4.169	1.69	0.402	2.089	0.809	3.565	2.208	0.289	2.089	1.057	4.656	1.644	0.419	2.109	0.78	3.436	0.938	0.912	2.089	0.449	1.959
1104	4.43	11.1	16.08	sp|P35558|PCKGC_HUMAN	Phosphoenolpyruvate carboxykinase, cytosolic [GTP]	HUMAN	13	1.191	0.596	8.166	0.146	9.727	0.614	0.261	8.395	0.072	5.152	0.667	0.323	4.246	0.157	2.831	0.946	0.886	14.723	0.066	13.932	0.794	0.528	5.808	0.137	4.613	0.667	0.323	4.875	0.137	3.251	0.847	0.654	2.443	0.35	2.07
1105	4.42	4.49	15.53	sp|P61247|RS3A_HUMAN	40S ribosomal protein S3a	HUMAN	7	2.208	0.284	1.786	1.236	4.613	3.698	0.18	1.977	1.871	10.093	2.489	0.214	1.738	1.432	6.546	2.992	0.215	1.871	1.6	8.79	3.342	0.192	1.941	1.722	9.727	2.27	0.291	1.837	1.236	4.966	0.555	0.611	1.959	0.211	1.086
1106	4.42	4.44	40.95	sp|P99999|CYC_HUMAN	Cytochrome c	HUMAN	9	1.117	0.453	1.706	0.655	1.959	0.288	0.262	1.69	0.171	0.488	1.406	0.756	1.69	0.832	2.377	0.535	0.304	1.854	0.308	0.991	0.225	0.2	1.69	0.133	0.38	0.281	0.153	1.941	0.062	0.545	0.203	0.197	1.722	0.112	0.35
1107	4.4	4.51	3.49	sp|P46459|NSF_HUMAN	Vesicle-fusing ATPase	HUMAN	2	0.929	0.77	1.432	0.649	1.33	0.871	0.522	2.754	0.316	2.399	0.938	0.821	1.888	0.497	1.77	0.863	0.515	2.128	0.406	1.837	0.809	0.378	1.82	0.449	1.472	0.855	0.463	2.27	0.377	1.941	1.038	0.802	3.162	0.328	3.281
1108	4.38	4.52	2.07	sp|O75533|SF3B1_HUMAN	Splicing factor 3B subunit 1	HUMAN	2	1.306	0.581	1.294	1.009	1.754	1.393	0.5	1.33	1.047	1.977	1.271	0.661	1.542	0.824	2.07	1.445	0.485	1.419	1.019	2.208	1.368	0.501	1.271	1.076	1.77	1.236	0.816	1.941	0.637	2.535	1.33	0.515	1.459	0.912	2.07
1109	4.38	4.5	13.37	sp|P11177|ODPB_HUMAN	Pyruvate dehydrogenase E1 component subunit beta, mitochondrial	HUMAN	4	0.492	0.173	1.69	0.149	0.832	0.466	0.108	2.07	0.16	0.964	0.286	0.147	3.436	0.118	0.982	0.731	0.227	1.69	0.402	1.236	0.631	0.126	1.66	0.344	1.047	0.824	0.099	1.82	0.417	1.5	0.196	0.042	3.467	0.037	0.679
1110	4.38	4.4	25	sp|P61457|PHS_HUMAN	Pterin-4-alpha-carbinolamine dehydratase	HUMAN	3	1.995	0.01	1.977	1.009	3.373	1.675	0.244	1.888	0.887	2.938	1.888	0.475	2.128	0.887	3.311	2.512	0.003	2.128	1.18	4.055	2.399	0.006	2.312	1.038	3.908	1.514	0.006	1.706	0.887	2.535	2.831	0.006	2.377	1.191	4.742
1111	4.38	4.39	10.51	sp|P62917|RL8_HUMAN	60S ribosomal protein L8	HUMAN	2	0.912	0.968	1.675	0.545	1.528	0.887	0.953	1.888	0.47	1.675	0.766	0.801	1.837	0.417	1.406	0.817	0.81	1.514	0.54	1.236	0.895	0.911	2.109	0.425	1.888	0.738	0.675	1.6	0.461	1.18	0.991	0.993	1.225	0.809	1.213
1112	4.37	4.48	4.63	sp|P00533|EGFR_HUMAN	Epidermal growth factor receptor	HUMAN	4	0.839	0.741	2.089	0.402	1.754	1.393	0.548	2.109	0.661	2.911	0.847	0.758	2.089	0.406	1.77	1.148	0.772	2.089	0.55	2.399	0.929	0.889	2.089	0.441	1.941	0.832	0.732	2.089	0.398	1.738	0.92	0.885	2.089	0.441	1.923
1113	4.35	4.39	13.83	sp|Q07020|RL18_HUMAN	60S ribosomal protein L18	HUMAN	3	1.306	0.474	1.432	0.912	1.923	1.528	0.482	1.318	1.159	2.208	1.259	0.662	1.406	0.895	1.837	0.824	0.887	1.472	0.535	1.213	1.009	0.614	1.5	0.673	1.514	1.18	0.743	1.18	1	1.486	0.149	0.369	2.858	0.028	0.425
1114	4.34	6.8	11.48	sp|Q9Y383|LC7L2_HUMAN	Putative RNA-binding protein Luc7-like 2	HUMAN	5	0.685	0.003	2.884	0.236	1.977	1.77	0.105	3.076	0.575	5.546	1.803	0.061	3.105	0.581	5.861	0.982	0.057	2.911	0.308	2.858	1.202	0.013	2.965	0.406	3.698	1.294	0.008	2.965	0.437	3.945	1.629	0.007	2.965	0.55	4.875
1115	4.34	5.04	8.82	sp|Q13557|KCC2D_HUMAN	Calcium/calmodulin-dependent protein kinase type II subunit delta	HUMAN	3	0.912	0.897	1.706	0.535	1.556	0.847	0.783	2.377	0.356	2.014	1	0.99	1.585	0.631	1.585	1.057	0.884	2.014	0.525	2.128	1.067	0.82	1.959	0.545	2.089	1.148	0.762	1.706	0.673	1.977	0.964	0.976	2.188	0.441	2.109
1116	4.34	4.34	9.05	sp|Q9UBM7|DHCR7_HUMAN	7-dehydrocholesterol reductase	HUMAN	4	1.086	0.634	1.837	0.592	1.995	1.057	0.864	1.644	0.643	1.738	0.92	0.707	2.355	0.391	2.168	1.138	0.677	2.249	0.506	2.535	1.047	0.911	2.421	0.433	2.535	1.18	0.578	2.606	0.453	3.076	0.759	0.217	2.559	0.296	1.941
1117	4.32	4.36	7.17	sp|Q658P3|STEA3_HUMAN	Metalloreductase STEAP3	HUMAN	2	0.685	0.508	1.803	0.37	1.236	0.752	0.506	1.675	0.437	1.259	0.603	0.319	1.5	0.384	0.904	0.673	0.439	1.6	0.409	1.076	0.673	0.426	1.294	0.501	0.871	0.425	0.161	1.459	0.215	0.619	0.752	0.564	2.128	0.344	1.6
1118	4.32	4.35	17.2	sp|P83731|RL24_HUMAN	60S ribosomal protein L24	HUMAN	3	0.955	0.224	2.051	0.466	1.959	0.847	0.121	1.629	0.515	1.38	0.773	0.049	1.69	0.453	1.306	0.738	0.031	1.57	0.461	1.159	0.766	0.021	1.786	0.421	1.368	0.832	0.078	1.754	0.474	1.459	0.802	0.064	1.57	0.511	1.259
1119	4.31	4.32	13.29	sp|P62280|RS11_HUMAN	40S ribosomal protein S11	HUMAN	2	1.019	0.798	1.271	0.802	1.294	1.067	0.67	1.191	0.895	1.271	0.879	0.59	1.282	0.685	1.127	1.019	0.684	1.318	0.773	1.343	1.009	0.836	1.445	0.698	1.459	1.009	0.777	1.294	0.78	1.306	0.991	0.861	1.445	0.685	1.432
1120	4.3	4.5	5.39	sp|Q6UWE0|LRSM1_HUMAN	E3 ubiquitin-protein ligase LRSAM1	HUMAN	3	0.667	0.391	22.08	0.042	14.723	0.847	0.717	8.318	0.102	7.047	0.973	0.98	18.88	0.052	18.365	0.667	0.38	21.878	0.042	14.588	0.863	0.747	10.666	0.081	9.204	1.076	0.8	19.588	0.055	19.588	0.698	0.422	2.089	0.334	1.459
1121	4.3	4.44	8.13	sp|Q9UHB9|SRP68_HUMAN	Signal recognition particle 68 kDa protein	HUMAN	3	0.887	0.827	2.089	0.425	1.854	1.514	0.475	2.089	0.724	3.162	1.459	0.503	2.089	0.698	3.048	1.159	0.754	2.089	0.555	2.421	1.675	0.406	2.089	0.802	3.532	1.148	0.776	2.089	0.55	2.399	0.912	0.867	2.089	0.437	1.905
1122	4.29	9.29	21.77	sp|P31153|METK2_HUMAN	S-adenosylmethionine synthase isoform type-2	HUMAN	8	0.667	0.358	1.294	0.515	0.863	0.745	0.469	1.432	0.52	1.067	0.685	0.4	1.355	0.506	0.929	0.649	0.295	1.419	0.457	0.92	0.802	0.548	1.368	0.581	1.096	0.731	0.489	1.528	0.479	1.117	0.824	0.65	1.247	0.667	1.028
1123	4.27	13.82	41.87	sp|P31946|1433B_HUMAN	14-3-3 protein beta/alpha	HUMAN	15	1.107	0.181	4.446	0.249	4.875	1.067	0.196	4.446	0.24	4.742	0.929	0.308	4.446	0.209	4.13	1.096	0.042	4.446	0.247	4.831	1.202	0.04	4.446	0.27	5.346	1.225	0.039	4.446	0.275	5.395	1.33	0.037	4.446	0.299	5.916
1124	4.27	4.3	13.53	sp|P15428|PGDH_HUMAN	15-hydroxyprostaglandin dehydrogenase [NAD(+)]	HUMAN	4	1.629	0.407	1.57	1.038	9.036	1.77	0.339	1.542	1.148	9.376	1.556	0.464	2.07	0.752	8.551	1.148	0.954	4.055	0.283	4.786	1.585	0.423	1.486	1.067	7.727	2.582	0.24	1.923	1.343	17.219	2.07	0.455	4.571	0.453	10.765
1125	4.26	4.26	31.75	sp|P62318|SMD3_HUMAN	Small nuclear ribonucleoprotein Sm D3	HUMAN	4	1.614	0.429	2.089	0.773	3.373	1.675	0.41	2.109	0.794	3.499	1.514	0.473	2.089	0.724	3.192	1.432	0.515	2.089	0.685	3.02	1.629	0.424	2.089	0.78	3.404	1.675	0.409	2.089	0.802	3.499	1.528	0.47	2.109	0.724	3.192
1126	4.24	4.25	30.71	sp|P62829|RL23_HUMAN	60S ribosomal protein L23	HUMAN	4	1.629	0.422	2.089	0.78	3.436	1.722	0.402	2.399	0.718	4.13	1.675	0.42	4.613	0.363	7.656	1.556	0.466	3.532	0.441	5.495	1.614	0.429	2.089	0.773	3.404	1.738	0.398	4.446	0.391	7.727	1.368	0.517	21.478	0.064	22.491
1127	4.23	6.26	1.3	sp|O15020|SPTN2_HUMAN	Spectrin beta chain, non-erythrocytic 2	HUMAN	3	0.982	0.949	1.786	0.55	1.754	0.839	0.487	1.472	0.57	1.236	0.655	0.151	1.38	0.474	0.904	0.738	0.253	2.399	0.308	1.77	0.787	0.347	1.77	0.445	1.393	0.832	0.464	1.38	0.603	1.148	0.938	0.784	2.051	0.457	1.923
1128	4.23	4.27	5.35	sp|P28330|ACADL_HUMAN	Long-chain specific acyl-CoA dehydrogenase, mitochondrial	HUMAN	2	1.057	0.751	1.306	0.809	1.38	1.038	0.836	1.38	0.752	1.432	0.879	0.492	1.318	0.661	1.159	0.802	0.327	1.445	0.555	1.159	0.809	0.349	1.306	0.619	1.057	0.879	0.566	1.406	0.631	1.236	0.832	0.674	1.542	0.54	1.282
1129	4.22	4.28	7.57	sp|Q92604|LGAT1_HUMAN	Acyl-CoA:lysophosphatidylglycerol acyltransferase 1	HUMAN	2	1	0.853	2.78	0.36	2.78	1.33	0.208	1.38	0.964	1.837	1.127	0.52	2.78	0.406	3.133	1.306	0.229	1.38	0.946	1.803	1.271	0.25	2.032	0.625	2.606	1.191	0.378	2.512	0.474	2.992	0.855	0.375	1.38	0.619	1.18
1130	4.22	4.25	18.55	sp|Q8TC12|RDH11_HUMAN	Retinol dehydrogenase 11	HUMAN	5	1.33	0.368	4.656	0.286	6.026	3.499	0.276	4.742	0.738	23.335	2.249	0.452	4.571	0.492	15.996	1.905	0.484	4.656	0.409	12.474	2.249	0.406	4.656	0.483	14.997	2.089	0.477	3.837	0.545	14.997	0.619	0.861	6.138	0.127	3.802
1131	4.21	4.29	13.92	sp|Q9H479|FN3K_HUMAN	Fructosamine-3-kinase	HUMAN	3	0.705	0.487	2.148	0.328	1.514	0.535	0.303	3.631	0.147	1.941	0.705	0.487	2.858	0.247	2.014	0.752	0.554	2.535	0.296	1.905	0.603	0.366	2.089	0.288	1.259	0.718	0.502	2.443	0.294	1.754	0.92	0.857	4.966	0.185	4.571
1132	4.21	4.28	6.16	sp|P30533|AMRP_HUMAN	Alpha-2-macroglobulin receptor-associated protein	HUMAN	2	1.028	0.898	2.089	0.492	2.148	0.832	0.589	2.089	0.398	1.738	0.991	0.973	6.792	0.146	6.73	0.832	0.595	2.679	0.31	2.228	0.863	0.668	2.089	0.413	1.803	0.879	0.708	2.089	0.421	1.837	0.738	0.415	2.089	0.353	1.542
1133	4.17	6.24	15.2	sp|Q99733|NP1L4_HUMAN	Nucleosome assembly protein 1-like 4	HUMAN	4	1.318	0.601	2.109	0.625	2.754	1.159	0.763	2.109	0.55	2.421	1.18	0.733	2.089	0.565	2.466	1.259	0.65	2.089	0.603	2.63	0.92	0.888	2.109	0.441	1.941	1.247	0.662	2.089	0.597	2.606	0.273	0.188	2.089	0.129	0.57
1134	4.17	4.34	7.35	sp|P25685|DNJB1_HUMAN	DnaJ homolog subfamily B member 1	HUMAN	2	1.343	0.309	1.393	0.964	1.871	1.271	0.479	1.888	0.673	2.399	1.159	0.616	1.486	0.78	1.722	1.38	0.286	1.306	1.057	1.803	1.306	0.385	1.722	0.759	2.249	1.306	0.403	1.6	0.817	2.089	1.282	0.426	1.419	0.904	1.82
1135	4.17	4.23	4.21	sp|Q9Y4F1|FARP1_HUMAN	FERM, RhoGEF and pleckstrin domain-containing protein 1	HUMAN	3	1.169	0.706	5.649	0.207	6.607	1.786	0.341	2.109	0.847	3.733	1.355	0.529	21.281	0.064	22.491	1.355	0.532	3.499	0.387	4.742	1.169	0.706	2.333	0.501	2.729	2.312	0.25	2.704	0.855	6.252	0.973	0.969	3.698	0.263	3.597
1136	4.17	4.23	15.44	sp|O60664|PLIN3_HUMAN	Perilipin-3	HUMAN	4	1.18	0.733	2.089	0.565	2.466	1.528	0.468	2.089	0.731	3.192	2.27	0.28	2.089	1.086	4.786	2.051	0.313	2.089	0.982	4.325	1.995	0.325	2.089	0.955	4.169	2.109	0.304	2.089	1.009	4.406	1.977	0.327	2.089	0.946	4.169
1137	4.17	4.19	3.45	sp|P50570|DYN2_HUMAN	Dynamin-2	HUMAN	2	0.863	0.523	2.128	0.406	1.837	0.839	0.406	2.089	0.402	1.754	1.019	0.739	2.148	0.474	2.188	0.912	0.647	3.467	0.263	3.162	0.879	0.531	1.923	0.457	1.69	0.982	0.949	3.192	0.308	3.133	0.938	0.673	3.436	0.273	3.221
1138	4.16	5.79	25.12	sp|P61106|RAB14_HUMAN	Ras-related protein Rab-14	HUMAN	4	0.497	0.33	2.109	0.238	1.047	0.54	0.364	2.089	0.256	1.127	0.425	0.275	2.089	0.201	0.887	0.56	0.385	2.109	0.268	1.18	0.511	0.341	2.109	0.244	1.076	0.57	0.393	2.109	0.273	1.202	0.832	0.738	2.109	0.398	1.754
1139	4.14	4.16	7.19	sp|Q96CS3|FAF2_HUMAN	FAS-associated factor 2	HUMAN	2	2.014	0.103	2.754	0.731	5.495	1.57	0.258	2.729	0.575	4.285	2.679	0.057	2.754	0.973	7.379	1.77	0.121	2.729	0.649	4.875	2.128	0.086	2.754	0.773	5.861	1.6	0.157	2.754	0.581	4.365	2.399	0.06	2.729	0.879	6.546
1140	4.14	4.14	18.06	sp|Q9P0J0|NDUAD_HUMAN	NADH dehydrogenase [ubiquinone] 1 alpha subcomplex subunit 13	HUMAN	2	2.032	0.408	1.644	1.236	6.081	2.109	0.316	1.486	1.419	7.178	1.445	0.597	1.486	0.973	3.698	1.82	0.424	1.66	1.096	5.012	1.738	0.445	1.542	1.127	4.875	1.096	0.742	1.66	0.661	1.923	0.887	0.844	1.66	0.461	1.472
1141	4.13	4.16	21.09	sp|Q13404|UB2V1_HUMAN	Ubiquitin-conjugating enzyme E2 variant 1	HUMAN	2	1.57	0.451	2.109	0.745	3.281	2.208	0.291	2.109	1.047	4.613	2.032	0.318	2.109	0.964	4.246	1.77	0.379	2.109	0.839	3.698	1.5	0.479	2.089	0.718	3.162	1.905	0.342	2.089	0.912	4.018	1.086	0.848	2.089	0.52	2.291
1141	0	4.03	21.38	sp|Q15819|UB2V2_HUMAN	Ubiquitin-conjugating enzyme E2 variant 2	HUMAN	2
1142	4.13	4.13	27.16	sp|O00483|NDUA4_HUMAN	NADH dehydrogenase [ubiquinone] 1 alpha subcomplex subunit 4	HUMAN	3	1.127	0.67	1.706	0.661	1.941	1.247	0.622	1.738	0.718	2.208	0.802	0.878	1.675	0.479	1.343	1.038	0.559	1.722	0.603	1.786	0.54	0.753	1.82	0.242	0.982	0.655	0.779	1.66	0.37	1.086	0.745	0.134	1.69	0.437	1.259
1143	4.12	6.68	21.26	sp|P30405|PPIF_HUMAN	Peptidyl-prolyl cis-trans isomerase F, mitochondrial	HUMAN	4	0.021	0.028	28.576	0.01	0.592	0.109	0.118	31.623	0.016	3.436	0.071	0.033	31.915	0.014	2.27	0.631	0.453	22.491	0.04	14.191	0.11	0.118	31.333	0.015	3.436	0.402	0.264	26.546	0.032	10.666	0.219	0.16	31.333	0.023	6.855
1144	4.12	4.15	11.64	sp|O75208|COQ9_HUMAN	Ubiquinone biosynthesis protein COQ9, mitochondrial	HUMAN	6	0.685	0.902	2.805	0.211	1.923	0.35	0.631	3.221	0.071	1.127	0.445	0.536	1.514	0.034	0.673	0.724	0.788	1.995	0.322	1.445	0.912	0.88	2.704	0.334	2.466	0.794	0.85	1.556	0.461	1.236	1.38	0.485	2.754	0.501	3.802
1145	4.1	4.44	2.16	sp|P30622|CLIP1_HUMAN	CAP-Gly domain-containing linker protein 1	HUMAN	2	1.086	0.855	2.089	0.52	2.27	1.432	0.517	2.089	0.685	2.992	0.964	0.956	2.089	0.461	2.014	1.282	0.626	2.089	0.614	2.679	1.138	0.78	2.089	0.545	2.377	0.766	0.634	2.109	0.366	1.614	1.368	0.563	2.089	0.655	2.858
1146	4.1	4.27	5.77	sp|P52306|GDS1_HUMAN	Rap1 GTPase-GDP dissociation stimulator 1	HUMAN	2	0.673	0.38	3.105	0.219	2.089	0.809	0.601	2.089	0.387	1.69	0.794	0.563	2.466	0.322	1.959	0.545	0.248	2.089	0.258	1.138	0.705	0.424	2.089	0.337	1.472	0.698	0.418	2.109	0.334	1.472	0.847	0.677	2.089	0.406	1.77
1147	4.1	4.2	2.99	sp|Q9Y512|SAM50_HUMAN	Sorting and assembly machinery component 50 homolog	HUMAN	2	1.067	0.947	1.722	0.619	1.837	1	0.849	1.706	0.586	1.706	1.138	0.959	1.82	0.625	2.07	0.991	0.771	1.706	0.581	1.69	1.038	0.864	1.923	0.54	1.995	1.047	0.909	1.585	0.661	1.66	0.982	0.613	1.941	0.506	1.905
1148	4.1	4.18	5.78	sp|O15484|CAN5_HUMAN	Calpain-5	HUMAN	2	2.582	0.063	4.487	0.575	11.482	1.33	0.346	1.923	0.692	2.582	2.582	0.062	2.489	1.038	6.607	1.614	0.18	3.532	0.457	5.861	1.905	0.115	3.467	0.55	6.855	1.82	0.129	2.089	0.871	3.945	0.453	0.044	4.786	0.091	2.168
1149	4.1	4.14	9.18	sp|Q53T59|H1BP3_HUMAN	HCLS1-binding protein 3	HUMAN	2	1.33	0.552	2.089	0.637	2.78	1.282	0.598	4.406	0.291	5.649	2.128	0.28	2.249	0.946	4.742	1.556	0.423	2.466	0.631	3.802	1.82	0.336	2.089	0.871	3.837	1.542	0.427	14.723	0.105	19.055	0.655	0.425	3.597	0.182	2.355
1150	4.1	4.1	15.25	sp|P60033|CD81_HUMAN	CD81 antigen	HUMAN	3	2.78	0.492	2.208	1.259	11.912	3.436	0.399	2.249	1.528	14.997	3.311	0.448	2.228	1.486	14.191	2.582	0.742	2.168	1.191	8.472	3.162	0.508	2.228	1.419	13.804	2.729	0.543	2.07	1.318	13.062	3.436	0.459	2.032	1.69	16.904
1151	4.09	4.11	3.66	sp|O94929|ABLM3_HUMAN	Actin-binding LIM protein 3	HUMAN	2	1.445	0.979	2.63	0.55	6.138	5.754	0.101	3.532	1.629	30.479	7.798	0.118	3.467	2.249	35.645	2.421	0.604	2.805	0.863	7.311	4.613	0.279	3.342	1.38	27.542	6.081	0.262	3.311	1.837	23.55	4.325	0.167	3.532	1.225	25.119
1152	4.09	4.1	7.09	sp|Q9BXS5|AP1M1_HUMAN	AP-1 complex subunit mu-1	HUMAN	2	1.66	0.411	2.089	0.794	3.499	1.871	0.356	4.13	0.453	7.727	2.582	0.235	2.089	1.236	5.445	1.871	0.356	3.945	0.474	7.379	2.312	0.264	2.089	1.107	4.875	2.228	0.285	2.911	0.766	6.546	1.028	0.859	2.965	0.347	3.048
1153	4.08	6.1	11.64	sp|P01112|RASH_HUMAN	GTPase HRas	HUMAN	3	0.817	0.548	2.188	0.373	1.786	0.855	0.608	7.727	0.111	6.607	0.802	0.526	2.109	0.384	1.69	0.817	0.542	3.221	0.254	2.63	0.955	0.895	2.089	0.457	1.995	0.78	0.478	2.109	0.373	1.644	0.802	0.496	2.858	0.281	2.291
1153	0	6.1	11.64	sp|P01111|RASN_HUMAN	GTPase NRas	HUMAN	3
1153	0	4.08	10.58	sp|P01116|RASK_HUMAN	GTPase KRas	HUMAN	2
1154	4.08	4.14	13.54	sp|Q8IW45|NNRD_HUMAN	ATP-dependent (S)-NAD(P)H-hydrate dehydratase	HUMAN	3	0.631	0.452	2.089	0.299	1.318	0.619	0.445	2.109	0.296	1.306	0.603	0.426	2.109	0.288	1.271	0.655	0.485	2.109	0.313	1.38	0.592	0.415	2.109	0.283	1.247	0.614	0.434	2.089	0.291	1.282	0.479	0.313	2.089	0.227	1
1155	4.08	4.13	3.29	sp|P53992|SC24C_HUMAN	Protein transport protein Sec24C	HUMAN	2
1156	4.08	4.09	21.76	sp|P54727|RD23B_HUMAN	UV excision repair protein RAD23 homolog B	HUMAN	3	0.586	0.451	1.459	0.384	0.855	0.631	0.528	1.38	0.437	0.871	0.492	0.387	1.271	0.36	0.625	0.78	0.727	1.472	0.52	1.148	0.625	0.515	1.629	0.373	1.019	0.78	0.721	1.419	0.535	1.107	0.731	0.688	2.032	0.356	1.486
1157	4.08	4.08	30.43	sp|P56385|ATP5I_HUMAN	ATP synthase subunit e, mitochondrial	HUMAN	3	1.393	0.548	1.871	0.745	3.404	1.225	0.747	1.706	0.718	3.311	0.752	0.714	1.754	0.421	1.318	1.722	0.418	1.722	1	5.2	1.393	0.547	1.803	0.773	3.698	1.343	0.617	1.754	0.766	3.597	1.69	0.391	1.57	1.076	5.2
1158	4.07	4.38	11.45	sp|Q9P2R7|SUCB1_HUMAN	Succinyl-CoA ligase [ADP-forming] subunit beta, mitochondrial	HUMAN	4	1.067	0.812	2.07	0.515	2.208	0.991	0.998	1.722	0.575	1.706	0.887	0.58	1.486	0.597	1.318	1.057	0.816	1.959	0.54	2.07	0.991	0.927	1.837	0.54	1.82	1.086	0.677	1.542	0.705	1.675	1.067	0.833	2.729	0.391	2.911
1159	4.07	4.17	3.48	sp|Q9BW92|SYTM_HUMAN	Threonine--tRNA ligase, mitochondrial	HUMAN	2	0.973	0.948	1.69	0.575	1.644	1	0.922	2.188	0.457	2.188	1.038	0.94	1.995	0.52	2.07	1.057	0.752	1.629	0.649	1.722	1.191	0.509	1.6	0.745	1.905	1.067	0.837	1.803	0.592	1.923	0.955	0.88	2.168	0.441	2.07
1160	4.07	4.15	6.41	sp|P62495|ERF1_HUMAN	Eukaryotic peptide chain release factor subunit 1	HUMAN	2	1.393	0.459	2.089	0.667	2.938	1.191	0.65	2.089	0.57	2.489	1.419	0.449	2.78	0.511	3.945	1.514	0.396	2.089	0.724	3.192	1.318	0.517	2.089	0.631	2.754	1.486	0.409	2.089	0.711	3.133	1.393	0.461	2.805	0.497	3.908
1161	4.07	4.12	7.01	sp|P48739|PIPNB_HUMAN	Phosphatidylinositol transfer protein beta isoform	HUMAN	2	0.515	0.343	2.089	0.244	1.076	0.705	0.544	2.089	0.337	1.472	0.809	0.701	2.109	0.387	1.706	0.631	0.455	2.089	0.302	1.318	0.964	0.948	2.089	0.457	2.014	0.964	0.959	2.089	0.461	2.014	0.586	0.408	2.089	0.281	1.225
1162	4.07	4.12	9.09	sp|P02760|AMBP_HUMAN	Protein AMBP	HUMAN	2	1.191	0.312	1.786	0.667	2.128	1.067	0.729	1.995	0.535	2.128	1.117	0.444	1.38	0.809	1.542	1.368	0.147	1.38	0.991	1.888	1.148	0.389	1.38	0.832	1.585	1.191	0.359	2.014	0.592	2.399	1.107	0.768	2.729	0.406	3.02
1163	4.07	4.1	5.24	sp|O95834|EMAL2_HUMAN	Echinoderm microtubule-associated protein-like 2	HUMAN	2	0.982	0.933	2.679	0.366	2.63	0.982	0.964	1.38	0.711	1.355	1.191	0.504	3.733	0.319	4.406	1.038	0.862	2.992	0.347	3.105	1.038	0.878	3.631	0.286	3.767	1.38	0.263	1.528	0.904	2.109	1.067	0.768	1.38	0.773	1.472
1164	4.07	4.09	4.43	sp|Q9NTJ5|SAC1_HUMAN	Phosphatidylinositide phosphatase SAC1	HUMAN	2	0.698	0.537	2.089	0.334	1.459	0.555	0.38	2.109	0.265	1.169	0.673	0.501	2.089	0.319	1.406	0.679	0.51	2.089	0.325	1.419	0.718	0.559	2.089	0.344	1.5	0.78	0.652	2.089	0.373	1.629	0.752	0.61	2.089	0.36	1.57
1165	4.07	4.09	7.63	sp|P03905|NU4M_HUMAN	NADH-ubiquinone oxidoreductase chain 4	HUMAN	2
1166	4.07	4.08	18.26	sp|P28065|PSB9_HUMAN	Proteasome subunit beta type-9	HUMAN	2	1.368	0.561	2.089	0.655	2.858	1.318	0.6	2.089	0.631	2.754	1.629	0.425	2.089	0.78	3.404	1.355	0.572	2.089	0.649	2.831	1.486	0.492	2.109	0.705	3.105	1.556	0.453	2.089	0.745	3.281	0.824	0.721	2.089	0.394	1.722
1167	4.06	4.16	1.46	sp|Q6P2Q9|PRP8_HUMAN	Pre-mRNA-processing-splicing factor 8	HUMAN	2	0.802	0.686	2.089	0.384	1.675	1.028	0.933	2.089	0.492	2.148	0.839	0.75	2.089	0.402	1.754	1.009	0.964	2.089	0.483	2.109	0.973	0.975	2.089	0.466	2.032	1.028	0.935	2.089	0.492	2.148	1.355	0.566	2.089	0.649	2.858
1168	4.06	4.1	4.86	sp|P08240|SRPR_HUMAN	Signal recognition particle receptor subunit alpha	HUMAN	5	5.649	0.37	3.342	1.69	19.409	2.582	0.591	2.333	1.107	8.241	2.249	0.584	2.355	0.955	10.093	2.78	0.989	2.399	1.159	10.375	5.058	0.382	3.221	1.57	22.284	2.754	0.785	2.831	0.973	9.29	3.133	0.451	2.78	1.127	9.55
1169	4.06	4.06	20.17	sp|P62314|SMD1_HUMAN	Small nuclear ribonucleoprotein Sm D1	HUMAN	2	0.92	0.673	1.38	0.667	1.271	1.076	0.654	1.38	0.78	1.486	0.938	0.728	1.432	0.655	1.343	0.946	0.735	1.57	0.603	1.486	1.047	0.767	1.38	0.759	1.445	0.855	0.385	1.38	0.619	1.18	1.138	0.524	1.905	0.597	2.168
1170	4.05	4.23	6.05	sp|P00747|PLMN_HUMAN	Plasminogen	HUMAN	4	0.603	0.426	2.109	0.288	1.271	0.895	0.837	2.089	0.429	1.871	0.705	0.542	2.089	0.334	1.472	0.832	0.729	2.089	0.398	1.738	0.667	0.496	2.089	0.319	1.393	0.817	0.709	2.089	0.391	1.706	0.991	1	2.089	0.474	2.07
1171	4.05	4.18	3.79	sp|P12109|CO6A1_HUMAN	Collagen alpha-1(VI) chain	HUMAN	4	1.038	0.93	2.089	0.497	2.168	0.929	0.901	2.089	0.445	1.941	0.871	0.796	2.089	0.417	1.82	0.964	0.96	2.089	0.461	2.014	0.711	0.549	2.089	0.337	1.486	1.294	0.621	2.089	0.619	2.704	0.973	0.967	2.089	0.466	2.032
1172	4.05	4.14	12.44	sp|P24534|EF1B_HUMAN	Elongation factor 1-beta	HUMAN	4	0.535	0.183	1.706	0.158	0.912	0.929	0.506	1.585	0.575	1.472	0.92	0.537	1.629	0.535	1.5	0.752	0.415	1.675	0.288	1.259	0.766	0.302	1.644	0.313	1.259	1.057	0.747	1.542	0.685	1.837	0.912	0.686	1.614	0.555	1.472
1173	4.05	4.09	7.73	sp|Q13442|HAP28_HUMAN	28 kDa heat- and acid-stable phosphoprotein	HUMAN	2	0.679	0.145	1.706	0.398	1.159	0.711	0.174	1.614	0.445	1.148	0.631	0.096	1.77	0.36	1.117	0.711	0.184	1.514	0.474	1.076	0.895	0.637	1.585	0.57	1.419	0.752	0.243	1.38	0.545	1.038	0.887	0.593	1.57	0.565	1.393
1174	4.04	4.3	1.96	sp|Q02952|AKA12_HUMAN	A-kinase anchor protein 12	HUMAN	2
1175	4.04	4.14	3.42	sp|A6NDB9|PALM3_HUMAN	Paralemmin-3	HUMAN	3	0.824	0.359	1.393	0.575	1.148	0.832	0.418	1.213	0.673	1.009	0.752	0.311	1.236	0.586	0.929	0.863	0.448	1.213	0.692	1.047	0.794	0.477	1.38	0.565	1.096	0.773	0.279	1.169	0.637	0.904	0.661	0.16	1.259	0.488	0.832
1176	4.04	4.12	7.01	sp|P01019|ANGT_HUMAN	Angiotensinogen	HUMAN	3	2.78	0.631	4.207	0.661	14.191	7.047	0.476	4.529	1.556	40.551	5.546	0.56	4.246	1.306	35.975	4.246	0.986	4.487	0.946	28.84	4.742	0.861	4.169	1.138	22.909	3.436	0.789	3.873	0.887	13.183	5.152	0.615	4.699	1.096	42.073
1177	4.04	4.07	4.74	sp|Q9UH99|SUN2_HUMAN	SUN domain-containing protein 2	HUMAN	2	1.148	0.453	4.446	0.258	5.105	1.888	0.101	4.446	0.425	8.395	1.406	0.223	4.446	0.316	6.252	1.706	0.13	4.446	0.384	7.586	1.738	0.121	4.406	0.394	7.727	1.225	0.362	4.446	0.275	5.395	1.406	0.225	4.446	0.316	6.252
1178	4.04	4.07	9.12	sp|Q92820|GGH_HUMAN	Gamma-glutamyl hydrolase	HUMAN	2	5.649	0.267	2.729	2.07	15.417	7.87	0.21	2.729	2.884	21.478	7.727	0.217	2.729	2.831	21.086	6.486	0.234	2.729	2.377	17.701	5.754	0.284	2.704	2.128	15.704	7.311	0.224	2.729	2.679	19.77	2.965	0.733	2.704	1.096	8.091
1179	4.04	4.06	3.93	sp|Q8N159|NAGS_HUMAN	N-acetylglutamate synthase, mitochondrial	HUMAN	2	0.929	0.727	2.858	0.325	2.655	1.138	0.904	2.291	0.497	2.606	0.787	0.668	1.871	0.417	1.472	0.991	0.849	2.655	0.373	2.63	0.991	0.89	2.704	0.366	2.679	1.096	0.836	1.38	0.794	1.514	1.33	0.593	1.432	0.929	1.923
1180	4.04	4.04	17.34	sp|P51571|SSRD_HUMAN	Translocon-associated protein subunit delta	HUMAN	5	2.582	0.382	1.995	1.294	10	2.27	0.383	1.941	1.169	5.546	2.63	0.494	2.032	1.294	7.516	1.871	0.442	1.77	1.057	5.395	3.281	0.299	1.959	1.675	14.454	1.66	0.725	1.77	0.938	5.105	1.675	0.6	1.629	1.028	3.698
1181	4.03	4.27	3.9	sp|Q8IYQ7|THNS1_HUMAN	Threonine synthase-like 1	HUMAN	2	1.259	0.096	1.82	0.692	2.291	1.047	0.609	1.941	0.54	2.032	1.127	0.192	1.675	0.673	1.905	1.169	0.158	1.888	0.619	2.208	1.33	0.079	1.754	0.759	2.333	1.247	0.119	2.014	0.619	2.512	1.096	0.273	1.66	0.661	1.82
1182	4.03	4.12	6.23	sp|P12268|IMDH2_HUMAN	Inosine-5'-monophosphate dehydrogenase 2	HUMAN	2	0.929	0.876	1.393	0.667	1.294	0.982	0.936	1.854	0.53	1.82	0.92	0.905	1.38	0.667	1.271	1.047	0.925	1.38	0.759	1.445	0.973	0.965	1.514	0.643	1.472	0.955	0.9	1.644	0.581	1.57	0.955	0.899	1.941	0.492	1.854
1183	4.03	4.11	3.18	sp|Q99959|PKP2_HUMAN	Plakophilin-2	HUMAN	2	2.992	0.316	4.529	0.661	15.56	3.02	0.247	4.169	0.724	15.136	3.981	0.226	4.529	0.879	21.086	2.466	0.424	4.529	0.545	12.589	2.07	0.611	4.487	0.461	10.28	4.92	0.204	4.529	1.086	25.351	0.437	0.274	4.571	0.042	1.995
1184	4.03	4.11	3.32	sp|Q12959|DLG1_HUMAN	Disks large homolog 1	HUMAN	2	0.506	0.335	2.089	0.242	1.057	1.107	0.823	2.089	0.53	2.312	1.282	0.625	2.089	0.614	2.679	1.459	0.505	2.089	0.698	3.048	1.282	0.634	2.109	0.608	2.679	1.019	0.952	2.089	0.488	2.128	1.585	0.44	2.089	0.759	3.342
1185	4.03	4.11	17.62	sp|P21291|CSRP1_HUMAN	Cysteine and glycine-rich protein 1	HUMAN	2	1.096	0.6	3.802	0.288	4.207	1.355	0.221	2.421	0.56	3.281	1.225	0.336	2.858	0.429	3.532	1.18	0.401	2.704	0.437	3.221	1.019	0.827	1.854	0.55	1.888	1.556	0.136	1.995	0.78	3.105	1.18	0.417	1.486	0.794	1.754
1186	4.03	4.1	4.94	sp|P52888|THOP1_HUMAN	Thimet oligopeptidase	HUMAN	2	0.982	0.881	1.57	0.625	1.542	0.745	0.477	1.6	0.466	1.191	0.759	0.476	1.585	0.479	1.202	0.718	0.454	1.459	0.492	1.047	0.731	0.493	1.66	0.441	1.213	0.731	0.4	1.18	0.619	0.863	0.904	0.848	1.318	0.685	1.191
1187	4.03	4.09	3.73	sp|Q7Z3D6|CN159_HUMAN	UPF0317 protein C14orf159, mitochondrial	HUMAN	2	1.019	0.944	2.089	0.488	2.128	0.787	0.554	16.144	0.057	12.706	1.107	0.75	4.571	0.242	5.058	1.406	0.446	10.375	0.136	14.588	1.247	0.575	2.291	0.545	2.858	0.887	0.762	2.089	0.425	1.854	0.904	0.735	19.588	0.05	17.701
1188	4.03	4.08	15.13	sp|Q9Y3D6|FIS1_HUMAN	Mitochondrial fission 1 protein	HUMAN	4	1.047	0.74	1.432	0.731	1.644	0.847	0.489	1.38	0.614	1.169	0.625	0.562	1.472	0.384	0.92	0.794	0.514	1.393	0.581	1.107	0.855	0.806	1.368	0.625	1.169	0.575	0.611	1.472	0.278	0.847	1.127	0.913	1.406	0.802	1.706
1189	4.03	4.06	12.56	sp|Q96CT7|CC124_HUMAN	Coiled-coil domain-containing protein 124	HUMAN	2	7.87	0.254	5.649	1.393	40.926	11.588	0.183	5.808	1.995	53.456	10.28	0.22	3.981	2.582	55.976	12.474	0.181	5.346	2.333	57.016	12.246	0.179	5.598	2.188	55.463	14.191	0.162	5.598	2.535	60.813	5.702	0.243	5.346	1.067	27.797
1190	4.03	4.06	18.18	sp|Q96A26|F162A_HUMAN	Protein FAM162A	HUMAN	3	0.121	0.117	2.109	0.058	0.256	0.2	0.153	2.109	0.095	0.421	0.223	0.163	2.089	0.106	0.466	0.079	0.098	2.109	0.038	0.167	0.097	0.106	2.109	0.046	0.205	0.302	0.203	2.109	0.145	0.637	0.011	0.056	2.291	0.01	0.025
1191	4.03	4.03	4.16	sp|P06865|HEXA_HUMAN	Beta-hexosaminidase subunit alpha	HUMAN	2	0.887	0.799	2.089	0.425	1.854	0.718	0.515	2.089	0.344	1.5	0.731	0.533	2.089	0.347	1.528	0.847	0.729	4.365	0.194	3.698	0.794	0.631	2.089	0.38	1.66	0.955	0.918	8.395	0.114	8.017	1.028	0.944	3.981	0.258	4.093
1192	4.03	4.03	27.94	sp|P61353|RL27_HUMAN	60S ribosomal protein L27	HUMAN	4	0.847	0.917	1.528	0.535	1.294	1.009	0.429	1.644	0.614	1.644	0.871	0.97	1.6	0.54	1.393	0.679	0.618	1.66	0.387	1.127	0.946	0.766	1.66	0.614	1.57	0.406	0.309	2.014	0.117	0.817	0.991	0.909	1.738	0.705	1.722
1193	4.03	4.03	6.74	sp|Q6ZNB7|ALKMO_HUMAN	Alkylglycerol monooxygenase	HUMAN	2	1.076	0.816	6.252	0.172	6.73	0.802	0.566	4.207	0.191	3.373	0.586	0.258	3.342	0.175	1.959	0.679	0.334	2.729	0.247	1.854	0.661	0.33	9.036	0.073	5.97	0.679	0.357	6.486	0.105	4.406	0.705	0.395	2.291	0.308	1.614
1194	4.02	6.05	14.54	sp|Q5VT66|MOSC1_HUMAN	MOSC domain-containing protein 1, mitochondrial	HUMAN	4	0.847	0.778	19.953	0.047	16.904	1.393	0.546	2.109	0.661	2.938	1.213	0.697	2.109	0.575	2.559	0.824	0.719	17.865	0.052	14.723	1.169	0.751	2.109	0.555	2.443	0.441	0.309	25.351	0.029	11.169	0.16	0.079	34.995	0.019	5.598
1195	4.02	4.22	2.71	sp|P56199|ITA1_HUMAN	Integrin alpha-1	HUMAN	2
1196	4.02	4.13	8.26	sp|P41091|IF2G_HUMAN	Eukaryotic translation initiation factor 2 subunit 3	HUMAN	2	2.443	0.371	4.169	0.586	13.062	2.355	0.412	4.529	0.52	12.474	2.333	0.441	4.529	0.515	12.359	0.575	0.324	4.786	0.119	2.754	1.786	0.577	4.246	0.421	9.376	2.168	0.372	2.992	0.724	10.093	0.912	0.921	2.355	0.373	2.148
1196	0	4.11	8.26	sp|Q2VIR3|IF2GL_HUMAN	Putative eukaryotic translation initiation factor 2 subunit 3-like protein	HUMAN	2
1197	4.02	4.12	8.64	sp|Q9NR45|SIAS_HUMAN	Sialic acid synthase	HUMAN	3	0.794	0.349	1.294	0.575	1.028	0.879	0.68	1.355	0.625	1.191	0.955	0.789	1.486	0.637	1.419	1.096	0.957	1.247	0.879	1.393	1	0.833	1.368	0.731	1.38	1.057	0.896	1.393	0.759	1.514	1.086	0.822	1.368	0.794	1.528
1198	4.02	4.11	8.96	sp|P04083|ANXA1_HUMAN	Annexin A1	HUMAN	3	1.77	0.267	2.831	0.625	5.546	1.514	0.292	2.858	0.53	4.325	1.82	0.258	2.831	0.643	5.702	1.69	0.41	2.858	0.592	6.668	0.817	0.712	2.109	0.213	1.722	0.275	0.087	3.908	0.098	1.076	5.105	0.163	1.995	2.559	23.335
1199	4.02	4.1	7.12	sp|P10316|1A69_HUMAN	HLA class I histocompatibility antigen, A-69 alpha chain	HUMAN	2	2.992	0.834	2.582	1.159	12.706	5.649	0.134	2.78	2.032	20.701	4.487	0.203	2.805	1.6	17.219	2.938	0.754	2.559	1.148	10.471	3.698	0.613	2.679	1.38	13.804	2.421	0.859	2.399	1.009	7.943	1.995	0.814	2.249	0.887	6.427
1199	0	4.1	7.12	sp|P01892|1A02_HUMAN	HLA class I histocompatibility antigen, A-2 alpha chain	HUMAN	2
1199	0	4.09	7.12	sp|P01891|1A68_HUMAN	HLA class I histocompatibility antigen, A-68 alpha chain	HUMAN	2
1199	0	4.08	7.12	sp|P30453|1A34_HUMAN	HLA class I histocompatibility antigen, A-34 alpha chain	HUMAN	2
1199	0	4.08	7.12	sp|P30459|1A74_HUMAN	HLA class I histocompatibility antigen, A-74 alpha chain	HUMAN	2
1199	0	4.08	7.12	sp|P16188|1A30_HUMAN	HLA class I histocompatibility antigen, A-30 alpha chain	HUMAN	2
1199	0	4.08	7.12	sp|P10314|1A32_HUMAN	HLA class I histocompatibility antigen, A-32 alpha chain	HUMAN	2
1199	0	4.08	7.12	sp|P16189|1A31_HUMAN	HLA class I histocompatibility antigen, A-31 alpha chain	HUMAN	2
1199	0	4.08	7.18	sp|Q29940|1B59_HUMAN	HLA class I histocompatibility antigen, B-59 alpha chain	HUMAN	2
1199	0	4.08	7.12	sp|P30512|1A29_HUMAN	HLA class I histocompatibility antigen, A-29 alpha chain	HUMAN	2
1199	0	4.08	7.12	sp|P16190|1A33_HUMAN	HLA class I histocompatibility antigen, A-33 alpha chain	HUMAN	2
1199	0	4.07	7.18	sp|P30493|1B55_HUMAN	HLA class I histocompatibility antigen, B-55 alpha chain	HUMAN	2
1199	0	4.07	7.18	sp|P30492|1B54_HUMAN	HLA class I histocompatibility antigen, B-54 alpha chain	HUMAN	2
1199	0	4.04	7.1	sp|P30504|1C04_HUMAN	HLA class I histocompatibility antigen, Cw-4 alpha chain	HUMAN	2
1199	0	4.04	7.1	sp|P30510|1C14_HUMAN	HLA class I histocompatibility antigen, Cw-14 alpha chain	HUMAN	2
1199	0	4.04	7.1	sp|P30508|1C12_HUMAN	HLA class I histocompatibility antigen, Cw-12 alpha chain	HUMAN	2
1199	0	4.04	7.1	sp|Q07000|1C15_HUMAN	HLA class I histocompatibility antigen, Cw-15 alpha chain	HUMAN	2
1199	0	4.03	7.1	sp|Q29960|1C16_HUMAN	HLA class I histocompatibility antigen, Cw-16 alpha chain	HUMAN	2
1199	0	2.1	3.84	sp|P05534|1A24_HUMAN	HLA class I histocompatibility antigen, A-24 alpha chain	HUMAN	1
1199	0	2.09	3.84	sp|P30447|1A23_HUMAN	HLA class I histocompatibility antigen, A-23 alpha chain	HUMAN	1
1200	4.02	4.08	7.79	sp|Q8WVM8|SCFD1_HUMAN	Sec1 family domain-containing protein 1	HUMAN	3	0.879	0.643	1.738	0.501	1.528	0.759	0.537	1.854	0.406	1.406	0.817	0.472	3.981	0.205	3.251	0.809	0.474	3.467	0.233	2.805	0.832	0.548	2.148	0.387	1.786	0.773	0.424	3.133	0.247	2.421	0.55	0.235	1.959	0.281	1.076
1201	4.02	4.08	4.14	sp|O43747|AP1G1_HUMAN	AP-1 complex subunit gamma-1	HUMAN	2	1.959	0.333	2.109	0.929	4.093	2.208	0.288	2.089	1.057	4.656	2.63	0.242	2.089	1.259	5.546	2.051	0.313	2.089	0.982	4.325	2.312	0.276	2.109	1.096	4.831	2.051	0.315	2.109	0.973	4.285	1.82	0.365	2.109	0.863	3.802
1202	4.02	4.07	2.9	sp|P02786|TFR1_HUMAN	Transferrin receptor protein 1	HUMAN	2	4.169	0.144	3.404	1.225	15.704	6.855	0.063	3.631	1.888	27.04	3.221	0.182	3.311	0.973	11.272	3.02	0.175	3.048	0.991	9.727	4.92	0.07	3.192	1.542	18.707	2.606	0.403	3.281	0.794	8.091	1.923	0.169	3.281	0.586	5.546
1203	4.02	4.07	4.51	sp|Q9H845|ACAD9_HUMAN	Acyl-CoA dehydrogenase family member 9, mitochondrial	HUMAN	2	1.368	0.947	1.66	0.824	2.399	1.343	0.976	1.629	0.824	2.377	0.904	0.311	1.644	0.555	1.486	0.773	0.406	1.472	0.398	1.138	0.759	0.21	1.614	0.466	1.225	0.887	0.337	1.675	0.55	1.486	0.107	0.131	3.981	0.045	0.425
1204	4.02	4.06	2.82	sp|P52630|STAT2_HUMAN	Signal transducer and activator of transcription 2	HUMAN	4	1	0.999	2.704	0.37	2.704	1.556	0.551	1.406	1.107	2.27	1.528	0.533	1.941	0.787	3.048	1.306	0.739	2.704	0.483	3.565	1.236	0.728	2.582	0.479	3.221	1.644	0.512	1.959	0.839	3.311	1.127	0.897	1.368	0.824	1.57
1205	4.02	4.05	10.76	sp|P08621|RU17_HUMAN	U1 small nuclear ribonucleoprotein 70 kDa	HUMAN	2	0.586	0.406	2.089	0.278	1.225	0.483	0.319	2.109	0.231	1.019	0.759	0.614	2.089	0.36	1.585	0.597	0.419	2.089	0.286	1.247	0.52	0.347	2.089	0.249	1.086	0.603	0.427	2.109	0.288	1.271	0.802	0.68	2.089	0.384	1.675
1206	4.02	4.05	12.75	sp|P25311|ZA2G_HUMAN	Zinc-alpha-2-glycoprotein	HUMAN	3	3.251	0.612	2.78	1.169	9.036	5.248	0.171	2.858	1.837	16.444	6.427	0.092	2.831	2.27	19.77	2.559	0.963	2.831	0.904	7.178	3.837	0.37	2.78	1.38	12.023	3.048	0.857	2.805	1.086	8.872	1.213	0.811	2.831	0.429	3.631
1207	4.02	4.04	0.73	sp|Q07954|LRP1_HUMAN	Prolow-density lipoprotein receptor-related protein 1	HUMAN	2	0.955	0.945	2.089	0.457	1.995	1.107	0.828	2.089	0.53	2.312	1.159	0.761	2.089	0.555	2.421	0.817	0.708	2.089	0.391	1.706	1.406	0.534	2.089	0.673	2.938	1.169	0.747	2.089	0.56	2.443	1.318	0.595	2.089	0.631	2.754
1208	4.02	4.04	3.73	sp|Q92888|ARHG1_HUMAN	Rho guanine nucleotide exchange factor 1	HUMAN	2	1.614	0.431	2.109	0.766	3.373	4.13	0.171	2.109	1.959	8.63	2.911	0.222	2.089	1.393	6.138	1.486	0.489	2.089	0.711	3.105	2.032	0.317	2.089	0.973	4.285	2.729	0.235	2.109	1.294	5.702	2.911	0.223	2.109	1.38	6.081
1209	4.02	4.02	5.07	sp|Q969Z0|TBRG4_HUMAN	Protein TBRG4	HUMAN	2	1.107	0.835	2.089	0.53	2.312	1.419	0.529	2.089	0.679	2.965	1.472	0.494	5.598	0.263	8.241	1.77	0.378	2.089	0.847	3.733	2.291	0.28	2.109	1.086	4.786	1.169	0.75	2.089	0.56	2.443	1.923	0.342	2.109	0.912	4.018
1210	4.02	4.02	9.65	sp|Q8N5Z0|AADAT_HUMAN	Kynurenine/alpha-aminoadipate aminotransferase, mitochondrial	HUMAN	5	0.809	0.833	1.57	0.429	1.271	0.705	0.656	4.13	0.149	2.911	0.203	0.398	5.916	0.019	1.202	1.169	0.984	4.325	0.27	5.105	1.096	0.996	3.105	0.353	3.565	0.824	0.753	2.535	0.302	2.089	1.528	0.638	2.148	0.711	3.802
1211	4.02	4.02	20.72	sp|P14927|QCR7_HUMAN	Cytochrome b-c1 complex subunit 7	HUMAN	4	0.55	0.195	1.294	0.331	0.711	0.47	0.167	1.306	0.247	0.614	0.433	0.124	1.406	0.151	0.608	0.565	0.21	1.271	0.353	0.718	0.461	0.163	1.33	0.2	0.614	0.421	0.148	1.368	0.154	0.575	0.608	0.247	1.528	0.325	0.929
1212	4.02	4.02	18.18	sp|Q96PE7|MCEE_HUMAN	Methylmalonyl-CoA epimerase, mitochondrial	HUMAN	2	0.614	0.398	1.786	0.308	1.096	0.515	0.405	2.032	0.201	1.047	0.38	0.363	2.377	0.091	0.904	0.56	0.356	1.854	0.258	1.038	0.347	0.283	2.443	0.088	0.847	0.429	0.315	1.393	0.27	0.597	0.692	0.454	1.854	0.347	1.282
1213	4.01	7.7	22.5	sp|P61026|RAB10_HUMAN	Ras-related protein Rab-10	HUMAN	5	6.73	0.297	2.992	2.249	36.983	8.091	0.249	3.192	2.535	40.926	8.954	0.244	3.221	2.78	42.855	7.516	0.287	3.02	2.489	39.084	8.091	0.254	3.105	2.606	41.305	8.71	0.259	3.221	2.704	42.073	5.546	0.336	2.992	1.854	28.054
1214	4.01	6	19.75	sp|Q86SX6|GLRX5_HUMAN	Glutaredoxin-related protein 5, mitochondrial	HUMAN	4	1.318	0.631	2.128	0.619	2.805	1.067	0.476	2.07	0.515	2.228	0.847	0.428	2.051	0.417	1.738	1.803	0.826	2.489	0.724	4.742	1.905	0.978	2.421	0.787	4.831	1.722	0.709	2.421	0.711	4.446	2.489	0.429	2.466	1.009	5.754
1215	4.01	4.44	2.95	sp|Q14126|DSG2_HUMAN	Desmoglein-2	HUMAN	2	0.773	0.643	2.109	0.37	1.629	1.019	0.95	2.089	0.488	2.128	1.076	0.867	2.089	0.515	2.249	0.506	0.335	2.089	0.24	1.057	1.355	0.574	2.109	0.643	2.831	0.794	0.667	2.089	0.377	1.66	0.724	0.566	2.089	0.344	1.514
1216	4.01	4.29	3.9	sp|Q9UQ90|SPG7_HUMAN	Paraplegin	HUMAN	2	0.802	0.565	20.512	0.047	16.444	0.752	0.485	5.702	0.132	4.285	0.745	0.477	7.87	0.095	5.861	0.773	0.534	20.893	0.046	16.144	0.787	0.565	12.942	0.063	10.186	0.92	0.911	19.409	0.05	17.865	1.067	0.767	19.409	0.055	19.409
1217	4.01	4.19	2.83	sp|Q2TB90|HKDC1_HUMAN	Putative hexokinase HKDC1	HUMAN	2	0.425	0.277	2.109	0.203	0.895	1.528	0.471	2.109	0.724	3.192	4.786	0.155	2.109	2.27	10	0.871	0.793	2.089	0.413	1.82	1.191	0.721	2.109	0.565	2.489	4.406	0.163	2.089	2.109	9.29	0.667	0.499	2.109	0.319	1.406
1218	4.01	4.15	4.1	sp|Q96AQ6|PBIP1_HUMAN	Pre-B-cell leukemia transcription factor-interacting protein 1	HUMAN	2	0.581	0.414	4.325	0.134	2.512	0.817	0.848	3.251	0.249	2.655	0.912	0.991	2.355	0.387	2.148	0.752	0.727	3.698	0.203	2.78	0.991	0.745	3.908	0.254	3.873	0.679	0.463	1.38	0.492	0.938	0.787	0.66	1.923	0.409	1.514
1219	4.01	4.14	9.9	sp|Q9Y5X3|SNX5_HUMAN	Sorting nexin-5	HUMAN	2	1.057	0.901	2.089	0.506	2.208	1.047	0.917	2.089	0.501	2.188	1.213	0.692	2.089	0.581	2.535	0.879	0.807	2.089	0.421	1.837	0.731	0.58	2.089	0.35	1.528	1.127	0.799	2.089	0.54	2.355	0.35	0.23	2.109	0.167	0.738
1220	4.01	4.12	19.41	sp|Q8N4T8|CBR4_HUMAN	Carbonyl reductase family member 4	HUMAN	3	0.78	0.625	4.529	0.172	3.532	0.724	0.543	2.443	0.296	1.77	0.631	0.428	2.089	0.302	1.318	0.802	0.665	2.089	0.384	1.675	1.038	0.915	5.058	0.205	5.248	0.855	0.748	2.355	0.363	2.014	1.096	0.833	2.109	0.52	2.312
1221	4.01	4.09	4.01	sp|O75534|CSDE1_HUMAN	Cold shock domain-containing protein E1	HUMAN	2	0.938	0.976	3.076	0.305	2.884	1.148	0.625	2.884	0.398	3.311	0.904	0.908	2.704	0.334	2.443	0.904	0.915	2.679	0.337	2.421	0.973	0.949	2.051	0.474	1.995	0.817	0.717	2.208	0.37	1.803	0.938	0.828	4.446	0.211	4.169
1222	4.01	4.09	5.74	sp|O00186|STXB3_HUMAN	Syntaxin-binding protein 3	HUMAN	3
1223	4.01	4.08	7.14	sp|Q9BT78|CSN4_HUMAN	COP9 signalosome complex subunit 4	HUMAN	2	0.809	0.646	4.446	0.182	3.597	0.946	0.636	2.911	0.325	2.754	1.213	0.309	3.908	0.31	4.742	0.92	0.786	2.208	0.417	2.032	1.107	0.459	1.66	0.667	1.837	1.117	0.387	2.78	0.402	3.105	1.038	0.485	4.018	0.258	4.169
1224	4.01	4.08	5.71	sp|Q9Y285|SYFA_HUMAN	Phenylalanine--tRNA ligase alpha subunit	HUMAN	2	1.067	0.885	2.188	0.488	2.333	1.247	0.622	2.109	0.592	2.63	1.294	0.686	2.014	0.643	2.606	1.169	0.738	1.6	0.731	1.871	1.225	0.75	1.754	0.698	2.148	1.202	0.723	1.393	0.863	1.675	1.047	0.703	1.722	0.608	1.803
1225	4.01	4.08	10.35	sp|P06132|DCUP_HUMAN	Uroporphyrinogen decarboxylase	HUMAN	2	0.839	0.74	2.089	0.402	1.754	0.991	0.994	2.089	0.474	2.07	1.138	0.781	2.089	0.545	2.377	1.086	0.86	2.109	0.515	2.27	1.282	0.63	2.089	0.614	2.679	1.138	0.783	2.089	0.545	2.377	1.047	0.911	2.089	0.501	2.188
1226	4.01	4.07	4.66	sp|Q9UBV2|SE1L1_HUMAN	Protein sel-1 homolog 1	HUMAN	2	0.661	0.603	1.871	0.35	1.236	0.698	0.855	2.051	0.337	1.432	0.752	0.982	2.168	0.347	1.629	0.429	0.409	2.168	0.194	0.929	0.649	0.668	1.888	0.34	1.225	0.667	0.739	1.959	0.337	1.306	0.54	0.314	1.923	0.265	1.038
1227	4.01	4.06	5.82	sp|P31751|AKT2_HUMAN	RAC-beta serine/threonine-protein kinase	HUMAN	2	1.675	0.4	10.375	0.161	17.378	1.57	0.441	2.333	0.673	3.664	1.038	0.918	19.231	0.054	19.055	1.271	0.631	4.093	0.31	5.2	1.38	0.543	9.638	0.143	13.305	1.306	0.603	5.97	0.219	7.798	1.271	0.629	6.607	0.192	8.395
1228	4.01	4.06	6.71	sp|O60784|TOM1_HUMAN	Target of Myb protein 1	HUMAN	2	3.048	0.36	2.399	1.271	18.365	2.805	0.405	2.333	1.202	16.144	4.406	0.302	2.512	1.754	23.768	2.911	0.463	2.168	1.343	20.324	3.873	0.31	2.63	1.472	19.055	3.162	0.39	2.312	1.368	19.231	2.535	0.508	2.355	1.076	8.63
1229	4.01	4.04	5.72	sp|Q9BUJ2|HNRL1_HUMAN	Heterogeneous nuclear ribonucleoprotein U-like protein 1	HUMAN	3	0.824	0.556	4.446	0.185	3.664	1.213	0.374	2.754	0.441	3.342	1.148	0.428	1.905	0.603	2.188	1.047	0.715	1.82	0.575	1.905	1.213	0.383	2.032	0.597	2.466	1.047	0.559	2.535	0.413	2.655	1.107	0.522	1.542	0.718	1.706
1230	4.01	4.04	6.36	sp|Q16850|CP51A_HUMAN	Lanosterol 14-alpha demethylase	HUMAN	3	1.66	0.533	1.77	0.938	2.831	1.6	0.601	1.754	0.912	2.78	0.483	0.753	1.837	0.166	0.887	0.92	0.904	1.675	0.55	1.542	0.982	0.972	1.675	0.597	1.644	1.076	0.769	1.66	0.649	1.786	0.809	0.912	1.69	0.445	1.368
1231	4.01	4.04	3.79	sp|P27487|DPP4_HUMAN	Dipeptidyl peptidase 4	HUMAN	2	1.159	0.726	1.514	0.766	1.738	1.067	0.852	1.905	0.56	2.032	1.368	0.518	2.128	0.643	2.938	1.202	0.692	1.38	0.871	1.66	1.18	0.68	2.228	0.53	2.63	1.213	0.675	1.629	0.745	1.977	1.542	0.443	1.459	1.057	2.228
1232	4.01	4.04	3.29	sp|Q09161|NCBP1_HUMAN	Nuclear cap-binding protein subunit 1	HUMAN	2	1.343	0.535	13.062	0.103	16.444	1	0.975	2.168	0.461	2.168	1.271	0.589	4.246	0.299	5.395	1.18	0.695	18.03	0.065	18.535	1.419	0.483	2.089	0.679	2.965	1.355	0.528	2.089	0.649	2.831	1.047	0.895	15.996	0.065	15.996
1233	4.01	4.03	9.17	sp|Q96BW5|PTER_HUMAN	Phosphotriesterase-related protein	HUMAN	2	1.076	0.862	2.089	0.515	2.249	1.096	0.838	2.089	0.525	2.291	1.038	0.92	2.089	0.497	2.168	1.096	0.832	2.089	0.525	2.312	1.117	0.817	2.089	0.535	2.333	1.306	0.607	2.089	0.625	2.729	1.096	0.833	2.089	0.525	2.291
1234	4.01	4.03	8.11	sp|Q96GD0|PLPP_HUMAN	Pyridoxal phosphate phosphatase	HUMAN	2	0.855	0.807	1.66	0.511	1.419	0.586	0.369	1.82	0.325	1.067	0.631	0.427	1.432	0.441	0.904	0.773	0.578	1.419	0.545	1.096	0.847	0.723	1.38	0.614	1.169	0.773	0.579	1.38	0.56	1.067	0.904	0.801	1.393	0.649	1.259
1235	4.01	4.03	11.28	sp|P20132|SDHL_HUMAN	L-serine dehydratase/L-threonine deaminase	HUMAN	3	1.368	0.596	1.556	0.879	2.148	0.492	0.399	1.38	0.331	0.679	0.078	0.197	3.192	0.02	0.249	0.466	0.453	1.977	0.227	0.92	0.036	0.163	4.875	0.011	0.174	0.043	0.158	3.837	0.01	0.166	0.421	0.387	1.977	0.207	0.832
1236	4.01	4.02	13.86	sp|Q99685|MGLL_HUMAN	Monoglyceride lipase	HUMAN	3	3.873	0.421	3.342	1.159	27.04	4.966	0.312	3.221	1.542	36.983	3.873	0.312	2.032	1.905	38.019	7.943	0.189	2.78	2.858	48.753	5.808	0.244	2.965	1.959	39.811	2.992	0.4	3.02	0.991	21.086	3.311	0.437	3.221	1.028	23.55
1237	4.01	4.02	17.16	sp|Q99643|C560_HUMAN	Succinate dehydrogenase cytochrome b560 subunit, mitochondrial	HUMAN	3	1.148	0.713	1.38	0.832	1.585	0.991	0.984	1.38	0.718	1.368	1.038	0.965	1.38	0.752	1.432	1.107	0.701	2.032	0.545	2.249	0.991	0.935	1.871	0.53	1.854	0.955	0.978	1.542	0.619	1.472	1.138	0.603	1.5	0.759	1.706
1238	4.01	4.01	2.71	sp|P42226|STAT6_HUMAN	Signal transducer and activator of transcription 6	HUMAN	2	0.698	0.535	2.089	0.334	1.459	0.991	0.996	2.089	0.474	2.07	1.127	0.798	2.089	0.54	2.355	1.028	0.94	2.089	0.492	2.148	0.938	0.906	2.089	0.449	1.959	1.047	0.909	2.089	0.501	2.188	0.895	0.839	2.089	0.429	1.871
1239	4.01	4.01	16.56	sp|Q9Y6H1|CHCH2_HUMAN	Coiled-coil-helix-coiled-coil-helix domain-containing protein 2, mitochondrial	HUMAN	2	1.786	0.375	2.109	0.847	3.733	2.014	0.32	2.089	0.964	4.246	1.6	0.432	2.992	0.535	4.831	1.854	0.358	2.109	0.879	3.873	1.393	0.537	2.228	0.625	3.105	1.459	0.506	2.089	0.698	3.048	1.514	0.466	5.445	0.278	8.241
1240	4	24.07	61.9	sp|Q93079|H2B1H_HUMAN	Histone H2B type 1-H	HUMAN	29	0.281	0.188	2.014	0.142	0.565	0.057	0.178	2.489	0.026	0.142	0.946	0.551	1.923	0.488	1.82	0.091	0.134	2.208	0.042	0.201	0.029	0.098	2.228	0.014	0.064	0.189	0.176	1.977	0.095	0.373	0.021	0.09	2.63	0.011	0.055
1240	0	24.07	61.9	sp|Q5QNW6|H2B2F_HUMAN	Histone H2B type 2-F	HUMAN	29
1240	0	24.06	61.9	sp|Q99877|H2B1N_HUMAN	Histone H2B type 1-N	HUMAN	29
1240	0	24.06	61.9	sp|P62807|H2B1C_HUMAN	Histone H2B type 1-C/E/F/G/I	HUMAN	29
1240	0	24.06	61.9	sp|P58876|H2B1D_HUMAN	Histone H2B type 1-D	HUMAN	29
1240	0	24.06	61.9	sp|O60814|H2B1K_HUMAN	Histone H2B type 1-K	HUMAN	29
1240	0	23.22	61.9	sp|Q99880|H2B1L_HUMAN	Histone H2B type 1-L	HUMAN	29
1240	0	21.99	57.14	sp|Q99879|H2B1M_HUMAN	Histone H2B type 1-M	HUMAN	28
1240	0	21.99	57.14	sp|P57053|H2BFS_HUMAN	Histone H2B type F-S	HUMAN	28
1241	4	13.39	36.24	sp|P28161|GSTM2_HUMAN	Glutathione S-transferase Mu 2	HUMAN	17	2.128	0.557	2.109	1.009	4.656	1.888	0.748	2.188	0.863	4.246	2.128	0.736	2.228	0.955	4.786	1.009	0.53	2.188	0.461	2.208	1.076	0.54	2.188	0.492	2.377	1.393	0.616	2.208	0.631	3.076	0.016	0.07	4.325	0.01	0.068
1242	4	10.66	26.02	sp|Q04917|1433F_HUMAN	14-3-3 protein eta	HUMAN	9	0.766	0.624	2.089	0.363	1.6	1.542	0.464	2.109	0.731	3.221	2.291	0.278	2.089	1.096	4.786	1.159	0.763	2.089	0.555	2.421	1.6	0.435	2.089	0.766	3.342	1.923	0.339	2.089	0.92	4.018	1.107	0.818	2.089	0.53	2.333
1243	4	6.01	9.15	sp|Q8NFQ8|TOIP2_HUMAN	Torsin-1A-interacting protein 2	HUMAN	4	1.202	0.713	2.089	0.575	2.512	1.159	0.752	2.089	0.555	2.443	1.959	0.332	2.089	0.938	4.093	1.445	0.509	2.089	0.692	3.02	1.191	0.714	2.089	0.57	2.512	1.259	0.65	2.089	0.603	2.63	0.912	0.864	2.089	0.437	1.905
1244	4	4.68	10.11	sp|P61163|ACTZ_HUMAN	Alpha-centractin	HUMAN	3	0.938	0.878	13.677	0.069	12.823	0.855	0.759	19.409	0.05	16.596	1.076	0.877	16.596	0.065	16.749	0.92	0.849	11.695	0.079	10.765	1.259	0.65	18.88	0.067	19.77	0.964	0.98	19.055	0.052	18.365	1.019	0.989	9.12	0.112	9.29
1245	4	4.49	10.55	sp|P00492|HPRT_HUMAN	Hypoxanthine-guanine phosphoribosyltransferase	HUMAN	2	0.912	0.8	4.656	0.203	4.246	1.486	0.771	4.529	0.328	7.447	0.614	0.776	4.571	0.122	2.805	1.445	0.766	4.529	0.319	7.047	0.724	0.638	4.487	0.161	3.251	0.291	0.44	5.395	0.03	1.57	1.148	0.782	4.446	0.258	5.248
1246	4	4.4	22.55	sp|P20962|PTMS_HUMAN	Parathymosin	HUMAN	8	0.429	0.904	1.629	0.251	0.698	0.871	0.832	1.556	0.55	1.355	0.402	0.467	1.57	0.258	0.631	0.244	0.701	1.6	0.146	0.391	0.132	0.683	1.644	0.077	0.217	0.172	0.64	1.706	0.079	0.294	0.363	0.873	1.754	0.209	0.637
1247	4	4.22	6.69	sp|Q13884|SNTB1_HUMAN	Beta-1-syntrophin	HUMAN	2
1248	4	4.18	7.14	sp|P80303|NUCB2_HUMAN	Nucleobindin-2	HUMAN	2	0.832	0.706	2.109	0.366	1.754	1.459	0.69	2.466	0.592	3.837	1.406	0.817	2.188	0.643	3.499	1.754	0.581	1.542	1.138	3.664	2.249	0.438	1.803	1.247	5.546	1.057	0.977	2.606	0.406	2.78	1.096	0.937	2.07	0.53	2.399
1249	4	4.18	10.71	sp|Q8TDX5|ACMSD_HUMAN	2-amino-3-carboxymuconate-6-semialdehyde decarboxylase	HUMAN	2	1.107	0.825	2.089	0.53	2.312	1.169	0.743	2.089	0.56	2.443	1.225	0.685	2.089	0.586	2.559	0.497	0.329	2.109	0.238	1.047	0.982	0.988	2.089	0.47	2.051	1.009	0.973	2.089	0.483	2.109	0.759	0.617	2.089	0.363	1.585
1250	4	4.15	5.34	sp|O14744|ANM5_HUMAN	Protein arginine N-methyltransferase 5	HUMAN	2	0.545	0.368	2.089	0.258	1.138	0.692	0.526	2.089	0.331	1.445	0.511	0.341	2.109	0.244	1.076	0.555	0.376	2.089	0.263	1.159	0.608	0.429	2.089	0.291	1.271	0.565	0.388	2.089	0.27	1.18	0.625	0.449	2.089	0.299	1.306
1251	4	4.15	3.9	sp|P54802|ANAG_HUMAN	Alpha-N-acetylglucosaminidase	HUMAN	2	1.786	0.375	2.109	0.847	3.733	1.202	0.709	2.089	0.575	2.512	1.82	0.365	2.109	0.863	3.802	1.047	0.905	2.089	0.501	2.188	2.377	0.268	2.109	1.127	4.966	1.542	0.462	2.109	0.731	3.221	0.643	0.467	2.089	0.305	1.343
1252	4	4.14	2.8	sp|Q14624|ITIH4_HUMAN	Inter-alpha-trypsin inhibitor heavy chain H4	HUMAN	2	0.766	0.627	2.089	0.366	1.6	1.202	0.704	2.089	0.575	2.512	0.718	0.558	2.089	0.34	1.5	0.938	0.916	2.089	0.449	1.959	0.802	0.686	2.089	0.384	1.675	0.679	0.513	2.089	0.325	1.419	0.824	0.716	2.089	0.394	1.722
1253	4	4.13	3.16	sp|Q9UGP8|SEC63_HUMAN	Translocation protein SEC63 homolog	HUMAN	3	1.038	0.759	1.69	0.614	1.754	0.912	0.908	1.486	0.614	1.355	0.847	0.718	1.472	0.575	1.247	0.879	0.916	2.109	0.417	1.854	0.787	0.586	1.66	0.474	1.306	0.794	0.569	1.854	0.429	1.472	1.047	0.724	1.837	0.57	1.923
1254	4	4.12	4.97	sp|Q969V3|NCLN_HUMAN	Nicalin	HUMAN	2	0.955	0.965	19.055	0.052	18.197	0.964	0.991	19.055	0.052	18.365	0.912	0.867	19.409	0.05	17.701	1.096	0.744	19.588	0.056	19.77	1.225	0.572	20.512	0.06	21.086	0.991	0.949	18.707	0.052	18.535	0.982	0.961	6.368	0.154	6.252
1255	4	4.11	4.09	sp|Q9UKG1|DP13A_HUMAN	DCC-interacting protein 13-alpha	HUMAN	2
1256	4	4.11	3.36	sp|P29350|PTN6_HUMAN	Tyrosine-protein phosphatase non-receptor type 6	HUMAN	2
1257	4	4.11	8.75	sp|P63162|RSMN_HUMAN	Small nuclear ribonucleoprotein-associated protein N	HUMAN	2	1.837	0.359	2.089	0.879	3.873	1.432	0.516	2.089	0.685	3.02	1.393	0.543	2.089	0.667	2.938	1.837	0.362	2.109	0.871	3.837	2.089	0.307	2.089	1	4.406	1.614	0.428	2.089	0.773	3.404	1.028	0.937	2.089	0.492	2.148
1257	0	4.11	8.75	sp|P14678|RSMB_HUMAN	Small nuclear ribonucleoprotein-associated proteins B and B'	HUMAN	2
1257	0	2.08	1.22	sp|Q92611|EDEM1_HUMAN	ER degradation-enhancing alpha-mannosidase-like 1	HUMAN	1
1258	4	4.09	6.7	sp|Q9BV79|MECR_HUMAN	Trans-2-enoyl-CoA reductase, mitochondrial	HUMAN	3	0.832	0.626	7.516	0.111	6.252	0.855	0.665	5.754	0.149	4.92	0.738	0.529	8.017	0.092	5.916	0.991	0.755	16.444	0.06	16.293	0.738	0.611	2.089	0.35	1.542	0.929	0.758	5.346	0.174	4.966	0.839	0.623	10	0.084	8.395
1259	4	4.08	8.99	sp|Q9UI10|EI2BD_HUMAN	Translation initiation factor eIF-2B subunit delta	HUMAN	2	0.887	0.827	2.089	0.425	1.854	1.038	0.92	2.089	0.497	2.168	1.213	0.695	2.089	0.581	2.535	1.057	0.902	2.089	0.506	2.208	1.076	0.86	2.089	0.515	2.27	1.086	0.85	2.089	0.52	2.27	1.107	0.825	2.089	0.53	2.312
1260	4	4.08	12.23	sp|P68402|PA1B2_HUMAN	Platelet-activating factor acetylhydrolase IB subunit beta	HUMAN	2	1.159	0.625	2.014	0.575	2.333	1.282	0.455	1.923	0.667	2.466	1.406	0.429	2.559	0.55	3.597	1.028	0.819	1.977	0.52	2.014	1.318	0.482	1.38	0.955	1.82	1.294	0.406	2.582	0.501	3.342	0.904	0.913	1.871	0.483	1.69
1261	4	4.07	7.64	sp|P15735|PHKG2_HUMAN	Phosphorylase b kinase gamma catalytic chain, testis/liver isoform	HUMAN	3	0.824	0.717	2.089	0.394	1.722	0.802	0.684	2.089	0.384	1.675	0.863	0.788	2.089	0.413	1.803	0.912	0.873	2.089	0.437	1.905	0.855	0.772	2.089	0.409	1.786	0.991	0.995	2.089	0.474	2.07	0.904	0.858	2.089	0.433	1.888
1262	4	4.07	4.24	sp|Q9Y646|CBPQ_HUMAN	Carboxypeptidase Q	HUMAN	2	0.929	0.895	1.38	0.673	1.282	0.895	0.923	1.754	0.511	1.57	0.501	0.33	1.38	0.363	0.692	0.661	0.513	1.77	0.373	1.169	0.887	0.976	2.333	0.38	2.07	0.759	0.669	1.977	0.384	1.5	0.895	0.86	1.459	0.614	1.306
1263	4	4.05	10.42	sp|P62995|TRA2B_HUMAN	Transformer-2 protein homolog beta	HUMAN	2	0.92	0.859	2.089	0.441	1.923	1.18	0.686	2.291	0.515	2.704	1.028	0.931	8.71	0.118	8.954	1.028	0.92	2.089	0.492	2.148	1.047	0.896	8.166	0.128	8.551	0.964	0.951	2.089	0.461	2.014	0.752	0.545	4.786	0.157	3.597
1264	4	4.05	2.36	sp|Q96PU5|NED4L_HUMAN	E3 ubiquitin-protein ligase NEDD4-like	HUMAN	2	4.446	0.209	4.529	0.982	48.753	3.981	0.233	4.207	0.946	47.863	6.855	0.161	4.487	1.528	60.813	4.529	0.202	5.445	0.832	44.463	5.754	0.167	5.445	1.057	52	6.486	0.156	3.342	1.941	61.944	4.365	0.214	5.2	0.839	45.29
1265	4	4.05	5.72	sp|Q9UKG9|OCTC_HUMAN	Peroxisomal carnitine O-octanoyltransferase	HUMAN	2	0.929	0.991	1.66	0.56	1.542	1.159	0.682	1.432	0.809	1.66	0.955	0.961	1.82	0.525	1.738	0.92	0.919	1.837	0.501	1.69	1.067	0.741	1.722	0.619	1.837	1.028	0.854	1.5	0.685	1.542	0.955	0.985	1.82	0.525	1.738
1266	4	4.05	4.12	sp|O95870|ABHGA_HUMAN	Abhydrolase domain-containing protein 16A	HUMAN	2	0.667	0.797	4.446	0.149	2.965	0.692	0.719	3.251	0.205	2.249	0.325	0.377	4.699	0.055	1.528	0.619	0.653	3.908	0.154	2.421	0.619	0.636	3.436	0.174	2.128	0.57	0.501	1.393	0.394	0.794	0.139	0.27	5.152	0.031	0.718
1267	4	4.05	8.37	sp|O75431|MTX2_HUMAN	Metaxin-2	HUMAN	2	0.855	0.766	2.089	0.409	1.786	1	0.986	2.089	0.479	2.089	0.895	0.841	2.089	0.429	1.871	0.731	0.578	2.089	0.35	1.528	0.964	0.951	2.089	0.461	2.014	1.019	0.952	2.089	0.488	2.128	1	0.984	2.089	0.479	2.089
1268	4	4.04	7.39	sp|P49354|FNTA_HUMAN	Protein farnesyltransferase/geranylgeranyltransferase type-1 subunit alpha	HUMAN	2	12.942	0.252	4.613	2.805	39.084	16.596	0.21	4.571	3.631	46.559	19.953	0.158	4.529	4.406	55.463	15.849	0.182	4.325	3.664	46.132	15.56	0.185	4.169	3.733	44.875	18.197	0.151	4.055	4.487	52	7.656	0.539	3.733	2.051	21.281
1269	4	4.04	6.8	sp|Q9Y265|RUVB1_HUMAN	RuvB-like 1	HUMAN	2	1.009	0.949	2.582	0.391	2.606	1.271	0.602	2.535	0.501	3.221	1.271	0.619	2.489	0.511	3.162	1.028	0.948	1.629	0.631	1.675	1.213	0.643	2.489	0.488	3.02	0.991	0.547	4.446	0.223	4.406	0.982	0.937	1.419	0.692	1.393
1270	4	4.04	14.78	sp|P15374|UCHL3_HUMAN	Ubiquitin carboxyl-terminal hydrolase isozyme L3	HUMAN	4	25.351	0.376	7.656	3.311	59.156	26.792	0.326	7.656	3.499	62.517	25.351	0.426	9.727	2.606	60.813	17.701	0.821	9.12	1.941	45.709	17.061	0.691	6.668	2.559	42.073	25.586	0.459	10.666	2.399	61.376	12.942	0.652	9.638	1.343	57.544
1271	4	4.04	8.07	sp|P42785|PCP_HUMAN	Lysosomal Pro-X carboxypeptidase	HUMAN	2	3.945	0.471	4.92	0.802	42.073	4.487	0.439	5.152	0.871	36.983	6.252	0.298	5.058	1.236	51.523	4.207	0.463	5.2	0.809	40.179	5.598	0.342	5.2	1.076	46.989	6.026	0.307	5.248	1.148	49.204	0.565	0.504	12.942	0.113	7.311
1272	4	4.04	12.76	sp|Q01105|SET_HUMAN	Protein SET	HUMAN	2	0.787	0.934	1.959	0.227	1.542	1.542	0.735	1.514	1.019	3.597	1.854	0.605	1.754	1.057	4.613	1.107	0.971	1.556	0.711	1.854	1.556	0.703	1.5	1.038	3.597	1.786	0.657	1.66	1.076	4.406	0.608	0.711	2.014	0.15	1.225
1273	4	4.04	9.72	sp|O75352|MPU1_HUMAN	Mannose-P-dolichol utilization defect 1 protein	HUMAN	2	1.294	0.562	20.893	0.062	21.878	1.038	0.895	18.03	0.058	18.03	1.009	0.942	19.055	0.053	18.88	0.879	0.8	19.77	0.049	17.378	0.817	0.69	17.061	0.055	13.932	0.946	0.931	19.231	0.051	18.197	0.887	0.817	19.409	0.05	17.219
1274	4	4.03	5.62	sp|P11172|UMPS_HUMAN	Uridine 5'-monophosphate synthase	HUMAN	2	1.318	0.597	8.017	0.164	10.568	1.169	0.74	15.56	0.075	16.144	1.247	0.654	11.912	0.105	14.859	0.895	0.832	4.285	0.209	3.837	0.752	0.604	20.893	0.045	15.704	1.038	0.93	18.88	0.055	18.707	0.738	0.587	8.63	0.086	6.368
1275	4	4.03	6.9	sp|Q9Y6M5|ZNT1_HUMAN	Zinc transporter 1	HUMAN	2
1276	4	4.03	9.41	sp|P51553|IDH3G_HUMAN	Isocitrate dehydrogenase [NAD] subunit gamma, mitochondrial	HUMAN	2	1.318	0.602	2.109	0.625	2.754	0.973	0.97	2.089	0.466	2.032	1.028	0.936	2.089	0.492	2.148	0.752	0.606	2.089	0.356	1.57	0.565	0.386	2.089	0.268	1.18	1.33	0.592	2.109	0.631	2.78	1.837	0.36	2.089	0.879	3.837
1277	4	4.03	20.62	sp|Q9NWV4|CA123_HUMAN	UPF0587 protein C1orf123	HUMAN	2	0.78	0.645	1.542	0.506	1.202	0.817	0.714	1.556	0.525	1.271	0.871	0.727	1.38	0.631	1.202	0.847	0.889	2.489	0.34	2.109	0.773	0.656	1.995	0.387	1.542	0.895	0.945	1.871	0.479	1.675	0.824	0.678	1.38	0.597	1.138
1278	4	4.02	10.48	sp|Q07955|SRSF1_HUMAN	Serine/arginine-rich splicing factor 1	HUMAN	2	1.169	0.654	4.13	0.283	4.831	0.832	0.598	10.28	0.082	8.551	1.038	0.884	2.089	0.497	2.168	1.236	0.572	2.089	0.592	2.582	0.946	0.892	2.089	0.453	1.977	1.076	0.802	2.089	0.515	2.249	1.169	0.664	13.677	0.086	15.276
1279	4	4.02	16.77	sp|Q00577|PURA_HUMAN	Transcriptional activator protein Pur-alpha	HUMAN	3	1.247	0.663	2.089	0.597	2.606	1.343	0.581	2.089	0.643	2.805	1.18	0.73	2.089	0.565	2.466	1.675	0.41	2.109	0.794	3.499	1.57	0.448	2.089	0.752	3.281	1.706	0.398	2.109	0.809	3.565	1.393	0.544	2.089	0.667	2.911
1280	4	4.02	7.89	sp|Q9NUQ7|UFSP2_HUMAN	Ufm1-specific protease 2	HUMAN	2	1.117	0.794	19.055	0.059	19.231	1.086	0.826	5.105	0.213	5.546	1.028	0.927	10.568	0.097	10.864	0.78	0.615	12.942	0.062	10.093	0.887	0.803	6.73	0.132	5.97	0.863	0.765	8.79	0.098	7.586	1.086	0.825	6.668	0.163	7.244
1281	4	4.02	11.68	sp|Q53H96|P5CR3_HUMAN	Pyrroline-5-carboxylate reductase 3	HUMAN	2
1282	4	4.02	4.63	sp|Q7Z434|MAVS_HUMAN	Mitochondrial antiviral-signaling protein	HUMAN	2
1283	4	4.02	10.61	sp|P67812|SC11A_HUMAN	Signal peptidase complex catalytic subunit SEC11A	HUMAN	3
1284	4	4.02	15.34	sp|P63208|SKP1_HUMAN	S-phase kinase-associated protein 1	HUMAN	5	0.847	0.672	1.754	0.457	1.486	1.067	0.768	2.051	0.52	2.228	1.343	0.644	1.629	0.824	2.249	0.592	0.53	1.629	0.299	0.964	1.107	0.945	1.995	0.555	2.228	1.959	0.33	1.66	1.18	3.499	0.125	0.338	4.571	0.018	0.57
1285	4	4.01	3.59	sp|Q96JQ2|CLMN_HUMAN	Calmin	HUMAN	2
1286	4	4.01	7.65	sp|Q3ZCQ8|TIM50_HUMAN	Mitochondrial import inner membrane translocase subunit TIM50	HUMAN	2	0.387	0.553	2.208	0.128	0.855	1.393	0.966	1.959	0.711	2.655	0.685	0.725	1.959	0.254	1.343	1.368	0.976	1.905	0.718	2.582	1.57	0.984	1.977	0.794	3.02	1.5	0.938	2.07	0.724	2.965	1.202	0.785	1.941	0.619	2.312
1287	4	4.01	17.04	sp|P62910|RL32_HUMAN	60S ribosomal protein L32	HUMAN	2	1.047	0.76	1.355	0.773	1.419	1.047	0.822	1.406	0.745	1.472	0.863	0.78	1.368	0.631	1.18	0.991	0.918	1.419	0.698	1.406	0.946	0.969	1.445	0.655	1.368	0.92	0.789	1.343	0.685	1.236	1.148	0.669	1.486	0.773	1.706
1288	4	4.01	7.62	sp|Q96EP5|DAZP1_HUMAN	DAZ-associated protein 1	HUMAN	3
1289	4	4.01	10.53	sp|P46108|CRK_HUMAN	Adapter molecule crk	HUMAN	2	1.028	0.432	19.055	0.054	19.055	1.028	0.415	19.231	0.053	19.055	1.18	0.315	20.137	0.059	20.701	0.847	0.824	20.137	0.048	17.061	0.847	0.842	20.137	0.048	17.061	1.019	0.443	19.055	0.053	18.88	0.759	0.757	20.893	0.045	15.849
1290	4	4.01	18.75	sp|P35268|RL22_HUMAN	60S ribosomal protein L22	HUMAN	2	1.107	0.814	16.293	0.068	16.749	1.343	0.572	3.597	0.373	4.831	0.929	0.89	5.445	0.171	5.058	1.019	0.946	4.786	0.213	4.875	1.202	0.698	8.472	0.142	10.186	0.863	0.78	4.487	0.192	3.873	1.445	0.501	3.467	0.417	5.012
1291	4	4.01	17.93	sp|P57105|SYJ2B_HUMAN	Synaptojanin-2-binding protein	HUMAN	4	0.847	0.809	1.236	0.685	1.047	0.824	0.725	1.169	0.705	0.964	0.832	0.717	1.355	0.614	1.127	0.824	0.702	1.343	0.614	1.107	0.824	0.633	1.33	0.619	1.096	0.809	0.662	1.259	0.643	1.019	0.92	0.923	1.343	0.685	1.236
1292	4	4.01	11.24	sp|O15145|ARPC3_HUMAN	Actin-related protein 2/3 complex subunit 3	HUMAN	2	2.032	0.435	1.514	1.343	6.026	2.443	0.381	2.512	0.973	10.093	3.565	0.249	1.585	2.249	12.589	2.63	0.355	2.78	0.946	11.482	2.805	0.331	2.443	1.148	11.912	2.754	0.324	2.208	1.247	11.272	3.133	0.277	1.556	2.014	10.375
1293	4	4.01	28.57	sp|Q15369|ELOC_HUMAN	Transcription elongation factor B polypeptide 1	HUMAN	2	1.148	0.776	2.089	0.55	2.399	1.213	0.693	2.089	0.581	2.535	0.955	0.945	2.089	0.457	1.995	1.225	0.685	2.089	0.586	2.559	0.832	0.734	2.089	0.398	1.738	1.138	0.784	2.089	0.545	2.377	0.904	0.85	2.089	0.433	1.888
1294	4	4	5.09	sp|Q9NPQ8|RIC8A_HUMAN	Synembryn-A	HUMAN	2
1295	4	4	12.34	sp|P53370|NUDT6_HUMAN	Nucleoside diphosphate-linked moiety X motif 6	HUMAN	2	0.718	0.557	12.246	0.06	8.79	0.667	0.493	2.109	0.319	1.406	0.511	0.332	6.31	0.081	3.221	0.824	0.712	20.324	0.047	16.749	0.525	0.342	4.656	0.113	2.443	0.705	0.539	8.318	0.085	5.861	0.955	0.934	18.535	0.053	17.701
1296	4	4	5.51	sp|O43813|LANC1_HUMAN	LanC-like protein 1	HUMAN	4	3.565	0.188	2.089	1.706	7.516	3.436	0.195	2.109	1.629	7.178	2.911	0.223	2.109	1.38	6.081	3.837	0.179	2.089	1.837	8.091	3.105	0.21	2.109	1.472	6.486	3.02	0.215	2.109	1.432	6.31	3.767	0.181	2.089	1.803	7.943
1297	4	4	15.63	sp|Q9BY50|SC11C_HUMAN	Signal peptidase complex catalytic subunit SEC11C	HUMAN	2	1.514	0.37	3.311	0.457	4.966	1.294	0.475	1.923	0.673	2.512	1.067	0.756	4.446	0.24	4.742	1.528	0.368	3.048	0.501	4.613	1.472	0.399	3.499	0.421	5.152	1.225	0.61	3.251	0.377	3.981	1.019	0.644	4.446	0.229	4.529
1298	4	4	21.48	sp|Q8N5K1|CISD2_HUMAN	CDGSH iron-sulfur domain-containing protein 2	HUMAN	2	1.107	0.981	1.871	0.592	2.07	0.973	0.753	2.249	0.433	2.188	0.879	0.695	1.803	0.488	1.585	1.047	0.931	1.738	0.603	1.82	0.871	0.658	1.754	0.497	1.528	0.938	0.755	1.77	0.53	1.66	1.117	0.994	1.854	0.603	2.07
1299	4	4	24.08	sp|P56537|IF6_HUMAN	Eukaryotic translation initiation factor 6	HUMAN	4	0.745	0.836	1.786	0.417	1.33	0.817	0.965	1.854	0.457	1.514	0.863	0.804	1.786	0.483	1.542	0.492	0.648	1.941	0.242	0.955	0.692	0.988	1.82	0.363	1.259	0.608	0.627	1.754	0.331	1.067	0.973	0.944	1.837	0.581	1.786
1300	4	4	19.01	sp|P53680|AP2S1_HUMAN	AP-2 complex subunit sigma	HUMAN	2	0.871	0.91	2.148	0.406	1.871	0.912	0.984	2.089	0.437	1.905	1.318	0.52	2.208	0.597	2.938	1.019	0.931	1.38	0.738	1.406	1.107	0.797	1.38	0.802	1.528	1.057	0.83	1.66	0.637	1.754	0.964	0.828	3.908	0.247	3.767
1301	4	4	38.1	sp|Q9UDW1|QCR9_HUMAN	Cytochrome b-c1 complex subunit 9	HUMAN	2	0.982	0.789	1.294	0.759	1.271	0.973	0.757	1.5	0.649	1.459	0.871	0.914	1.472	0.592	1.282	1.028	0.668	1.368	0.752	1.406	1.038	0.706	1.393	0.745	1.445	0.817	0.617	1.306	0.619	1.067	1	0.78	1.343	0.745	1.343
1302	4	4	19.33	sp|P60866|RS20_HUMAN	40S ribosomal protein S20	HUMAN	4	0.47	0.494	1.57	0.177	0.738	0.631	0.568	1.343	0.353	0.847	0.525	0.571	1.368	0.242	0.718	0.535	0.544	1.271	0.337	0.679	0.545	0.598	1.393	0.275	0.759	0.575	0.589	1.368	0.296	0.787	0.398	0.509	1.556	0.104	0.619
1303	4	4	24.78	sp|Q8N2U0|CQ061_HUMAN	UPF0451 protein C17orf61	HUMAN	2	1.18	0.735	2.089	0.565	2.466	1	0.989	2.089	0.479	2.089	1.019	0.954	2.089	0.488	2.128	1	0.986	2.089	0.479	2.089	1.028	0.945	2.089	0.492	2.148	1.127	0.8	2.089	0.54	2.355	0.78	0.656	2.109	0.373	1.644
1304	4	4	5.12	sp|P13473|LAMP2_HUMAN	Lysosome-associated membrane glycoprotein 2	HUMAN	2	1.393	0.555	2.188	0.637	3.105	1.528	0.47	2.333	0.655	3.802	2.421	0.265	11.912	0.203	24.21	1.445	0.511	8.63	0.167	12.706	1.905	0.349	2.109	0.904	4.207	2.535	0.255	2.128	1.191	5.702	0.132	0.094	36.983	0.018	4.875
1305	4	4	10.38	sp|P33947|ERD22_HUMAN	ER lumen protein retaining receptor 2	HUMAN	2	1.419	0.244	21.677	0.065	22.909	0.839	0.93	16.444	0.058	13.804	1.393	0.25	20.893	0.067	22.08	1.706	0.196	16.596	0.103	21.086	1.629	0.205	22.909	0.071	24.889	1.528	0.225	22.491	0.068	23.988	0.863	0.203	19.953	0.048	17.219
1305	0	2.01	5.61	sp|O43731|ERD23_HUMAN	ER lumen protein retaining receptor 3	HUMAN	1
1306	4	4	41.67	sp|Q9UBI6|GBG12_HUMAN	Guanine nucleotide-binding protein G(I)/G(S)/G(O) subunit gamma-12	HUMAN	2	0.55	0.373	2.089	0.263	1.148	0.887	0.823	2.089	0.425	1.854	0.904	0.857	2.089	0.433	1.888	0.855	0.769	2.089	0.409	1.786	0.586	0.407	2.089	0.278	1.225	0.964	0.95	2.089	0.461	2.014	0.515	0.344	2.109	0.247	1.086
1307	3.96	4.11	9.23	sp|Q6NZI2|PTRF_HUMAN	Polymerase I and transcript release factor	HUMAN	2	2.535	0.252	2.109	1.202	5.297	2.443	0.261	2.109	1.159	5.105	2.965	0.218	2.089	1.419	6.194	3.908	0.176	2.089	1.871	8.241	3.698	0.183	2.089	1.77	7.798	2.965	0.218	2.089	1.419	6.252	3.311	0.2	2.089	1.585	6.918
1308	3.96	4.08	16.99	sp|O43399|TPD54_HUMAN	Tumor protein D54	HUMAN	2	0.946	0.92	2.089	0.453	1.977	1.067	0.889	2.109	0.506	2.228	1.38	0.555	2.089	0.661	2.884	0.946	0.928	2.089	0.453	1.977	1.445	0.509	2.089	0.692	3.02	1.271	0.636	2.089	0.608	2.679	1.086	0.848	2.089	0.52	2.27
1309	3.96	4.01	22.03	sp|Q5RI15|COX20_HUMAN	Cytochrome c oxidase protein 20 homolog	HUMAN	2	1.159	0.191	1.514	0.766	4.656	4.285	0.098	3.251	1.318	12.589	3.532	0.095	3.02	1.169	9.908	3.192	0.035	2.938	1.086	8.79	3.281	0.034	2.884	1.138	9.036	4.246	0.038	3.664	1.159	12.246	13.552	0.032	4.018	3.373	43.652
1310	3.94	4.01	9.12	sp|Q8TD22|SFXN5_HUMAN	Sideroflexin-5	HUMAN	2	0.082	0.332	31.623	0.015	2.582	0.083	0.116	31.915	0.015	2.655	3.664	0.224	30.761	0.119	38.371	0.059	0.09	32.211	0.013	1.905	0.068	0.098	31.915	0.014	2.168	0.011	0.093	2.805	0.01	0.032	0.03	0.127	33.419	0.011	1.009
1311	3.93	4.51	5.28	sp|Q14498|RBM39_HUMAN	RNA-binding protein 39	HUMAN	2	0.608	0.429	2.089	0.291	1.271	0.787	0.665	2.089	0.377	1.644	0.625	0.448	2.089	0.299	1.306	0.929	0.891	2.089	0.445	1.941	0.718	0.564	2.089	0.344	1.5	0.745	0.597	2.089	0.356	1.556	0.56	0.381	2.089	0.268	1.169
1312	3.93	4.05	4.8	sp|Q13740|CD166_HUMAN	CD166 antigen	HUMAN	2	0.871	0.483	1.472	0.592	1.282	0.817	0.4	1.38	0.592	1.127	0.982	0.891	1.38	0.711	1.355	0.698	0.199	1.38	0.506	0.964	0.855	0.482	1.38	0.619	1.18	0.973	0.884	1.38	0.705	1.343	0.946	0.983	1.888	0.501	1.786
1313	3.91	3.91	11.3	sp|P50579|AMPM2_HUMAN	Methionine aminopeptidase 2	HUMAN	3	0.718	0.29	1.247	0.575	0.895	0.718	0.305	1.393	0.52	1	0.685	0.247	1.271	0.54	0.871	0.78	0.398	1.33	0.586	1.038	0.724	0.293	1.393	0.515	1.009	0.78	0.39	1.644	0.474	1.282	0.673	0.158	1.432	0.47	0.964
1314	3.89	6.12	4.29	sp|P08195|4F2_HUMAN	4F2 cell-surface antigen heavy chain	HUMAN	3	2.559	0.248	2.089	1.225	5.395	1.786	0.373	2.109	0.847	3.733	2.128	0.301	2.089	1.019	4.487	1.871	0.351	2.089	0.895	3.908	1.459	0.501	2.089	0.698	3.076	2.089	0.308	2.089	1	4.365	1.393	0.542	2.089	0.667	2.938
1315	3.85	4.35	2.64	sp|Q9BQG0|MBB1A_HUMAN	Myb-binding protein 1A	HUMAN	3	1.77	0.378	2.089	0.847	3.698	1.803	0.368	2.089	0.863	3.802	1.294	0.618	2.089	0.619	2.704	1.202	0.709	2.089	0.575	2.512	1.18	0.733	2.089	0.565	2.466	1.202	0.707	2.089	0.575	2.512	1.585	0.444	2.109	0.752	3.311
1316	3.83	7.94	2.51	sp|Q13085|ACACA_HUMAN	Acetyl-CoA carboxylase 1	HUMAN	6	0.982	0.965	1.282	0.766	1.259	0.964	0.851	1.282	0.752	1.236	1.057	0.851	2.051	0.515	2.168	1.047	0.677	1.459	0.718	1.528	1.271	0.277	1.722	0.738	2.188	1	0.941	1.318	0.759	1.318	1.009	0.961	1.259	0.802	1.271
1317	3.83	4.04	11.74	sp|O75608|LYPA1_HUMAN	Acyl-protein thioesterase 1	HUMAN	2	1.82	0.253	2.014	0.904	3.802	1.419	0.921	2.208	0.643	3.105	1.941	0.277	2.188	0.887	4.285	1.706	0.326	2.07	0.824	3.631	1.585	0.629	2.208	0.718	3.499	1.888	0.385	2.188	0.863	4.169	1.259	0.829	1.77	0.711	2.291
1318	3.82	3.86	29.91	sp|Q9UJC5|SH3L2_HUMAN	SH3 domain-binding glutamic acid-rich-like protein 2	HUMAN	2
1319	3.82	3.84	7.84	sp|Q8NC51|PAIRB_HUMAN	Plasminogen activator inhibitor 1 RNA-binding protein	HUMAN	3	0.802	0.655	1.445	0.53	1.159	0.802	0.53	1.355	0.57	1.086	0.745	0.383	1.432	0.488	1.067	0.724	0.285	1.368	0.488	0.991	0.679	0.201	1.355	0.457	0.92	0.608	0.171	1.432	0.377	0.871	0.673	0.192	1.472	0.409	0.991
1320	3.82	3.84	12.39	sp|Q15005|SPCS2_HUMAN	Signal peptidase complex subunit 2	HUMAN	2	0.535	0.301	2.089	0.256	1.117	0.705	0.48	2.355	0.296	1.66	0.545	0.307	2.089	0.258	1.138	0.738	0.531	2.089	0.353	1.542	0.631	0.397	2.109	0.302	1.33	0.614	0.374	2.089	0.291	1.282	0.887	0.792	2.089	0.425	1.854
1321	3.8	3.85	2.68	sp|Q13435|SF3B2_HUMAN	Splicing factor 3B subunit 2	HUMAN	2	0.92	0.886	2.089	0.441	1.923	1.038	0.922	2.089	0.497	2.168	0.809	0.696	2.089	0.387	1.69	1.057	0.898	2.089	0.506	2.208	1.009	0.965	2.089	0.483	2.109	0.794	0.67	2.089	0.38	1.66	1.368	0.566	2.109	0.649	2.858
1322	3.8	3.83	6.59	sp|Q12874|SF3A3_HUMAN	Splicing factor 3A subunit 3	HUMAN	2	0.575	0.397	2.089	0.273	1.202	0.545	0.367	2.089	0.258	1.138	0.445	0.289	2.089	0.211	0.929	0.57	0.391	2.089	0.27	1.191	0.608	0.43	2.089	0.291	1.271	0.56	0.384	2.109	0.268	1.18	0.731	0.576	2.089	0.347	1.528
1323	3.78	3.83	33.98	sp|O75964|ATP5L_HUMAN	ATP synthase subunit g, mitochondrial	HUMAN	4	0.752	0.158	1.556	0.449	1.169	0.752	0.196	1.486	0.461	1.117	0.592	0.002	1.432	0.328	0.847	0.92	0.655	1.38	0.655	1.271	0.955	0.091	1.722	0.545	1.644	0.679	0.065	1.33	0.457	0.904	1.159	0.614	1.6	0.724	1.923
1323	0	2.04	13	sp|Q7Z4Y8|AT5L2_HUMAN	ATP synthase subunit g 2, mitochondrial	HUMAN	1
1324	3.78	3.82	6.79	sp|Q9Y2S7|PDIP2_HUMAN	Polymerase delta-interacting protein 2	HUMAN	2	1.343	0.638	13.932	0.096	16.904	1.837	0.378	22.491	0.082	25.119	1.871	0.326	2.168	0.863	4.093	1.905	0.361	7.87	0.242	15.136	2.228	0.3	9.817	0.227	20.512	1.69	0.416	3.048	0.555	5.152	1.294	0.677	19.588	0.066	20.512
1325	3.78	3.78	13.16	sp|Q08623|HDHD1_HUMAN	Pseudouridine-5'-monophosphatase	HUMAN	2	4.831	0.165	48.306	0.1	43.652	7.516	0.09	31.333	0.24	53.456	7.311	0.091	31.333	0.233	52.966	7.447	0.034	31.333	0.238	53.456	2.291	0.04	28.314	0.081	30.761	3.404	0.037	30.479	0.112	36.983	3.565	0.039	30.479	0.117	38.019
1326	3.77	3.84	16.24	sp|P61758|PFD3_HUMAN	Prefoldin subunit 3	HUMAN	2	1.459	0.503	2.089	0.698	3.048	1.585	0.442	2.089	0.759	3.311	1.33	0.592	2.109	0.631	2.78	1.202	0.703	2.089	0.575	2.535	2.109	0.305	2.089	1.009	4.406	1.675	0.409	2.089	0.802	3.499	0.275	0.189	2.109	0.132	0.581
1327	3.76	3.95	9.24	sp|Q9UBR2|CATZ_HUMAN	Cathepsin Z	HUMAN	2	1.148	0.745	5.297	0.217	6.081	1.18	0.701	12.134	0.097	14.322	0.92	0.867	10	0.092	9.204	1.047	0.9	3.251	0.322	3.404	1.086	0.826	4.92	0.221	5.346	1.127	0.778	11.803	0.095	13.305	0.817	0.68	13.677	0.063	11.169
1328	3.76	3.85	7.71	sp|Q8IWW8|HOT_HUMAN	Hydroxyacid-oxoacid transhydrogenase, mitochondrial	HUMAN	2	2.109	0.598	2.78	0.759	13.183	1.6	0.786	2.992	0.535	8.395	1.629	0.612	3.076	0.53	6.368	3.105	0.37	3.281	0.946	16.444	2.992	0.341	3.467	0.863	13.677	1.148	0.474	3.02	0.38	4.529	3.837	0.265	3.597	1.067	17.539
1329	3.75	3.75	9.84	sp|P50402|EMD_HUMAN	Emerin	HUMAN	2	0.47	0.308	2.109	0.225	0.991	0.55	0.373	2.089	0.263	1.148	0.592	0.415	2.109	0.283	1.247	0.535	0.362	2.109	0.256	1.127	0.474	0.312	2.109	0.227	1	0.331	0.219	2.109	0.158	0.698	0.643	0.468	2.089	0.308	1.343
1330	3.73	3.74	7.93	sp|P38159|RBMX_HUMAN	RNA-binding motif protein, X chromosome	HUMAN	3
1330	0	3.41	5.9	sp|Q96E39|RMXL1_HUMAN	RNA binding motif protein, X-linked-like-1	HUMAN	2
1331	3.71	3.94	1.65	sp|O75694|NU155_HUMAN	Nuclear pore complex protein Nup155	HUMAN	2	0.855	0.667	1.871	0.457	1.6	0.855	0.624	1.459	0.586	1.247	0.879	0.792	1.393	0.631	1.225	0.855	0.668	1.675	0.511	1.432	0.839	0.647	1.754	0.479	1.472	0.752	0.47	1.306	0.575	0.982	0.809	0.581	1.614	0.501	1.306
1332	3.7	3.77	6.92	sp|Q96HS1|PGAM5_HUMAN	Serine/threonine-protein phosphatase PGAM5, mitochondrial	HUMAN	2	1.213	0.995	19.231	0.063	19.77	0.929	0.558	19.231	0.051	17.865	1.127	0.768	19.953	0.056	20.137	0.92	0.552	19.409	0.05	17.865	0.982	0.614	18.88	0.052	18.535	0.912	0.517	19.409	0.05	17.701	1.047	0.707	19.231	0.054	19.231
1333	3.7	3.7	20.87	sp|P62854|RS26_HUMAN	40S ribosomal protein S26	HUMAN	3	3.597	0.361	2.965	1.213	9.638	3.597	0.378	2.938	1.225	9.55	2.805	0.491	2.704	1.038	7.047	3.076	0.459	2.911	1.057	8.017	4.656	0.352	3.048	1.528	13.428	3.532	0.486	2.831	1.247	9.12	0.991	0.901	2.582	0.296	2.559
1333	0	1.54	7.83	sp|Q5JNZ5|RS26L_HUMAN	Putative 40S ribosomal protein S26-like 1	HUMAN	1
1334	3.68	3.8	4.06	sp|P17812|PYRG1_HUMAN	CTP synthase 1	HUMAN	3	0.794	0.425	1.82	0.433	1.445	0.973	0.421	2.188	0.445	2.128	1.117	0.735	2.188	0.511	2.421	0.92	0.443	2.168	0.425	1.995	1.225	0.843	2.188	0.56	2.679	1.38	0.771	2.014	0.685	2.805	0.946	0.792	1.556	0.608	1.472
1335	3.66	3.76	20.81	sp|Q969H8|CS010_HUMAN	UPF0556 protein C19orf10	HUMAN	3	0.824	0.725	2.089	0.394	1.722	0.655	0.478	2.089	0.31	1.368	0.718	0.557	2.089	0.34	1.5	0.787	0.667	2.109	0.377	1.66	0.597	0.42	2.089	0.286	1.247	0.506	0.337	2.109	0.242	1.067	0.863	0.784	2.089	0.413	1.803
1336	3.63	3.63	13.7	sp|Q14165|MLEC_HUMAN	Malectin	HUMAN	2	1.028	0.934	13.062	0.079	13.428	0.871	0.786	9.55	0.091	8.318	0.847	0.747	3.873	0.219	3.281	1.028	0.939	2.089	0.492	2.148	0.794	0.662	2.089	0.38	1.66	0.759	0.605	3.162	0.24	2.399	0.946	0.926	3.192	0.296	3.02
1337	3.63	3.63	30.86	sp|Q15843|NEDD8_HUMAN	NEDD8	HUMAN	2	2.992	0.677	3.499	0.855	9.12	4.699	0.532	3.908	1.202	19.409	6.026	0.424	3.945	1.528	27.542	3.105	0.63	3.281	0.946	10.28	7.244	0.381	4.246	1.706	31.333	5.97	0.423	3.802	1.57	26.062	2.032	0.843	2.938	0.692	6.427
1338	3.62	3.76	4.08	sp|Q13619|CUL4A_HUMAN	Cullin-4A	HUMAN	3	1.096	0.845	4.446	0.247	4.875	1.096	0.896	2.512	0.437	2.729	1.159	0.755	4.446	0.261	5.152	1.107	0.834	4.285	0.258	4.742	1.247	0.694	2.559	0.488	3.192	0.895	0.793	2.805	0.319	2.512	0.955	0.952	2.911	0.328	2.78
1338	0.01	3.42	2.08	sp|Q13620|CUL4B_HUMAN	Cullin-4B	HUMAN	2
1339	3.62	3.68	12.28	sp|Q99611|SPS2_HUMAN	Selenide, water dikinase 2	HUMAN	4	2.333	0.715	2.399	0.973	22.284	2.128	0.651	1.977	1.076	22.909	1.644	0.879	1.786	0.92	21.677	2.559	0.509	1.941	1.318	28.054	1.432	0.692	2.291	0.625	9.638	3.467	0.414	2.249	1.542	33.729	1.318	0.944	1.82	0.724	10.471
1340	3.61	3.68	9.01	sp|P50336|PPOX_HUMAN	Protoporphyrinogen oxidase	HUMAN	2	1.995	0.323	2.089	0.955	4.207	2.489	0.257	2.109	1.18	5.2	1.786	0.373	2.089	0.855	3.767	1.786	0.374	2.109	0.847	3.733	1.69	0.403	2.109	0.802	3.532	1.82	0.363	2.089	0.871	3.837	2.249	0.284	2.109	1.067	4.699
1341	3.61	3.61	25.93	sp|Q9NZ45|CISD1_HUMAN	CDGSH iron-sulfur domain-containing protein 1	HUMAN	2	0.661	0.491	2.109	0.316	1.393	0.863	0.778	2.089	0.409	1.803	0.511	0.34	2.109	0.244	1.076	0.871	0.794	2.089	0.417	1.82	0.394	0.257	2.109	0.189	0.832	0.718	0.561	2.089	0.344	1.5	0.938	0.914	2.089	0.449	1.959
1342	3.6	3.72	7.57	sp|Q8NI60|ADCK3_HUMAN	Chaperone activity of bc1 complex-like, mitochondrial	HUMAN	3	1.057	0.828	19.409	0.054	19.409	0.912	0.857	11.588	0.079	10.568	1.028	0.874	7.112	0.145	7.311	1.127	0.703	11.376	0.099	12.823	1.169	0.642	20.137	0.058	20.512	1.148	0.675	20.137	0.057	20.324	0.752	0.514	21.086	0.045	15.849
1343	3.6	3.6	20	sp|P05161|ISG15_HUMAN	Ubiquitin-like protein ISG15	HUMAN	2	1.127	0.621	4.446	0.254	5.012	1.086	0.691	4.446	0.244	4.831	1.096	0.681	4.446	0.247	4.875	0.766	0.397	3.404	0.225	2.606	0.731	0.327	3.436	0.213	2.512	0.809	0.489	2.754	0.294	2.228	0.871	0.613	4.446	0.196	3.873
1344	3.59	3.59	19.05	sp|P31949|S10AB_HUMAN	Protein S100-A11	HUMAN	2	18.707	0.13	6.73	2.78	46.132	24.434	0.092	5.598	4.365	58.076	27.04	0.083	5.012	5.395	63.096	19.953	0.037	5.916	3.373	49.659	20.512	0.037	6.668	3.076	51.05	18.88	0.036	5.445	3.467	52	26.062	0.033	5.012	5.2	61.944
1345	3.58	3.59	15.17	sp|P61254|RL26_HUMAN	60S ribosomal protein L26	HUMAN	3	0.643	0.158	2.679	0.24	1.722	0.614	0.137	1.837	0.334	1.127	0.679	0.199	1.38	0.488	0.938	0.824	0.466	3.076	0.268	2.535	0.625	0.143	1.786	0.347	1.117	0.631	0.146	1.38	0.457	0.871	0.614	0.137	1.888	0.325	1.159
1345	0	2.29	9.66	sp|Q9UNX3|RL26L_HUMAN	60S ribosomal protein L26-like 1	HUMAN	2
1346	3.55	5.79	2.6	sp|Q5VYK3|ECM29_HUMAN	Proteasome-associated protein ECM29 homolog	HUMAN	4	0.912	0.791	2.443	0.373	2.228	1	0.899	18.88	0.053	18.707	1.067	0.676	19.409	0.055	19.409	0.938	0.948	6.252	0.15	5.861	1.127	0.577	19.953	0.056	20.137	1.028	0.731	12.589	0.082	12.942	1.225	0.439	2.089	0.586	2.559
1347	3.55	3.6	17.92	sp|Q9Y2R0|COA3_HUMAN	Cytochrome C oxidase assembly factor 3 homolog, mitochondrial	HUMAN	2
1348	3.54	42.29	62.61	sp|P09210|GSTA2_HUMAN	Glutathione S-transferase A2	HUMAN	71	0.437	0.588	2.128	0.223	0.929	0.384	0.368	2.228	0.093	0.855	0.223	0.259	2.291	0.066	0.511	1.393	0.774	1.738	0.802	2.489	0.483	0.292	1.77	0.281	0.855	0.817	0.542	1.69	0.488	1.38	0.832	0.699	1.738	0.47	1.445
1348	0.01	1.83	1.03	RRRRRsp|Q9Y573|IPP_HUMAN	REVERSED Actin-binding protein IPP	HUMAN	1
1348	0	1.91	0.47	RRRRRsp|O95382|M3K6_HUMAN	REVERSED Mitogen-activated protein kinase kinase kinase 6	HUMAN	1
1348	0	1.87	0.89	RRRRRsp|Q9BQL6|FERM1_HUMAN	REVERSED Fermitin family homolog 1	HUMAN	1
1348	0	1.84	1.74	sp|P57768|SNX16_HUMAN	Sorting nexin-16	HUMAN	1
1348	0	1.8	3.16	RRRRRsp|Q8WWM9|CYGB_HUMAN	REVERSED Cytoglobin	HUMAN	1
1348	0	1.8	4.08	sp|Q6AWC8|YK026_HUMAN	Putative uncharacterized protein LOC100129027	HUMAN	1
1348	0	1.04	0.14	sp|P98161|PKD1_HUMAN	Polycystin-1	HUMAN	1
1349	3.54	3.7	3.72	sp|Q14978|NOLC1_HUMAN	Nucleolar and coiled-body phosphoprotein 1	HUMAN	2	1.047	0.799	3.908	0.268	4.093	1.138	0.571	3.767	0.302	4.285	1.076	0.869	13.552	0.079	14.454	1.202	0.465	2.089	0.575	2.512	1.191	0.469	2.089	0.57	2.489	1.271	0.389	2.208	0.575	2.805	1.117	0.847	18.707	0.06	18.88
1350	3.54	3.6	9.61	sp|Q8N490|PNKD_HUMAN	Probable hydrolase PNKD	HUMAN	3	1.343	0.162	1.368	0.982	1.82	1.406	0.148	1.33	1.057	1.871	1.33	0.183	1.5	0.887	1.995	1.138	0.517	1.854	0.614	2.128	1.259	0.218	1.69	0.745	2.128	1.127	0.511	1.69	0.667	1.905	1.318	0.228	1.556	0.847	2.051
1351	3.53	3.7	3.09	sp|Q9HCE1|MOV10_HUMAN	Putative helicase MOV-10	HUMAN	2	1.486	0.173	1.5	0.991	2.27	1.786	0.143	1.754	1.019	3.251	1.459	0.17	4.446	0.328	6.486	1.445	0.193	2.63	0.55	3.873	1.259	0.251	1.38	0.912	1.738	1.159	0.848	3.192	0.363	3.698	1.117	0.413	4.207	0.265	4.742
1352	3.53	3.56	7.6	sp|P35637|FUS_HUMAN	RNA-binding protein FUS	HUMAN	3	0.855	0.651	2.089	0.409	1.786	1.076	0.812	3.945	0.273	4.246	1.009	0.956	2.208	0.457	2.228	1.038	0.885	2.089	0.497	2.168	1.057	0.837	2.089	0.506	2.208	1.117	0.741	2.109	0.53	2.333	0.895	0.751	3.221	0.278	2.884
1352	0	2.1	2.36	sp|Q92804|RBP56_HUMAN	TATA-binding protein-associated factor 2N	HUMAN	1
1353	3.43	3.43	12.47	sp|P35613|BASI_HUMAN	Basigin	HUMAN	3	1.038	0.931	2.089	0.497	2.168	1.294	0.619	2.089	0.619	2.704	1.047	0.904	2.089	0.501	2.208	0.955	0.942	2.089	0.457	1.995	0.929	0.903	2.109	0.445	1.959	0.731	0.576	2.089	0.347	1.528	0.839	0.744	2.089	0.402	1.754
1354	3.42	9.51	10.58	sp|O43390|HNRPR_HUMAN	Heterogeneous nuclear ribonucleoprotein R	HUMAN	9	0.649	0.422	1.406	0.461	0.912	0.802	0.633	1.419	0.565	1.138	0.711	0.489	1.445	0.492	1.028	0.773	0.576	1.472	0.52	1.138	0.809	0.638	1.6	0.506	1.294	0.661	0.441	1.419	0.466	0.938	0.724	0.499	1.995	0.363	1.445
1355	3.42	3.44	14.37	sp|P46778|RL21_HUMAN	60S ribosomal protein L21	HUMAN	2	0.817	0.744	2.249	0.31	1.837	1.5	0.7	2.128	0.705	3.436	1.738	0.681	2.109	0.824	4.169	1.343	0.779	1.82	0.738	2.911	1.528	0.767	1.854	0.824	3.467	1.472	0.808	1.905	0.773	3.342	1.067	0.845	2.128	0.501	2.291
[truncated: 901 more rows]
