# Supplementary material for: Mechanistic evaluation of primary human hepatocyte culture using global proteomic analysis reveals a selective dedifferentiation profile
Source: Arch Toxicol. 2016 Apr 2;91(1):439–52. doi: 10.1007/s00204-016-1694-y (PMC5225178; doi:10.1007/s00204-016-1694-y)
Supplement: Supplementary file 11 — Supplementary material 11 (CSV 730 kb) [file 204_2016_1694_MOESM11_ESM.csv]

N	Unused	Total	%Cov(95)	Accession	Name	Species	Peptides(95%)	114:113	PVal 114:113	EF 114:113	LowerCI 114:113	UpperCI 114:113	115:113	PVal 115:113	EF 115:113	LowerCI 115:113	UpperCI 115:113	116:113	PVal 116:113	EF 116:113	LowerCI 116:113	UpperCI 116:113	117:113	PVal 117:113	EF 117:113	LowerCI 117:113	UpperCI 117:113	118:113	PVal 118:113	EF 118:113	LowerCI 118:113	UpperCI 118:113	119:113	PVal 119:113	EF 119:113	LowerCI 119:113	UpperCI 119:113	121:113	PVal 121:113	EF 121:113	LowerCI 121:113	UpperCI 121:113
1	336.76	336.76	80.27	sp|P31327|CPSM_HUMAN	Carbamoyl-phosphate synthase [ammonia], mitochondrial	HUMAN	425	0.929	0	1.009	0.92	0.938	0.718	0	1.009	0.711	0.724	0.711	0	1.009	0.705	0.718	0.863	0	1.009	0.855	0.871	0.847	0	1.009	0.839	0.855	0.752	0	1.009	0.745	0.759	0.718	0	1.009	0.711	0.724
2	221.71	221.87	55.36	sp|P49327|FAS_HUMAN	Fatty acid synthase	HUMAN	172	1.057	0.373	1.086	0.973	1.159	0.249	0	1.57	0.194	0.391	0.794	0.189	1.138	0.698	0.904	1.905	0	1.225	1.556	2.399	2.884	0	1.38	2.089	4.13	2.489	0	1.393	1.786	3.565	1.923	0	1.247	1.542	2.559
3	215.35	215.59	53.37	sp|P35579|MYH9_HUMAN	Myosin-9	HUMAN	180	1.459	0.006	1.191	1.225	2.109	3.02	0	1.393	2.168	5.495	6.081	0	1.542	3.945	12.706	0.31	0	1.803	0.194	0.56	0.53	0.001	1.306	0.229	0.692	1.138	0.987	1.086	1.047	1.271	4.13	0	1.459	2.831	8.318
4	183.26	183.89	46.68	sp|Q13813|SPTN1_HUMAN	Spectrin alpha chain, non-erythrocytic 1	HUMAN	116	0.955	0.446	1.138	0.839	1.086	1.236	0.066	1.107	1.117	1.528	3.467	0	1.556	2.228	6.855	0.824	0.592	1.18	0.745	0.973	1.202	0.675	1.127	1.067	1.343	1.941	0	1.393	1.393	3.048	4.487	0	1.706	2.63	8.954
5	164.68	165.49	79.16	sp|O75891|AL1L1_HUMAN	Cytosolic 10-formyltetrahydrofolate dehydrogenase	HUMAN	138	0.832	0.061	1.107	0.731	0.92	0.449	0	1.33	0.296	0.597	0.119	0	1.959	0.065	0.233	0.619	0.148	1.213	0.501	0.752	1.38	0.005	1.148	1.202	1.5	1.202	0.089	1.086	1.107	1.294	0.679	0.134	1.169	0.55	0.794
6	156.08	156.5	43.5	sp|O75369|FLNB_HUMAN	Filamin-B	HUMAN	102	0.78	0.269	1.259	0.637	0.982	4.325	0	2.014	2.148	7.447	9.036	0	2.377	3.802	18.535	1.77	0.203	1.445	1.225	3.02	3.133	0	1.888	1.66	5.346	3.076	0	1.905	1.614	5.346	8.241	0	2.355	3.499	17.061
7	149.6	151.32	44.88	sp|Q01082|SPTB2_HUMAN	Spectrin beta chain, non-erythrocytic 1	HUMAN	106	1.107	0.347	1.117	0.991	1.306	1.82	0	1.271	1.432	4.13	3.981	0	1.644	2.421	11.482	1.096	0.266	1.127	0.973	1.6	1.556	0.003	1.282	1.213	2.831	2.089	0	1.406	1.486	4.529	4.742	0	1.69	2.805	13.677
8	143.59	143.74	80.27	sp|P00325|ADH1B_HUMAN	Alcohol dehydrogenase 1B	HUMAN	167	0.479	0.205	1.432	0.313	0.685	0.437	0.006	1.556	0.278	0.679	0.149	0.029	2.884	0.028	0.429	1.472	0.108	1.18	1.247	1.82	1.722	0.076	1.191	1.445	2.148	1.556	0.026	1.169	1.33	1.941	1.038	0.476	1.191	0.871	1.236
9	141.86	142.52	26.6	sp|Q15149|PLEC_HUMAN	Plectin	HUMAN	106	0.631	0.097	1.355	0.506	0.855	1.486	0.056	1.225	1.213	2.208	1.644	0.001	1.282	1.282	2.443	1.406	0.145	1.225	1.148	2.051	1.18	0.567	1.159	1.019	1.472	0.92	0.244	1.148	0.802	1.057	1.888	0	1.355	1.393	3.076
10	121.6	122.29	51.87	sp|Q06278|ADO_HUMAN	Aldehyde oxidase	HUMAN	82	0.955	0.576	1.096	0.863	1.047	0.34	0	1.69	0.205	0.575	0.082	0	2.729	0.052	0.225	1.355	0.006	1.127	1.202	1.614	1.556	0	1.169	1.33	1.905	1.5	0.001	1.159	1.294	1.905	0.334	0	1.6	0.189	0.535
11	121.15	122.12	72.49	sp|P23141|EST1_HUMAN	Liver carboxylesterase 1	HUMAN	166	1.028	0.515	1.047	0.982	1.086	0.185	0	1.368	0.147	0.254	0.115	0	1.738	0.072	0.2	0.334	0.008	1.33	0.249	0.445	0.429	0	1.18	0.35	0.506	0.334	0	1.259	0.242	0.421	0.081	0	1.803	0.052	0.146
12	119.83	120.36	72.22	sp|P00367|DHE3_HUMAN	Glutamate dehydrogenase 1, mitochondrial	HUMAN	147	1.138	0.875	1.096	1.038	1.225	0.474	0.052	1.213	0.402	0.575	0.056	0	1.528	0.044	0.086	1.191	0.004	1.067	1.117	1.282	1.941	0.044	1.191	1.629	2.249	1.271	0.298	1.107	1.148	1.38	0.244	0	1.432	0.174	0.35
13	119.47	120.79	70.16	sp|P10809|CH60_HUMAN	60 kDa heat shock protein, mitochondrial	HUMAN	149	1.086	0.987	1.086	1	1.18	0.353	0	1.247	0.305	0.441	0.449	0	1.247	0.366	0.56	0.101	0	1.514	0.07	0.153	0.55	0	1.159	0.474	0.637	0.406	0	1.271	0.302	0.515	0.191	0	1.644	0.125	0.313
14	117.45	118.89	74.95	sp|P04040|CATA_HUMAN	Catalase	HUMAN	129	1.247	0.141	1.086	1.148	1.38	0.402	0	1.472	0.322	0.592	0.072	0	2.443	0.053	0.175	1.159	0.391	1.076	1.076	1.247	1.629	0.007	1.117	1.459	1.803	0.955	0.309	1.076	0.887	1.028	0.437	0	1.38	0.37	0.603
15	112.71	114.04	75.24	sp|P05091|ALDH2_HUMAN	Aldehyde dehydrogenase, mitochondrial	HUMAN	125	0.497	0	1.148	0.402	0.57	0.106	0	1.923	0.059	0.203	0.069	0	2.355	0.031	0.161	0.759	0.664	1.096	0.685	0.832	0.759	0.003	1.076	0.705	0.817	0.54	0	1.138	0.449	0.614	0.194	0	1.472	0.116	0.286
16	110.66	112.5	42.54	sp|Q13576|IQGA2_HUMAN	Ras GTPase-activating-like protein IQGAP2	HUMAN	70	0.895	0.362	1.138	0.773	1.019	0.409	0.006	1.6	0.278	0.655	0.398	0	1.57	0.227	0.625	1.57	0	1.18	1.33	1.77	1.542	0	1.202	1.282	1.77	1.159	0.127	1.117	1.038	1.294	1.236	0.154	1.159	1.067	1.393
17	108.54	109.05	60.53	sp|P11586|C1TC_HUMAN	C-1-tetrahydrofolate synthase, cytoplasmic	HUMAN	84	1.096	0.694	1.096	1	1.213	0.299	0	1.738	0.196	0.52	0.156	0	2.655	0.08	0.413	1.77	0	1.236	1.432	2.168	1.888	0	1.259	1.5	2.377	1.722	0	1.236	1.393	2.07	0.973	0.726	1.096	0.887	1.067
18	108.23	108.88	48.11	sp|P35573|GDE_HUMAN	Glycogen debranching enzyme	HUMAN	83	1.009	0.81	1.159	0.871	1.202	0.36	0.008	1.706	0.313	0.614	0.649	0.107	1.271	0.535	0.824	1.754	0.002	1.259	1.393	2.729	2.466	0	1.556	1.585	4.018	2.333	0	1.585	1.472	3.532	1.69	0.005	1.318	1.282	2.582
19	106.52	106.6	29.93	sp|Q09666|AHNK_HUMAN	Neuroblast differentiation-associated protein AHNAK	HUMAN	86	1.472	0.031	1.259	1.169	2.188	6.427	0	2.089	3.076	20.324	6.855	0	2.208	3.105	23.335	1.5	0.028	1.318	1.138	2.559	1.225	0.117	1.191	1.028	1.941	1.837	0.001	1.528	1.202	3.837	8.318	0	2.27	3.664	27.29
20	104.36	107.14	54.84	sp|P11498|PYC_HUMAN	Pyruvate carboxylase, mitochondrial	HUMAN	96	0.347	0	1.259	0.275	0.437	0.191	0	1.514	0.133	0.288	0.18	0	1.675	0.109	0.302	0.334	0	1.318	0.231	0.441	0.251	0	1.472	0.164	0.37	0.185	0	1.614	0.107	0.299	0.097	0	1.977	0.057	0.192
21	99.8	100.86	66.63	sp|O43707|ACTN4_HUMAN	Alpha-actinin-4	HUMAN	85	1.169	0.816	1.236	0.946	1.406	1.941	0.043	1.318	1.472	2.559	5.105	0	1.854	2.754	9.462	0.625	0.719	1.213	0.511	0.759	2.014	0.044	1.472	1.368	2.858	1.977	0.127	1.528	1.294	2.78	3.733	0	1.738	2.148	6.607
22	99.54	99.71	78.74	sp|P07237|PDIA1_HUMAN	Protein disulfide-isomerase	HUMAN	90	1.556	0.023	1.159	1.343	1.854	0.545	0.121	1.117	0.506	0.608	1.706	0	1.138	1.5	1.995	0.344	0.001	1.33	0.291	0.457	0.619	0.001	1.202	0.488	0.745	0.879	0.022	1.076	0.809	0.946	0.34	0	1.247	0.299	0.425
23	98.94	100.14	40.6	sp|Q00610|CLH1_HUMAN	Clathrin heavy chain 1	HUMAN	72	1.306	0.05	1.169	1.117	1.754	1.556	0.214	1.259	1.236	2.089	2.754	0	1.472	1.871	4.966	0.871	0.659	1.159	0.759	1.009	1.459	0.293	1.306	1.117	2.032	1.614	0.024	1.294	1.247	2.333	1.837	0.004	1.318	1.393	2.78
24	93.48	94.85	74.65	sp|P05783|K1C18_HUMAN	Keratin, type I cytoskeletal 18	HUMAN	74	0.955	0.943	1.148	0.759	1.096	2.831	0	1.419	1.995	6.73	7.379	0	1.69	4.365	22.284	1.528	0.003	1.202	1.271	2.559	1.706	0.852	1.247	1.368	2.679	1.82	0.002	1.271	1.432	4.207	5.702	0	1.66	3.436	18.03
25	92.93	94.18	52.55	sp|P14625|ENPL_HUMAN	Endoplasmin	HUMAN	64	1.096	0.23	1.086	1.009	1.202	0.457	0.012	1.169	0.409	0.535	0.233	0	1.644	0.139	0.384	0.461	0.021	1.406	0.35	0.649	0.912	0.07	1.096	0.832	1	0.592	0	1.202	0.492	0.711	0.124	0	1.854	0.081	0.229
26	91.84	93.48	52.13	sp|Q9P2E9|RRBP1_HUMAN	Ribosome-binding protein 1	HUMAN	60	0.57	0.017	1.213	0.501	0.692	0.273	0	1.6	0.229	0.437	0.752	0.164	1.138	0.667	0.855	0.47	0.007	1.236	0.413	0.581	0.445	0	1.459	0.34	0.649	0.421	0	1.343	0.34	0.565	1.236	0.405	1.169	1.057	1.542
27	91.62	95.92	64.86	sp|P02768|ALBU_HUMAN	Serum albumin	HUMAN	63	0.794	0.097	1.107	0.724	0.879	1.393	0.088	1.107	1.259	1.542	1.057	0.449	1.096	0.964	1.148	1.69	0.021	1.169	1.445	1.977	0.131	0	1.871	0.084	0.244	0.413	0	1.355	0.308	0.56	0.131	0	1.888	0.092	0.247
28	91.61	92.65	72.2	sp|Q08426|ECHP_HUMAN	Peroxisomal bifunctional enzyme	HUMAN	67	0.233	0	1.82	0.105	0.425	0.117	0	2.466	0.075	0.288	0.225	0	1.754	0.136	0.394	1.019	0.93	1.096	0.929	1.127	0.78	0.002	1.117	0.698	0.871	0.787	0.007	1.117	0.711	0.879	1.259	0.024	1.127	1.117	1.419
29	90.42	90.42	90.85	sp|P69905|HBA_HUMAN	Hemoglobin subunit alpha	HUMAN	132	1.786	0.029	1.107	1.614	2.014	2.312	0.081	1.117	2.07	2.655	0.871	0.847	1.086	0.802	0.946	0.056	0	2.188	0.033	0.124	0.09	0.002	1.614	0.029	0.145	0.065	0	1.837	0.028	0.119	0.019	0.001	1.368	0.016	0.027
30	87.97	94.74	82.89	sp|P08319|ADH4_HUMAN	Alcohol dehydrogenase 4	HUMAN	117	0.946	0.01	1.019	0.929	0.964	0.809	0.009	1.019	0.794	0.824	0.766	0.001	1.019	0.752	0.78	1.019	0.623	1.028	0.991	1.047	1.057	0.022	1.019	1.038	1.076	1	0.564	1.019	0.982	1.019	0.887	0.002	1.019	0.871	0.904
31	86.73	87	63.89	sp|P08133|ANXA6_HUMAN	Annexin A6	HUMAN	68	0.832	0.082	1.107	0.759	0.92	0.217	0	1.542	0.167	0.334	0.131	0	1.888	0.097	0.247	0.497	0.007	1.191	0.433	0.592	0.817	0.015	1.086	0.752	0.887	0.586	0	1.159	0.525	0.679	0.151	0	1.57	0.122	0.238
32	85.78	87.3	54.9	sp|P06737|PYGL_HUMAN	Glycogen phosphorylase, liver form	HUMAN	67	0.649	0.026	1.343	0.437	0.871	0.308	0.003	1.888	0.146	0.581	0.238	0	2.291	0.103	0.545	1.977	0	1.294	1.528	2.582	2.109	0	1.33	1.585	2.992	1.66	0.001	1.259	1.318	2.168	1.236	0.67	1.169	1.057	1.432
33	85.76	87.64	59.11	sp|P40939|ECHA_HUMAN	Trifunctional enzyme subunit alpha, mitochondrial	HUMAN	77	0.377	0	1.355	0.294	0.511	0.076	0	2.333	0.044	0.177	0.24	0	1.556	0.156	0.373	0.545	0.001	1.236	0.457	0.673	0.384	0	1.33	0.286	0.511	0.387	0	1.33	0.308	0.515	0.258	0	1.5	0.164	0.387
34	85.71	87.32	70.28	sp|P54868|HMCS2_HUMAN	Hydroxymethylglutaryl-CoA synthase, mitochondrial	HUMAN	98	0.363	0	1.247	0.278	0.453	0.132	0	1.614	0.085	0.213	0.063	0	2.333	0.033	0.146	0.35	0.001	1.259	0.288	0.441	0.223	0	1.419	0.147	0.316	0.179	0	1.542	0.111	0.275	0.051	0	2.188	0.029	0.111
35	84.44	85.25	59.49	sp|P25705|ATPA_HUMAN	ATP synthase subunit alpha, mitochondrial	HUMAN	76	0.53	0	1.259	0.425	0.667	0.132	0	2.291	0.073	0.302	0.265	0	1.644	0.167	0.437	0.673	0.004	1.159	0.581	0.78	0.492	0	1.282	0.387	0.631	0.36	0	1.419	0.256	0.511	0.211	0	1.854	0.115	0.391
36	84.17	84.31	84.44	sp|P21549|SPYA_HUMAN	Serine--pyruvate aminotransferase	HUMAN	98	0.802	0.759	1.096	0.738	0.879	0.067	0	1.77	0.041	0.118	0.182	0	1.585	0.087	0.288	0.705	0.066	1.107	0.619	0.78	0.555	0.013	1.159	0.466	0.643	0.488	0	1.202	0.38	0.586	0.766	0.333	1.107	0.698	0.847
37	83.79	85.25	62.34	sp|P68104|EF1A1_HUMAN	Elongation factor 1-alpha 1	HUMAN	77	1.69	0.538	1.306	1.294	4.246	0.685	0.47	1.259	0.56	0.863	4.699	0.001	1.82	2.582	13.305	1.722	0.695	1.306	1.318	3.597	2.355	0.01	1.585	1.486	5.248	3.404	0.005	1.69	2.014	10.186	4.325	0	1.786	2.421	13.183
38	83.15	84.64	47.09	sp|P13639|EF2_HUMAN	Elongation factor 2	HUMAN	52	2.911	0	1.754	1.66	4.92	3.105	0	1.629	1.905	4.325	9.12	0	2.679	3.404	16.749	1.067	0.471	1.271	0.839	1.472	2.911	0	1.871	1.556	5.058	5.152	0	2.421	2.128	8.954	3.162	0	1.871	1.69	4.786
39	82.72	86.26	35.54	sp|P01024|CO3_HUMAN	Complement C3	HUMAN	50	0.991	0.941	1.169	0.871	1.159	0.946	0.672	1.169	0.817	1.107	1.096	0.663	1.169	0.938	1.294	0.54	0.009	1.406	0.286	0.759	0.387	0.001	1.629	0.256	0.631	0.78	0.094	1.202	0.637	0.938	0.731	0.049	1.225	0.56	0.895
40	81.74	82.16	68.12	sp|P05787|K2C8_HUMAN	Keratin, type II cytoskeletal 8	HUMAN	80	1.282	0.08	1.117	1.148	1.614	4.093	0.054	1.69	2.421	12.359	11.169	0.001	2.014	5.546	29.648	2.559	0.076	1.459	1.754	6.026	1.959	0.093	1.355	1.445	3.597	2.27	0.062	1.432	1.585	4.92	6.73	0.003	1.923	3.499	18.197
41	81.65	82.78	47.88	sp|Q14697|GANAB_HUMAN	Neutral alpha-glucosidase AB	HUMAN	62	1.306	0.637	1.236	1.057	1.556	0.745	0.323	1.202	0.625	0.895	0.302	0.002	1.528	0.221	0.461	0.847	0.28	1.159	0.718	0.982	1.419	0.135	1.259	1.127	1.722	1.169	0.741	1.18	0.991	1.343	0.421	0.007	1.445	0.24	0.608
42	80.37	80.45	66.15	sp|P07099|HYEP_HUMAN	Epoxide hydrolase 1	HUMAN	79	1.067	0.813	1.086	0.982	1.169	0.302	0.006	1.445	0.213	0.437	0.063	0	2.27	0.042	0.142	0.787	0.1	1.117	0.705	0.879	0.649	0	1.159	0.53	0.752	0.433	0	1.318	0.347	0.57	0.109	0.001	1.871	0.077	0.203
43	79.94	80.51	70.4	sp|P80404|GABT_HUMAN	4-aminobutyrate aminotransferase, mitochondrial	HUMAN	75	0.661	0.002	1.138	0.575	0.752	0.201	0	1.472	0.136	0.296	0.096	0	2.27	0.04	0.219	0.35	0	1.318	0.251	0.461	0.377	0	1.282	0.283	0.483	0.175	0	1.675	0.089	0.294	0.121	0	1.888	0.06	0.229
44	79.87	83.38	80.8	sp|Q04828|AK1C1_HUMAN	Aldo-keto reductase family 1 member C1	HUMAN	99	0.832	0.662	4.246	0.191	3.532	2.333	0.411	4.529	0.515	14.997	4.875	0.203	3.342	1.459	32.81	0.738	0.828	2.965	0.161	2.188	1.047	0.93	3.499	0.299	5.058	1.675	0.78	4.285	0.391	10.666	2.858	0.293	2.051	1.393	22.08
45	79.29	80.75	49.55	sp|P55157|MTP_HUMAN	Microsomal triglyceride transfer protein large subunit	HUMAN	58	1.202	0.683	1.148	1.047	1.343	0.344	0.002	1.5	0.233	0.515	0.273	0	1.6	0.146	0.437	1.057	0.987	1.127	0.938	1.18	1.406	0.274	1.202	1.169	1.6	1.057	0.522	1.127	0.938	1.191	0.545	0.009	1.306	0.377	0.711
46	78.32	90.71	69.26	sp|P00352|AL1A1_HUMAN	Retinal dehydrogenase 1	HUMAN	116	0.679	0.006	1.107	0.619	0.752	0.236	0	1.5	0.182	0.353	1.837	0.001	1.191	1.542	2.27	0.334	0.021	1.432	0.263	0.479	0.738	0.101	1.107	0.655	0.817	0.667	0.067	1.159	0.52	0.773	1.247	0.348	1.086	1.148	1.368
47	78.05	78.64	83.24	sp|P05062|ALDOB_HUMAN	Fructose-bisphosphate aldolase B	HUMAN	121	0.794	0.25	1.117	0.711	0.887	0.236	0	1.542	0.166	0.363	0.308	0	1.472	0.2	0.453	0.15	0	1.472	0.09	0.221	0.433	0	1.294	0.299	0.56	0.38	0	1.355	0.236	0.515	0.356	0	1.393	0.244	0.497
48	76.88	79.19	51.74	sp|Q9UL12|SARDH_HUMAN	Sarcosine dehydrogenase, mitochondrial	HUMAN	51	0.78	0.008	1.18	0.643	0.92	0.441	0	1.355	0.273	0.597	0.233	0	1.585	0.102	0.37	0.603	0.005	1.225	0.437	0.738	0.492	0	1.247	0.313	0.614	0.288	0	1.343	0.158	0.387	0.163	0	1.722	0.07	0.281
49	75.04	75.36	80.86	sp|P42765|THIM_HUMAN	3-ketoacyl-CoA thiolase, mitochondrial	HUMAN	103	1.067	0.627	1.096	0.973	1.169	0.421	0	1.282	0.344	0.54	0.194	0	1.722	0.124	0.334	0.211	0.009	1.57	0.16	0.331	0.445	0	1.247	0.344	0.555	0.242	0	1.486	0.156	0.36	0.149	0	1.837	0.097	0.273
50	74.28	74.81	66.13	sp|P63261|ACTG_HUMAN	Actin, cytoplasmic 2	HUMAN	129	1.486	0.838	1.213	1.225	1.905	2.128	0.309	1.294	1.644	3.048	2.858	0.054	1.459	1.959	4.699	0.479	0.159	1.5	0.247	0.718	0.685	0.508	1.236	0.501	0.847	0.673	0.472	1.294	0.488	0.871	1.644	0.335	1.247	1.318	2.355
50	0	74.81	66.13	sp|P60709|ACTB_HUMAN	Actin, cytoplasmic 1	HUMAN	129
51	73.61	74.94	27.19	sp|Q9Y490|TLN1_HUMAN	Talin-1	HUMAN	50	1.191	0.415	1.236	0.964	1.556	1.556	0.082	1.259	1.236	1.905	2.032	0.002	1.393	1.459	2.911	0.37	0.249	1.941	0.242	0.718	0.78	0.437	1.236	0.525	0.964	0.946	0.515	1.213	0.766	1.148	1.294	0.338	1.236	1.047	1.614
52	73.26	73.83	63.44	sp|Q16822|PCKGM_HUMAN	Phosphoenolpyruvate carboxykinase [GTP], mitochondrial	HUMAN	79	0.373	0	1.306	0.258	0.488	0.182	0	1.722	0.086	0.313	0.116	0	2.128	0.047	0.247	0.667	0.001	1.127	0.565	0.752	0.387	0	1.271	0.258	0.492	0.356	0	1.318	0.236	0.47	0.209	0	1.585	0.104	0.331
53	73.07	74.2	56.57	sp|P11021|GRP78_HUMAN	78 kDa glucose-regulated protein	HUMAN	58	1.459	0	1.148	1.271	1.82	0.794	0.34	1.117	0.724	0.887	0.973	0.984	1.076	0.895	1.047	0.384	0	1.542	0.244	0.592	0.78	0.034	1.127	0.655	0.879	0.685	0.003	1.169	0.535	0.802	0.275	0	1.77	0.136	0.488
54	71.14	74.1	44.67	sp|P07900|HS90A_HUMAN	Heat shock protein HSP 90-alpha	HUMAN	50	1.038	0.524	1.191	0.871	1.247	1.57	0.009	1.213	1.294	1.941	2.965	0	1.675	1.77	5.649	0.912	0.409	1.225	0.745	1.117	1.5	0.271	1.355	1.107	2.07	1.629	0.026	1.306	1.247	2.754	2.377	0.001	1.585	1.5	3.733
55	70.8	71.96	59.65	sp|Q16851|UGPA_HUMAN	UTP--glucose-1-phosphate uridylyltransferase	HUMAN	72	0.879	0.899	1.107	0.794	0.973	0.417	0.001	1.69	0.261	0.705	0.535	0.004	1.355	0.337	0.724	0.787	0.477	1.236	0.692	0.973	1.5	0.015	1.225	1.225	1.923	1.259	0.047	1.159	1.086	1.542	0.745	0.422	1.202	0.643	0.895
56	70.43	73.37	71.9	sp|P24752|THIL_HUMAN	Acetyl-CoA acetyltransferase, mitochondrial	HUMAN	97	0.731	0.255	1.096	0.661	0.802	0.108	0	1.528	0.073	0.164	0.06	0	1.837	0.044	0.111	1.57	0	1.148	1.368	1.754	1.6	0	1.159	1.38	1.854	1.086	0.311	1.117	0.973	1.202	0.667	0.233	1.18	0.55	0.787
57	69.25	69.83	51.72	sp|P02787|TRFE_HUMAN	Serotransferrin	HUMAN	51	0.802	0.085	1.159	0.667	0.929	0.655	0.119	1.259	0.483	0.824	0.649	0.002	1.191	0.492	0.773	0.461	0.001	1.368	0.27	0.631	0.213	0	1.905	0.076	0.406	0.673	0.002	1.18	0.506	0.794	0.139	0	2.333	0.052	0.325
58	68.65	69.87	95.24	sp|P68871|HBB_HUMAN	Hemoglobin subunit beta	HUMAN	117	1.923	0.041	1.117	1.722	2.291	1.77	0.056	1.138	1.556	2.07	1.528	0.13	1.117	1.368	1.754	0.095	0	1.995	0.032	0.191	0.151	0	1.556	0.036	0.236	0.141	0	1.6	0.032	0.225	0.023	0.022	1.803	0.016	0.042
59	68.52	69.38	53.87	sp|P33121|ACSL1_HUMAN	Long-chain-fatty-acid--CoA ligase 1	HUMAN	51	0.895	0.6	1.117	0.802	1	0.233	0	1.77	0.128	0.413	0.151	0	2.312	0.067	0.35	1.019	0.339	1.107	0.92	1.127	0.982	0.876	1.096	0.887	1.076	1.127	0.681	1.117	1.009	1.259	0.337	0	1.528	0.213	0.515
60	68.49	69.03	70.23	sp|P00505|AATM_HUMAN	Aspartate aminotransferase, mitochondrial	HUMAN	61	0.92	0.635	1.117	0.824	1.028	0.474	0.011	1.271	0.384	0.603	0.179	0	1.941	0.086	0.347	0.265	0.003	1.614	0.141	0.429	0.445	0	1.318	0.308	0.586	0.394	0.001	1.406	0.27	0.555	0.142	0	2.128	0.065	0.302
61	68.12	68.78	68.62	sp|P06576|ATPB_HUMAN	ATP synthase subunit beta, mitochondrial	HUMAN	94	0.655	0.006	1.213	0.555	0.794	0.149	0	1.941	0.09	0.288	0.322	0	1.5	0.211	0.483	0.394	0.004	1.419	0.265	0.56	0.711	0.018	1.138	0.614	0.809	0.437	0	1.318	0.319	0.575	0.223	0	1.722	0.121	0.384
62	67.2	68.69	50.35	sp|Q9UI17|M2GD_HUMAN	Dimethylglycine dehydrogenase, mitochondrial	HUMAN	42	0.929	0.65	1.159	0.809	1.076	0.614	0.001	1.282	0.474	0.787	0.146	0	2.582	0.051	0.377	0.603	0.002	1.213	0.497	0.731	0.809	0.021	1.159	0.667	0.938	0.479	0	1.282	0.325	0.614	0.147	0	2.355	0.036	0.347
63	67.06	67.78	13.47	sp|Q14204|DYHC1_HUMAN	Cytoplasmic dynein 1 heavy chain 1	HUMAN	46	0.824	0.808	1.306	0.649	1.076	1.419	0.001	1.236	1.148	2.188	2.679	0	1.406	1.905	6.081	0.581	0.248	1.486	0.35	0.863	1.019	0.25	1.247	0.817	1.406	1.629	0.001	1.294	1.259	3.162	1.472	0.023	1.343	1.096	3.162
64	66.62	67.75	59.21	sp|P30101|PDIA3_HUMAN	Protein disulfide-isomerase A3	HUMAN	57	1.355	0.022	1.138	1.191	1.57	0.745	0.395	1.159	0.643	0.863	0.614	0.004	1.247	0.483	0.766	0.387	0.021	1.432	0.213	0.555	0.955	0.642	1.107	0.855	1.057	0.863	0.156	1.117	0.759	0.964	0.192	0	1.905	0.098	0.366
65	66.31	66.68	68.11	sp|P27797|CALR_HUMAN	Calreticulin	HUMAN	55	1.213	0.158	1.127	1.076	1.406	0.515	0.265	1.294	0.449	0.667	0.787	0.29	1.159	0.643	0.912	0.337	0	1.614	0.167	0.545	0.47	0	1.368	0.294	0.643	0.52	0	1.306	0.344	0.679	0.247	0.001	1.871	0.1	0.461
66	66.1	66.44	64.64	sp|Q08AH3|ACS2A_HUMAN	Acyl-coenzyme A synthetase ACSM2A, mitochondrial	HUMAN	60	0.53	0.112	1.271	0.38	0.673	0.177	0.004	1.722	0.05	0.305	0.461	0.064	1.355	0.299	0.625	0.107	0.164	2.148	0.04	0.229	0.586	0.231	1.213	0.449	0.711	0.545	0.104	1.18	0.425	0.643	0.474	0.219	1.318	0.344	0.625
67	66.07	66.98	75.36	sp|O75874|IDHC_HUMAN	Isocitrate dehydrogenase [NADP] cytoplasmic	HUMAN	67	0.731	0.131	1.202	0.631	0.879	0.288	0	1.959	0.213	0.565	0.38	0	1.644	0.27	0.625	1.225	0.296	1.148	1.067	1.406	1.306	0.954	1.213	1.076	1.69	1.368	0.09	1.202	1.138	1.803	1.33	0.425	1.191	1.117	1.738
68	65.62	66.35	67.08	sp|P36871|PGM1_HUMAN	Phosphoglucomutase-1	HUMAN	56	0.847	0.679	1.127	0.731	0.955	0.429	0.003	1.614	0.265	0.692	0.238	0	2.228	0.107	0.53	1.514	0.017	1.213	1.247	1.941	1.77	0	1.247	1.419	2.466	1.459	0.018	1.213	1.202	1.923	1.076	0.479	1.138	0.946	1.225
69	65.56	66.14	66.19	sp|P50440|GATM_HUMAN	Glycine amidinotransferase, mitochondrial	HUMAN	66	0.855	0.834	1.138	0.752	0.973	0.185	0.005	1.995	0.126	0.37	0.904	0.355	1.138	0.802	1.028	1.472	0.011	1.18	1.247	1.754	1.514	0.003	1.213	1.247	1.888	0.649	0.001	1.202	0.54	0.78	0.275	0.003	1.66	0.185	0.457
70	65.38	68.41	49.73	sp|P51659|DHB4_HUMAN	Peroxisomal multifunctional enzyme type 2	HUMAN	60	0.308	0	1.6	0.205	0.492	0.072	0	2.582	0.042	0.185	0.305	0	1.614	0.233	0.492	0.625	0.699	1.236	0.53	0.773	0.673	0.028	1.191	0.575	0.802	0.711	0.15	1.159	0.608	0.824	1.028	0.628	1.117	0.92	1.138
71	65.15	65.76	68.35	sp|Q3LXA3|DHAK_HUMAN	Bifunctional ATP-dependent dihydroxyacetone kinase/FAD-AMP lyase (cyclizing)	HUMAN	53	0.731	0.021	1.138	0.597	0.832	0.27	0	1.77	0.131	0.479	0.126	0	2.655	0.052	0.334	0.929	0.955	1.117	0.832	1.038	1.419	0.134	1.148	1.236	1.706	1.343	0.142	1.138	1.18	1.6	0.78	0.225	1.148	0.655	0.895
72	64.36	67.32	47.86	sp|P38646|GRP75_HUMAN	Stress-70 protein, mitochondrial	HUMAN	46	0.384	0	1.406	0.244	0.54	0.132	0	2.312	0.07	0.305	0.55	0	1.225	0.413	0.673	0.445	0.003	1.38	0.308	0.614	0.344	0	1.459	0.209	0.501	0.457	0	1.306	0.308	0.597	0.196	0	1.923	0.099	0.377
73	64.24	64.93	67.49	sp|Q93088|BHMT1_HUMAN	Betaine--homocysteine S-methyltransferase 1	HUMAN	59	1.028	0.644	1.096	0.938	1.127	0.251	0	1.585	0.191	0.398	0.122	0	1.803	0.087	0.221	1.368	0.071	1.127	1.213	1.528	2.014	0.009	1.202	1.675	2.421	1.5	0.06	1.159	1.294	1.706	0.637	0.864	1.271	0.515	0.809
74	63.57	65.23	52.56	sp|P02545|LMNA_HUMAN	Prelamin-A/C	HUMAN	42	0.794	0.61	1.169	0.698	0.929	0.929	0.056	1.148	0.817	1.067	2.512	0	1.644	1.528	3.837	1.905	0.012	1.393	1.368	2.78	1.888	0.004	1.528	1.236	2.333	0.31	0.003	1.66	0.242	0.515	2.208	0	1.514	1.459	2.992
75	62.1	64.54	51.94	sp|P13667|PDIA4_HUMAN	Protein disulfide-isomerase A4	HUMAN	46	1.294	0.052	1.148	1.127	1.528	0.731	0.106	1.236	0.625	0.904	0.344	0	1.6	0.225	0.55	0.661	0.029	1.225	0.545	0.809	0.964	0.503	1.117	0.855	1.076	0.718	0.009	1.169	0.597	0.839	0.185	0	2.355	0.094	0.437
76	61.09	62	74.81	sp|P32754|HPPD_HUMAN	4-hydroxyphenylpyruvate dioxygenase	HUMAN	52	0.535	0.221	1.18	0.417	0.631	0.692	0.913	1.159	0.608	0.802	0.929	0.299	1.18	0.802	1.096	2.466	0	1.459	1.69	4.207	3.664	0	1.6	2.291	6.792	4.093	0	1.66	2.466	7.447	5.105	0	1.706	2.992	8.551
77	61.06	61.43	64.62	sp|P09110|THIK_HUMAN	3-ketoacyl-CoA thiolase, peroxisomal	HUMAN	59	0.421	0	1.393	0.236	0.586	0.1	0	2.535	0.064	0.254	0.308	0	1.528	0.161	0.47	0.449	0.005	1.419	0.305	0.637	0.824	0.097	1.127	0.724	0.929	0.752	0.095	1.148	0.643	0.863	1.107	0.587	1.138	0.973	1.247
78	60.52	60.69	79.14	sp|P30086|PEBP1_HUMAN	Phosphatidylethanolamine-binding protein 1	HUMAN	58	0.718	0.241	1.247	0.597	0.895	0.37	0.003	1.854	0.27	0.685	0.261	0.011	2.051	0.172	0.535	0.946	0.733	1.191	0.817	1.127	1.6	0.04	1.225	1.306	1.977	1.406	0.255	1.202	1.169	1.69	1.282	0.227	1.159	1.107	1.514
79	59.74	69.77	25.31	sp|P21333|FLNA_HUMAN	Filamin-A	HUMAN	45	1.837	0.062	1.33	1.38	2.421	5.346	0.013	1.57	3.404	12.706	15.276	0.001	1.722	8.872	34.674	0.31	0.782	1.69	0.194	0.525	0.78	0.411	1.294	0.347	1.009	0.824	0.38	1.355	0.437	1.117	3.048	0.046	1.355	2.249	5.445
80	59.63	60.55	53.59	sp|P49748|ACADV_HUMAN	Very long-chain specific acyl-CoA dehydrogenase, mitochondrial	HUMAN	42	0.409	0	1.318	0.286	0.54	0.142	0	2.228	0.072	0.316	0.209	0	1.837	0.106	0.384	0.565	0.004	1.225	0.449	0.692	0.55	0	1.191	0.461	0.655	0.511	0	1.236	0.402	0.631	0.225	0	1.69	0.137	0.38
81	59.26	59.96	71.2	sp|P06733|ENOA_HUMAN	Alpha-enolase	HUMAN	80	1.169	0.784	1.117	1.047	1.629	2.312	0.006	1.318	1.754	6.668	3.908	0	1.542	2.535	12.023	0.52	0.265	1.5	0.373	0.78	1.343	0.079	1.18	1.138	3.02	2.188	0.004	1.368	1.6	6.982	2.535	0	1.432	1.77	7.447
82	58.79	59.71	58.01	sp|P30613|KPYR_HUMAN	Pyruvate kinase isozymes R/L	HUMAN	37	0.887	0.988	1.169	0.759	1.038	0.291	0	2.014	0.143	0.586	0.126	0	2.729	0.046	0.344	1.66	0.001	1.202	1.38	2.168	1.5	0.006	1.18	1.271	1.905	1.419	0.042	1.169	1.213	1.82	1.127	0.102	1.159	0.973	1.318
83	58.64	58.9	58.08	sp|P30038|AL4A1_HUMAN	Delta-1-pyrroline-5-carboxylate dehydrogenase, mitochondrial	HUMAN	47	0.288	0	1.432	0.171	0.413	0.138	0	1.837	0.07	0.254	0.175	0	1.644	0.079	0.288	0.331	0	1.343	0.227	0.445	0.35	0	1.318	0.223	0.461	0.288	0	1.368	0.185	0.394	0.157	0	1.854	0.087	0.291
84	58.57	59.34	64.3	sp|Q02252|MMSA_HUMAN	Methylmalonate-semialdehyde dehydrogenase [acylating], mitochondrial	HUMAN	66	0.35	0	1.38	0.227	0.483	0.263	0	1.57	0.133	0.413	0.185	0	1.837	0.08	0.34	0.565	0.006	1.213	0.445	0.685	0.402	0	1.282	0.261	0.515	0.394	0	1.282	0.286	0.506	0.217	0	1.706	0.119	0.37
85	58.32	59.45	76.42	sp|P04406|G3P_HUMAN	Glyceraldehyde-3-phosphate dehydrogenase	HUMAN	81	0.698	0.068	1.191	0.597	0.832	0.535	0.252	1.271	0.437	0.679	3.192	0.002	1.629	1.959	4.742	0.946	0.314	1.169	0.794	1.107	2.655	0.008	1.528	1.738	3.945	3.499	0	1.644	2.128	5.012	3.133	0.138	1.528	2.051	4.571
86	57.41	57.8	67.59	sp|P45954|ACDSB_HUMAN	Short/branched chain specific acyl-CoA dehydrogenase, mitochondrial	HUMAN	44	0.488	0.001	1.271	0.373	0.619	0.067	0.001	2.443	0.033	0.163	0.052	0	2.729	0.027	0.142	1.019	0.996	1.169	0.871	1.18	0.643	0.012	1.148	0.535	0.738	0.511	0	1.247	0.391	0.637	0.231	0	1.66	0.122	0.384
87	56.96	57.26	74.5	sp|Q71U36|TBA1A_HUMAN	Tubulin alpha-1A chain	HUMAN	61
88	56.87	58.46	75.52	sp|P30084|ECHM_HUMAN	Enoyl-CoA hydratase, mitochondrial	HUMAN	59	0.296	0	1.486	0.196	0.441	0.09	0.001	2.312	0.061	0.209	0.09	0	2.704	0.042	0.242	0.698	0.547	1.138	0.614	0.794	0.497	0.001	1.225	0.387	0.608	0.449	0.013	1.247	0.363	0.56	0.328	0.022	1.486	0.254	0.488
89	56.76	60.19	41.34	sp|Q9Y4L1|HYOU1_HUMAN	Hypoxia up-regulated protein 1	HUMAN	37	1.236	0.12	1.225	1.009	1.528	0.53	0.304	1.419	0.409	0.752	1.057	0.461	1.202	0.879	1.259	0.174	0.001	2.421	0.089	0.421	0.53	0.009	1.355	0.286	0.718	0.766	0.381	1.213	0.614	0.929	0.347	0.026	1.6	0.163	0.555
90	56.72	56.87	71.82	sp|Q13228|SBP1_HUMAN	Selenium-binding protein 1	HUMAN	50	0.991	0.339	1.138	0.871	1.127	0.247	0.027	2.168	0.177	0.535	0.429	0.042	1.556	0.316	0.667	1.738	0.005	1.294	1.343	2.805	1.803	0.002	1.306	1.38	2.938	1.905	0.001	1.368	1.393	3.048	2.128	0	1.33	1.6	3.436
91	56.67	57.18	56.18	sp|P04843|RPN1_HUMAN	Dolichyl-diphosphooligosaccharide--protein glycosyltransferase subunit 1	HUMAN	38	0.887	0.663	1.169	0.759	1.038	0.637	0.052	1.259	0.525	0.802	0.387	0	1.393	0.213	0.54	0.299	0	1.69	0.157	0.506	0.57	0.001	1.271	0.391	0.724	0.413	0	1.368	0.281	0.565	0.254	0	1.542	0.109	0.391
92	56.22	85.16	28.04	sp|P35580|MYH10_HUMAN	Myosin-10	HUMAN	58	0.973	0.777	1.191	0.809	1.159	0.887	0.946	1.236	0.705	1.096	0.515	0.002	1.38	0.286	0.711	0.398	0	1.528	0.147	0.608	0.479	0.004	1.406	0.251	0.673	0.27	0	1.706	0.067	0.461	0.37	0	1.514	0.142	0.56
93	56.02	58.62	53.19	sp|Q9UJS0|CMC2_HUMAN	Calcium-binding mitochondrial carrier protein Aralar2	HUMAN	37	0.973	0.872	1.148	0.839	1.117	0.172	0	2.63	0.069	0.453	0.319	0	1.675	0.136	0.535	0.661	0.108	1.318	0.497	0.871	0.619	0.011	1.271	0.453	0.787	0.619	0.002	1.247	0.449	0.773	0.328	0	1.69	0.145	0.555
94	55.64	56.25	56.39	sp|P31513|FMO3_HUMAN	Dimethylaniline monooxygenase [N-oxide-forming] 3	HUMAN	40	0.78	0.277	1.127	0.673	0.879	0.331	0.028	1.393	0.24	0.461	0.171	0	1.722	0.072	0.294	0.402	0	1.271	0.291	0.511	0.328	0.001	1.343	0.205	0.441	0.157	0.001	1.722	0.064	0.27	0.029	0	2.168	0.019	0.062
95	55.31	56.15	55.21	sp|P22307|NLTP_HUMAN	Non-specific lipid-transfer protein	HUMAN	50	0.398	0	1.393	0.187	0.555	0.101	0	2.884	0.03	0.291	0.425	0	1.343	0.231	0.57	0.545	0.047	1.393	0.437	0.759	0.608	0.001	1.159	0.445	0.705	0.698	0.002	1.138	0.55	0.794	0.964	0.66	1.127	0.847	1.086
96	55.02	55.33	67.7	sp|P34896|GLYC_HUMAN	Serine hydroxymethyltransferase, cytosolic	HUMAN	53	1.096	0.408	1.148	0.955	1.247	0.474	0.021	1.459	0.398	0.692	0.483	0.349	1.6	0.384	0.773	1.355	0.061	1.169	1.159	1.644	2.965	0	1.556	1.905	4.365	2.679	0.001	1.556	1.722	3.945	2.399	0.001	1.459	1.644	3.342
97	54.53	57.98	50.74	sp|P55072|TERA_HUMAN	Transitional endoplasmic reticulum ATPase	HUMAN	43	1.019	0.602	1.159	0.879	1.191	1.202	0.208	1.18	1.019	1.542	2.312	0	1.33	1.738	3.908	0.294	0.002	2.032	0.129	0.597	0.581	0.061	1.368	0.268	0.794	0.964	0.449	1.18	0.817	1.138	1.282	0.29	1.225	1.047	1.675
98	54.06	54.59	84.68	sp|P04179|SODM_HUMAN	Superoxide dismutase [Mn], mitochondrial	HUMAN	83	3.02	0.222	1.486	2.032	7.244	4.786	0.101	1.459	3.281	14.06	13.932	0.029	1.69	8.241	37.67	0.163	0.651	2.148	0.125	0.35	1.977	0.209	1.159	1.706	3.945	8.241	0.066	1.69	4.875	26.303	9.638	0.055	1.675	5.754	28.314
99	53.99	54.97	67.51	sp|P00480|OTC_HUMAN	Ornithine carbamoyltransferase, mitochondrial	HUMAN	43	0.991	0.316	1.148	0.863	1.138	0.194	0	2.014	0.087	0.391	0.127	0	2.582	0.036	0.328	0.871	0.099	1.148	0.759	1	0.855	0.086	1.148	0.745	0.982	0.56	0.001	1.213	0.425	0.679	0.331	0	1.514	0.139	0.501
100	53.59	53.87	61.34	sp|O60701|UGDH_HUMAN	UDP-glucose 6-dehydrogenase	HUMAN	37	1.047	0.561	1.127	0.929	1.169	0.506	0.002	1.294	0.366	0.655	0.731	0.184	1.18	0.603	0.863	0.082	0	2.679	0.031	0.221	0.236	0	1.675	0.102	0.394	0.398	0	1.368	0.238	0.545	0.387	0	1.38	0.18	0.535
101	53.33	54.67	50.72	sp|Q9Y2P5|S27A5_HUMAN	Bile acyl-CoA synthetase	HUMAN	46	0.847	0.145	1.18	0.685	1	0.191	0	1.837	0.095	0.35	0.089	0	2.168	0.038	0.192	1.038	0.664	1.169	0.887	1.213	0.887	0.977	1.169	0.752	1.038	0.766	0.017	1.18	0.575	0.904	0.156	0	2.089	0.07	0.325
102	53.31	54.93	32.78	sp|Q13423|NNTM_HUMAN	NAD(P) transhydrogenase, mitochondrial	HUMAN	36	1	0.318	1.127	0.887	1.138	0.158	0	2.355	0.088	0.373	0.35	0	1.472	0.174	0.515	0.685	0.036	1.18	0.555	0.809	0.619	0	1.191	0.497	0.738	0.525	0	1.271	0.356	0.667	0.36	0	1.514	0.194	0.545
103	52.49	52.54	73.87	sp|P07437|TBB5_HUMAN	Tubulin beta chain	HUMAN	65	1.837	0.696	1.585	1.159	4.786	4.246	0.255	1.905	2.228	18.88	6.252	0.069	1.959	3.192	38.019	0.929	0.718	1.432	0.586	1.33	1.629	0.717	1.343	1.213	6.138	2.148	0.264	1.542	1.393	12.589	3.698	0.097	1.754	2.109	24.66
104	52.36	52.64	50.83	sp|O95954|FTCD_HUMAN	Formimidoyltransferase-cyclodeaminase	HUMAN	41	0.955	0.576	1.107	0.863	1.057	0.461	0.002	1.542	0.227	0.711	0.213	0	2.377	0.078	0.506	0.938	0.703	1.117	0.839	1.047	1.306	0.018	1.148	1.138	1.585	1.096	0.84	1.107	0.991	1.225	0.667	0.085	1.236	0.441	0.824
105	52.32	52.97	45.79	sp|P16435|NCPR_HUMAN	NADPH--cytochrome P450 reductase	HUMAN	40	1.117	0.403	1.225	0.912	1.419	0.483	0.041	1.57	0.337	0.759	1.225	0.288	1.213	1.009	1.556	1.393	0.063	1.236	1.127	2.249	2.355	0.007	1.514	1.556	4.285	2.754	0	1.57	1.754	5.346	3.802	0	1.675	2.27	7.798
106	52.09	52.24	53.31	sp|P16662|UD2B7_HUMAN	UDP-glucuronosyltransferase 2B7	HUMAN	60	0.964	0.564	1.138	0.847	1.096	0.457	0.151	1.368	0.209	0.625	0.171	0.102	2.355	0.034	0.402	0.982	0.165	1.159	0.832	1.138	1.368	0.049	1.169	1.169	1.675	1.18	0.106	1.148	1.028	1.406	0.592	0.095	1.247	0.34	0.738
107	51.87	52	68.07	sp|P00338|LDHA_HUMAN	L-lactate dehydrogenase A chain	HUMAN	46	1.706	0.25	1.459	1.169	2.27	1.803	0.132	1.225	1.472	3.133	3.664	0	1.888	1.941	6.918	0.356	0.167	1.722	0.231	0.614	1.803	0.088	1.419	1.271	2.704	2.729	0.001	1.675	1.629	5.346	2.128	0.005	1.486	1.432	2.858
108	51.46	52.44	51.02	sp|P11712|CP2C9_HUMAN	Cytochrome P450 2C9	HUMAN	40	1.169	0.393	1.169	1	1.459	0.328	0.044	1.77	0.145	0.581	0.201	0.003	2.188	0.071	0.441	0.47	0.556	1.6	0.27	0.752	1.067	0.212	1.213	0.879	1.318	0.946	0.757	1.225	0.78	1.159	0.52	0.141	1.368	0.273	0.711
109	51.4	52.01	51.76	sp|P49419|AL7A1_HUMAN	Alpha-aminoadipic semialdehyde dehydrogenase	HUMAN	38	0.637	0.001	1.18	0.52	0.752	0.215	0	2.089	0.108	0.449	0.278	0	1.754	0.146	0.488	0.575	0	1.259	0.394	0.724	0.575	0.002	1.236	0.449	0.711	0.56	0	1.225	0.433	0.685	0.377	0	1.445	0.223	0.545
110	51.3	53.57	34.69	sp|P22314|UBA1_HUMAN	Ubiquitin-like modifier-activating enzyme 1	HUMAN	38	1.271	0.471	1.282	0.991	1.706	1.888	0.021	1.459	1.294	2.884	2.582	0.001	1.6	1.614	4.571	0.433	0.404	1.888	0.281	0.817	1.419	0.332	1.306	1.086	1.941	1.406	0.329	1.343	1.047	1.959	1.459	0.043	1.259	1.159	1.871
111	51.22	51.66	57.25	sp|P07954|FUMH_HUMAN	Fumarate hydratase, mitochondrial	HUMAN	54	1.038	0.861	1.138	0.912	1.191	0.53	0.016	1.38	0.38	0.731	0.171	0	2.559	0.086	0.437	0.56	0.011	1.306	0.421	0.731	0.912	0.296	1.148	0.802	1.047	0.667	0.01	1.18	0.555	0.787	0.286	0	1.837	0.18	0.525
112	51.12	53.34	24.31	sp|P0C0L5|CO4B_HUMAN	Complement C4-B	HUMAN	33	0.92	0.964	1.202	0.759	1.107	0.54	0.087	1.38	0.325	0.745	0.53	0	1.343	0.373	0.711	0.535	0	1.33	0.331	0.711	0.356	0	1.445	0.169	0.515	0.441	0	1.306	0.227	0.575	0.196	0	1.754	0.037	0.344
112	0	51.18	22.76	sp|P0C0L4|CO4A_HUMAN	Complement C4-A	HUMAN	32
113	51.03	51.98	84.42	sp|P00441|SODC_HUMAN	Superoxide dismutase [Cu-Zn]	HUMAN	45	0.887	0.76	1.138	0.78	1.009	0.855	0.39	1.148	0.711	0.982	0.254	0.016	1.871	0.164	0.474	0.492	0.732	1.368	0.413	0.673	1.585	0.048	1.259	1.259	2.355	1.086	0.283	1.169	0.929	1.368	0.738	0.353	1.18	0.54	0.871
114	50.98	52.85	63.83	sp|P00966|ASSY_HUMAN	Argininosuccinate synthase	HUMAN	47	0.929	0.599	1.107	0.847	1.028	0.331	0	1.486	0.258	0.492	0.47	0	1.306	0.325	0.614	0.305	0	1.528	0.158	0.466	0.256	0	1.644	0.126	0.421	0.331	0	1.459	0.175	0.483	0.308	0	1.6	0.174	0.492
115	50.56	51.48	50.16	sp|O14975|S27A2_HUMAN	Very long-chain acyl-CoA synthetase	HUMAN	31	0.887	0.27	1.191	0.731	1.057	0.344	0.006	1.675	0.203	0.575	0.273	0	1.837	0.134	0.501	0.766	0.576	1.294	0.57	0.991	1.019	0.68	1.18	0.863	1.202	0.904	0.734	1.191	0.759	1.076	0.236	0	2.032	0.114	0.479
116	50.19	53.13	86.65	sp|P05089|ARGI1_HUMAN	Arginase-1	HUMAN	53	0.506	0.016	1.259	0.356	0.637	0.16	0	2.089	0.094	0.334	0.511	0	1.225	0.34	0.625	0.263	0.004	1.675	0.139	0.441	0.207	0	1.738	0.081	0.36	0.328	0	1.432	0.189	0.47	0.802	0.349	1.127	0.685	0.904
117	49.81	51.78	61.15	sp|P00558|PGK1_HUMAN	Phosphoglycerate kinase 1	HUMAN	45	1.148	0.77	1.213	0.946	1.38	1	0.604	1.306	0.766	1.202	2.399	0.005	1.542	1.556	4.966	1.076	0.598	1.202	0.895	1.271	1.406	0.674	1.294	1.086	1.82	1.837	0.201	1.355	1.355	3.404	2.208	0.003	1.432	1.542	3.597
118	49.6	50.41	44.13	sp|P22033|MUTA_HUMAN	Methylmalonyl-CoA mutase, mitochondrial	HUMAN	34	0.57	0	1.213	0.453	0.692	0.153	0	2.312	0.072	0.353	0.174	0	2.032	0.084	0.353	0.325	0	1.486	0.201	0.483	0.265	0	1.614	0.156	0.429	0.231	0	1.675	0.11	0.387	0.081	0	2.754	0.034	0.223
119	49.52	51.04	25.97	sp|P42704|LPPRC_HUMAN	Leucine-rich PPR motif-containing protein, mitochondrial	HUMAN	28	0.724	0.038	1.236	0.575	0.895	0.406	0.002	1.585	0.251	0.643	0.586	0.046	1.343	0.406	0.787	0.759	0.153	1.271	0.592	0.964	0.466	0.006	1.432	0.249	0.667	0.497	0.002	1.406	0.283	0.698	0.207	0	2.312	0.102	0.479
120	48.84	70.05	25.41	sp|Q7Z406|MYH14_HUMAN	Myosin-14	HUMAN	44	0.608	0.116	1.459	0.398	0.887	0.92	0.62	1.236	0.724	1.138	0.871	0.618	1.247	0.631	1.086	0.649	0.063	1.38	0.433	0.895	0.731	0.05	1.282	0.506	0.938	0.738	0.13	1.259	0.501	0.929	0.964	0.924	1.259	0.731	1.213
121	48.42	49.11	47.59	sp|P31040|DHSA_HUMAN	Succinate dehydrogenase [ubiquinone] flavoprotein subunit, mitochondrial	HUMAN	37	0.929	0.381	1.169	0.787	1.086	0.2	0	1.941	0.103	0.387	0.225	0	1.837	0.095	0.413	0.461	0.001	1.343	0.27	0.619	0.698	0.022	1.159	0.56	0.809	0.31	0	1.542	0.146	0.479	0.288	0	1.556	0.089	0.449
122	47.72	49.44	43.59	sp|Q04446|GLGB_HUMAN	1,4-alpha-glucan-branching enzyme	HUMAN	33	1.117	0.338	1.33	0.839	1.486	1.028	0.473	1.66	0.619	1.445	2.228	0.015	1.614	1.38	3.631	0.575	0.664	1.486	0.413	0.855	1.159	0.475	1.355	0.855	1.556	0.887	0.4	1.33	0.667	1.18	0.322	0.765	2.249	0.225	0.724
123	47.38	48.23	49.22	sp|P26038|MOES_HUMAN	Moesin	HUMAN	34	1.722	0.019	1.355	1.271	3.698	3.945	0	1.77	2.228	9.204	8.166	0	2.051	3.981	26.062	0.667	0.465	1.419	0.497	0.946	1.5	0.702	1.368	1.096	2.148	3.342	0	1.837	1.82	10	5.395	0	1.923	2.805	16.444
124	47.37	48.67	58.19	sp|P28838|AMPL_HUMAN	Cytosol aminopeptidase	HUMAN	40	0.904	0.692	1.202	0.724	1.086	0.294	0.001	2.168	0.179	0.637	0.356	0.002	1.803	0.15	0.643	0.685	0.363	1.33	0.55	0.912	1.69	0.02	1.271	1.33	2.208	1.675	0.038	1.271	1.318	2.466	1.148	0.725	1.159	0.991	1.368
125	47.23	48.65	58.95	sp|Q96KP4|CNDP2_HUMAN	Cytosolic non-specific dipeptidase	HUMAN	37	1.038	0.755	1.159	0.895	1.528	1.368	0.287	1.191	1.148	1.614	3.631	0.006	1.77	2.051	6.792	1.294	0.758	1.33	0.973	1.837	3.311	0.001	1.722	1.923	6.607	4.446	0	1.854	2.399	9.55	4.742	0	1.803	2.63	10.28
126	47.02	47.74	52.54	sp|P02679|FIBG_HUMAN	Fibrinogen gamma chain	HUMAN	29	8.017	0	2.333	3.436	17.539	3.221	0.026	1.69	1.905	5.395	3.597	0.017	2.07	1.738	6.026	1.995	0.121	1.393	1.432	2.443	14.997	0	2.466	6.081	29.923	5.916	0	2.355	2.512	12.589	11.169	0	2.512	4.446	22.284
127	46.95	48.41	46.43	sp|P05165|PCCA_HUMAN	Propionyl-CoA carboxylase alpha chain, mitochondrial	HUMAN	33	1.028	0.98	1.202	0.855	1.236	0.847	0.161	1.225	0.692	1.038	0.535	0.017	1.294	0.398	0.692	0.316	0	1.77	0.118	0.56	0.492	0.004	1.393	0.263	0.685	0.356	0	1.6	0.142	0.57	0.219	0	2.109	0.065	0.461
128	46.78	47.06	34.39	sp|O95479|G6PE_HUMAN	GDH/6PGL endoplasmic bifunctional protein	HUMAN	27	1.282	0.336	1.33	0.964	1.738	1.66	0.038	1.406	1.18	2.512	1.067	0.563	1.259	0.847	1.38	0.581	0.079	1.432	0.322	0.832	1.067	0.873	1.259	0.847	1.33	0.649	0.183	1.393	0.334	0.904	0.946	0.178	1.236	0.773	1.169
129	46.75	47.8	36.61	sp|Q9UDR5|AASS_HUMAN	Alpha-aminoadipic semialdehyde synthase, mitochondrial	HUMAN	25	0.466	0.002	1.406	0.268	0.655	0.158	0.001	2.489	0.072	0.394	0.316	0.001	1.644	0.139	0.52	0.387	0.014	1.644	0.233	0.637	0.391	0.001	1.472	0.192	0.575	0.398	0	1.419	0.242	0.565	0.421	0.016	1.5	0.242	0.631
130	46.63	47.01	54.38	sp|P43490|NAMPT_HUMAN	Nicotinamide phosphoribosyltransferase	HUMAN	30	2.78	0	1.419	1.959	6.138	3.192	0	1.419	2.249	7.311	4.285	0	1.486	2.884	10.093	0.054	0	2.249	0.04	0.122	2.704	0	1.406	1.923	6.026	3.873	0	1.459	2.655	9.036	3.133	0	1.432	2.188	7.379
131	46.45	46.71	44.47	sp|P22309|UD11_HUMAN	UDP-glucuronosyltransferase 1-1	HUMAN	52	0.938	0.759	1.259	0.745	1.18	0.406	0.094	1.629	0.142	0.661	0.366	0.081	1.6	0.153	0.586	0.912	0.789	1.33	0.679	1.213	0.705	0.561	1.406	0.453	0.991	0.731	0.466	1.368	0.511	1	0.261	0.058	2.051	0.101	0.535
132	46.36	47.34	55.47	sp|P11509|CP2A6_HUMAN	Cytochrome P450 2A6	HUMAN	43	0.679	0.667	1.159	0.592	0.787	0.191	0.671	1.318	0.131	0.251	0.127	0.526	1.445	0.069	0.184	0.163	0.563	1.459	0.097	0.238	0.079	0.145	1.629	0.041	0.129	0.063	0.29	1.871	0.031	0.117	0.025	0.125	1.644	0.017	0.041
133	46.26	46.75	47.16	sp|P21980|TGM2_HUMAN	Protein-glutamine gamma-glutamyltransferase 2	HUMAN	45	1.871	0.008	1.38	1.355	3.133	2.168	0.006	1.432	1.514	4.018	1.888	0.002	1.393	1.355	3.342	0.316	0.003	2.208	0.114	0.698	1.69	0.043	1.355	1.247	3.311	1.675	0.007	1.343	1.247	2.965	1.318	0.109	1.282	1.028	2.014
134	46.23	47.84	27.55	sp|O43795|MYO1B_HUMAN	Unconventional myosin-Ib	HUMAN	26	0.964	0.671	1.236	0.787	1.191	1.028	0.913	1.236	0.832	1.271	1.57	0.003	1.282	1.225	2.312	0.52	0.045	1.528	0.265	0.794	0.441	0.028	1.69	0.263	0.745	0.565	0.017	1.432	0.337	0.809	1.472	0.043	1.306	1.127	2.148
135	46.21	47.27	78.03	sp|Q16836|HCDH_HUMAN	Hydroxyacyl-coenzyme A dehydrogenase, mitochondrial	HUMAN	47	0.904	0.814	1.169	0.78	1.057	0.256	0.001	1.923	0.201	0.492	0.156	0	2.355	0.072	0.366	0.78	0.749	1.18	0.649	0.92	0.809	0.195	1.169	0.692	0.946	0.711	0.01	1.159	0.608	0.824	0.149	0.005	2.014	0.101	0.299
136	45.41	45.79	42.18	sp|Q99798|ACON_HUMAN	Aconitate hydratase, mitochondrial	HUMAN	36	0.445	0	1.294	0.325	0.575	0.254	0	1.57	0.137	0.398	0.31	0	1.514	0.196	0.47	0.278	0	1.57	0.145	0.437	0.233	0	1.66	0.115	0.387	0.217	0	1.803	0.103	0.391	0.205	0	1.77	0.103	0.363
137	45.34	45.64	50.77	sp|P22695|QCR2_HUMAN	Cytochrome b-c1 complex subunit 2, mitochondrial	HUMAN	33	0.824	0.54	1.247	0.655	1.028	0.425	0.064	1.754	0.203	0.745	0.52	0.018	1.486	0.328	0.773	0.738	0.167	1.271	0.57	0.938	0.511	0.026	1.486	0.356	0.759	0.479	0.014	1.486	0.229	0.711	0.394	0.002	1.644	0.151	0.649
138	45.3	46.32	69.82	sp|P40926|MDHM_HUMAN	Malate dehydrogenase, mitochondrial	HUMAN	43	0.991	0.689	1.096	0.895	1.086	0.406	0.034	1.472	0.328	0.597	0.55	0.003	1.247	0.461	0.685	0.479	0.002	1.33	0.37	0.637	0.649	0.031	1.191	0.545	0.773	0.506	0.001	1.282	0.409	0.649	0.265	0	1.644	0.18	0.437
139	44.94	45.82	67.31	sp|P17174|AATC_HUMAN	Aspartate aminotransferase, cytoplasmic	HUMAN	47	0.738	0.144	1.225	0.631	0.904	0.52	0.021	1.419	0.394	0.738	0.614	0.014	1.271	0.474	0.78	0.172	0.003	2.421	0.11	0.417	0.724	0.095	1.191	0.515	0.863	0.832	0.171	1.159	0.711	0.964	0.809	0.152	1.18	0.667	0.955
140	44.93	45.73	49.55	sp|P34913|HYES_HUMAN	Bifunctional epoxide hydrolase 2	HUMAN	36	0.54	0.009	1.38	0.366	0.745	0.294	0.001	1.871	0.143	0.55	0.249	0	2.014	0.105	0.501	0.824	0.329	1.247	0.603	1.028	1.306	0.073	1.148	1.138	1.585	1	0.623	1.191	0.839	1.169	0.705	0.1	1.236	0.501	0.871
141	44.59	48.5	58.53	sp|P34897|GLYM_HUMAN	Serine hydroxymethyltransferase, mitochondrial	HUMAN	35	0.453	0.002	1.38	0.313	0.625	0.302	0	1.675	0.167	0.506	0.198	0	1.995	0.09	0.394	0.391	0.002	1.514	0.251	0.592	0.316	0	1.556	0.166	0.492	0.283	0	1.556	0.147	0.441	0.217	0	1.837	0.126	0.398
142	44.45	44.73	59.55	sp|P50395|GDIB_HUMAN	Rab GDP dissociation inhibitor beta	HUMAN	25	1.148	0.727	1.271	0.904	1.528	1.236	0.076	1.271	0.973	1.585	1.644	0.465	1.514	1.086	2.27	0.955	0.713	1.236	0.759	1.18	1.995	0.033	1.6	1.247	3.499	2.168	0.013	1.706	1.271	3.565	1.888	0.081	1.644	1.148	3.02
143	44.21	44.55	66.67	sp|Q16762|THTR_HUMAN	Thiosulfate sulfurtransferase	HUMAN	41	0.299	0	1.432	0.242	0.429	0.254	0	1.644	0.194	0.417	0.122	0	2.168	0.086	0.265	0.692	0.297	1.202	0.586	0.832	0.614	0.012	1.169	0.53	0.718	0.437	0.002	1.294	0.366	0.565	0.256	0	1.629	0.192	0.417
144	44.06	44.73	48.34	sp|P04844|RPN2_HUMAN	Dolichyl-diphosphooligosaccharide--protein glycosyltransferase subunit 2	HUMAN	29	1.138	0.998	1.18	0.964	1.355	0.501	0.011	1.213	0.391	0.608	0.515	0.001	1.247	0.413	0.643	0.221	0	1.528	0.132	0.337	0.53	0.001	1.271	0.417	0.673	0.47	0	1.318	0.299	0.619	0.143	0	1.959	0.084	0.281
145	44.02	44.46	71.62	sp|Q9UJM8|HAOX1_HUMAN	Hydroxyacid oxidase 1	HUMAN	42	0.506	0.003	1.33	0.299	0.673	0.125	0	2.884	0.059	0.36	0.283	0	1.82	0.128	0.515	0.839	0.657	1.169	0.724	0.982	0.955	0.79	1.127	0.839	1.076	0.766	0.358	1.159	0.619	0.887	1.107	0.024	1.138	0.973	1.259
146	44.01	44.9	75.68	sp|P09210|GSTA2_HUMAN	Glutathione S-transferase A2	HUMAN	68	0.643	0.728	1.459	0.421	0.938	0.53	0.811	1.528	0.223	0.809	0.18	0.033	3.251	0.049	0.586	1.213	0.728	1.306	0.929	1.66	1.432	0.151	1.294	1.107	2.051	1.057	0.447	1.294	0.817	1.419	0.545	0.905	1.556	0.363	0.847
147	43.92	52.26	48.14	sp|P11142|HSP7C_HUMAN	Heat shock cognate 71 kDa protein	HUMAN	50	1.096	0.839	1.18	0.929	1.247	2.312	0.017	1.355	1.706	3.221	2.884	0.006	1.445	1.995	4.742	0.347	0.135	1.514	0.213	0.525	1.213	0.554	1.159	1.047	1.406	1.306	0.419	1.191	1.096	1.77	2.168	0.072	1.355	1.6	3.499
148	43.88	44.82	40.16	sp|P05181|CP2E1_HUMAN	Cytochrome P450 2E1	HUMAN	36	2.291	0.751	1.644	1.393	3.698	0.575	0.19	1.271	0.492	0.731	0.205	0.038	1.66	0.166	0.34	5.495	0	1.905	2.884	10.28	5.152	0.003	1.803	2.858	9.462	5.808	0	1.888	3.076	11.169	3.837	0.031	1.871	2.051	7.586
149	43.71	44.04	64.2	sp|P09467|F16P1_HUMAN	Fructose-1,6-bisphosphatase 1	HUMAN	48	0.946	0.783	1.127	0.839	1.067	0.398	0.008	1.406	0.219	0.56	0.142	0	2.377	0.052	0.337	0.619	0.054	1.282	0.457	0.794	1	0.621	1.117	0.895	1.117	0.863	0.397	1.117	0.759	0.964	0.53	0.032	1.259	0.316	0.667
150	43.68	44.36	67.62	sp|P21695|GPDA_HUMAN	Glycerol-3-phosphate dehydrogenase [NAD(+)], cytoplasmic	HUMAN	32	0.718	0.33	1.271	0.453	0.912	0.281	0.004	2.051	0.074	0.575	0.319	0.002	1.941	0.107	0.619	1.343	0.014	1.213	1.107	1.629	1.888	0.001	1.294	1.459	2.655	2.014	0	1.294	1.556	2.78	1.706	0.007	1.259	1.355	2.208
151	43.29	44.59	30.4	sp|P05023|AT1A1_HUMAN	Sodium/potassium-transporting ATPase subunit alpha-1	HUMAN	28	0.895	0.336	1.202	0.745	1.076	0.794	0.022	1.213	0.661	0.964	0.497	0	1.406	0.344	0.698	0.402	0	1.585	0.286	0.637	0.433	0	1.514	0.308	0.655	0.313	0	1.786	0.175	0.56	0.121	0	3.373	0.067	0.409
152	43.15	44.08	68.35	sp|Q00796|DHSO_HUMAN	Sorbitol dehydrogenase	HUMAN	37	0.78	0.128	1.169	0.614	0.912	0.387	0.02	1.6	0.213	0.619	0.184	0	2.27	0.032	0.417	1.871	0.002	1.191	1.57	2.704	1.837	0.001	1.191	1.542	2.704	1.6	0.008	1.169	1.368	2.312	0.938	0.745	1.127	0.824	1.057
153	42.88	43.93	49.26	sp|P00738|HPT_HUMAN	Haptoglobin	HUMAN	24	1.355	0.105	1.202	1.127	1.786	1.067	0.412	1.169	0.912	1.236	0.745	0.148	1.213	0.483	0.904	0.679	0.202	1.306	0.466	0.887	1	0.704	1.159	0.863	1.159	1.675	0.002	1.259	1.33	2.421	0.331	0.006	1.854	0.118	0.614
154	42.77	43.75	51.83	sp|Q9UBQ7|GRHPR_HUMAN	Glyoxylate reductase/hydroxypyruvate reductase	HUMAN	40	0.506	0.019	1.355	0.347	0.685	0.201	0.001	2.188	0.082	0.441	0.192	0	2.109	0.077	0.406	0.649	0.485	1.282	0.445	0.832	1	0.833	1.127	0.887	1.117	0.991	0.612	1.127	0.879	1.117	0.839	0.204	1.159	0.705	0.973
155	42.64	43.83	51.59	sp|P49326|FMO5_HUMAN	Dimethylaniline monooxygenase [N-oxide-forming] 5	HUMAN	33	0.879	0.245	1.191	0.731	1.047	0.492	0.027	1.419	0.283	0.698	0.107	0	2.312	0.035	0.247	1.225	0.297	1.18	1.038	1.472	1.18	0.416	1.191	0.991	1.406	0.692	0.034	1.247	0.515	0.863	0.201	0	2.014	0.047	0.406
156	42.6	43.55	51.48	sp|P55084|ECHB_HUMAN	Trifunctional enzyme subunit beta, mitochondrial	HUMAN	37	0.511	0	1.271	0.328	0.649	0.093	0	2.655	0.051	0.247	0.242	0	1.644	0.106	0.398	0.759	0.257	1.148	0.667	0.871	0.461	0	1.247	0.275	0.575	0.474	0	1.282	0.308	0.608	0.258	0.001	1.614	0.132	0.417
157	42.47	42.53	46.52	sp|P08684|CP3A4_HUMAN	Cytochrome P450 3A4	HUMAN	46	1.028	0.328	1.127	0.912	1.169	0.105	0.001	3.192	0.06	0.334	0.207	0	2.089	0.122	0.433	3.162	0	1.57	2.014	4.487	2.679	0.003	1.514	1.77	3.631	1.585	0.573	1.294	1.225	1.941	3.873	0	1.614	2.399	5.445
158	42.32	43.24	66.37	sp|P07355|ANXA2_HUMAN	Annexin A2	HUMAN	28	2.051	0.049	1.282	1.6	5.808	6.31	0	1.472	4.285	19.953	12.359	0	1.528	8.091	34.041	0.125	0.013	2.399	0.059	0.299	0.421	0.133	1.556	0.238	0.655	1.445	0.601	1.225	1.18	3.698	6.081	0	1.459	4.169	19.77
159	42.28	51.56	52.88	sp|P48735|IDHP_HUMAN	Isocitrate dehydrogenase [NADP], mitochondrial	HUMAN	37	0.209	0	1.754	0.102	0.366	0.086	0	2.228	0.05	0.192	0.273	0.002	1.472	0.139	0.402	0.982	0.718	1.138	0.871	1.117	0.373	0	1.318	0.223	0.492	0.581	0.005	1.213	0.449	0.705	0.501	0.009	1.271	0.363	0.637
160	42.2	46.57	53.22	sp|P08670|VIME_HUMAN	Vimentin	HUMAN	27	1.343	0.251	1.18	1.138	1.66	1.419	0.014	1.191	1.191	1.786	1.419	0.107	1.202	1.18	1.786	0.242	0.001	1.77	0.048	0.429	0.225	0.001	1.977	0.058	0.445	0.261	0.009	1.803	0.062	0.47	0.417	0.01	1.419	0.231	0.592
161	42.12	43.52	28.54	sp|Q02218|ODO1_HUMAN	2-oxoglutarate dehydrogenase, mitochondrial	HUMAN	24	0.649	0.065	1.271	0.417	0.824	0.398	0.001	1.585	0.169	0.631	0.384	0	1.556	0.151	0.597	0.745	0.083	1.259	0.555	0.938	0.692	0.071	1.271	0.506	0.879	0.535	0.001	1.294	0.299	0.692	0.299	0	1.754	0.088	0.525
162	41.94	43.12	49.24	sp|Q15067|ACOX1_HUMAN	Peroxisomal acyl-coenzyme A oxidase 1	HUMAN	29	0.511	0	1.368	0.288	0.698	0.305	0	1.786	0.109	0.545	0.347	0	1.542	0.136	0.535	1.038	0.895	1.191	0.871	1.271	0.78	0.217	1.213	0.643	0.946	0.78	0.129	1.202	0.649	0.938	0.78	0.211	1.213	0.619	0.946
163	41.84	44.46	76.1	sp|P35232|PHB_HUMAN	Prohibitin	HUMAN	27	0.929	0.502	1.169	0.794	1.086	0.278	0.002	1.556	0.143	0.433	0.497	0.003	1.343	0.299	0.667	0.249	0.002	1.995	0.15	0.497	0.344	0.002	1.514	0.153	0.52	0.273	0	1.754	0.133	0.479	0.286	0	1.644	0.142	0.47
164	41.79	42.15	67.16	sp|Q16698|DECR_HUMAN	2,4-dienoyl-CoA reductase, mitochondrial	HUMAN	38	0.545	0.002	1.18	0.437	0.643	0.219	0	1.66	0.121	0.363	0.291	0	1.445	0.16	0.421	0.387	0	1.318	0.247	0.511	0.286	0	1.419	0.145	0.406	0.27	0	1.486	0.131	0.402	0.196	0	1.871	0.099	0.366
165	41.6	42.68	29.21	sp|P02671|FIBA_HUMAN	Fibrinogen alpha chain	HUMAN	29	8.241	0	2.188	3.767	12.359	5.346	0.006	1.905	2.805	7.112	4.786	0.005	1.837	2.606	6.026	1.888	0.17	1.306	1.445	2.377	20.324	0	2.148	9.462	34.356	9.638	0	2.421	3.981	16.904	11.482	0	2.168	5.297	20.893
166	41.43	80.02	57.06	sp|P12814|ACTN1_HUMAN	Alpha-actinin-1	HUMAN	58	1.271	0.258	1.282	0.991	1.69	1.706	0.059	1.318	1.294	3.02	3.664	0	1.675	2.188	10	1.406	0.067	1.33	1.057	1.888	1.247	0.549	1.271	0.982	1.644	1.514	0.019	1.33	1.138	2.535	2.489	0.001	1.57	1.585	5.649
167	41.29	41.49	65.57	sp|Q00266|METK1_HUMAN	S-adenosylmethionine synthase isoform type-1	HUMAN	32	0.895	0.285	1.18	0.752	1.057	0.231	0.02	2.089	0.137	0.483	0.205	0.002	2.109	0.102	0.433	0.794	0.379	1.191	0.673	0.946	0.711	0.179	1.18	0.597	0.839	0.535	0.006	1.259	0.398	0.673	0.215	0.002	2.128	0.115	0.457
168	41.2	41.96	32.4	sp|P21399|ACOC_HUMAN	Cytoplasmic aconitate hydratase	HUMAN	26	0.887	0.119	1.159	0.752	1.028	0.53	0.006	1.343	0.366	0.711	0.787	0.025	1.18	0.535	0.929	0.912	0.278	1.18	0.637	1.076	1.33	0.662	1.259	1.057	1.66	0.991	0.381	1.169	0.847	1.159	0.78	0.086	1.18	0.592	0.92
169	40.97	48.64	44.29	sp|P10632|CP2C8_HUMAN	Cytochrome P450 2C8	HUMAN	39	0.912	0.648	1.107	0.824	1.009	0.373	0.001	1.419	0.247	0.53	0.061	0	2.754	0.021	0.167	1.191	0.15	1.148	1.038	1.38	0.855	0.281	1.127	0.752	0.964	0.409	0.002	1.318	0.24	0.54	0.07	0	2.754	0.018	0.192
170	40.92	41.56	52.22	sp|Q9Y6N5|SQRD_HUMAN	Sulfide:quinone oxidoreductase, mitochondrial	HUMAN	22	1.33	0.179	1.18	1.127	1.754	0.718	0.791	1.445	0.501	1.038	1.66	0.014	1.202	1.38	2.27	0.402	0.001	1.629	0.125	0.655	0.673	0.085	1.282	0.391	0.863	0.643	0.038	1.33	0.344	0.855	0.614	0.045	1.406	0.347	0.863
171	40.78	41.13	65	sp|P08758|ANXA5_HUMAN	Annexin A5	HUMAN	29	1.159	0.062	1.213	0.955	1.837	2.188	0.001	1.542	1.419	3.532	8.318	0	2.421	3.436	19.409	0.575	0.476	1.393	0.466	0.802	3.076	0.001	1.905	1.614	5.97	4.365	0	2.312	1.888	9.55	6.546	0	2.443	2.679	15.849
172	40.68	43.26	32.84	sp|P23378|GCSP_HUMAN	Glycine dehydrogenase [decarboxylating], mitochondrial	HUMAN	33	0.483	0.001	1.343	0.334	0.649	0.36	0	1.432	0.185	0.515	0.322	0	1.445	0.182	0.466	0.38	0	1.419	0.242	0.54	0.256	0	1.528	0.128	0.391	0.134	0	1.995	0.036	0.268	0.052	0	2.992	0.026	0.157
173	40.07	40.36	46.44	sp|Q02928|CP4AB_HUMAN	Cytochrome P450 4A11	HUMAN	35	0.964	0.682	1.202	0.787	1.159	0.429	0	1.393	0.268	0.597	0.09	0	3.281	0.044	0.296	0.637	0.032	1.318	0.474	0.839	0.738	0.11	1.247	0.55	0.92	0.31	0	1.614	0.163	0.501	0.069	0	3.664	0.026	0.251
174	39.99	40.72	57.3	sp|Q93099|HGD_HUMAN	Homogentisate 1,2-dioxygenase	HUMAN	28	0.631	0.003	1.271	0.483	0.802	0.247	0.002	1.486	0.161	0.366	0.398	0	1.393	0.209	0.555	0.545	0.008	1.343	0.353	0.731	0.752	0.052	1.202	0.608	0.904	0.603	0.004	1.202	0.461	0.724	0.278	0.004	1.57	0.151	0.437
175	39.9	40.02	49.9	sp|P05177|CP1A2_HUMAN	Cytochrome P450 1A2	HUMAN	32	0.705	0.32	1.18	0.592	0.832	0.24	0.001	1.393	0.116	0.334	0.196	0	1.419	0.093	0.278	0.895	0.352	1.148	0.766	1.028	0.515	0.005	1.213	0.391	0.625	0.139	0.001	1.472	0.048	0.205	0.038	0.001	1.419	0.023	0.054
176	39.83	40.1	53.06	sp|P51570|GALK1_HUMAN	Galactokinase	HUMAN	26	1.528	0.143	1.368	1.117	2.089	0.946	0.979	1.247	0.745	1.18	0.982	0.358	1.259	0.497	1.236	3.342	0	1.82	1.837	6.982	3.981	0	1.837	2.168	10	3.664	0	1.837	1.995	7.516	3.162	0.002	1.706	1.854	6.252
177	39.81	40.61	55.79	sp|Q06520|ST2A1_HUMAN	Bile salt sulfotransferase	HUMAN	35	0.855	0.319	1.148	0.752	0.982	0.291	0.014	1.959	0.198	0.57	0.417	0.001	1.585	0.258	0.661	0.698	0.277	1.294	0.603	0.904	2.27	0.006	1.406	1.614	3.133	2.109	0.006	1.343	1.57	2.858	1.514	0.394	1.236	1.225	1.888
178	39.16	39.7	26.92	sp|Q7KZF4|SND1_HUMAN	Staphylococcal nuclease domain-containing protein 1	HUMAN	24	1	0.693	1.236	0.809	1.236	1.076	0.576	1.236	0.871	1.33	1.225	0.43	1.271	0.964	1.556	0.625	0.056	1.355	0.353	0.847	0.692	0.121	1.33	0.466	0.92	0.802	0.269	1.259	0.625	1.009	0.515	0.001	1.472	0.344	0.759
179	38.95	39.87	72.67	sp|P13804|ETFA_HUMAN	Electron transfer flavoprotein subunit alpha, mitochondrial	HUMAN	34	0.288	0	1.514	0.114	0.437	0.209	0	1.786	0.093	0.373	0.497	0	1.259	0.316	0.625	0.479	0.004	1.318	0.281	0.631	0.492	0.001	1.271	0.325	0.625	0.402	0	1.406	0.275	0.565	0.409	0	1.343	0.244	0.55
180	38.78	42.03	43.58	sp|P02675|FIBB_HUMAN	Fibrinogen beta chain	HUMAN	37	8.395	0	2.421	3.467	24.434	3.837	0.001	1.905	2.014	8.551	6.607	0	2.228	2.965	19.409	4.571	0.001	2.032	2.249	10.965	18.365	0	2.27	8.091	44.875	8.395	0	2.333	3.597	27.542	16.596	0	2.27	7.311	41.687
181	38.59	39.18	51.91	sp|Q6YN16|HSDL2_HUMAN	Hydroxysteroid dehydrogenase-like protein 2	HUMAN	27	0.483	0.001	1.306	0.34	0.631	0.157	0.004	2.148	0.084	0.337	0.319	0	1.57	0.128	0.501	0.597	0.037	1.294	0.387	0.773	0.597	0.008	1.259	0.429	0.752	0.565	0.002	1.271	0.425	0.718	0.453	0	1.393	0.242	0.631
182	38.19	38.43	71.68	sp|P60174|TPIS_HUMAN	Triosephosphate isomerase	HUMAN	42	0.457	0.012	1.738	0.36	0.794	0.47	0.116	1.706	0.313	0.802	1.472	0.148	1.236	1.191	1.77	0.824	0.541	1.191	0.711	0.982	1.556	0.108	1.259	1.236	1.888	2.249	0	1.406	1.6	3.192	2.78	0	1.486	1.871	4.055
183	38.15	38.39	57.35	sp|Q03154|ACY1_HUMAN	Aminoacylase-1	HUMAN	31	1.542	0.726	1.306	1.18	1.923	0.759	0.156	1.236	0.506	0.938	2.606	0.27	1.837	1.419	3.499	5.754	0.002	2.333	2.466	10.965	5.546	0	2.291	2.421	11.803	5.649	0	2.312	2.443	11.588	4.656	0	2.014	2.312	9.376
184	38.11	39.39	70.98	sp|P30041|PRDX6_HUMAN	Peroxiredoxin-6	HUMAN	24	0.946	0.497	1.127	0.832	1.067	0.265	0.005	1.738	0.147	0.461	0.661	0.037	1.259	0.535	0.832	0.391	0.078	1.343	0.281	0.525	1.067	0.622	1.127	0.946	1.213	0.904	0.781	1.138	0.787	1.028	0.614	0.2	1.259	0.474	0.773
185	37.94	38.05	55.79	sp|Q13011|ECH1_HUMAN	Delta(3,5)-Delta(2,4)-dienoyl-CoA isomerase, mitochondrial	HUMAN	38	1.057	0.864	1.169	0.904	1.236	0.78	0.108	1.191	0.614	0.929	0.15	0	1.959	0.08	0.294	0.54	0.891	1.445	0.437	0.78	1.057	0.187	1.18	0.895	1.247	0.787	0.233	1.18	0.673	0.929	0.308	0.001	1.614	0.192	0.497
186	37.79	38.86	24.6	sp|Q9NSE4|SYIM_HUMAN	Isoleucine--tRNA ligase, mitochondrial	HUMAN	21	0.631	0.016	1.306	0.425	0.824	0.207	0	1.977	0.097	0.409	0.377	0.001	1.66	0.194	0.625	0.673	0.175	1.38	0.445	0.929	0.492	0.004	1.486	0.273	0.731	0.479	0	1.419	0.231	0.679	0.384	0.002	1.528	0.192	0.586
187	37.46	38.79	21.77	sp|Q00341|VIGLN_HUMAN	Vigilin	HUMAN	22	0.724	0.096	1.306	0.53	0.946	0.394	0.02	1.803	0.174	0.711	0.794	0.155	1.259	0.597	1	0.52	0.029	1.486	0.238	0.773	0.603	0.015	1.343	0.38	0.809	0.692	0.075	1.259	0.474	0.871	0.535	0.009	1.459	0.294	0.78
188	37.42	38.73	75.82	sp|Q7Z4W1|DCXR_HUMAN	L-xylulose reductase	HUMAN	49	0.912	0.462	1.127	0.794	1.028	0.421	0.016	1.432	0.203	0.603	0.121	0	2.938	0.043	0.356	1.343	0.135	1.18	1.138	1.614	1.66	0.019	1.213	1.368	2.208	1.225	0.099	1.138	1.076	1.419	0.78	0.51	1.169	0.649	0.912
189	37.33	37.45	62.14	sp|P16219|ACADS_HUMAN	Short-chain specific acyl-CoA dehydrogenase, mitochondrial	HUMAN	40	0.353	0.015	1.432	0.231	0.506	0.107	0.003	2.333	0.052	0.249	0.211	0.005	1.854	0.092	0.391	0.506	0.087	1.368	0.34	0.692	0.299	0.057	1.585	0.149	0.474	0.466	0.006	1.236	0.344	0.575	0.31	0.019	1.57	0.167	0.488
190	37.25	38.19	37.5	sp|P27338|AOFB_HUMAN	Amine oxidase [flavin-containing] B	HUMAN	33	0.863	0.264	1.169	0.731	1.009	0.251	0.004	1.941	0.179	0.488	0.164	0	2.355	0.09	0.387	0.55	0.305	1.368	0.417	0.752	0.449	0.003	1.368	0.34	0.614	0.441	0.008	1.38	0.308	0.608	0.268	0	1.754	0.131	0.47
191	37.22	39.37	47.31	sp|P78329|CP4F2_HUMAN	Leukotriene-B(4) omega-hydroxylase 1	HUMAN	29	0.809	0.822	1.393	0.545	1.127	0.417	0.206	1.854	0.16	0.773	0.207	0.038	2.208	0.033	0.457	1.225	0.387	1.247	0.982	1.614	1.542	0.167	1.236	1.247	2.07	1.148	0.397	1.355	0.847	1.556	0.649	0.819	1.445	0.413	0.938
192	37.16	39.47	72.05	sp|P25325|THTM_HUMAN	3-mercaptopyruvate sulfurtransferase	HUMAN	28	0.608	0.153	1.33	0.337	0.809	0.377	0.007	1.722	0.15	0.649	0.322	0.036	1.77	0.124	0.57	1.542	0.014	1.271	1.213	1.959	1.459	0.256	1.271	1.148	1.905	1.213	0.176	1.213	1	1.528	1.019	0.368	1.191	0.855	1.225
193	37.06	37.9	40.46	sp|O95831|AIFM1_HUMAN	Apoptosis-inducing factor 1, mitochondrial	HUMAN	28	0.824	0.485	1.159	0.705	0.955	0.281	0	1.82	0.189	0.511	0.328	0	1.585	0.203	0.52	0.824	0.27	1.159	0.711	0.955	0.655	0.028	1.191	0.545	0.78	0.53	0.002	1.247	0.398	0.661	0.347	0	1.585	0.203	0.55
194	36.78	37.05	36.95	sp|Q16134|ETFD_HUMAN	Electron transfer flavoprotein-ubiquinone oxidoreductase, mitochondrial	HUMAN	31	1	0.956	1.138	0.879	1.148	0.273	0.001	1.675	0.154	0.457	0.331	0	1.556	0.169	0.515	0.421	0.001	1.419	0.236	0.597	0.53	0.001	1.259	0.37	0.667	0.328	0	1.6	0.18	0.525	0.191	0	1.977	0.055	0.377
195	36.75	38.08	48.6	sp|P78371|TCPB_HUMAN	T-complex protein 1 subunit beta	HUMAN	23	1.854	0.014	1.5	1.236	4.831	2.582	0.001	1.629	1.585	7.047	3.565	0.005	1.905	1.871	12.589	0.973	0.076	1.786	0.724	1.738	2.228	0.011	1.629	1.368	5.495	2.965	0.008	1.888	1.57	9.204	4.285	0	2.014	2.128	15.136
196	36.71	38.96	21.89	sp|O14841|OPLA_HUMAN	5-oxoprolinase	HUMAN	23	0.92	0.779	1.706	0.673	1.57	1.138	0.305	1.33	0.855	2.014	0.938	0.707	1.675	0.673	1.57	1.5	0.24	1.445	1.038	3.532	1.556	0.131	1.459	1.067	4.018	0.991	0.57	1.459	0.738	1.445	1.191	0.927	1.38	0.863	2.032
197	36.68	43.92	45.07	sp|P30837|AL1B1_HUMAN	Aldehyde dehydrogenase X, mitochondrial	HUMAN	31	0.413	0	1.33	0.27	0.55	0.156	0	2.128	0.063	0.331	0.275	0	1.528	0.112	0.421	0.581	0.008	1.259	0.461	0.731	0.387	0	1.343	0.265	0.52	0.353	0	1.432	0.227	0.506	0.291	0	1.542	0.167	0.449
198	36.67	37.76	26.99	sp|Q96HY7|DHTK1_HUMAN	Probable 2-oxoglutarate dehydrogenase E1 component DHKTD1, mitochondrial	HUMAN	32	0.535	0.025	1.368	0.319	0.731	0.366	0	1.644	0.179	0.603	0.387	0.001	1.419	0.166	0.55	0.879	0.151	1.191	0.718	1.047	0.506	0.002	1.355	0.328	0.685	0.449	0.002	1.368	0.254	0.614	0.497	0.003	1.355	0.288	0.673
199	36.65	37.73	50.59	sp|P11310|ACADM_HUMAN	Medium-chain specific acyl-CoA dehydrogenase, mitochondrial	HUMAN	24	0.445	0.008	1.445	0.254	0.643	0.316	0.001	1.754	0.107	0.555	0.169	0	2.333	0.041	0.394	1.445	0.069	1.159	1.247	1.82	0.938	0.219	1.202	0.78	1.127	0.78	0.101	1.18	0.631	0.92	0.334	0.009	1.629	0.149	0.545
200	36.32	36.42	54.3	sp|P30048|PRDX3_HUMAN	Thioredoxin-dependent peroxide reductase, mitochondrial	HUMAN	36	0.773	0.024	1.213	0.625	0.938	0.425	0.015	1.445	0.265	0.614	0.334	0.07	1.393	0.187	0.466	0.154	0.014	2.168	0.076	0.334	0.387	0.003	1.368	0.227	0.53	0.256	0	1.738	0.138	0.445	0.217	0.001	1.82	0.097	0.394
201	36.3	37.31	44.71	sp|P05166|PCCB_HUMAN	Propionyl-CoA carboxylase beta chain, mitochondrial	HUMAN	23	1.148	0.107	1.148	1	1.368	0.56	0.151	1.445	0.398	0.809	0.53	0.118	1.355	0.273	0.718	0.319	0.001	1.629	0.096	0.52	0.453	0.002	1.432	0.236	0.649	0.302	0	1.738	0.117	0.525	0.261	0.001	1.738	0.059	0.453
202	36.24	36.49	43.53	sp|P04424|ARLY_HUMAN	Argininosuccinate lyase	HUMAN	33	0.752	0.151	1.225	0.619	0.92	0.421	0.004	1.644	0.31	0.692	0.254	0.002	2.148	0.137	0.545	0.871	0.591	1.191	0.718	1.038	1.086	0.382	1.169	0.929	1.259	1.076	0.684	1.169	0.92	1.259	0.847	0.872	1.191	0.711	1.009
203	35.98	36.37	49.48	sp|Q6NVY1|HIBCH_HUMAN	3-hydroxyisobutyryl-CoA hydrolase, mitochondrial	HUMAN	29	0.912	0.594	1.138	0.794	1.038	0.221	0	1.69	0.107	0.373	0.302	0	1.6	0.145	0.483	0.466	0.016	1.355	0.281	0.631	0.398	0	1.368	0.203	0.545	0.258	0	1.585	0.107	0.409	0.175	0	2.07	0.065	0.363
204	35.89	36.41	42.11	sp|P35520|CBS_HUMAN	Cystathionine beta-synthase	HUMAN	23	0.698	0.222	1.355	0.545	0.946	0.54	0.414	1.614	0.34	0.871	0.437	0.017	1.57	0.334	0.685	0.413	0.089	1.888	0.288	0.78	0.855	0.381	1.259	0.685	1.076	1	0.822	1.236	0.809	1.247	0.863	0.643	1.306	0.679	1.127
205	35.69	38.45	26.2	sp|P16615|AT2A2_HUMAN	Sarcoplasmic/endoplasmic reticulum calcium ATPase 2	HUMAN	20	1.318	0.866	1.472	0.895	2.014	0.78	0.191	1.445	0.479	1.127	0.982	0.871	1.472	0.685	1.445	0.667	0.114	1.514	0.417	1.009	1.107	0.837	1.445	0.766	1.629	1.191	0.855	1.445	0.824	2.014	0.655	0.045	1.5	0.24	0.982
206	35.69	36.02	66	sp|Q7Z5P4|DHB13_HUMAN	17-beta-hydroxysteroid dehydrogenase 13	HUMAN	28	1.047	0.761	1.148	0.912	1.213	0.511	0.002	1.368	0.347	0.698	0.091	0	2.938	0.033	0.268	0.718	0.383	1.225	0.53	0.879	0.78	0.063	1.169	0.667	0.912	0.511	0.002	1.247	0.296	0.637	0.337	0	1.5	0.149	0.506
207	35.68	36.41	34.33	sp|P35221|CTNA1_HUMAN	Catenin alpha-1	HUMAN	26	0.705	0.456	1.355	0.511	0.955	0.895	0.756	1.343	0.667	1.202	0.738	0.171	1.33	0.511	0.982	0.667	0.636	1.432	0.461	0.955	0.331	0.125	1.786	0.145	0.592	0.603	0.075	1.343	0.413	0.809	0.895	0.484	1.271	0.655	1.138
208	35.51	36.25	42.03	sp|O43175|SERA_HUMAN	D-3-phosphoglycerate dehydrogenase	HUMAN	26	0.964	0.627	1.191	0.78	1.148	0.398	0.098	1.528	0.164	0.608	0.161	0	2.489	0.06	0.402	1.459	0.125	1.259	1.159	1.854	1.644	0.012	1.294	1.271	2.27	1.406	0.121	1.259	1.117	1.837	0.895	0.828	1.202	0.698	1.076
209	35.25	35.85	37.77	sp|P17987|TCPA_HUMAN	T-complex protein 1 subunit alpha	HUMAN	23	1.318	0.642	1.343	0.982	1.786	2.128	0.026	1.542	1.38	4.207	2.148	0.09	1.57	1.368	3.733	0.55	0.105	1.486	0.249	0.817	2.355	0.008	1.66	1.419	5.012	2.208	0.035	1.629	1.355	4.093	2.208	0.052	1.629	1.355	4.285
210	35.2	35.71	44.25	sp|P49411|EFTU_HUMAN	Elongation factor Tu, mitochondrial	HUMAN	23	0.313	0	1.393	0.101	0.437	0.121	0	2.089	0.05	0.254	0.525	0	1.259	0.322	0.661	0.887	0.009	1.191	0.745	1.057	0.479	0	1.271	0.291	0.608	0.603	0.001	1.236	0.421	0.745	0.449	0	1.306	0.213	0.586
211	35.08	40.94	54.35	sp|P28332|ADH6_HUMAN	Alcohol dehydrogenase 6	HUMAN	31	1.202	0.318	1.225	0.982	1.528	0.449	0.003	1.629	0.209	0.731	0.119	0	3.436	0.056	0.409	2.754	0.04	1.556	1.77	4.13	2.535	0.007	1.514	1.675	3.436	2.249	0.009	1.445	1.556	3.133	1.368	0.447	1.213	1.127	1.629
212	35.04	35.25	50.84	sp|P16930|FAAA_HUMAN	Fumarylacetoacetase	HUMAN	32	0.449	0.022	1.294	0.249	0.581	0.095	0.008	2.208	0.041	0.211	0.265	0.008	1.528	0.114	0.406	1.343	0.402	1.213	1.107	1.614	0.565	0.298	1.247	0.37	0.705	0.711	0.341	1.202	0.56	0.855	0.661	0.218	1.225	0.483	0.809
213	34.66	34.9	52.05	sp|Q86YB7|ECHD2_HUMAN	Enoyl-CoA hydratase domain-containing protein 2, mitochondrial	HUMAN	25	1.038	0.577	1.271	0.817	1.318	0.661	0.065	1.343	0.425	0.887	0.398	0.008	1.556	0.136	0.619	0.387	0.024	1.706	0.164	0.661	0.711	0.18	1.306	0.511	0.929	0.555	0.041	1.38	0.331	0.766	0.254	0.002	2.032	0.065	0.515
214	34.62	35.89	54.81	sp|Q02338|BDH_HUMAN	D-beta-hydroxybutyrate dehydrogenase, mitochondrial	HUMAN	28	0.731	0.023	1.213	0.597	0.887	0.288	0	1.644	0.125	0.474	0.31	0	1.57	0.189	0.488	0.256	0.011	1.803	0.156	0.461	0.592	0.003	1.236	0.461	0.731	0.466	0	1.343	0.31	0.625	0.238	0	1.754	0.09	0.417
215	34.51	34.68	55.58	sp|Q86TX2|ACOT1_HUMAN	Acyl-coenzyme A thioesterase 1	HUMAN	23	0.794	0.745	1.213	0.603	0.964	0.294	0.005	1.854	0.132	0.545	0.356	0.014	1.644	0.113	0.586	1.138	0.478	1.169	0.973	1.355	1.057	0.444	1.159	0.912	1.236	0.809	0.581	1.202	0.655	0.973	0.711	0.84	1.247	0.52	0.887
216	34.37	34.68	41.97	sp|P50990|TCPQ_HUMAN	T-complex protein 1 subunit theta	HUMAN	22	1.556	0.197	1.472	1.057	3.192	1.486	0.495	1.432	1.038	2.399	2.188	0.023	1.675	1.306	5.105	1.259	0.393	1.393	0.904	2.032	2.014	0.077	1.629	1.236	4.92	1.82	0.068	1.585	1.148	4.207	1.722	0.073	1.556	1.107	3.499
217	34.26	35.67	43.93	sp|P07339|CATD_HUMAN	Cathepsin D	HUMAN	43	0.53	0.178	1.445	0.406	0.766	0.319	0.318	1.837	0.256	0.586	2.089	0.011	1.343	1.556	3.133	2.938	0	1.432	2.051	5.495	2.679	0.003	1.472	1.82	5.058	1.854	0.007	1.294	1.432	2.805	2.606	0.002	1.393	1.871	4.656
218	34.24	35.22	71.84	sp|P16152|CBR1_HUMAN	Carbonyl reductase [NADPH] 1	HUMAN	41	0.982	0.406	1.148	0.847	1.127	0.322	0	1.959	0.217	0.631	0.302	0	1.888	0.134	0.57	0.437	0.038	1.486	0.288	0.649	0.773	0.315	1.225	0.625	0.946	0.57	0.038	1.318	0.453	0.752	0.685	0.332	1.259	0.511	0.863
219	34.2	35.87	40	sp|P51649|SSDH_HUMAN	Succinate-semialdehyde dehydrogenase, mitochondrial	HUMAN	24	0.501	0.004	1.343	0.296	0.673	0.172	0	2.333	0.054	0.402	0.31	0	1.6	0.089	0.497	0.78	0.254	1.236	0.614	0.964	0.497	0.003	1.271	0.299	0.631	0.38	0	1.5	0.225	0.57	0.337	0	1.614	0.158	0.545
220	34.15	34.97	74.64	sp|Q9NQR4|NIT2_HUMAN	Omega-amidase NIT2	HUMAN	25	0.738	0.462	1.259	0.603	0.929	0.299	0.016	2.089	0.189	0.625	0.483	0.001	1.472	0.273	0.711	0.575	0.811	1.528	0.363	0.879	1.995	0.002	1.368	1.459	2.938	1.57	0.191	1.282	1.225	1.941	0.964	0.845	1.236	0.766	1.191
221	33.91	34.43	6.58	sp|P04114|APOB_HUMAN	Apolipoprotein B-100	HUMAN	24	1.528	0.212	1.514	1.009	2.399	2.512	0	1.57	1.6	7.447	1.282	0.353	1.343	0.955	1.959	2.051	0.005	1.6	1.282	5.2	0.871	0.746	1.393	0.545	1.213	2.27	0	1.66	1.368	5.105	1.738	0.052	1.542	1.127	2.729
222	33.88	35.72	21.32	sp|P53621|COPA_HUMAN	Coatomer subunit alpha	HUMAN	19	1.57	0.218	1.57	1	2.78	1.419	0.428	1.406	1.009	2.228	2.729	0.003	1.871	1.459	6.427	0.794	0.957	1.406	0.55	1.117	1.247	0.259	1.355	0.92	1.77	2.228	0.014	1.738	1.282	4.246	1.786	0.184	1.57	1.138	3.837
223	33.5	33.92	31.92	sp|Q9H6R3|ACSS3_HUMAN	Acyl-CoA synthetase short-chain family member 3, mitochondrial	HUMAN	20	0.603	0.006	1.282	0.325	0.773	0.344	0.014	1.644	0.166	0.565	0.488	0.003	1.432	0.209	0.698	1.614	0.085	1.306	1.236	2.188	1.191	0.427	1.247	0.955	1.57	1.368	0.337	1.294	1.057	1.854	1.067	0.904	1.225	0.871	1.306
224	33.4	34.3	41.09	sp|P29401|TKT_HUMAN	Transketolase	HUMAN	24	0.946	0.145	1.247	0.752	1.18	0.705	0.047	1.419	0.433	1	1.38	0.763	1.306	1.057	1.888	0.631	0.111	1.318	0.413	0.832	0.643	0.004	1.393	0.38	0.895	0.809	0.039	1.259	0.54	1.019	0.946	0.381	1.271	0.679	1.202
225	33.36	34.58	43.29	sp|P23526|SAHH_HUMAN	Adenosylhomocysteinase	HUMAN	23	0.724	0.566	1.33	0.56	0.964	0.586	0.711	1.514	0.406	0.887	0.724	0.134	1.236	0.603	0.895	1.213	0.089	1.191	1.019	1.5	1.18	0.008	1.202	0.982	1.514	1.247	0.019	1.225	1.019	1.644	0.991	0.438	1.18	0.832	1.169
226	33.29	33.48	47.12	sp|P00439|PH4H_HUMAN	Phenylalanine-4-hydroxylase	HUMAN	19	0.855	0.239	1.271	0.603	1.086	0.679	0.353	1.393	0.36	0.946	0.855	0.461	1.282	0.655	1.096	1.107	0.744	1.282	0.863	1.393	1.5	0.034	1.282	1.169	1.941	1.117	0.992	1.247	0.895	1.419	0.608	0.117	1.445	0.35	0.879
227	33.21	33.54	41.79	sp|P13796|PLSL_HUMAN	Plastin-2	HUMAN	27	1.629	0.342	1.406	1.159	2.291	1.282	0.386	1.406	0.912	1.803	0.718	0.501	1.514	0.384	1.086	0.313	0.625	2.051	0.117	0.643	0.258	0.729	2.421	0.088	0.625	0.305	0.729	2.032	0.072	0.619	0.296	0.678	1.959	0.084	0.581
228	33.17	33.38	58.36	sp|O14756|H17B6_HUMAN	17-beta-hydroxysteroid dehydrogenase type 6	HUMAN	28	1	0.912	1.225	0.817	1.213	0.421	0.058	1.368	0.296	0.575	0.167	0	1.722	0.075	0.288	0.394	0.006	1.393	0.24	0.55	0.492	0.026	1.282	0.373	0.631	0.344	0.002	1.459	0.244	0.501	0.052	0	2.729	0.027	0.141
229	32.97	33.1	45.97	sp|P05141|ADT2_HUMAN	ADP/ATP translocase 2	HUMAN	24	0.711	0.513	1.271	0.525	0.904	0.192	0.121	2.07	0.054	0.398	0.437	0.117	1.368	0.263	0.597	0.337	0.131	1.675	0.182	0.565	0.453	0.12	1.406	0.281	0.637	0.387	0.093	1.514	0.227	0.586	0.174	0.04	2.249	0.072	0.391
230	32.95	33.63	51.83	sp|Q14117|DPYS_HUMAN	Dihydropyrimidinase	HUMAN	23	0.863	0.344	1.169	0.685	1.009	0.643	0.026	1.306	0.441	0.839	0.296	0	1.722	0.081	0.511	0.637	0.05	1.247	0.437	0.794	0.887	0.476	1.169	0.731	1.038	0.649	0.201	1.213	0.441	0.787	0.511	0.001	1.33	0.273	0.679
231	32.92	33.21	55.99	sp|Q9UBR1|BUP1_HUMAN	Beta-ureidopropionase	HUMAN	28	0.855	0.399	1.18	0.679	1.009	0.55	0.013	1.343	0.37	0.738	0.154	0.002	2.606	0.051	0.402	0.839	0.748	1.236	0.685	1.038	1.419	0.136	1.169	1.213	1.871	1.047	0.805	1.148	0.912	1.225	0.575	0.042	1.306	0.344	0.752
232	32.73	33.87	23.91	sp|Q9BSJ8|ESYT1_HUMAN	Extended synaptotagmin-1	HUMAN	18	1.614	0.076	1.514	1.067	2.291	2.291	0.014	1.675	1.368	4.92	2.965	0	1.706	1.738	7.943	0.946	0.793	1.585	0.692	1.5	1.294	0.716	1.368	0.946	1.871	1.77	0.067	1.445	1.225	3.698	4.246	0	1.959	2.168	10.28
233	32.58	32.85	52.49	sp|P00387|NB5R3_HUMAN	NADH-cytochrome b5 reductase 3	HUMAN	23	0.879	0.722	1.282	0.679	1.127	0.35	0.323	2.128	0.258	0.745	1.086	0.772	1.282	0.847	1.445	0.614	0.321	1.5	0.445	0.92	0.809	0.651	1.306	0.57	1.057	1.117	0.459	1.282	0.871	1.514	1.191	0.541	1.294	0.92	1.66
234	32.54	33.3	46.3	sp|Q8NBS9|TXND5_HUMAN	Thioredoxin domain-containing protein 5	HUMAN	25	1.38	0.023	1.259	1.096	1.722	0.92	0.894	1.259	0.731	1.159	0.752	0.942	1.259	0.597	0.946	0.363	0.493	1.905	0.217	0.692	0.794	0.288	1.236	0.608	0.982	0.667	0.165	1.33	0.425	0.887	0.275	0.036	1.995	0.11	0.55
235	32.38	32.95	32.05	sp|P28331|NDUS1_HUMAN	NADH-ubiquinone oxidoreductase 75 kDa subunit, mitochondrial	HUMAN	17	0.912	0.411	1.318	0.718	1.202	0.384	0.114	1.318	0.251	0.506	0.603	0.128	1.294	0.425	0.78	0.421	0.168	1.486	0.319	0.625	1.107	0.988	1.282	0.863	1.432	0.871	0.234	1.259	0.692	1.096	0.535	0.048	1.318	0.334	0.705
236	32.37	32.84	32.29	sp|P49368|TCPG_HUMAN	T-complex protein 1 subunit gamma	HUMAN	18	2.188	0.007	1.69	1.294	5.152	1.854	0.028	1.432	1.294	2.582	3.873	0	2.032	1.905	10.28	1.871	0.05	1.585	1.18	3.251	2.938	0.002	1.905	1.542	8.63	3.436	0	1.941	1.77	11.695	3.802	0	1.941	1.959	10.965
237	32.26	34	53.82	sp|Q06323|PSME1_HUMAN	Proteasome activator complex subunit 1	HUMAN	23	0.698	0.735	1.282	0.581	0.895	0.824	0.9	1.306	0.679	1.076	1.738	0.024	1.38	1.259	2.938	1.675	0.008	1.368	1.225	2.606	2.63	0.001	1.644	1.6	5.2	2.312	0.001	1.542	1.5	4.055	1.38	0.013	1.213	1.138	2.168
238	32.23	32.28	75	sp|P30039|PBLD_HUMAN	Phenazine biosynthesis-like domain-containing protein	HUMAN	22	0.887	0.362	1.247	0.718	1.107	0.24	0.003	2.208	0.083	0.53	0.294	0.014	1.959	0.11	0.575	1.888	0.017	1.282	1.472	3.02	1.888	0.022	1.33	1.419	2.754	1.66	0.098	1.318	1.259	2.421	1.019	0.904	1.236	0.824	1.271
239	32.16	33.71	22.52	sp|P53396|ACLY_HUMAN	ATP-citrate synthase	HUMAN	19	1.786	0.037	1.556	1.148	4.786	2.014	0.141	1.675	1.202	4.285	2.606	0.005	1.738	1.5	9.462	1.318	0.593	1.514	0.871	2.421	1.294	0.618	1.486	0.871	2.089	1.514	0.589	1.57	0.964	3.499	1.995	0.122	1.644	1.213	4.613
240	32.1	33.01	24.87	sp|Q99460|PSMD1_HUMAN	26S proteasome non-ATPase regulatory subunit 1	HUMAN	19	1.236	0.418	1.294	0.955	1.854	0.973	0.829	1.419	0.667	1.38	1.542	0.129	1.343	1.148	2.443	1.107	0.722	1.368	0.809	1.556	0.991	0.824	1.33	0.759	1.318	1.306	0.297	1.282	1.019	1.995	1.556	0.081	1.355	1.148	2.489
241	31.99	53.96	40.57	sp|P11216|PYGB_HUMAN	Glycogen phosphorylase, brain form	HUMAN	35	1.977	0.27	1.486	1.33	3.499	2.63	0.19	1.738	1.514	5.916	5.598	0	1.977	2.831	13.932	2.704	0.046	1.6	1.69	6.546	3.192	0.007	1.77	1.803	6.427	3.873	0.001	1.995	1.941	11.695	4.285	0.001	1.905	2.249	13.428
242	31.97	34.12	10.38	sp|P15924|DESP_HUMAN	Desmoplakin	HUMAN	20	0.887	0.942	1.33	0.625	1.18	0.955	0.984	1.318	0.705	1.259	0.991	0.662	1.355	0.724	1.343	0.752	0.208	1.355	0.506	1.019	0.525	0.006	1.514	0.198	0.794	0.731	0.049	1.306	0.474	0.955	0.964	0.688	1.368	0.698	1.318
243	31.91	32.6	9.55	sp|Q92616|GCN1L_HUMAN	Translational activator GCN1	HUMAN	19	1.959	0.331	2.014	0.973	3.192	2.148	0.265	1.941	1.107	3.436	2.911	0.043	2.249	1.294	4.831	1.528	0.662	1.706	0.895	2.443	1.159	0.74	1.585	0.731	1.905	2.312	0.201	2.148	1.076	3.802	1.675	0.206	1.786	0.938	2.679
244	31.85	32.08	52.41	sp|P22626|ROA2_HUMAN	Heterogeneous nuclear ribonucleoproteins A2/B1	HUMAN	29	0.679	0.613	1.355	0.457	0.92	0.421	0.243	1.722	0.213	0.724	0.603	0.296	1.393	0.344	0.839	1.096	0.67	1.236	0.887	1.419	1.028	0.418	1.225	0.839	1.33	0.817	0.603	1.202	0.661	0.982	0.991	0.765	1.236	0.78	1.225
245	31.66	32.18	41.96	sp|P49257|LMAN1_HUMAN	Protein ERGIC-53	HUMAN	27	1.294	0.364	1.259	1.028	1.786	0.661	0.345	1.486	0.506	0.982	0.356	0.026	1.888	0.242	0.673	1.057	0.364	1.282	0.824	1.355	1.148	0.637	1.271	0.904	1.472	1.028	0.754	1.282	0.802	1.318	0.244	0.132	2.443	0.142	0.597
246	31.65	32.16	46.81	sp|Q14914|PTGR1_HUMAN	Prostaglandin reductase 1	HUMAN	25	0.929	0.471	1.18	0.787	1.096	0.433	0.028	1.585	0.275	0.685	1.486	0.046	1.247	1.191	2.089	0.308	0.002	1.82	0.153	0.56	0.545	0.002	1.294	0.366	0.705	0.625	0.013	1.225	0.457	0.766	0.429	0.009	1.472	0.283	0.631
247	31.51	32.19	23.94	sp|P19338|NUCL_HUMAN	Nucleolin	HUMAN	19	1.445	0.106	1.318	1.096	2.27	1.542	0.139	1.306	1.18	2.128	2.109	0.034	1.472	1.432	3.802	0.685	0.656	1.306	0.535	0.895	1.722	0.225	1.459	1.18	2.938	1.614	0.099	1.393	1.159	2.911	1.259	0.337	1.33	0.946	1.995
248	31.35	33.88	25.55	sp|P36776|LONM_HUMAN	Lon protease homolog, mitochondrial	HUMAN	22	0.55	0.134	1.528	0.34	0.839	0.16	0.003	2.704	0.064	0.433	0.619	0.126	1.432	0.398	0.887	0.871	0.841	1.38	0.619	1.202	0.334	0.005	1.786	0.099	0.597	0.52	0.012	1.393	0.227	0.724	0.429	0.078	1.629	0.154	0.698
249	31.34	31.92	34.81	sp|P12956|XRCC6_HUMAN	X-ray repair cross-complementing protein 6	HUMAN	21	0.964	0.506	1.282	0.731	1.236	0.839	0.728	1.294	0.625	1.086	1.837	0.028	1.5	1.225	3.048	0.488	0.288	1.585	0.273	0.773	0.871	0.38	1.294	0.492	1.127	1.057	0.558	1.282	0.824	1.355	1.191	0.221	1.294	0.92	1.542
250	31.19	31.4	85.44	sp|Q99714|HCD2_HUMAN	3-hydroxyacyl-CoA dehydrogenase type-2	HUMAN	32	0.56	0.001	1.294	0.334	0.724	0.275	0	1.786	0.114	0.492	0.506	0	1.343	0.316	0.679	0.565	0.009	1.306	0.316	0.738	0.824	0.054	1.191	0.661	0.982	0.745	0.011	1.191	0.608	0.887	0.511	0.007	1.393	0.316	0.711
251	31.17	31.32	39.82	sp|P07858|CATB_HUMAN	Cathepsin B	HUMAN	24	0.56	0.077	1.472	0.353	0.824	0.773	0.2	1.355	0.492	1.047	1.213	0.992	1.33	0.912	1.69	1.259	0.933	1.33	0.946	1.77	0.565	0.082	1.445	0.205	0.817	0.608	0.131	1.419	0.391	0.863	1.486	0.291	1.33	1.117	2.512
252	30.95	31.24	31.28	sp|Q99424|ACOX2_HUMAN	Peroxisomal acyl-coenzyme A oxidase 2	HUMAN	24	0.38	0.003	1.542	0.185	0.586	0.192	0	1.977	0.057	0.38	0.196	0	1.905	0.052	0.373	1.18	0.063	1.169	1.009	1.432	0.773	0.494	1.236	0.608	0.955	0.855	0.232	1.159	0.724	0.991	0.802	0.54	1.225	0.637	0.982
253	30.76	30.8	64.74	sp|Q08257|QOR_HUMAN	Quinone oxidoreductase	HUMAN	32	1.076	0.354	1.169	0.92	1.247	0.555	0.08	1.33	0.38	0.738	0.631	0.252	1.247	0.474	0.787	0.265	0.138	1.837	0.161	0.488	0.794	0.423	1.18	0.631	0.938	0.759	0.134	1.148	0.631	0.871	0.929	0.821	1.148	0.802	1.067
254	30.73	31.48	30.57	sp|P27824|CALX_HUMAN	Calnexin	HUMAN	18	1.6	0.007	1.318	1.213	1.977	0.955	0.314	1.169	0.794	1.117	0.973	0.278	1.169	0.824	1.138	0.56	0.586	1.542	0.366	0.863	0.802	0.997	1.191	0.619	0.955	0.912	0.75	1.202	0.752	1.096	0.391	0.227	1.629	0.191	0.637
255	30.69	31.53	60.92	sp|P14550|AK1A1_HUMAN	Alcohol dehydrogenase [NADP(+)]	HUMAN	23	0.809	0.724	1.236	0.667	1	0.492	0.415	1.318	0.261	0.649	0.679	0.23	1.294	0.56	0.879	2.208	0.005	1.282	1.722	2.805	5.808	0	1.871	3.105	12.246	5.495	0	1.854	2.965	12.134	5.395	0	1.854	2.911	11.272
256	30.59	34.16	34.22	sp|Q07065|CKAP4_HUMAN	Cytoskeleton-associated protein 4	HUMAN	21	1.117	0.086	1.282	0.871	1.472	1.076	0.029	1.355	0.794	1.419	1.556	0.005	1.306	1.191	2.512	0.57	0.427	1.486	0.16	0.847	0.692	0.811	1.406	0.409	0.973	0.745	0.553	1.259	0.483	0.938	1.169	0.067	1.282	0.912	1.614
257	30.56	30.63	59.12	sp|Q6IB77|GLYAT_HUMAN	Glycine N-acyltransferase	HUMAN	41	0.759	0.211	1.148	0.625	0.871	0.118	0.001	1.66	0.06	0.196	0.187	0.008	1.69	0.069	0.316	0.445	0.01	1.306	0.291	0.581	0.545	0.006	1.169	0.394	0.637	0.515	0.017	1.225	0.37	0.631	0.308	0	1.472	0.128	0.453
258	30.32	30.38	41.63	sp|Q14032|BAAT_HUMAN	Bile acid-CoA:amino acid N-acyltransferase	HUMAN	35	0.387	0.104	1.738	0.134	0.673	0.511	0.039	1.528	0.236	0.78	1.047	0.705	1.213	0.863	1.259	0.441	0.328	1.754	0.244	0.773	0.515	0.036	1.486	0.213	0.766	1.355	0.446	1.225	1.107	1.754	1.923	0.35	1.271	1.514	2.606
259	30.13	30.78	44.06	sp|P61978|HNRPK_HUMAN	Heterogeneous nuclear ribonucleoprotein K	HUMAN	22	1.202	0.218	1.236	0.973	1.69	1.419	0.315	1.33	1.067	2.512	1.675	0.327	1.368	1.225	2.858	0.847	0.798	1.306	0.679	1.107	1.076	0.958	1.247	0.863	1.486	1.213	0.783	1.271	0.955	1.66	1.854	0.134	1.419	1.306	3.565
260	30.1	30.19	40.42	sp|P31930|QCR1_HUMAN	Cytochrome b-c1 complex subunit 1, mitochondrial	HUMAN	32	0.752	0.275	1.213	0.597	0.912	0.377	0.002	1.585	0.167	0.597	0.525	0.012	1.368	0.34	0.718	0.413	0.031	1.528	0.203	0.631	0.47	0.006	1.355	0.225	0.637	0.525	0.009	1.294	0.313	0.679	0.515	0.008	1.343	0.31	0.692
261	29.89	30.21	33.59	sp|P23786|CPT2_HUMAN	Carnitine O-palmitoyltransferase 2, mitochondrial	HUMAN	17	0.421	0.003	1.406	0.265	0.592	0.223	0	2.051	0.086	0.457	0.251	0	1.82	0.1	0.457	0.92	0.387	1.225	0.759	1.127	0.47	0.003	1.33	0.296	0.625	0.457	0.005	1.343	0.283	0.614	0.353	0.015	1.556	0.175	0.55
262	29.69	30.28	54.85	sp|Q99623|PHB2_HUMAN	Prohibitin-2	HUMAN	18	0.773	0.184	1.202	0.565	0.929	0.256	0	1.995	0.091	0.511	0.56	0.002	1.33	0.322	0.745	0.608	0.039	1.343	0.409	0.817	0.479	0.001	1.393	0.221	0.667	0.474	0.002	1.459	0.24	0.692	0.398	0.001	1.514	0.141	0.603
263	29.68	33.83	62.27	sp|P51857|AK1D1_HUMAN	3-oxo-5-beta-steroid 4-dehydrogenase	HUMAN	25	0.705	0.146	1.202	0.545	0.847	0.322	0.003	1.542	0.095	0.497	0.099	0	2.911	0.027	0.288	1.77	0.006	1.236	1.432	2.291	1.941	0.008	1.259	1.542	2.559	1.69	0.004	1.236	1.368	2.109	0.832	0.382	1.202	0.661	1
264	29.62	30.02	39.08	sp|Q9HCC0|MCCB_HUMAN	Methylcrotonoyl-CoA carboxylase beta chain, mitochondrial	HUMAN	20	0.637	0.067	1.306	0.421	0.832	0.47	0.04	1.472	0.231	0.692	0.283	0.001	1.854	0.117	0.525	0.525	0.038	1.368	0.331	0.718	0.445	0.012	1.432	0.236	0.637	0.322	0.003	1.66	0.117	0.535	0.2	0	2.208	0.074	0.441
265	29.62	29.92	48.28	sp|P60842|IF4A1_HUMAN	Eukaryotic initiation factor 4A-I	HUMAN	26	2.489	0.026	1.754	1.419	8.017	1.33	0.221	1.69	0.787	2.333	2.78	0.015	1.888	1.472	8.091	0.817	0.435	1.629	0.263	1.33	1.923	0.086	1.854	1.038	4.656	2.377	0.049	1.803	1.318	6.427	1.803	0.046	1.82	0.991	4.246
266	29.49	31.74	43.67	sp|Q4G0N4|NAKD1_HUMAN	NAD kinase domain-containing protein 1	HUMAN	20	0.331	0.001	1.514	0.211	0.501	0.263	0	1.722	0.126	0.453	0.136	0	2.421	0.046	0.328	0.802	0.412	1.191	0.661	0.955	0.655	0.025	1.202	0.525	0.787	0.501	0.005	1.306	0.363	0.655	0.263	0	1.722	0.146	0.453
267	29.34	30.44	40.88	sp|P31939|PUR9_HUMAN	Bifunctional purine biosynthesis protein PURH	HUMAN	18	2.858	0.151	1.905	1.5	6.668	4.699	0.009	2.208	2.128	12.134	6.982	0	2.355	2.965	23.55	1.406	0.324	1.528	0.92	2.07	4.285	0.001	2.249	1.905	9.638	4.966	0.001	2.399	2.07	16.444	6.081	0	2.377	2.559	20.512
268	29.31	29.31	76.97	sp|P62937|PPIA_HUMAN	Peptidyl-prolyl cis-trans isomerase A	HUMAN	26	1.009	0.899	1.355	0.745	1.213	1.803	0.235	1.271	1.419	2.679	4.093	0.001	1.77	2.312	9.638	1.33	0.99	1.225	1.086	1.722	2.148	0.147	1.486	1.445	4.613	2.249	0.043	1.486	1.514	4.285	2.884	0.002	1.6	1.803	5.916
269	29.28	29.48	67.49	sp|P21796|VDAC1_HUMAN	Voltage-dependent anion-selective channel protein 1	HUMAN	24	0.938	0.264	1.191	0.787	1.117	0.501	0.033	1.282	0.377	0.643	0.887	0.16	1.202	0.738	1.067	0.281	0	1.754	0.156	0.492	0.18	0.013	2.148	0.109	0.387	0.322	0.003	1.69	0.198	0.545	0.268	0	1.803	0.146	0.483
270	29.26	30.48	27.56	sp|P17858|K6PL_HUMAN	6-phosphofructokinase, liver type	HUMAN	20	1.82	0.178	1.556	1.169	3.945	1.138	0.66	1.306	0.871	1.486	0.855	0.398	1.355	0.637	1.159	2.208	0.044	1.614	1.368	6.855	2.27	0.019	1.585	1.432	5.395	2.188	0.035	1.585	1.38	5.546	2.128	0.041	1.614	1.318	5.2
271	29.26	29.63	41.67	sp|P14314|GLU2B_HUMAN	Glucosidase 2 subunit beta	HUMAN	26	1.18	0.327	1.236	0.955	1.585	1.318	0.232	1.247	1.057	1.82	0.525	0.185	1.472	0.394	0.773	0.982	0.429	1.213	0.794	1.191	1.69	0.033	1.38	1.225	2.78	1.127	0.789	1.259	0.895	1.486	0.597	0.424	1.306	0.453	0.78
272	29.05	30.39	14.16	sp|P26640|SYVC_HUMAN	Valine--tRNA ligase	HUMAN	17	1.282	0.885	1.406	0.912	1.803	2.228	0.173	1.514	1.472	4.207	2.911	0.004	1.542	1.888	5.598	0.619	0.23	1.514	0.153	0.938	1.028	0.78	1.419	0.724	1.459	1.271	0.652	1.38	0.92	1.786	1.959	0.101	1.585	1.236	2.831
273	29.02	29.86	47.44	sp|Q9P0Z9|SOX_HUMAN	Peroxisomal sarcosine oxidase	HUMAN	21	1.127	0.383	1.225	0.92	1.406	0.24	0.002	2.377	0.098	0.57	0.209	0.005	2.655	0.086	0.555	1.019	0.268	1.247	0.817	1.318	1.803	0.043	1.343	1.343	3.048	1.343	0.708	1.294	1.038	1.959	1.343	0.543	1.282	1.047	1.995
274	28.94	30.81	17.32	sp|Q86VP6|CAND1_HUMAN	Cullin-associated NEDD8-dissociated protein 1	HUMAN	15	1.514	0.429	1.514	1	2.249	1.259	0.337	1.393	0.904	2.014	2.355	0.114	1.977	1.191	4.446	1.271	0.448	1.406	0.904	1.837	2.512	0.042	1.977	1.271	5.346	1.419	0.583	1.419	1	2.333	1.959	0.211	1.69	1.159	3.499
275	28.85	47.73	47.43	sp|P08107|HSP71_HUMAN	Heat shock 70 kDa protein 1A/1B	HUMAN	37	2.27	0.003	1.542	1.472	5.445	1.675	0.081	1.33	1.259	2.938	1.871	0.029	1.432	1.306	3.631	1.294	0.275	1.225	1.057	1.803	2.78	0	1.629	1.706	7.244	2.128	0.032	1.514	1.406	4.285	1.306	0.047	1.33	0.982	2.333
276	28.82	31.12	14.64	sp|O60437|PEPL_HUMAN	Periplakin	HUMAN	19	1.542	0.322	1.486	1.038	2.421	2.228	0.09	1.706	1.306	5.97	2.512	0.011	1.923	1.306	8.954	2.421	0.062	1.803	1.343	7.87	3.105	0.026	1.977	1.57	11.588	1.675	0.404	1.542	1.086	2.704	3.597	0.02	2.051	1.754	11.272
277	28.8	30.29	34.95	sp|P06744|G6PI_HUMAN	Glucose-6-phosphate isomerase	HUMAN	30	0.724	0.21	1.259	0.581	0.912	0.679	0.033	1.343	0.38	0.912	0.824	0.26	1.225	0.655	1.009	0.586	0.052	1.393	0.281	0.817	0.964	0.771	1.213	0.794	1.169	1.225	0.516	1.259	0.973	1.6	1	0.891	1.213	0.824	1.247
278	28.72	28.94	45	sp|Q15084|PDIA6_HUMAN	Protein disulfide-isomerase A6	HUMAN	19	1.18	0.113	1.117	1.057	1.355	0.912	0.447	1.202	0.711	1.096	0.955	0.935	1.117	0.832	1.067	0.457	0.017	1.445	0.268	0.661	0.824	0.918	1.138	0.711	0.938	0.661	0.173	1.18	0.483	0.78	0.325	0.001	1.675	0.145	0.545
279	28.51	28.61	67.46	sp|P23527|H2B1O_HUMAN	Histone H2B type 1-O	HUMAN	34	0.36	0.253	1.542	0.158	0.555	0.032	0.156	6.368	0.015	0.203	0.132	0.195	2.704	0.029	0.356	0.946	0.748	1.406	0.673	1.33	0.141	0.183	2.559	0.036	0.36	0.254	0.237	1.528	0.078	0.387	0.565	0.404	1.38	0.344	0.78
279	0	28.61	67.46	sp|Q16778|H2B2E_HUMAN	Histone H2B type 2-E	HUMAN	34
279	0	28.61	67.46	sp|P33778|H2B1B_HUMAN	Histone H2B type 1-B	HUMAN	34
279	0	28.16	67.46	sp|P06899|H2B1J_HUMAN	Histone H2B type 1-J	HUMAN	34
280	28.45	36.36	53.72	sp|Q9H2M3|BHMT2_HUMAN	S-methylmethionine--homocysteine S-methyltransferase BHMT2	HUMAN	21	1.038	0.465	1.213	0.855	1.259	0.492	0.12	1.585	0.2	0.78	0.488	0.051	1.432	0.217	0.698	1.202	0.392	1.225	0.982	1.486	1.644	0.068	1.306	1.259	2.754	1.282	0.257	1.236	1.038	1.941	0.912	0.611	1.213	0.745	1.107
281	28.38	30.11	16.14	sp|Q08211|DHX9_HUMAN	ATP-dependent RNA helicase A	HUMAN	18	0.824	0.467	1.486	0.545	1.225	0.904	0.633	1.472	0.608	1.33	1.614	0.468	1.585	1.019	2.655	2.128	0.139	1.585	1.343	4.018	1.722	0.277	1.57	1.096	2.911	1.6	0.279	1.57	1.019	2.582	1.368	0.567	1.445	0.946	1.995
282	28.34	29.78	14.6	sp|Q9NYU2|UGGG1_HUMAN	UDP-glucose:glycoprotein glucosyltransferase 1	HUMAN	16	0.871	0.347	1.343	0.637	1.169	1.159	0.24	1.355	0.855	1.629	0.449	0.002	1.675	0.238	0.752	0.625	0.066	1.542	0.406	0.964	0.847	0.256	1.318	0.631	1.117	0.597	0.022	1.472	0.398	0.879	0.353	0	1.959	0.153	0.692
283	28.34	28.64	48.48	sp|P13716|HEM2_HUMAN	Delta-aminolevulinic acid dehydratase	HUMAN	25	0.912	0.479	1.202	0.752	1.096	0.384	0.004	1.722	0.127	0.661	0.34	0.077	1.803	0.146	0.614	1.82	0.018	1.294	1.406	3.105	2.291	0.012	1.343	1.706	4.613	1.786	0.018	1.282	1.393	3.048	1.614	0.106	1.271	1.271	2.377
284	28.33	29.53	21.7	sp|Q00839|HNRPU_HUMAN	Heterogeneous nuclear ribonucleoprotein U	HUMAN	18	0.879	0.705	1.247	0.692	1.096	0.637	0.285	1.514	0.421	0.964	0.773	0.171	1.247	0.515	0.964	1.117	0.54	1.225	0.912	1.38	0.36	0.061	1.82	0.167	0.655	0.731	0.118	1.282	0.515	0.938	0.673	0.453	1.38	0.37	0.929
285	28.24	30.16	31.77	sp|Q9ULC5|ACSL5_HUMAN	Long-chain-fatty-acid--CoA ligase 5	HUMAN	17	1.355	0.819	1.406	0.964	2.208	0.679	0.487	1.406	0.37	0.955	0.294	0.001	2.089	0.069	0.614	2.032	0.022	1.472	1.38	3.631	2.655	0	1.57	1.69	5.445	2.466	0.004	1.542	1.6	4.966	1.247	0.426	1.406	0.887	2.128
286	28.14	68.84	66.25	sp|P17516|AK1C4_HUMAN	Aldo-keto reductase family 1 member C4	HUMAN	68	0.955	0.444	1.294	0.685	1.236	0.366	0.138	1.786	0.233	0.655	0.347	0.036	1.675	0.151	0.581	1.148	0.962	1.282	0.895	1.472	1.585	0.249	1.38	1.148	2.249	1.66	0.056	1.393	1.191	2.377	1.38	0.836	1.33	1.038	1.82
287	28.08	32.54	20.11	sp|P47989|XDH_HUMAN	Xanthine dehydrogenase/oxidase	HUMAN	18	0.946	0.869	1.38	0.667	1.306	0.302	0.011	1.941	0.089	0.586	0.142	0.063	2.911	0.034	0.413	0.592	0.395	1.556	0.377	0.92	0.824	0.733	1.432	0.57	1.18	0.661	0.369	1.271	0.47	0.839	0.433	0.052	1.57	0.172	0.679
288	27.98	28.39	44.21	sp|P26440|IVD_HUMAN	Isovaleryl-CoA dehydrogenase, mitochondrial	HUMAN	24	0.592	0.045	1.247	0.402	0.738	0.305	0.003	1.585	0.182	0.483	0.268	0	1.528	0.114	0.409	0.35	0.003	1.57	0.223	0.55	0.461	0.019	1.306	0.291	0.603	0.302	0	1.528	0.139	0.461	0.229	0.001	1.69	0.063	0.387
289	27.84	28.95	39.52	sp|P24298|ALAT1_HUMAN	Alanine aminotransferase 1	HUMAN	20	0.955	0.729	1.202	0.794	1.148	0.506	0.192	1.514	0.211	0.766	0.586	0.221	1.406	0.344	0.824	1.159	0.564	1.213	0.955	1.514	1.138	0.612	1.213	0.938	1.432	1.076	0.947	1.191	0.904	1.419	1.282	0.55	1.236	1.038	1.786
290	27.77	31.23	34.21	sp|P49189|AL9A1_HUMAN	4-trimethylaminobutyraldehyde dehydrogenase	HUMAN	21	0.809	0.221	1.236	0.637	1	0.394	0.018	1.542	0.211	0.608	0.479	0.01	1.393	0.322	0.667	0.794	0.152	1.18	0.655	0.938	0.619	0.082	1.247	0.453	0.773	0.643	0.047	1.247	0.506	0.802	0.445	0.005	1.459	0.256	0.649
291	27.69	27.82	29.93	sp|Q6XQN6|PNCB_HUMAN	Nicotinate phosphoribosyltransferase	HUMAN	16	0.692	0.756	1.445	0.47	1	0.461	0.184	1.77	0.191	0.817	0.387	0.026	1.837	0.107	0.711	1.786	0.033	1.419	1.259	2.965	1.977	0.023	1.459	1.355	3.467	1.722	0.059	1.355	1.271	3.02	1.5	0.115	1.406	1.067	2.228
292	27.66	27.79	44.68	sp|O00151|PDLI1_HUMAN	PDZ and LIM domain protein 1	HUMAN	15	2.704	0.34	2.228	1.213	15.136	8.551	0.003	3.221	2.655	37.325	15.276	0	3.192	4.786	55.976	1.995	0.328	2.312	0.863	9.817	2.07	0.769	2.249	0.92	9.376	4.613	0.01	2.805	1.644	20.512	10.568	0	3.281	3.221	45.29
293	27.59	30.51	23.08	sp|O60763|USO1_HUMAN	General vesicular transport factor p115	HUMAN	17	2.27	0.017	1.722	1.318	5.2	2.399	0.009	1.754	1.368	4.487	3.597	0.001	1.977	1.82	8.472	0.692	0.564	1.419	0.511	0.982	2.249	0.065	1.69	1.33	5.248	2.884	0.006	1.871	1.542	6.252	2.249	0.081	1.786	1.259	5.105
294	27.57	30.6	41.07	sp|Q9H2A2|AL8A1_HUMAN	Aldehyde dehydrogenase family 8 member A1	HUMAN	19	0.863	0.584	1.236	0.637	1.067	0.187	0.002	2.559	0.072	0.479	0.366	0.006	1.5	0.145	0.55	1.057	0.808	1.225	0.863	1.271	1.138	0.81	1.202	0.946	1.38	1.107	0.825	1.213	0.912	1.33	0.879	0.964	1.213	0.718	1.067
295	27.54	28.29	55.69	sp|P38117|ETFB_HUMAN	Electron transfer flavoprotein subunit beta	HUMAN	20	0.194	0	2.089	0.091	0.406	0.121	0	3.048	0.054	0.37	0.229	0	1.959	0.129	0.449	0.745	0.061	1.191	0.592	0.887	0.344	0	1.514	0.217	0.52	0.373	0.001	1.445	0.242	0.54	0.413	0.002	1.393	0.258	0.575
296	27.46	27.46	66.52	sp|Q9UIJ7|KAD3_HUMAN	GTP:AMP phosphotransferase, mitochondrial	HUMAN	16	0.705	0.125	1.202	0.56	0.847	0.151	0	1.995	0.06	0.302	0.167	0	1.923	0.065	0.322	0.586	0.01	1.225	0.429	0.718	0.406	0.002	1.38	0.263	0.56	0.2	0	1.722	0.075	0.344	0.145	0	1.923	0.051	0.278
297	27.43	27.88	26.64	sp|P48449|ERG7_HUMAN	Lanosterol synthase	HUMAN	17	0.929	0.542	1.368	0.661	1.271	0.809	0.45	1.318	0.497	1.067	0.964	0.54	1.33	0.731	1.282	0.592	0.149	1.556	0.283	0.92	0.738	0.137	1.393	0.425	1.028	0.938	0.436	1.343	0.698	1.259	0.964	0.929	1.33	0.718	1.282
298	27.4	28	20.68	sp|P15144|AMPN_HUMAN	Aminopeptidase N	HUMAN	16	0.879	0.482	1.294	0.673	1.138	0.555	0.043	1.486	0.296	0.824	0.673	0.071	1.259	0.483	0.847	0.353	0.002	1.629	0.166	0.575	0.1	0	3.281	0.021	0.328	0.586	0.022	1.343	0.366	0.787	0.461	0.028	1.556	0.263	0.718
299	27.34	38.74	33.96	sp|P54855|UDB15_HUMAN	UDP-glucuronosyltransferase 2B15	HUMAN	22	0.871	0.92	1.236	0.649	1.076	0.417	0.035	1.644	0.249	0.685	0.268	0.004	2.089	0.105	0.56	1.019	0.824	1.236	0.824	1.259	1.225	0.771	1.236	0.991	1.556	0.679	0.301	1.306	0.501	0.887	0.413	0.04	1.675	0.207	0.692
300	27.33	30	38.78	sp|P50991|TCPD_HUMAN	T-complex protein 1 subunit delta	HUMAN	23	1.282	0.523	1.38	0.929	3.342	1.722	0.052	1.528	1.127	3.597	1.941	0.043	1.57	1.236	5.2	0.608	0.634	1.66	0.347	1.009	1.236	0.429	1.432	0.863	2.535	1.69	0.084	1.472	1.148	5.012	1.66	0.138	1.528	1.086	4.169
301	27.32	27.91	41.7	sp|P19971|TYPH_HUMAN	Thymidine phosphorylase	HUMAN	16	2.965	0.028	1.959	1.514	8.954	5.702	0.01	2.421	2.355	14.454	12.706	0.004	3.162	4.018	40.551	3.342	0.021	1.837	1.82	8.091	9.036	0.006	3.251	2.78	29.923	9.727	0.007	3.311	2.938	32.211	12.134	0.005	3.221	3.767	36.983
302	27.09	28.14	19.11	sp|P49588|SYAC_HUMAN	Alanine--tRNA ligase, cytoplasmic	HUMAN	20	0.817	0.495	1.406	0.506	1.148	0.586	0.095	1.629	0.18	0.955	0.946	0.433	1.33	0.643	1.259	1.067	0.696	1.38	0.773	1.445	0.964	0.31	1.306	0.731	1.259	1.486	0.005	1.247	1.191	2.333	1.148	0.633	1.247	0.92	1.514
303	27.07	27.29	24.94	sp|Q9Y678|COPG1_HUMAN	Coatomer subunit gamma-1	HUMAN	18	1.432	0.052	1.355	1.057	2.729	0.824	0.804	1.343	0.555	1.107	2.249	0.002	1.486	1.514	4.831	0.433	0.303	1.66	0.299	0.718	1.368	0.102	1.355	1.009	2.07	1.6	0.013	1.343	1.191	3.342	1.556	0.119	1.368	1.138	2.938
304	27.06	27.06	78.54	sp|P04792|HSPB1_HUMAN	Heat shock protein beta-1	HUMAN	19	1.271	0.294	1.343	0.946	1.5	6.252	0	1.977	3.162	18.365	11.588	0	2.014	5.754	29.923	3.192	0.003	1.6	1.995	8.318	3.597	0.006	1.722	2.089	7.586	4.406	0	1.803	2.443	12.134	11.803	0	2.032	5.808	31.333
305	26.98	27.04	51.36	sp|O95154|ARK73_HUMAN	Aflatoxin B1 aldehyde reductase member 3	HUMAN	23	0.824	0.951	1.259	0.655	1.038	0.273	0.027	2.07	0.141	0.565	0.441	0.082	1.472	0.244	0.649	0.466	0.024	1.542	0.281	0.718	0.515	0.281	1.343	0.38	0.692	0.625	0.419	1.306	0.406	0.817	0.409	0.32	1.629	0.286	0.667
306	26.91	27.46	27.07	sp|O60716|CTND1_HUMAN	Catenin delta-1	HUMAN	17	0.398	0.003	1.459	0.141	0.581	0.425	0.087	1.514	0.192	0.643	0.437	0.013	1.33	0.233	0.581	0.492	0.112	1.393	0.265	0.685	0.286	0.003	1.722	0.094	0.492	0.16	0.001	2.355	0.053	0.377	0.37	0.011	1.585	0.163	0.586
307	26.76	67.53	47.1	sp|P08238|HS90B_HUMAN	Heat shock protein HSP 90-beta	HUMAN	45	1.706	0.265	1.57	1.086	2.965	2.754	0.111	1.69	1.629	4.529	2.377	0.061	1.738	1.368	4.529	0.817	0.143	1.259	0.625	1.028	2.032	0.093	1.675	1.213	3.565	1.977	0.025	1.66	1.191	3.873	0.964	0.409	1.368	0.766	1.318
308	26.75	36.41	39.09	sp|P21397|AOFA_HUMAN	Amine oxidase [flavin-containing] A	HUMAN	25	1.009	0.699	1.213	0.832	1.191	0.625	0.294	1.393	0.35	0.871	0.614	0.061	1.306	0.363	0.802	0.614	0.391	1.368	0.366	0.839	0.631	0.047	1.33	0.421	0.839	0.54	0.051	1.38	0.209	0.745	0.53	0.029	1.393	0.221	0.738
309	26.69	27	48.55	sp|P78417|GSTO1_HUMAN	Glutathione S-transferase omega-1	HUMAN	19	0.575	0.01	1.282	0.47	0.738	0.221	0.008	1.905	0.149	0.421	1.169	0.548	1.159	1.009	1.432	0.474	0.091	1.419	0.316	0.673	0.631	0.004	1.282	0.501	0.809	0.731	0.002	1.18	0.631	0.863	1.107	0.508	1.148	0.964	1.343
310	26.5	26.62	45.68	sp|P32929|CGL_HUMAN	Cystathionine gamma-lyase	HUMAN	18	0.855	0.672	1.259	0.625	1.076	0.254	0.345	2.704	0.154	0.685	0.215	0.022	2.07	0.097	0.445	0.879	0.929	1.33	0.661	1.169	0.692	0.761	1.432	0.483	0.991	0.745	0.205	1.368	0.53	1.019	0.449	0.181	1.786	0.268	0.802
311	26.43	30.75	49.22	sp|P09525|ANXA4_HUMAN	Annexin A4	HUMAN	19	1	0.799	1.169	0.855	1.169	0.421	0.024	1.542	0.179	0.649	0.679	0.116	1.294	0.52	0.879	0.366	0.03	1.722	0.151	0.631	0.794	0.441	1.191	0.619	0.946	0.614	0.027	1.271	0.417	0.78	0.449	0.014	1.445	0.179	0.649
312	26.39	26.39	56.78	sp|P63244|GBLP_HUMAN	Guanine nucleotide-binding protein subunit beta-2-like 1	HUMAN	18	0.787	0.596	1.355	0.545	1.067	0.946	0.689	1.33	0.692	1.259	0.92	0.526	1.282	0.679	1.18	0.299	0.1	2.249	0.142	0.673	0.453	0.097	1.706	0.291	0.773	0.871	0.981	1.282	0.667	1.117	0.824	0.947	1.318	0.614	1.086
313	26.34	26.38	33.21	sp|Q9NNW7|TRXR2_HUMAN	Thioredoxin reductase 2, mitochondrial	HUMAN	20	0.705	0.134	1.69	0.34	1.191	0.631	0.537	1.675	0.377	1.057	0.402	0.211	2.109	0.124	0.847	0.871	0.305	1.614	0.535	1.406	1.368	0.928	1.629	0.839	2.399	0.991	0.521	1.614	0.614	1.6	0.511	0.167	1.871	0.268	0.955
314	26.27	27.03	19.93	sp|Q13200|PSMD2_HUMAN	26S proteasome non-ATPase regulatory subunit 2	HUMAN	15	1.148	0.556	1.355	0.847	1.614	0.824	0.433	1.393	0.47	1.148	1.77	0.083	1.432	1.236	3.373	0.832	0.669	1.355	0.334	1.127	1.107	0.893	1.343	0.824	1.629	1.432	0.331	1.406	1.019	2.512	1.057	0.993	1.38	0.766	1.459
315	26.24	26.38	49.23	sp|P00918|CAH2_HUMAN	Carbonic anhydrase 2	HUMAN	20	1.202	0.55	1.18	1.019	1.432	0.597	0.04	1.33	0.409	0.794	0.832	0.012	1.169	0.705	0.973	0.249	0.007	1.977	0.115	0.492	0.449	0.001	1.368	0.286	0.614	0.409	0	1.406	0.227	0.575	0.322	0	1.66	0.154	0.535
316	26.24	26.38	38.99	sp|P31937|3HIDH_HUMAN	3-hydroxyisobutyrate dehydrogenase, mitochondrial	HUMAN	31	0.692	0.024	1.18	0.565	0.817	0.122	0	1.754	0.049	0.215	0.213	0	1.629	0.079	0.347	0.731	0.027	1.191	0.603	0.871	0.685	0.099	1.202	0.545	0.824	0.555	0.003	1.225	0.406	0.679	0.258	0.002	1.445	0.119	0.373
317	26.04	27.29	26.36	sp|P43155|CACP_HUMAN	Carnitine O-acetyltransferase	HUMAN	16	0.384	0.002	1.556	0.244	0.597	0.203	0.002	2.312	0.099	0.47	0.136	0	2.884	0.056	0.391	0.603	0.243	1.343	0.445	0.809	0.479	0.054	1.445	0.31	0.692	0.409	0.002	1.459	0.233	0.597	0.258	0.019	1.722	0.138	0.445
318	25.85	26.59	70.9	sp|Q99497|PARK7_HUMAN	Protein DJ-1	HUMAN	19	1.096	0.742	1.282	0.855	1.905	0.614	0.672	1.66	0.366	1.019	1.294	0.257	1.368	0.946	2.208	1.236	0.455	1.343	0.92	1.69	1.722	0.23	1.5	1.148	3.221	1.486	0.114	1.393	1.067	2.938	1.585	0.071	1.459	1.086	2.911
319	25.76	25.84	58.43	sp|P62258|1433E_HUMAN	14-3-3 protein epsilon	HUMAN	23	0.637	0.637	1.432	0.34	0.912	0.832	0.682	1.282	0.637	1.067	1.432	0.108	1.318	1.086	2.109	0.847	0.929	1.282	0.661	1.086	1.282	0.576	1.271	1.009	1.722	1.445	0.065	1.343	1.076	2.228	1.406	0.079	1.282	1.096	1.854
320	25.74	25.81	45.31	sp|Q96DG6|CMBL_HUMAN	Carboxymethylenebutenolidase homolog	HUMAN	16	0.863	0.532	1.191	0.661	1.028	0.334	0.002	1.803	0.149	0.603	0.217	0.001	2.27	0.072	0.492	0.879	0.689	1.236	0.705	1.086	1.191	0.448	1.159	1.028	1.419	1.067	0.692	1.169	0.912	1.247	0.794	0.258	1.202	0.643	0.955
321	25.49	25.57	61.62	sp|P32119|PRDX2_HUMAN	Peroxiredoxin-2	HUMAN	17	1.629	0.078	1.294	1.259	2.333	0.474	0.41	1.294	0.394	0.614	0.718	0.605	1.271	0.57	0.912	1.096	0.244	1.18	0.929	1.318	0.991	0.558	1.202	0.839	1.191	1.33	0.489	1.259	1.057	1.738	0.692	0.418	1.318	0.565	0.912
322	25.47	25.64	47.01	sp|P00167|CYB5_HUMAN	Cytochrome b5	HUMAN	42	1.038	0.802	1.127	0.92	1.202	0.36	0.107	1.6	0.236	0.575	0.131	0.025	2.938	0.071	0.384	1.009	0.277	1.117	0.904	1.148	0.904	0.338	1.127	0.809	1.019	0.643	0.14	1.18	0.55	0.759	0.313	0.037	1.675	0.154	0.525
323	25.34	26.17	25.82	sp|P13010|XRCC5_HUMAN	X-ray repair cross-complementing protein 5	HUMAN	15	1.406	0.342	1.406	1	2.512	1.236	0.378	1.343	0.92	1.722	1.6	0.177	1.472	1.086	2.729	0.625	0.38	1.585	0.249	0.991	1.213	0.916	1.343	0.904	1.888	1.202	0.45	1.343	0.895	1.803	0.817	0.519	1.432	0.545	1.169
324	25.31	25.9	37	sp|P36578|RL4_HUMAN	60S ribosomal protein L4	HUMAN	17	0.92	0.154	1.294	0.738	1.191	1.076	0.906	1.225	0.879	1.368	1.629	0.236	1.343	1.213	2.858	0.384	0.093	1.803	0.247	0.692	0.832	0.202	1.271	0.673	1.057	1.406	0.628	1.318	1.067	2.399	0.839	0.35	1.271	0.56	1.067
325	25.31	25.47	5.17	sp|Q07954|LRP1_HUMAN	Prolow-density lipoprotein receptor-related protein 1	HUMAN	18	0.879	0.437	1.33	0.637	1.169	0.887	0.559	1.393	0.619	1.236	0.938	0.804	1.343	0.698	1.259	1.18	0.306	1.306	0.904	1.614	0.766	0.192	1.38	0.525	1.057	1.019	0.751	1.355	0.752	1.393	1.057	0.581	1.306	0.809	1.432
326	25.21	28.53	29.9	sp|P51648|AL3A2_HUMAN	Fatty aldehyde dehydrogenase	HUMAN	17	0.824	0.956	1.202	0.631	0.991	0.209	0.022	2.07	0.084	0.433	0.356	0.052	1.675	0.185	0.597	1.127	0.503	1.18	0.955	1.318	1.236	0.156	1.191	1.038	1.486	1.148	0.571	1.191	0.964	1.38	0.398	0.035	1.706	0.24	0.679
327	25.2	26.74	33.33	sp|Q96I99|SUCB2_HUMAN	Succinyl-CoA ligase [GDP-forming] subunit beta, mitochondrial	HUMAN	21	0.817	0.269	1.127	0.705	0.92	0.278	0.001	1.585	0.164	0.441	0.286	0	1.556	0.142	0.445	0.283	0	1.6	0.158	0.453	0.406	0	1.306	0.254	0.53	0.273	0	1.472	0.101	0.402	0.126	0	2.312	0.031	0.291
328	25.16	25.67	27.69	sp|Q709F0|ACD11_HUMAN	Acyl-CoA dehydrogenase family member 11	HUMAN	17	0.679	0.925	1.486	0.449	1.009	0.238	0.373	2.679	0.091	0.637	0.353	0.437	2.109	0.175	0.745	1.343	0.248	1.5	0.895	2.032	0.586	0.745	1.585	0.38	0.929	1.271	0.277	1.486	0.855	1.923	1	0.282	1.514	0.661	1.486
329	25.13	25.52	61.57	sp|P30042|ES1_HUMAN	ES1 protein homolog, mitochondrial	HUMAN	25	0.871	0.617	1.138	0.759	0.991	0.147	0.001	1.923	0.076	0.283	0.151	0	1.959	0.065	0.296	0.492	0.102	1.306	0.325	0.643	0.535	0.021	1.294	0.391	0.692	0.227	0.001	1.528	0.131	0.347	0.115	0.001	2.208	0.053	0.254
330	25.08	26.4	22.56	sp|P53618|COPB_HUMAN	Coatomer subunit beta	HUMAN	16	1.754	0.054	1.542	1.138	4.831	2.109	0.022	1.6	1.318	5.702	2.805	0.006	1.69	1.66	11.272	1.343	0.377	1.419	0.946	3.221	1.754	0.043	1.514	1.159	5.248	1.888	0.052	1.5	1.259	6.026	2.089	0.159	1.629	1.282	6.982
331	25.01	30.37	20.68	sp|Q05682|CALD1_HUMAN	Caldesmon	HUMAN	18	1.343	0.781	1.393	0.964	2.014	3.767	0.003	1.614	2.333	12.706	6.252	0	1.706	3.664	16.904	0.759	0.756	1.406	0.492	1.067	1.225	0.96	1.306	0.938	1.738	2.014	0.16	1.393	1.445	4.656	5.861	0	1.754	3.342	18.03
332	24.93	25.7	24.89	sp|Q14974|IMB1_HUMAN	Importin subunit beta-1	HUMAN	20	0.52	0.111	1.738	0.217	0.904	0.839	0.992	1.514	0.506	1.271	1	0.274	1.5	0.667	1.5	0.394	0.245	1.941	0.219	0.766	1.028	0.959	1.445	0.711	1.514	1.294	0.359	1.486	0.871	2.051	1.159	0.397	1.459	0.794	1.803
333	24.9	25.17	43.15	sp|P28845|DHI1_HUMAN	Corticosteroid 11-beta-dehydrogenase isozyme 1	HUMAN	23	1.067	0.967	1.213	0.879	1.318	0.406	0.017	1.514	0.184	0.614	0.196	0.006	2.208	0.055	0.433	0.863	0.658	1.236	0.655	1.067	0.824	0.188	1.225	0.673	1.009	0.855	0.31	1.213	0.705	1.038	0.37	0.088	1.57	0.261	0.581
334	24.85	25.22	36.65	sp|P52209|6PGD_HUMAN	6-phosphogluconate dehydrogenase, decarboxylating	HUMAN	16	0.904	0.368	1.259	0.661	1.138	0.619	0.162	1.432	0.409	0.887	1.096	0.873	1.259	0.871	1.432	0.461	0.437	1.644	0.209	0.759	0.802	0.198	1.259	0.631	1.009	1.057	0.685	1.259	0.839	1.393	0.614	0.294	1.445	0.417	0.887
335	24.83	27.34	35.03	sp|P11766|ADHX_HUMAN	Alcohol dehydrogenase class-3	HUMAN	15	0.794	0.288	1.318	0.643	1.047	0.337	0.1	2.089	0.223	0.705	1.236	0.15	1.247	0.991	2.208	3.221	0	1.614	1.995	7.112	2.831	0	1.6	1.77	6.918	3.499	0	1.675	2.089	9.376	4.169	0	1.722	2.421	11.695
336	24.82	25.56	39.82	sp|P40925|MDHC_HUMAN	Malate dehydrogenase, cytoplasmic	HUMAN	17	0.724	0.034	1.169	0.56	0.847	0.409	0.014	1.77	0.215	0.724	0.802	0.158	1.213	0.625	0.973	1.057	0.957	1.247	0.847	1.306	1.169	0.345	1.213	0.964	1.472	1.225	0.376	1.202	1.019	1.57	0.871	0.074	1.259	0.679	1.096
337	24.8	25.53	38.04	sp|P01009|A1AT_HUMAN	Alpha-1-antitrypsin	HUMAN	16	19.953	0	3.631	5.495	42.462	18.535	0.001	3.251	5.702	36.644	12.706	0	3.597	3.532	27.797	3.105	0.124	2.168	1.432	5.346	24.21	0	3.251	7.447	46.559	12.706	0.004	3.251	3.908	27.29	5.861	0.028	3.565	1.644	14.454
338	24.73	26.38	35.95	sp|P09622|DLDH_HUMAN	Dihydrolipoyl dehydrogenase, mitochondrial	HUMAN	16	0.718	0.29	1.236	0.535	0.887	0.244	0.03	2.312	0.133	0.565	0.474	0.059	1.432	0.275	0.679	0.515	0.055	1.406	0.377	0.724	0.474	0.094	1.419	0.275	0.673	0.457	0.048	1.432	0.291	0.655	0.366	0.031	1.706	0.227	0.625
339	24.71	27.86	36.41	sp|P48643|TCPE_HUMAN	T-complex protein 1 subunit epsilon	HUMAN	19	1.77	0.053	1.6	1.107	3.945	2.128	0.002	1.585	1.343	5.395	3.02	0	1.786	1.69	8.63	1.445	0.103	1.542	0.938	2.704	1.837	0.085	1.629	1.127	4.285	2.249	0.003	1.69	1.33	6.194	2.466	0.006	1.722	1.432	6.252
340	24.62	24.93	37.29	sp|O75083|WDR1_HUMAN	WD repeat-containing protein 1	HUMAN	14	1.028	0.655	1.406	0.731	1.472	1.086	0.408	1.445	0.752	1.57	5.395	0.002	2.466	2.188	11.066	0.55	0.665	1.528	0.373	0.839	1.18	0.781	1.445	0.817	1.82	2.399	0.376	1.837	1.306	3.767	3.221	0.123	1.803	1.786	5.445
341	24.52	24.93	47.95	sp|P05388|RLA0_HUMAN	60S acidic ribosomal protein P0	HUMAN	12	0.738	0.227	1.236	0.53	0.912	0.731	0.649	1.318	0.474	0.964	1.028	0.903	1.202	0.855	1.247	0.344	0.039	1.77	0.09	0.608	0.445	0.08	1.5	0.171	0.667	0.787	0.444	1.247	0.57	0.982	0.608	0.161	1.33	0.377	0.809
342	24.42	24.86	52.49	sp|P30040|ERP29_HUMAN	Endoplasmic reticulum resident protein 29	HUMAN	15	0.655	0.31	1.38	0.417	0.904	0.47	0.355	1.66	0.254	0.78	0.679	0.178	1.368	0.363	0.929	0.895	0.555	1.294	0.673	1.159	0.847	0.996	1.282	0.655	1.086	0.55	0.131	1.393	0.325	0.766	0.36	0.106	1.514	0.24	0.545
343	24.41	25.56	28.8	sp|O00748|EST2_HUMAN	Cocaine esterase	HUMAN	17	0.946	0.997	1.18	0.78	1.117	0.535	0.6	1.585	0.36	0.847	0.912	0.597	1.169	0.773	1.067	1.038	0.107	1.213	0.855	1.294	1.343	0.012	1.236	1.086	1.738	1.33	0.094	1.236	1.076	1.854	1.117	0.273	1.213	0.92	1.486
344	24.39	25.97	51.6	sp|P10412|H14_HUMAN	Histone H1.4	HUMAN	14	0.406	0.039	1.343	0.238	0.545	0.275	0.027	1.675	0.093	0.461	0.076	0.161	2.355	0.012	0.179	1.472	0.313	1.282	1.148	1.941	0.35	0.022	1.445	0.198	0.506	0.356	0.029	1.528	0.236	0.545	0.483	0.06	1.432	0.316	0.692
345	24.24	24.72	55.06	sp|Q15365|PCBP1_HUMAN	Poly(rC)-binding protein 1	HUMAN	25	0.631	0.428	1.69	0.325	1.067	1.028	0.513	1.754	0.586	1.837	1.69	0.146	1.629	1.038	3.597	0.53	0.239	1.837	0.24	0.973	1.213	0.461	1.57	0.773	2.27	1.38	0.269	1.585	0.871	2.78	1.514	0.211	1.5	1.009	3.162
346	24.21	25.08	57.5	sp|P51858|HDGF_HUMAN	Hepatoma-derived growth factor	HUMAN	13	0.575	0.739	1.6	0.384	0.92	0.288	0.599	2.208	0.172	0.637	0.705	0.889	1.445	0.497	1.019	1.148	0.716	1.33	0.863	1.6	1.096	0.746	1.33	0.824	1.472	1.009	0.974	1.33	0.759	1.38	1	0.688	1.33	0.752	1.368
347	24.18	24.4	63.68	sp|P27144|KAD4_HUMAN	Adenylate kinase isoenzyme 4, mitochondrial	HUMAN	17	0.223	0.116	1.528	0.141	0.34	0.121	0.075	1.754	0.077	0.213	0.286	0.125	1.406	0.192	0.402	0.685	0.899	1.259	0.54	0.863	0.189	0.001	1.738	0.079	0.328	0.299	0.001	1.472	0.191	0.441	0.233	0.182	1.419	0.167	0.331
348	24.12	25.6	21.51	sp|P35222|CTNB1_HUMAN	Catenin beta-1	HUMAN	14	0.718	0.201	1.33	0.461	0.955	0.592	0.074	1.419	0.296	0.839	0.515	0.031	1.5	0.209	0.773	0.55	0.09	1.614	0.261	0.887	0.429	0.013	1.459	0.147	0.625	0.37	0.008	1.66	0.106	0.614	0.592	0.073	1.432	0.366	0.847
349	24.09	25.59	22.82	sp|Q16891|IMMT_HUMAN	Mitochondrial inner membrane protein	HUMAN	17	0.802	0.368	1.247	0.592	1	0.138	0	2.655	0.044	0.366	0.54	0.01	1.38	0.34	0.745	0.824	0.224	1.213	0.661	1	0.319	0	1.675	0.125	0.535	0.581	0.022	1.282	0.356	0.745	0.535	0.013	1.432	0.373	0.766
350	24.06	24.52	26.89	sp|Q92841|DDX17_HUMAN	Probable ATP-dependent RNA helicase DDX17	HUMAN	16	0.649	0.565	1.738	0.281	1.127	1.191	0.431	1.69	0.705	2.128	1.406	0.518	1.722	0.817	2.535	1.368	0.182	1.66	0.824	2.399	1.614	0.266	1.722	0.938	3.532	1.213	0.786	1.556	0.78	2.729	0.705	0.61	1.675	0.417	1.18
351	23.9	24.29	38.93	sp|P21912|DHSB_HUMAN	Succinate dehydrogenase [ubiquinone] iron-sulfur subunit, mitochondrial	HUMAN	17	0.705	0.461	1.294	0.545	0.912	0.095	0.001	3.404	0.06	0.325	0.347	0.001	1.585	0.203	0.55	0.608	0.183	1.33	0.47	0.809	0.47	0.103	1.38	0.347	0.649	0.47	0.004	1.38	0.305	0.649	0.258	0.003	2.148	0.166	0.555
352	23.87	24.39	16.22	sp|P63010|AP2B1_HUMAN	AP-2 complex subunit beta	HUMAN	15	0.766	0.952	2.291	0.291	1.754	0.964	0.951	1.706	0.565	1.644	1.459	0.414	2.07	0.705	3.192	0.685	0.786	2.168	0.31	1.486	1.107	0.553	2.168	0.511	2.421	1.445	0.287	2.208	0.655	3.192	2.333	0.135	1.888	1.236	5.058
353	23.82	109.69	79.73	sp|P00326|ADH1G_HUMAN	Alcohol dehydrogenase 1C	HUMAN	109	0.855	0.396	1.225	0.679	1.047	0.433	0.013	1.5	0.296	0.649	0.169	0.009	2.535	0.074	0.429	1.236	0.921	1.225	1.009	1.528	1.459	0.278	1.18	1.236	1.803	1.096	0.766	1.236	0.887	1.355	0.231	0.198	1.871	0.179	0.433
354	23.71	24.04	51.17	sp|Q15493|RGN_HUMAN	Regucalcin	HUMAN	17	0.871	0.747	1.459	0.294	1.271	1.086	0.939	1.528	0.711	1.754	0.457	0.023	1.614	0.065	0.738	3.597	0.013	2.07	1.738	7.586	4.018	0.002	2.07	1.941	8.63	3.467	0.007	2.032	1.706	7.047	3.048	0.011	1.977	1.542	6.081
355	23.67	24.11	45.2	sp|Q15166|PON3_HUMAN	Serum paraoxonase/lactonase 3	HUMAN	16	1.213	0.723	1.191	1.019	1.614	0.724	0.171	1.406	0.492	1.019	0.347	0.013	1.706	0.083	0.592	0.724	0.098	1.38	0.506	1	0.839	0.369	1.33	0.608	1.117	0.608	0.072	1.406	0.366	0.855	0.147	0.004	2.78	0.027	0.409
356	23.62	26.71	53.7	sp|P23284|PPIB_HUMAN	Peptidyl-prolyl cis-trans isomerase B	HUMAN	18	1.019	0.545	1.148	0.887	1.169	0.631	0.226	1.33	0.453	0.839	0.78	0.064	1.18	0.643	0.92	0.492	0.134	1.419	0.319	0.698	0.614	0.077	1.282	0.461	0.787	0.545	0.041	1.33	0.377	0.724	0.122	0.03	2.805	0.06	0.344
357	23.62	24.07	24.25	sp|P52272|HNRPM_HUMAN	Heterogeneous nuclear ribonucleoprotein M	HUMAN	14	1.419	0.335	1.406	1.009	1.977	1.514	0.311	1.38	1.096	2.168	1.472	0.12	1.393	1.057	2.089	1.472	0.75	1.486	0.991	2.051	1.905	0.088	1.556	1.225	3.076	0.603	0.243	1.528	0.413	0.92	1.117	0.787	1.445	0.773	1.6
358	23.57	23.57	66.93	sp|Q9BSH5|HDHD3_HUMAN	Haloacid dehalogenase-like hydrolase domain-containing protein 3	HUMAN	15	0.929	0.621	1.445	0.718	1.343	0.673	0.281	1.514	0.366	1.019	0.409	0.013	1.803	0.089	0.738	1.028	0.899	1.355	0.759	1.432	1.271	0.616	1.282	0.991	1.959	1.107	0.816	1.38	0.802	1.66	0.824	0.686	1.38	0.575	1.138
359	23.51	23.76	51.13	sp|Q9BWD1|THIC_HUMAN	Acetyl-CoA acetyltransferase, cytosolic	HUMAN	18	0.824	0.554	1.294	0.625	1.067	0.964	0.7	1.38	0.643	1.33	1.159	0.308	1.343	0.863	1.6	0.474	0.747	1.282	0.37	0.608	1.5	0.061	1.343	1.117	1.995	1.888	0.053	1.459	1.294	2.63	2.858	0.001	1.542	1.854	4.285
360	23.49	23.88	61.92	sp|P54819|KAD2_HUMAN	Adenylate kinase 2, mitochondrial	HUMAN	23	0.773	0.412	1.282	0.586	0.991	0.406	0.02	1.644	0.147	0.667	0.441	0.005	1.5	0.132	0.661	0.964	0.698	1.247	0.766	1.202	0.655	0.092	1.282	0.413	0.839	0.597	0.045	1.33	0.38	0.794	0.506	0.016	1.459	0.249	0.738
361	23.45	45.45	46.43	sp|P19224|UD16_HUMAN	UDP-glucuronosyltransferase 1-6	HUMAN	49	1	0.543	1.247	0.802	1.236	0.545	0.077	1.57	0.34	0.855	1.107	0.24	1.225	0.904	1.393	0.54	0.042	1.419	0.231	0.766	0.575	0.012	1.368	0.265	0.787	0.597	0.022	1.343	0.291	0.802	0.461	0.005	1.542	0.191	0.711
362	23.36	23.41	80.31	sp|P07148|FABPL_HUMAN	Fatty acid-binding protein, liver	HUMAN	54	1.472	0.619	1.148	1.282	1.82	0.268	0.015	1.419	0.207	0.38	0.2	0.009	1.355	0.166	0.27	1.472	0.427	1.202	1.225	1.69	1.5	0.836	1.18	1.271	1.941	1.514	0.664	1.202	1.259	1.959	0.711	0.044	1.159	0.619	0.824
363	23.3	23.75	26.74	sp|A1L0T0|ILVBL_HUMAN	Acetolactate synthase-like protein	HUMAN	14	0.871	0.808	1.393	0.497	1.213	0.545	0.12	1.706	0.249	0.929	0.586	0.063	1.644	0.198	0.964	1.191	0.265	1.368	0.871	1.706	1.159	0.3	1.38	0.839	1.675	1.271	0.095	1.33	0.955	1.871	1.202	0.237	1.294	0.929	1.69
364	23.25	23.55	23.59	sp|Q96RQ3|MCCA_HUMAN	Methylcrotonoyl-CoA carboxylase subunit alpha, mitochondrial	HUMAN	17	0.52	0.003	1.306	0.363	0.679	0.497	0.018	1.459	0.308	0.724	0.449	0.002	1.355	0.268	0.608	0.437	0.057	1.556	0.288	0.679	0.437	0.004	1.556	0.273	0.679	0.409	0	1.514	0.247	0.619	0.331	0.002	1.585	0.138	0.525
365	23.25	23.38	19.15	sp|P50416|CPT1A_HUMAN	Carnitine O-palmitoyltransferase 1, liver isoform	HUMAN	14	0.887	0.637	1.306	0.667	1.159	0.286	0.004	1.82	0.134	0.52	0.479	0.026	1.57	0.296	0.752	0.325	0.008	1.542	0.189	0.501	0.37	0.002	1.514	0.172	0.56	0.37	0.001	1.432	0.163	0.53	0.092	0.001	2.582	0.049	0.238
366	23.05	23.63	40.13	sp|Q9Y2S2|CRYL1_HUMAN	Lambda-crystallin homolog	HUMAN	15	0.904	0.456	1.282	0.679	1.159	0.575	0.07	1.432	0.384	0.824	0.832	0.603	1.259	0.649	1.047	1.057	0.845	1.225	0.863	1.294	1.355	0.222	1.213	1.117	1.706	1.18	0.795	1.18	1	1.432	1.18	0.476	1.191	0.991	1.432
367	23.03	24.36	24.88	sp|P34932|HSP74_HUMAN	Heat shock 70 kDa protein 4	HUMAN	14	1.722	0.139	1.66	1.038	3.837	3.908	0.023	2.355	1.66	10.666	7.798	0	2.884	2.704	26.062	1.355	0.409	1.706	0.794	2.208	2.965	0.056	2.355	1.259	6.918	3.945	0.013	2.606	1.514	14.322	5.916	0.001	2.884	2.051	21.086
368	22.97	27.77	59.49	sp|O60218|AK1BA_HUMAN	Aldo-keto reductase family 1 member B10	HUMAN	18	0.982	0.893	1.202	0.824	1.18	0.56	0.074	1.294	0.433	0.724	1.169	0.057	1.169	1	1.406	0.062	0.001	2.535	0.027	0.157	0.071	0	2.27	0.017	0.161	0.061	0.004	2.188	0.017	0.134	0.705	0.404	1.202	0.575	0.847
369	22.95	24.27	26.32	sp|P30153|2AAA_HUMAN	Serine/threonine-protein phosphatase 2A 65 kDa regulatory subunit A alpha isoform	HUMAN	14	1.117	0.871	1.318	0.847	1.585	1.528	0.065	1.393	1.096	2.729	1.977	0.013	1.432	1.38	3.767	1.028	0.619	1.343	0.766	1.318	1.406	0.347	1.393	1.009	2.421	1.343	0.236	1.33	1.009	2.032	2.014	0.01	1.5	1.343	3.981
370	22.95	23.4	67.1	sp|P10620|MGST1_HUMAN	Microsomal glutathione S-transferase 1	HUMAN	29	0.794	0.481	1.191	0.667	0.946	0.179	0.104	2.148	0.119	0.384	0.655	0.48	1.259	0.445	0.824	0.203	0.206	1.419	0.151	0.288	0.445	0.041	1.318	0.244	0.586	0.679	0.234	1.225	0.545	0.832	0.555	0.423	1.282	0.433	0.711
371	22.89	22.93	29.29	sp|P26641|EF1G_HUMAN	Elongation factor 1-gamma	HUMAN	15	1.343	0.71	1.282	1.047	1.941	1.306	0.609	1.225	1.067	1.722	3.02	0.001	1.528	1.977	8.091	0.718	0.764	1.5	0.497	1.076	1.159	0.713	1.225	0.946	1.432	1.738	0.026	1.355	1.282	2.992	1.445	0.169	1.259	1.148	2.291
372	22.83	30.24	49.21	sp|O75452|RDH16_HUMAN	Retinol dehydrogenase 16	HUMAN	23	0.787	0.222	1.18	0.661	0.929	0.47	0.002	1.271	0.319	0.597	0.134	0	2.032	0.032	0.273	0.413	0.08	1.393	0.258	0.575	0.535	0.002	1.225	0.421	0.655	0.433	0	1.202	0.288	0.52	0.069	0	2.965	0.021	0.203
373	22.8	23.06	60.28	sp|P10768|ESTD_HUMAN	S-formylglutathione hydrolase	HUMAN	16	0.759	0.25	1.432	0.52	1.086	0.631	0.888	1.57	0.325	0.991	1.057	0.96	1.294	0.817	1.38	1.202	0.914	1.294	0.929	1.57	1.959	0.018	1.445	1.355	2.831	1.614	0.131	1.393	1.159	2.249	1.393	0.297	1.306	1.067	1.82
374	22.78	24.18	16.06	sp|P27816|MAP4_HUMAN	Microtubule-associated protein 4	HUMAN	13	2.014	0.356	1.644	1.225	2.992	6.982	0.08	1.754	3.981	11.803	20.893	0.022	2.032	10.28	40.551	2.965	0.22	1.675	1.77	4.406	1.076	0.822	1.406	0.766	1.514	6.546	0.108	1.888	3.467	10.965	20.893	0.027	2.148	9.727	40.179
375	22.72	23.24	54.17	sp|P27105|STOM_HUMAN	Erythrocyte band 7 integral membrane protein	HUMAN	21	0.294	0.067	1.556	0.145	0.457	0.251	0.056	1.556	0.102	0.391	1.096	0.683	1.406	0.78	1.514	0.955	0.343	1.459	0.643	1.393	0.347	0.028	1.432	0.174	0.497	0.236	0.082	1.69	0.137	0.398	0.809	0.063	1.459	0.525	1.18
376	22.71	23.57	69.88	sp|P23528|COF1_HUMAN	Cofilin-1	HUMAN	18	1.803	0.027	1.393	1.294	4.246	3.908	0.026	1.888	2.07	10	7.87	0	2.208	3.565	30.2	0.964	0.843	1.5	0.453	1.445	1.306	0.701	1.355	0.964	1.722	3.048	0.011	1.82	1.675	11.376	5.445	0	2.109	2.582	20.701
377	22.69	27.37	58.29	sp|Q06830|PRDX1_HUMAN	Peroxiredoxin-1	HUMAN	18	0.904	0.582	1.271	0.705	1.148	0.244	0.109	2.582	0.167	0.631	1.406	0.118	1.294	1.086	2.148	1.306	0.159	1.282	1.019	1.614	1.138	0.188	1.259	0.904	1.432	1.419	0.119	1.271	1.117	2.089	1.854	0.016	1.318	1.406	2.992
378	22.68	22.92	32.54	sp|P49821|NDUV1_HUMAN	NADH dehydrogenase [ubiquinone] flavoprotein 1, mitochondrial	HUMAN	13	1.076	0.467	1.294	0.832	1.406	0.619	0.227	1.472	0.36	0.912	0.581	0.226	1.472	0.265	0.855	0.871	0.668	1.306	0.643	1.138	1.038	0.727	1.271	0.817	1.33	0.692	0.206	1.355	0.377	0.938	0.56	0.039	1.406	0.286	0.787
379	22.67	22.86	53.94	sp|P18669|PGAM1_HUMAN	Phosphoglycerate mutase 1	HUMAN	17	0.973	0.993	1.225	0.794	1.191	1.117	0.423	1.236	0.904	1.419	1.871	0.255	1.355	1.38	3.945	1.047	0.935	1.236	0.847	1.419	1.514	0.461	1.282	1.18	3.404	1.803	0.32	1.368	1.318	4.093	2.489	0.041	1.432	1.738	6.546
380	22.65	23.26	28.18	sp|P54136|SYRC_HUMAN	Arginine--tRNA ligase, cytoplasmic	HUMAN	15	0.752	0.38	1.472	0.515	1.107	1.236	0.667	1.393	0.887	1.754	1.271	0.586	1.406	0.904	1.837	0.437	0.324	2.089	0.175	0.912	0.802	0.399	1.472	0.515	1.18	0.619	0.188	1.585	0.347	0.982	0.501	0.268	1.77	0.251	0.887
381	22.64	23.16	75.49	sp|P61604|CH10_HUMAN	10 kDa heat shock protein, mitochondrial	HUMAN	18	0.738	0.085	1.213	0.575	0.895	0.265	0.023	1.722	0.115	0.457	0.308	0.002	1.614	0.121	0.497	0.597	0.225	1.343	0.429	0.802	0.581	0.005	1.247	0.398	0.724	0.52	0	1.282	0.313	0.667	0.353	0.002	1.528	0.169	0.54
382	22.62	22.76	48.14	sp|P50225|ST1A1_HUMAN	Sulfotransferase 1A1	HUMAN	19	1.038	0.978	1.472	0.705	1.528	0.929	0.766	1.368	0.679	1.271	0.597	0.481	1.368	0.38	0.817	1.096	0.797	1.419	0.773	1.57	1.169	0.797	1.486	0.787	1.786	1.047	0.973	1.259	0.832	1.343	0.545	0.447	1.57	0.305	0.855
383	22.61	23.38	23.06	sp|Q8NE62|CHDH_HUMAN	Choline dehydrogenase, mitochondrial	HUMAN	13	0.54	0.016	1.343	0.334	0.724	0.429	0.008	1.5	0.171	0.643	0.31	0.004	1.837	0.11	0.57	0.655	0.126	1.5	0.421	0.982	0.53	0.04	1.472	0.291	0.78	0.441	0.009	1.486	0.196	0.655	0.294	0.005	1.905	0.092	0.56
384	22.55	24.39	41.84	sp|P37837|TALDO_HUMAN	Transaldolase	HUMAN	17	0.929	0.899	1.236	0.766	1.148	0.581	0.275	1.432	0.441	0.832	1.738	0.028	1.38	1.259	3.02	0.655	0.423	1.343	0.497	0.879	1.202	0.353	1.247	0.964	1.69	1.406	0.107	1.294	1.086	2.188	1.294	0.302	1.259	1.028	1.803
385	22.52	22.88	15.08	sp|O94979|SC31A_HUMAN	Protein transport protein Sec31A	HUMAN	17	1.148	0.905	1.459	0.787	1.888	1.057	0.853	1.459	0.724	2.089	1.706	0.265	1.556	1.096	4.055	0.946	0.352	1.585	0.649	1.5	1.282	0.755	1.472	0.871	2.606	1.406	0.38	1.486	0.946	4.018	1.585	0.161	1.486	1.067	5.058
386	22.41	23.98	13.62	sp|P07814|SYEP_HUMAN	Bifunctional glutamate/proline--tRNA ligase	HUMAN	17	2.051	0.016	1.644	1.247	6.31	1.6	0.186	1.6	1	4.786	2.333	0.007	1.556	1.5	8.017	0.586	0.768	1.82	0.299	1.067	1.107	0.449	1.486	0.745	2.208	1.306	0.269	1.556	0.839	3.251	1.33	0.206	1.6	0.832	2.884
387	22.35	22.81	29.73	sp|P54577|SYYC_HUMAN	Tyrosine--tRNA ligase, cytoplasmic	HUMAN	13	1.959	0.137	1.66	1.18	4.656	1.977	0.155	1.542	1.282	5.598	2.606	0.036	1.722	1.514	7.586	0.929	0.734	1.445	0.437	1.343	1.614	0.222	1.528	1.057	4.571	2.014	0.057	1.644	1.225	6.026	1.888	0.029	1.6	1.18	4.699
388	22.34	22.39	47.13	sp|Q96GK7|FAH2A_HUMAN	Fumarylacetoacetate hydrolase domain-containing protein 2A	HUMAN	15	0.802	0.885	1.318	0.597	1.057	0.643	0.523	1.406	0.353	0.904	0.479	0.097	1.432	0.172	0.685	0.824	0.463	1.343	0.603	1.107	0.673	0.218	1.318	0.449	0.887	0.773	0.508	1.343	0.555	1.038	0.57	0.308	1.514	0.328	0.863
389	22.27	22.68	55.02	sp|P00491|PNPH_HUMAN	Purine nucleoside phosphorylase	HUMAN	12	1.459	0.258	1.368	1.067	1.959	1.191	0.69	1.306	0.912	1.585	0.429	0.251	1.959	0.275	0.839	0.759	0.99	1.419	0.347	1.076	1.419	0.232	1.355	1.047	1.905	1.459	0.31	1.368	1.067	1.995	0.413	0.383	1.837	0.203	0.759
390	22.26	22.36	19.33	sp|P10253|LYAG_HUMAN	Lysosomal alpha-glucosidase	HUMAN	16	1.067	0.818	1.282	0.832	1.393	0.366	0.114	2.051	0.203	0.752	0.391	0.005	1.738	0.11	0.679	0.982	0.9	1.318	0.692	1.294	0.973	0.893	1.271	0.752	1.236	0.895	0.754	1.271	0.679	1.138	0.679	0.121	1.459	0.347	0.991
391	22.19	22.97	50.44	sp|Q9Y2Q3|GSTK1_HUMAN	Glutathione S-transferase kappa 1	HUMAN	17	0.207	0.016	1.675	0.055	0.347	0.091	0.035	2.291	0.04	0.209	0.501	0.023	1.343	0.363	0.673	0.53	0.184	1.306	0.356	0.692	0.24	0.021	1.722	0.09	0.413	0.437	0.124	1.368	0.283	0.597	0.773	0.206	1.259	0.614	0.973
392	22.18	22.69	24.37	sp|P11940|PABP1_HUMAN	Polyadenylate-binding protein 1	HUMAN	14	1.514	0.48	1.6	0.946	2.535	0.847	0.895	1.614	0.425	1.368	1.995	0.06	1.614	1.236	5.861	0.705	0.674	1.585	0.433	1.117	2.128	0.039	1.706	1.247	5.598	1.959	0.098	1.6	1.225	5.754	1.644	0.263	1.614	1.019	3.311
393	22.1	22.32	5.64	sp|P78527|PRKDC_HUMAN	DNA-dependent protein kinase catalytic subunit	HUMAN	17	0.991	0.855	1.202	0.824	1.191	1.028	0.949	1.236	0.832	1.271	1.076	0.51	1.282	0.839	1.38	1.096	0.268	1.247	0.879	1.368	1.019	0.528	1.202	0.847	1.225	1.038	0.681	1.169	0.887	1.213	1	0.985	1.247	0.802	1.247
394	22.05	22.08	45.83	sp|O75489|NDUS3_HUMAN	NADH dehydrogenase [ubiquinone] iron-sulfur protein 3, mitochondrial	HUMAN	11	0.879	0.161	1.393	0.643	1.225	0.824	0.443	1.38	0.586	1.138	0.483	0.063	1.644	0.217	0.794	1.159	0.788	1.419	0.817	1.69	1.5	0.362	1.459	1.028	2.333	0.904	0.417	1.393	0.655	1.259	0.384	0.007	1.754	0.099	0.673
395	22.04	23.97	9.11	sp|O00763|ACACB_HUMAN	Acetyl-CoA carboxylase 2	HUMAN	16	0.832	0.823	1.644	0.366	1.368	1.148	0.4	1.941	0.592	1.854	0.738	0.69	1.706	0.363	1.259	0.863	0.991	1.66	0.328	1.432	1.159	0.43	1.528	0.759	1.82	1.614	0.046	1.355	1.191	2.992	1.067	0.529	1.675	0.637	1.803
396	21.95	23.05	36.07	sp|Q92947|GCDH_HUMAN	Glutaryl-CoA dehydrogenase, mitochondrial	HUMAN	24	0.506	0.067	1.355	0.319	0.685	0.136	0.018	2.679	0.042	0.363	0.174	0.014	2.249	0.051	0.391	0.685	0.267	1.306	0.488	0.895	0.377	0.041	1.393	0.142	0.525	0.55	0.233	1.486	0.34	0.817	0.363	0.112	1.706	0.143	0.619
397	21.91	22.43	19.12	sp|Q8WUM4|PDC6I_HUMAN	Programmed cell death 6-interacting protein	HUMAN	13	1.871	0.023	1.528	1.225	6.668	2.466	0.004	1.675	1.472	7.447	3.802	0	1.803	2.109	14.723	1.837	0.136	1.542	1.191	4.966	1.086	0.671	1.406	0.773	2.291	1.871	0.062	1.585	1.18	5.012	2.606	0.002	1.706	1.528	8.017
398	21.86	22.35	46.01	sp|P25786|PSA1_HUMAN	Proteasome subunit alpha type-1	HUMAN	12	3.281	0.131	2.489	1.318	5.058	2.208	0.177	2.109	1.047	3.467	3.373	0.115	2.421	1.393	5.702	4.831	0.004	2.679	1.803	7.656	3.467	0.162	2.466	1.406	7.047	5.248	0.014	2.938	1.786	10.965	5.97	0.006	3.162	1.888	15.136
399	21.83	24.28	15.61	sp|P18206|VINC_HUMAN	Vinculin	HUMAN	12	1.202	0.207	1.472	0.817	1.786	1.995	0.009	1.542	1.294	3.908	1.803	0.035	1.528	1.18	2.831	0.213	0.029	3.251	0.109	0.692	0.592	0.56	1.82	0.263	1.076	0.614	0.127	1.6	0.286	0.982	0.991	0.906	1.5	0.655	1.486
400	21.72	23.06	39.69	sp|P35914|HMGCL_HUMAN	Hydroxymethylglutaryl-CoA lyase, mitochondrial	HUMAN	16	0.515	0.004	1.294	0.377	0.667	0.088	0.001	2.535	0.045	0.223	0.291	0.002	1.556	0.203	0.453	0.337	0.211	1.556	0.207	0.525	0.38	0.008	1.419	0.268	0.54	0.384	0.003	1.432	0.278	0.55	0.167	0.008	1.995	0.08	0.334
401	21.71	21.97	57.97	sp|P08865|RSSA_HUMAN	40S ribosomal protein SA	HUMAN	16	1.009	0.436	1.247	0.809	1.259	1.127	0.374	1.247	0.904	1.445	1.169	0.233	1.271	0.92	1.514	0.54	0.039	1.393	0.305	0.752	0.832	0.65	1.259	0.637	1.047	1.057	0.549	1.247	0.847	1.33	0.794	0.317	1.294	0.603	1.028
402	21.56	22.56	13.02	sp|O95342|ABCBB_HUMAN	Bile salt export pump	HUMAN	15	0.649	0.112	1.355	0.449	0.879	0.353	0.057	1.644	0.211	0.581	0.261	0	1.614	0.082	0.421	0.36	0.002	1.432	0.169	0.515	0.305	0.001	1.77	0.115	0.54	0.225	0	1.754	0.062	0.394	0.093	0	3.076	0.022	0.286
403	21.55	22.18	29.86	sp|O60506|HNRPQ_HUMAN	Heterogeneous nuclear ribonucleoprotein Q	HUMAN	15	0.955	0.979	1.33	0.731	1.271	0.946	0.987	1.306	0.711	1.236	1.138	0.664	1.33	0.855	1.528	0.745	0.695	1.406	0.506	1.047	1.169	0.702	1.33	0.879	1.722	1.355	0.29	1.393	0.973	1.941	0.92	0.983	1.318	0.692	1.213
404	21.54	22.97	10.78	sp|Q14152|EIF3A_HUMAN	Eukaryotic translation initiation factor 3 subunit A	HUMAN	14	1.393	0.158	1.368	1.019	2.312	0.705	0.907	1.486	0.488	1.047	1.738	0.056	1.472	1.18	3.597	1.047	0.792	1.419	0.738	1.38	1.5	0.124	1.432	1.047	2.655	1.585	0.106	1.406	1.127	3.105	1.38	0.224	1.368	1.009	2.051
405	21.46	21.52	38.85	sp|P22760|AAAD_HUMAN	Arylacetamide deacetylase	HUMAN	17	0.787	0.408	1.247	0.619	0.982	0.53	0.093	1.38	0.366	0.731	0.286	0.003	1.837	0.153	0.525	0.466	0.138	1.528	0.322	0.711	0.78	0.44	1.202	0.625	0.938	0.373	0.014	1.585	0.249	0.592	0.215	0.004	2.27	0.113	0.488
406	21.45	21.95	29.01	sp|O15229|KMO_HUMAN	Kynurenine 3-monooxygenase	HUMAN	13	1.057	0.384	1.368	0.773	1.486	0.711	0.058	1.393	0.501	0.991	0.377	0.001	1.556	0.151	0.586	0.809	0.489	1.432	0.56	1.159	0.787	0.056	1.33	0.592	1.047	0.575	0.012	1.486	0.38	0.855	0.122	0.001	2.679	0.037	0.328
407	21.44	22.53	27.16	sp|P10635|CP2D6_HUMAN	Cytochrome P450 2D6	HUMAN	14	1.019	0.477	1.159	0.879	1.18	0.344	0.002	1.459	0.192	0.501	0.251	0	1.585	0.136	0.398	0.247	0.003	1.556	0.112	0.384	0.27	0.001	1.528	0.12	0.413	0.16	0	1.803	0.051	0.288	0.088	0	2.489	0.025	0.219
408	21.43	26.37	36.62	sp|P09493|TPM1_HUMAN	Tropomyosin alpha-1 chain	HUMAN	14	0.745	0.338	1.486	0.356	1.107	2.148	0.038	1.585	1.355	3.837	8.63	0	1.923	4.487	18.535	0.592	0.257	1.5	0.36	0.887	0.575	0.209	1.66	0.2	0.955	0.766	0.198	1.445	0.437	1.107	2.032	0.819	1.556	1.306	3.873
409	21.43	21.81	39.94	sp|O95210|STBD1_HUMAN	Starch-binding domain-containing protein 1	HUMAN	17	4.487	0.328	1.614	2.78	6.427	4.742	0.256	1.585	2.992	7.447	9.036	0.221	1.905	4.742	15.136	10	0.211	1.871	5.346	16.904	10.568	0.192	1.905	5.546	19.231	9.462	0.196	1.786	5.297	16.293	17.539	0.137	1.854	9.462	30.761
410	21.33	40.56	43.37	sp|P06133|UD2B4_HUMAN	UDP-glucuronosyltransferase 2B4	HUMAN	40	1.213	0.153	1.086	1.117	1.38	0.565	0.06	1.33	0.417	0.752	0.429	0.019	1.432	0.27	0.614	0.377	0.132	1.486	0.157	0.56	0.453	0.002	1.318	0.273	0.597	0.445	0.003	1.318	0.27	0.586	0.31	0.012	1.542	0.095	0.479
411	21.24	21.57	42.71	sp|Q16795|NDUA9_HUMAN	NADH dehydrogenase [ubiquinone] 1 alpha subcomplex subunit 9, mitochondrial	HUMAN	12	0.871	0.397	1.282	0.679	1.117	0.402	0.002	1.69	0.15	0.679	0.325	0.001	1.854	0.122	0.603	1.259	0.454	1.318	0.955	1.706	0.973	0.394	1.282	0.759	1.247	0.817	0.337	1.282	0.631	1.047	0.322	0.069	1.959	0.196	0.631
412	21.2	21.39	74.58	sp|P30046|DOPD_HUMAN	D-dopachrome decarboxylase	HUMAN	13	0.718	0.336	1.202	0.575	0.863	1.009	0.847	1.127	0.895	1.148	0.441	0.048	1.294	0.273	0.57	0.103	0.009	2.291	0.021	0.236	0.305	0.025	1.419	0.15	0.433	0.215	0.014	1.585	0.064	0.34	0.058	0.007	3.105	0.012	0.18
412	0	19.26	57.46	sp|A6NHG4|DDTL_HUMAN	D-dopachrome decarboxylase-like protein	HUMAN	11
413	21.19	21.62	34.72	sp|Q02878|RL6_HUMAN	60S ribosomal protein L6	HUMAN	12	0.631	0.107	1.343	0.474	0.847	0.711	0.906	1.343	0.56	0.955	0.895	0.576	1.202	0.738	1.076	0.78	0.216	1.271	0.625	0.991	0.164	0.002	2.399	0.039	0.394	0.92	0.812	1.213	0.752	1.117	0.545	0.175	1.5	0.402	0.817
414	21.13	21.5	37.46	sp|P04899|GNAI2_HUMAN	Guanine nucleotide-binding protein G(i) subunit alpha-2	HUMAN	10	0.745	0.29	1.202	0.608	0.895	0.57	0.123	1.393	0.384	0.794	0.592	0.156	1.33	0.429	0.787	0.457	0.043	1.294	0.344	0.592	0.511	0.074	1.294	0.38	0.661	0.409	0.034	1.318	0.31	0.54	0.344	0.03	1.514	0.198	0.52
415	21.05	21.66	16.9	sp|P00450|CERU_HUMAN	Ceruloplasmin	HUMAN	12	1.148	0.505	1.159	0.991	1.343	0.242	0.063	1.786	0.142	0.433	0.256	0	1.69	0.099	0.433	0.334	0.001	1.57	0.126	0.525	0.752	0.249	1.191	0.608	0.895	0.233	0	1.722	0.074	0.402	0.122	0	2.228	0.031	0.273
416	21.01	21.72	44.67	sp|Q8NBQ5|DHB11_HUMAN	Estradiol 17-beta-dehydrogenase 11	HUMAN	13	0.904	0.698	1.138	0.773	1.028	0.679	0.068	1.294	0.413	0.879	0.597	0.018	1.236	0.406	0.738	0.205	0.003	2.148	0.041	0.441	0.247	0.001	1.923	0.054	0.474	0.291	0.003	1.675	0.071	0.488	0.555	0.017	1.259	0.347	0.698
417	20.93	22.35	22.75	sp|Q15436|SC23A_HUMAN	Protein transport protein Sec23A	HUMAN	17	1.067	0.257	1.213	0.879	1.294	1.028	0.939	1.282	0.802	1.318	1.019	0.719	1.127	0.904	1.148	1.028	0.556	1.159	0.887	1.191	1	0.656	1.117	0.895	1.117	1.038	0.433	1.138	0.912	1.18	1.038	0.494	1.148	0.904	1.191
418	20.92	21.41	22.99	sp|Q96HC4|PDLI5_HUMAN	PDZ and LIM domain protein 5	HUMAN	15	1.306	0.468	1.355	0.964	2.606	1.306	0.42	1.528	0.855	2.704	2.443	0.012	1.406	1.738	10.471	0.78	0.52	1.528	0.366	1.191	1.225	0.767	1.393	0.879	2.032	1.138	0.507	1.38	0.824	1.837	1.318	0.125	1.542	0.855	2.704
419	20.91	21.26	28.31	sp|P54840|GYS2_HUMAN	Glycogen [starch] synthase, liver	HUMAN	18	0.982	0.962	1.18	0.832	1.159	0.555	0.446	1.614	0.258	0.895	0.294	0.003	1.675	0.081	0.492	0.437	0.04	1.629	0.227	0.711	0.479	0.017	1.472	0.244	0.705	0.366	0.006	1.629	0.225	0.597	0.082	0.04	3.221	0.03	0.263
420	20.88	21.6	32.75	sp|Q02818|NUCB1_HUMAN	Nucleobindin-1	HUMAN	12	1.393	0.335	1.294	1.076	2.355	1.6	0.123	1.355	1.18	2.606	0.839	0.517	1.306	0.631	1.096	0.649	0.35	1.406	0.47	0.912	0.759	0.339	1.368	0.525	1.038	0.787	0.434	1.318	0.592	1.038	0.555	0.166	1.486	0.334	0.824
421	20.82	37.83	52.53	sp|P13929|ENOB_HUMAN	Beta-enolase	HUMAN	32	0.565	0.262	1.754	0.236	0.991	0.394	0.33	1.722	0.126	0.679	0.614	0.648	1.722	0.223	1.057	4.13	0.004	1.77	2.333	11.272	3.802	0.012	1.722	2.208	10.186	3.698	0.01	1.738	2.128	9.908	2.249	0.02	1.5	1.5	4.699
422	20.81	21.75	36.83	sp|Q8NBX0|SCPDL_HUMAN	Saccharopine dehydrogenase-like oxidoreductase	HUMAN	16	1.038	0.921	1.69	0.614	1.905	0.535	0.414	2.109	0.221	1.127	0.294	0.049	2.443	0.068	0.718	1.038	0.804	1.77	0.586	1.854	1.057	0.922	1.722	0.614	1.959	0.839	0.725	1.754	0.479	1.472	0.417	0.338	2.148	0.134	0.895
423	20.79	21.47	25.56	sp|Q8N1G4|LRC47_HUMAN	Leucine-rich repeat-containing protein 47	HUMAN	14	1.148	0.925	1.542	0.745	1.923	1.306	0.882	1.644	0.794	3.02	1.247	0.798	1.6	0.78	2.014	2.249	0.386	1.837	1.225	5.916	2.051	0.298	1.803	1.138	6.026	1.096	0.866	1.542	0.711	1.786	1.905	0.552	1.786	1.067	5.546
424	20.76	22.16	24.4	sp|Q53FZ2|ACSM3_HUMAN	Acyl-coenzyme A synthetase ACSM3, mitochondrial	HUMAN	11	0.296	0	1.614	0.163	0.479	0.238	0	1.803	0.071	0.429	0.11	0	3.076	0.043	0.337	0.887	0.765	1.306	0.679	1.159	0.57	0.014	1.368	0.377	0.78	0.731	0.071	1.169	0.608	0.855	0.457	0.006	1.459	0.263	0.667
425	20.76	20.96	32.43	sp|Q9Y617|SERC_HUMAN	Phosphoserine aminotransferase	HUMAN	13	0.946	0.958	1.236	0.759	1.169	0.56	0.137	1.514	0.207	0.847	0.394	0.033	1.754	0.09	0.692	0.855	0.343	1.343	0.619	1.148	1.542	0.057	1.259	1.225	2.582	1.528	0.114	1.259	1.213	2.655	0.794	0.781	1.306	0.441	1.038
426	20.74	21.1	27.5	sp|Q02318|CP27A_HUMAN	Sterol 26-hydroxylase, mitochondrial	HUMAN	13	0.752	0.194	1.306	0.575	0.982	0.175	0.035	1.754	0.082	0.308	0.125	0.001	2.443	0.041	0.305	0.92	0.873	1.306	0.705	1.202	0.649	0.056	1.294	0.492	0.839	0.449	0.002	1.38	0.313	0.619	0.098	0.017	1.738	0.047	0.171
427	20.72	42.7	43.07	sp|P22310|UD14_HUMAN	UDP-glucuronosyltransferase 1-4	HUMAN	49	1.067	0.744	1.148	0.929	1.236	0.53	0.095	1.282	0.34	0.679	0.143	0.011	2.831	0.036	0.406	0.946	0.852	1.191	0.78	1.127	0.724	0.596	1.259	0.53	0.912	0.57	0.208	1.38	0.413	0.787	0.142	0.01	3.076	0.036	0.437
428	20.57	28.12	53.3	sp|P04075|ALDOA_HUMAN	Fructose-bisphosphate aldolase A	HUMAN	24	2.27	0.197	1.675	1.355	5.546	2.78	0.033	1.77	1.57	8.63	4.018	0.011	1.786	2.249	12.823	0.384	0.052	2.128	0.161	0.817	1.556	0.942	1.514	1.028	2.489	1.995	0.289	1.629	1.225	4.207	2.421	0.19	1.675	1.445	6.427
429	20.56	20.71	41.02	sp|Q9H2U2|IPYR2_HUMAN	Inorganic pyrophosphatase 2, mitochondrial	HUMAN	17	0.685	0.109	1.318	0.453	0.904	0.417	0.025	1.57	0.142	0.655	0.575	0.045	1.355	0.328	0.78	0.453	0.034	1.57	0.227	0.711	0.525	0.026	1.355	0.305	0.711	0.373	0.009	1.629	0.118	0.608	0.492	0.036	1.368	0.249	0.673
430	20.5	23.15	12.97	sp|Q27J81|INF2_HUMAN	Inverted formin-2	HUMAN	12	2.051	0.457	2.249	0.912	4.207	7.379	0.272	2.582	2.858	15.996	6.31	0.294	2.377	2.655	13.183	4.406	0.361	2.333	1.888	9.036	1.614	0.538	2.089	0.773	3.251	3.945	0.376	2.312	1.706	8.017	3.945	0.348	2.228	1.77	7.943
431	20.47	25.29	15.34	sp|O94973|AP2A2_HUMAN	AP-2 complex subunit alpha-2	HUMAN	13	0.724	0.296	2.014	0.384	1.459	0.506	0.22	2.228	0.263	1.127	1.66	0.201	1.803	0.92	4.093	0.955	0.588	1.77	0.555	1.69	1.738	0.382	1.803	0.964	4.406	1.306	0.806	1.754	0.745	3.281	1.585	0.362	1.738	0.912	4.325
432	20.43	21.28	19.21	sp|P35606|COPB2_HUMAN	Coatomer subunit beta'	HUMAN	12	1.191	0.261	1.33	0.895	1.585	1.236	0.529	1.6	0.773	1.995	1.191	0.354	1.432	0.832	1.706	0.912	0.8	1.406	0.649	1.282	1.138	0.478	1.459	0.78	1.66	1.067	0.722	1.406	0.759	1.5	1.067	0.781	1.514	0.705	1.614
433	20.39	20.88	16.37	sp|Q15155|NOMO1_HUMAN	Nodal modulator 1	HUMAN	15	0.991	0.96	1.294	0.787	1.282	0.809	0.728	1.528	0.402	1.236	0.773	0.625	1.585	0.429	1.225	0.387	0.131	1.837	0.049	0.711	0.794	0.993	1.542	0.373	1.225	0.895	0.523	1.419	0.608	1.271	0.766	0.395	1.614	0.406	1.236
433	0	20.85	16.37	sp|P69849|NOMO3_HUMAN	Nodal modulator 3	HUMAN	15
433	0	20.78	15.79	sp|Q5JPE7|NOMO2_HUMAN	Nodal modulator 2	HUMAN	15
434	20.35	22.21	42.91	sp|Q14847|LASP1_HUMAN	LIM and SH3 domain protein 1	HUMAN	16	0.991	0.706	1.259	0.787	1.247	1.076	0.183	1.542	0.698	1.675	1.786	0.023	1.6	1.117	2.884	1	0.842	1.5	0.667	1.5	1.009	0.585	1.419	0.711	1.445	0.991	0.795	1.419	0.718	1.406	1.432	0.137	1.57	0.912	2.291
435	20.35	20.81	12.74	sp|Q9HC35|EMAL4_HUMAN	Echinoderm microtubule-associated protein-like 4	HUMAN	11	0.855	0.184	2.249	0.56	1.923	1.225	0.67	1.5	0.817	2.911	0.515	0.801	1.837	0.288	0.946	1.888	0.008	1.644	1.148	5.012	2.228	0.003	1.69	1.318	5.808	1.33	0.015	1.528	0.871	2.535	1.33	0.311	1.556	0.855	3.076
436	20.33	20.79	29.89	sp|Q16719|KYNU_HUMAN	Kynureninase	HUMAN	11	0.614	0.473	1.486	0.384	0.912	0.817	0.586	1.445	0.545	1.18	1.282	0.205	1.318	0.973	1.77	0.608	0.619	1.629	0.373	0.991	1.33	0.172	1.306	1.019	2.128	1.57	0.102	1.33	1.18	2.559	1.368	0.159	1.343	1.019	1.959
437	20.31	21.08	48.69	sp|P02647|APOA1_HUMAN	Apolipoprotein A-I	HUMAN	12	1.038	0.737	1.282	0.809	1.282	1.259	0.169	1.271	0.991	1.6	0.92	0.703	1.225	0.731	1.127	0.847	0.589	1.247	0.661	1.057	0.731	0.092	1.225	0.501	0.895	0.233	0.002	2.032	0.05	0.474	0.302	0.012	1.754	0.058	0.53
438	20.24	20.33	26.11	sp|O14773|TPP1_HUMAN	Tripeptidyl-peptidase 1	HUMAN	14	0.425	0.081	1.82	0.207	0.773	0.402	0.128	1.888	0.189	0.759	0.384	0.071	1.585	0.167	0.608	0.286	0.058	1.854	0.08	0.53	0.377	0.047	1.644	0.174	0.619	0.313	0.044	1.459	0.149	0.457	0.319	0.059	1.629	0.126	0.52
439	20.22	21.74	36.29	sp|P09651|ROA1_HUMAN	Heterogeneous nuclear ribonucleoprotein A1	HUMAN	19	1.236	0.853	1.528	0.809	1.871	0.938	0.963	1.585	0.565	1.486	1.18	0.292	1.514	0.78	1.786	1.225	0.752	1.6	0.766	1.854	0.608	0.724	1.6	0.233	0.973	1.213	0.628	1.542	0.787	1.871	2.421	0.067	1.803	1.343	4.365
440	20.22	20.45	35.26	sp|P53597|SUCA_HUMAN	Succinyl-CoA ligase [ADP/GDP-forming] subunit alpha, mitochondrial	HUMAN	20	0.705	0.512	1.33	0.52	0.938	0.283	0.16	1.629	0.106	0.461	0.377	0.003	1.432	0.207	0.54	0.198	0.047	1.803	0.072	0.356	0.441	0.057	1.406	0.296	0.619	0.221	0.058	1.905	0.11	0.421	0.196	0.019	1.959	0.072	0.384
441	20.19	20.64	32.35	sp|Q86WU2|LDHD_HUMAN	Probable D-lactate dehydrogenase, mitochondrial	HUMAN	14	1.355	0.774	1.629	0.832	2.051	1.368	0.659	1.644	0.832	2.228	0.973	0.22	1.486	0.649	1.445	0.608	0.219	1.459	0.406	0.887	1.028	0.554	1.472	0.698	1.514	0.863	0.37	1.472	0.57	1.271	0.337	0.049	1.77	0.169	0.597
442	20.13	20.18	62.14	sp|P30043|BLVRB_HUMAN	Flavin reductase (NADPH)	HUMAN	24	1.148	0.927	1.247	0.92	1.644	1	0.531	1.191	0.839	1.259	0.461	0.14	1.5	0.308	0.692	1.047	0.605	1.213	0.863	1.459	2.014	0.011	1.38	1.459	3.908	1.556	0.125	1.343	1.159	2.559	1.629	0.238	1.393	1.169	2.655
443	20.11	20.48	37.47	sp|O76054|S14L2_HUMAN	SEC14-like protein 2	HUMAN	16	0.692	0.668	1.432	0.479	0.991	0.425	0.187	1.706	0.189	0.724	0.24	0.007	2.07	0.055	0.497	0.718	0.69	1.393	0.492	1	1.542	0.017	1.247	1.236	2.089	0.991	0.474	1.318	0.752	1.306	0.474	0.139	1.585	0.273	0.752
444	20.08	20.89	46.32	sp|O94760|DDAH1_HUMAN	N(G),N(G)-dimethylarginine dimethylaminohydrolase 1	HUMAN	12	0.991	0.748	1.355	0.745	1.343	0.773	0.745	1.33	0.497	1.028	0.92	0.905	1.343	0.698	1.236	1.614	0.042	1.406	1.148	2.606	1.77	0.027	1.406	1.259	2.992	1.57	0.049	1.406	1.117	2.606	1.77	0.024	1.38	1.282	3.048
445	20.02	20.67	18.72	sp|P13798|ACPH_HUMAN	Acylamino-acid-releasing enzyme	HUMAN	11	1.086	0.262	1.294	0.839	1.445	1.38	0.09	1.343	1.028	2.27	1.393	0.091	1.368	1.019	2.466	0.912	0.973	1.33	0.692	1.213	1.528	0.162	1.38	1.107	2.805	0.847	0.923	1.343	0.515	1.138	0.724	0.789	1.472	0.453	1.067
446	20	21.56	19.31	sp|Q06210|GFPT1_HUMAN	Glutamine--fructose-6-phosphate aminotransferase [isomerizing] 1	HUMAN	11	2.333	0.124	1.923	1.213	5.445	2.188	0.241	1.82	1.202	4.656	3.048	0.013	1.959	1.556	6.918	1.675	0.729	1.754	0.955	3.664	1.225	0.709	1.556	0.787	2.249	1.888	0.67	1.82	1.038	3.908	1.368	0.954	1.6	0.855	2.489
447	20	20.62	40.22	sp|P21964|COMT_HUMAN	Catechol O-methyltransferase	HUMAN	13	0.847	0.443	1.368	0.631	1.159	0.384	0.127	2.291	0.205	0.879	0.575	0.272	1.629	0.263	0.938	1.528	0.181	1.355	1.127	2.148	1.432	0.238	1.355	1.057	2.014	1.528	0.74	1.38	1.107	2.27	1.355	0.566	1.343	1.009	1.854
448	19.98	20.03	65.69	sp|P52758|UK114_HUMAN	Ribonuclease UK114	HUMAN	34	0.809	0.754	1.18	0.679	0.955	0.586	0.142	1.306	0.453	0.766	0.429	0.062	1.472	0.296	0.631	0.586	0.213	1.271	0.47	0.745	0.946	0.756	1.159	0.832	1.096	0.832	0.519	1.138	0.724	0.946	0.479	0.214	1.393	0.288	0.667
449	19.94	20.25	17.44	sp|Q13724|MOGS_HUMAN	Mannosyl-oligosaccharide glucosidase	HUMAN	11	0.895	0.747	1.271	0.705	1.138	0.545	0.426	1.66	0.356	0.904	0.421	0.012	1.5	0.233	0.631	0.296	0.362	1.854	0.156	0.55	0.685	0.133	1.33	0.479	0.912	0.54	0.069	1.368	0.334	0.738	0.449	0.05	1.486	0.291	0.667
450	19.92	20.18	29.25	sp|P83111|LACTB_HUMAN	Serine beta-lactamase-like protein LACTB, mitochondrial	HUMAN	13	0.692	0.059	1.282	0.511	0.887	0.433	0.077	1.614	0.258	0.698	0.603	0.016	1.33	0.398	0.802	0.57	0.079	1.459	0.363	0.832	0.731	0.073	1.294	0.545	0.946	0.449	0.006	1.542	0.273	0.692	0.177	0.001	2.655	0.067	0.47
451	19.81	20.1	46.95	sp|P53007|TXTP_HUMAN	Tricarboxylate transport protein, mitochondrial	HUMAN	15	0.824	0.507	1.202	0.667	0.991	0.294	0.001	1.69	0.11	0.497	0.643	0.025	1.225	0.474	0.787	0.474	0.006	1.38	0.265	0.655	0.263	0.001	1.754	0.082	0.461	0.281	0.001	1.722	0.102	0.483	0.429	0.003	1.38	0.203	0.592
452	19.72	19.92	44.9	sp|Q02978|M2OM_HUMAN	Mitochondrial 2-oxoglutarate/malate carrier protein	HUMAN	11	0.698	0.632	1.5	0.461	1.047	0.116	0.008	3.499	0.064	0.406	0.294	0.197	2.014	0.167	0.592	0.575	0.701	1.6	0.373	0.92	0.752	0.801	1.432	0.52	1.076	0.409	0.141	1.786	0.223	0.731	0.233	0.13	2.377	0.121	0.555
453	19.67	20.04	35.4	sp|P13861|KAP2_HUMAN	cAMP-dependent protein kinase type II-alpha regulatory subunit	HUMAN	15	0.731	0.57	1.542	0.425	1.127	0.649	0.943	1.675	0.331	1.086	1.107	0.802	1.419	0.78	1.706	1.236	0.666	1.445	0.855	2.032	1.009	0.487	1.556	0.649	1.542	1.343	0.412	1.393	0.964	2.208	1.459	0.296	1.472	0.991	2.655
454	19.61	20.87	18.49	sp|P54886|P5CS_HUMAN	Delta-1-pyrroline-5-carboxylate synthase	HUMAN	10	0.946	0.763	1.722	0.55	1.629	0.871	0.562	2.535	0.344	2.208	0.946	0.893	1.38	0.685	1.306	0.938	0.677	2.729	0.344	2.559	0.938	0.683	2.208	0.425	2.07	1.019	0.837	2.535	0.402	2.582	0.855	0.504	2.679	0.319	2.291
455	19.52	19.66	34.63	sp|Q969Z3|MOSC2_HUMAN	MOSC domain-containing protein 2, mitochondrial	HUMAN	15	0.904	0.524	1.225	0.752	1.107	0.182	0.001	1.854	0.104	0.337	0.373	0.004	1.406	0.249	0.525	0.535	0.127	1.318	0.413	0.705	0.394	0.003	1.38	0.261	0.545	0.515	0.012	1.282	0.406	0.661	0.121	0.003	2.582	0.059	0.313
456	19.49	20.65	28.06	sp|P40227|TCPZ_HUMAN	T-complex protein 1 subunit zeta	HUMAN	13	0.673	0.908	1.459	0.449	0.982	1.854	0.045	1.514	1.225	3.767	2.051	0.003	1.472	1.393	4.055	0.488	0.845	1.871	0.294	0.912	1.486	0.129	1.406	1.057	2.312	1.923	0.02	1.486	1.294	4.529	2.188	0.009	1.57	1.393	4.831
457	19.4	19.67	25.37	sp|P09960|LKHA4_HUMAN	Leukotriene A-4 hydrolase	HUMAN	10	0.679	0.154	1.556	0.429	1.057	0.555	0.421	1.77	0.291	0.982	1.028	0.767	1.514	0.679	1.514	0.661	0.49	1.614	0.387	1.067	1.019	0.603	1.472	0.692	1.5	1.086	0.728	1.38	0.787	1.69	1.191	0.681	1.486	0.802	1.837
458	19.4	19.4	74.17	sp|P60660|MYL6_HUMAN	Myosin light polypeptide 6	HUMAN	21	1.038	0.179	1.259	0.824	1.294	1.057	0.421	1.259	0.839	1.368	3.945	0.002	1.486	2.655	7.311	0.12	0.031	3.162	0.067	0.38	0.319	0.002	1.888	0.143	0.603	0.692	0.026	1.225	0.535	0.847	2.884	0.009	1.445	1.995	5.152
459	19.31	22.39	8.99	sp|Q86UP2|KTN1_HUMAN	Kinectin	HUMAN	9	0.787	0.192	1.213	0.581	0.955	0.52	0.062	1.754	0.194	0.912	1.038	0.753	1.18	0.879	1.247	0.912	0.892	1.514	0.575	1.38	0.334	0.004	2.089	0.095	0.698	0.515	0.063	1.738	0.223	0.895	0.766	0.165	1.393	0.501	1.067
460	19.26	19.57	31.55	sp|O75390|CISY_HUMAN	Citrate synthase, mitochondrial	HUMAN	12	0.832	0.6	1.33	0.603	1.107	0.497	0.159	1.472	0.313	0.731	0.603	0.679	1.486	0.421	0.895	1.6	0.103	1.445	1.107	2.63	1.33	0.203	1.419	0.938	2.148	0.982	0.952	1.393	0.731	1.368	0.787	0.814	1.355	0.581	1.067
461	18.98	19.15	42.8	sp|P23396|RS3_HUMAN	40S ribosomal protein S3	HUMAN	12	0.787	0.241	1.259	0.581	0.991	0.731	0.13	1.355	0.54	0.991	0.946	0.415	1.236	0.766	1.169	0.535	0.07	1.486	0.316	0.794	0.895	0.33	1.247	0.711	1.117	0.863	0.254	1.236	0.679	1.067	0.667	0.028	1.306	0.398	0.871
462	18.97	20.34	30.22	sp|Q6NUN0|ACSM5_HUMAN	Acyl-coenzyme A synthetase ACSM5, mitochondrial	HUMAN	14	0.492	0.009	1.318	0.288	0.649	0.268	0.002	1.82	0.11	0.488	0.215	0.002	2.032	0.084	0.437	0.466	0.021	1.368	0.275	0.637	0.273	0.001	1.706	0.113	0.466	0.353	0.004	1.472	0.166	0.52	0.201	0.001	2.032	0.059	0.409
463	18.92	20.04	17.71	sp|Q96QK1|VPS35_HUMAN	Vacuolar protein sorting-associated protein 35	HUMAN	12	0.705	0.879	1.629	0.409	1.148	1.393	0.27	1.5	0.929	2.228	1.306	0.269	1.528	0.855	1.977	0.661	0.817	1.6	0.263	1.057	1.138	0.74	1.472	0.773	1.905	0.738	0.451	1.5	0.281	1.107	1.067	0.362	1.585	0.673	1.6
464	18.92	19.01	32.3	sp|Q12907|LMAN2_HUMAN	Vesicular integral-membrane protein VIP36	HUMAN	13	1.5	0.192	1.393	1.076	2.606	0.347	0.258	2.051	0.185	0.711	1.271	0.423	1.33	0.955	2.128	0.863	0.665	1.355	0.649	1.169	1.159	0.363	1.294	0.895	1.528	1.169	0.629	1.318	0.887	1.644	0.759	0.887	1.33	0.55	1.009
465	18.88	18.94	23.67	sp|P51687|SUOX_HUMAN	Sulfite oxidase, mitochondrial	HUMAN	11	1.247	0.355	1.282	0.973	1.675	0.871	0.712	1.355	0.625	1.18	0.141	0.009	3.02	0.035	0.425	0.603	0.273	1.445	0.316	0.871	0.78	0.391	1.318	0.56	1.028	0.661	0.231	1.294	0.453	0.855	0.34	0.027	1.754	0.137	0.597
466	18.86	21.07	10.11	sp|O95255|MRP6_HUMAN	Multidrug resistance-associated protein 6	HUMAN	11	0.752	0.408	1.486	0.501	1.117	0.291	0.013	1.871	0.114	0.545	0.256	0.024	1.977	0.083	0.506	0.655	0.108	1.368	0.445	0.895	0.433	0.024	1.57	0.225	0.679	0.433	0.008	1.445	0.251	0.625	0.161	0	2.07	0.03	0.334
467	18.86	19.08	51.25	sp|P29692|EF1D_HUMAN	Elongation factor 1-delta	HUMAN	14	1.888	0.584	1.57	1.202	3.162	1.77	0.024	1.432	1.236	2.729	2.831	0.052	1.66	1.706	5.012	0.175	0.256	2.858	0.108	0.501	1.343	0.678	1.459	0.92	1.995	1.5	0.32	1.445	1.038	2.188	1.754	0.378	1.5	1.169	2.606
468	18.82	18.83	70.39	sp|P22392|NDKB_HUMAN	Nucleoside diphosphate kinase B	HUMAN	12	0.655	0.17	1.33	0.347	0.871	0.895	0.691	1.419	0.637	1.271	1.459	0.187	1.306	1.117	2.032	0.445	0.16	1.77	0.194	0.787	0.27	0.34	2.27	0.09	0.614	1.047	0.94	1.343	0.78	1.393	1.019	0.804	1.318	0.773	1.355
469	18.79	19.04	31.41	sp|Q96HE7|ERO1A_HUMAN	ERO1-like protein alpha	HUMAN	12	1.117	0.894	1.77	0.631	2.466	0.92	0.754	2.188	0.466	2.014	1.786	0.046	1.77	1.009	5.598	0.724	0.954	1.923	0.391	1.393	0.904	0.605	1.786	0.497	1.614	1.445	0.341	1.786	0.809	4.055	1.706	0.126	1.82	0.938	4.831
470	18.77	19	40.71	sp|Q9Y394|DHRS7_HUMAN	Dehydrogenase/reductase SDR family member 7	HUMAN	12	1.459	0.25	1.486	0.982	3.251	1.738	0.052	1.5	1.159	4.055	2.355	0.017	1.614	1.459	7.178	2.355	0.013	1.66	1.419	7.047	2.07	0.03	1.556	1.33	5.916	2.559	0.011	1.585	1.614	9.908	2.377	0.021	1.644	1.445	6.194
471	18.76	19.23	24.85	sp|Q96N76|HUTU_HUMAN	Urocanate hydratase	HUMAN	15	1.038	0.767	1.706	0.608	1.82	0.895	0.722	1.69	0.53	1.514	0.398	0.337	1.923	0.203	0.766	0.545	0.339	1.738	0.265	0.946	0.973	0.979	1.706	0.575	1.66	0.511	0.339	1.77	0.275	0.904	0.161	0.02	3.311	0.049	0.535
472	18.74	18.89	51.94	sp|O95336|6PGL_HUMAN	6-phosphogluconolactonase	HUMAN	11	0.991	0.984	1.318	0.752	1.306	1.127	0.749	1.33	0.847	1.5	1.977	0.029	1.432	1.38	4.055	1.202	0.821	1.343	0.895	1.77	1.5	0.287	1.355	1.107	2.805	1.528	0.214	1.343	1.138	2.965	1.959	0.094	1.5	1.306	3.767
473	18.72	18.79	60.8	sp|P37802|TAGL2_HUMAN	Transgelin-2	HUMAN	15	1.236	0.957	1.343	0.92	2.805	6.982	0	2.128	3.281	23.768	16.293	0	2.148	7.586	45.709	0.53	0.791	1.306	0.421	0.692	1.854	0.173	1.445	1.282	3.467	5.152	0.001	2.089	2.466	21.478	11.803	0	2.128	5.546	36.644
474	18.65	22.02	45.63	sp|P27169|PON1_HUMAN	Serum paraoxonase/arylesterase 1	HUMAN	21	0.929	0.903	1.486	0.631	1.38	0.692	0.681	1.445	0.453	1	0.219	0.464	2.399	0.039	0.525	1.432	0.241	1.432	1	2.377	1.77	0.196	1.486	1.191	2.938	0.802	0.778	1.445	0.555	1.159	0.31	0.362	2.032	0.109	0.631
475	18.65	18.8	49.39	sp|Q9UFN0|NPS3A_HUMAN	Protein NipSnap homolog 3A	HUMAN	14	0.879	0.663	1.355	0.619	1.191	0.738	0.643	1.38	0.506	1.019	0.809	0.391	1.247	0.619	1.009	0.445	0.095	1.6	0.24	0.711	0.356	0.01	1.66	0.171	0.592	0.291	0.003	1.69	0.134	0.492	0.302	0.009	1.871	0.164	0.565
476	18.62	19.85	11.5	sp|Q14203|DCTN1_HUMAN	Dynactin subunit 1	HUMAN	10	0.912	0.711	2.858	0.319	2.606	0.929	0.798	1.38	0.673	1.282	1.019	0.963	2.911	0.35	2.965	1.18	0.548	1.38	0.855	1.629	0.92	0.769	1.585	0.581	1.459	0.982	0.966	2.148	0.457	2.109	0.938	0.83	1.959	0.479	1.837
477	18.59	18.77	30.83	sp|P15104|GLNA_HUMAN	Glutamine synthetase	HUMAN	14	1.306	0.727	1.629	0.802	2.089	1.614	0.701	1.556	1.038	2.559	1.202	0.45	1.528	0.787	2.128	15.136	0	2.228	6.792	34.995	13.552	0	2.249	6.026	29.648	3.532	0.081	2.148	1.644	8.79	0.35	0.167	1.69	0.134	0.592
478	18.56	19.39	30.07	sp|P07910|HNRPC_HUMAN	Heterogeneous nuclear ribonucleoproteins C1/C2	HUMAN	12	0.54	0.62	1.528	0.398	0.824	0.244	0.46	2.228	0.153	0.545	0.575	0.084	1.419	0.331	0.817	1.038	0.481	1.282	0.809	1.419	0.581	0.172	1.355	0.373	0.787	0.592	0.278	1.343	0.373	0.794	0.78	0.937	1.33	0.56	1.038
479	18.55	18.55	41.55	sp|Q9BPW8|NIPS1_HUMAN	Protein NipSnap homolog 1	HUMAN	15	0.692	0.016	1.236	0.55	0.855	0.167	0.001	2.355	0.074	0.394	0.319	0	1.6	0.133	0.511	0.679	0.168	1.271	0.53	0.863	0.592	0.013	1.259	0.449	0.745	0.441	0.001	1.393	0.299	0.614	0.363	0.005	1.556	0.153	0.565
480	18.54	30.95	23.96	sp|Q9ULD0|OGDHL_HUMAN	2-oxoglutarate dehydrogenase-like, mitochondrial	HUMAN	18	0.855	0.876	1.259	0.667	1.076	0.158	0.011	2.291	0.027	0.363	0.291	0.024	1.786	0.094	0.52	0.483	0.205	1.722	0.254	0.832	0.608	0.226	1.38	0.366	0.839	0.409	0.028	1.445	0.182	0.592	0.331	0.029	1.722	0.138	0.57
481	18.54	18.89	21.11	sp|P20073|ANXA7_HUMAN	Annexin A7	HUMAN	16	0.847	0.407	1.406	0.575	1.191	0.555	0.22	1.69	0.242	0.938	0.809	0.435	1.38	0.506	1.117	0.511	0.193	1.629	0.184	0.832	0.839	0.627	1.38	0.592	1.159	0.929	0.693	1.38	0.661	1.282	0.904	0.857	1.355	0.649	1.225
482	18.46	20.49	36.89	sp|Q9H8H3|MET7A_HUMAN	Methyltransferase-like protein 7A	HUMAN	21	0.887	0.536	1.18	0.752	1.047	0.263	0.009	2.051	0.098	0.54	0.453	0.054	1.459	0.254	0.661	0.863	0.679	1.191	0.731	1.028	0.705	0.029	1.236	0.545	0.871	0.586	0.012	1.282	0.334	0.752	0.413	0.01	1.528	0.191	0.631
483	18.46	18.49	47.28	sp|Q96LJ7|DHRS1_HUMAN	Dehydrogenase/reductase SDR family member 1	HUMAN	12	0.649	0.048	1.318	0.457	0.855	0.161	0	2.208	0.071	0.356	0.296	0	1.6	0.105	0.474	0.268	0	1.738	0.097	0.466	0.391	0.002	1.5	0.211	0.586	0.254	0	1.644	0.127	0.417	0.158	0.008	2.148	0.054	0.34
484	18.44	19.72	23.6	sp|Q14254|FLOT2_HUMAN	Flotillin-2	HUMAN	10	1.393	0.314	1.459	0.955	2.858	1.754	0.061	1.66	1.057	3.467	0.685	0.584	1.69	0.377	1.159	0.429	0.219	2.032	0.219	0.871	0.887	0.721	1.57	0.57	1.393	0.964	0.64	1.556	0.625	1.5	0.637	0.297	1.66	0.263	1.057
485	18.44	18.44	54.9	sp|P46952|3HAO_HUMAN	3-hydroxyanthranilate 3,4-dioxygenase	HUMAN	12	0.964	0.318	1.282	0.745	1.236	0.506	0.02	1.419	0.201	0.718	0.437	0.003	1.406	0.171	0.614	1.009	0.445	1.294	0.78	1.306	1	0.753	1.306	0.766	1.318	0.809	0.171	1.191	0.643	0.964	0.731	0.036	1.306	0.52	0.955
486	18.4	18.68	35.28	sp|O75521|ECI2_HUMAN	Enoyl-CoA delta isomerase 2, mitochondrial	HUMAN	18	0.366	0.002	1.472	0.177	0.54	0.167	0	2.291	0.053	0.384	0.18	0	2.089	0.037	0.377	0.667	0.132	1.247	0.511	0.832	0.54	0.014	1.259	0.38	0.679	0.55	0.027	1.271	0.377	0.698	0.35	0.01	1.556	0.145	0.545
487	18.4	18.62	35.34	sp|Q9HDC9|APMAP_HUMAN	Adipocyte plasma membrane-associated protein	HUMAN	13	1.096	0.662	1.38	0.794	1.528	0.492	0.025	1.629	0.225	0.802	0.497	0.047	1.5	0.211	0.745	0.809	0.329	1.38	0.575	1.117	0.912	0.66	1.38	0.661	1.259	0.773	0.25	1.368	0.555	1.057	0.373	0.046	1.837	0.145	0.685
488	18.26	18.78	17.29	sp|P47897|SYQ_HUMAN	Glutamine--tRNA ligase	HUMAN	11	1.282	0.517	1.585	0.809	3.733	1.282	0.595	1.6	0.802	2.512	2.399	0.034	1.82	1.318	9.376	2.032	0.186	1.754	1.159	9.908	1.585	0.386	1.629	0.973	8.241	2.014	0.078	1.69	1.191	12.474	2.399	0.017	1.57	1.528	18.535
489	18.14	18.18	34.21	sp|P61158|ARP3_HUMAN	Actin-related protein 3	HUMAN	13	0.773	0.834	1.33	0.497	1.028	0.887	0.479	1.294	0.655	1.148	1.096	0.902	1.236	0.887	1.38	0.738	0.134	1.225	0.506	0.904	0.759	0.522	1.259	0.545	0.955	0.614	0.056	1.368	0.36	0.839	0.745	0.56	1.282	0.535	0.955
490	18.12	21.78	24.86	sp|Q12931|TRAP1_HUMAN	Heat shock protein 75 kDa, mitochondrial	HUMAN	16	0.839	0.676	1.66	0.54	1.393	0.679	0.89	1.542	0.457	1.047	0.488	0.224	1.706	0.296	0.832	1.585	0.434	1.614	0.982	2.858	2.128	0.1	1.738	1.225	4.13	1.445	0.634	1.614	0.895	2.884	1.318	0.818	1.6	0.824	2.377
491	18.07	18.27	36.96	sp|Q9H9B4|SFXN1_HUMAN	Sideroflexin-1	HUMAN	18	0.879	0.656	1.343	0.625	1.18	0.425	0.062	1.754	0.137	0.745	0.334	0.052	1.977	0.129	0.661	0.817	0.2	1.33	0.54	1.086	0.839	0.471	1.355	0.614	1.138	0.433	0.039	1.66	0.145	0.718	0.391	0.098	1.871	0.163	0.731
492	18.05	18.78	42.71	sp|Q53H82|LACB2_HUMAN	Beta-lactamase-like protein 2	HUMAN	10	0.581	0.35	1.614	0.268	0.938	0.863	0.776	1.5	0.474	1.294	2.208	0.02	1.355	1.629	3.873	1.585	0.303	1.393	1.138	2.443	1.514	0.163	1.343	1.127	2.355	1.977	0.029	1.355	1.459	3.373	2.992	0.004	1.406	2.128	5.546
493	18.03	22.2	23.25	sp|Q16555|DPYL2_HUMAN	Dihydropyrimidinase-related protein 2	HUMAN	11	0.535	0.832	2.399	0.184	1.282	1.047	0.981	1.995	0.525	1.995	1.247	0.22	2.07	0.603	2.582	1.127	0.9	1.786	0.631	2.128	0.929	0.716	1.585	0.57	1.472	1.871	0.314	1.722	1.086	4.487	4.13	0.066	1.5	2.754	12.589
494	18.03	18.23	7.33	sp|P02751|FINC_HUMAN	Fibronectin	HUMAN	9	1.294	0.446	1.614	0.802	1.959	7.586	0.001	2.377	3.192	31.623	6.486	0	2.421	2.679	32.81	4.966	0.003	2.355	2.109	24.66	1.459	0.472	1.542	0.946	2.249	3.802	0.01	2.168	1.754	20.701	7.586	0	2.377	3.192	39.084
495	18	18.21	23.15	sp|Q9UNU6|CP8B1_HUMAN	7-alpha-hydroxycholest-4-en-3-one 12-alpha-hydroxylase	HUMAN	13	1.096	0.934	1.225	0.895	1.459	0.56	0.365	1.486	0.217	0.832	0.492	0.283	1.585	0.221	0.78	1.282	0.444	1.271	1.009	1.754	1.019	0.936	1.236	0.824	1.318	1.127	0.592	1.247	0.904	1.5	0.625	0.154	1.406	0.308	0.879
496	17.97	19.72	12.13	sp|P56199|ITA1_HUMAN	Integrin alpha-1	HUMAN	11	1.169	0.441	1.585	0.738	1.959	0.752	0.323	1.445	0.474	1.086	0.402	0.268	2.188	0.128	0.879	0.718	0.378	1.722	0.398	1.236	0.752	0.385	1.236	0.384	0.929	0.592	0.169	1.629	0.299	0.964	0.334	0.093	2.312	0.11	0.773
497	17.95	18.26	17.61	sp|P48444|COPD_HUMAN	Coatomer subunit delta	HUMAN	9	1.019	0.872	1.355	0.752	1.38	1.107	0.911	1.355	0.817	1.6	1.722	0.05	1.368	1.259	3.251	0.479	0.242	1.754	0.102	0.839	0.871	0.586	1.406	0.614	1.225	1.271	0.417	1.355	0.938	2.07	0.895	0.721	1.355	0.643	1.213
498	17.85	18.06	30.95	sp|P06748|NPM_HUMAN	Nucleophosmin	HUMAN	19	1.225	0.493	1.306	0.938	2.128	0.637	0.885	1.528	0.384	0.973	2.07	0.009	1.5	1.38	3.631	1.585	0.123	1.432	1.107	3.048	1.722	0.057	1.459	1.18	3.499	1.923	0.027	1.486	1.294	4.018	1.905	0.024	1.486	1.282	3.767
499	17.82	18.14	15.6	sp|P55884|EIF3B_HUMAN	Eukaryotic translation initiation factor 3 subunit B	HUMAN	9	1.169	0.618	1.38	0.847	2.228	1.614	0.055	1.38	1.169	3.631	1.355	0.21	1.445	0.938	2.655	0.608	0.166	1.706	0.201	1.038	0.955	0.813	1.528	0.608	1.459	1.38	0.124	1.542	0.895	2.63	0.673	0.577	1.786	0.36	1.202
500	17.78	74.36	74.61	sp|P42330|AK1C3_HUMAN	Aldo-keto reductase family 1 member C3	HUMAN	76	0.904	0.572	1.706	0.54	1.542	0.817	0.534	1.738	0.474	1.419	1.432	0.131	1.528	0.938	2.858	0.608	0.452	1.871	0.143	1.138	0.711	0.035	1.629	0.191	1.159	0.705	0.441	1.706	0.337	1.202	1.706	0.622	1.738	0.982	3.133
501	17.77	17.77	40.8	sp|P02763|A1AG1_HUMAN	Alpha-1-acid glycoprotein 1	HUMAN	12	3.048	0.044	1.6	1.905	6.026	1.614	0.121	1.33	1.213	2.63	1.086	0.905	1.33	0.817	1.5	0.839	0.464	1.38	0.223	1.159	3.664	0.036	1.675	2.188	9.12	3.467	0.074	1.6	2.168	7.656	0.273	0.312	1.6	0.108	0.437
502	17.75	17.79	47.51	sp|Q9NVS9|PNPO_HUMAN	Pyridoxine-5'-phosphate oxidase	HUMAN	16	1.459	0.679	1.419	1.028	2.032	0.322	0.069	1.77	0.229	0.57	0.745	0.631	1.368	0.449	1.019	1.028	0.716	1.57	0.655	1.432	1.977	0.16	1.614	1.225	2.884	1.57	0.587	1.486	1.057	2.208	1.247	0.657	1.355	0.92	1.69
503	17.74	38.71	46.42	sp|O60656|UD19_HUMAN	UDP-glucuronosyltransferase 1-9	HUMAN	49	1.169	0.316	1.191	0.982	1.486	0.535	0.193	1.514	0.261	0.809	0.597	0.381	1.486	0.319	0.887	0.55	0.588	1.472	0.288	0.809	0.787	0.48	1.282	0.597	1.009	0.752	0.436	1.33	0.555	1	0.373	0.538	1.905	0.254	0.711
504	17.68	17.89	29.56	sp|P30479|1B41_HUMAN	HLA class I histocompatibility antigen, B-41 alpha chain	HUMAN	10	1.086	0.859	2.109	0.515	2.27	3.767	0.182	2.109	1.786	7.87	0.637	0.464	2.109	0.305	1.343	2.07	0.311	2.089	0.991	4.325	3.664	0.185	2.109	1.738	7.656	3.076	0.212	2.089	1.472	6.486	2.188	0.293	2.109	1.038	4.571
504	0	15.81	26.24	sp|Q04826|1B40_HUMAN	HLA class I histocompatibility antigen, B-40 alpha chain	HUMAN	9
504	0	15.73	25.69	sp|P30460|1B08_HUMAN	HLA class I histocompatibility antigen, B-8 alpha chain	HUMAN	9
504	0	15.73	25.69	sp|P30480|1B42_HUMAN	HLA class I histocompatibility antigen, B-42 alpha chain	HUMAN	9
505	17.65	17.92	30.08	sp|Q99447|PCY2_HUMAN	Ethanolamine-phosphate cytidylyltransferase	HUMAN	10	0.887	0.616	1.294	0.619	1.148	0.344	0.146	2.228	0.132	0.766	0.731	0.402	1.445	0.37	1.057	0.766	0.879	1.472	0.453	1.127	1.18	0.355	1.33	0.887	1.614	1.117	0.723	1.355	0.824	1.542	1.117	0.595	1.318	0.847	1.472
506	17.57	17.9	25.61	sp|P36957|ODO2_HUMAN	Dihydrolipoyllysine-residue succinyltransferase component of 2-oxoglutarate dehydrogenase complex, mitochondrial	HUMAN	14	0.55	0.05	1.38	0.38	0.759	0.261	0.004	1.923	0.131	0.501	0.417	0.049	1.528	0.265	0.637	0.449	0.04	1.472	0.286	0.661	0.163	0.006	2.512	0.067	0.409	0.24	0.005	1.871	0.125	0.449	0.217	0.007	1.803	0.095	0.391
507	17.55	23.36	15.52	sp|O00159|MYO1C_HUMAN	Unconventional myosin-Ic	HUMAN	13	0.991	0.842	1.803	0.565	1.786	0.904	0.709	2.228	0.387	2.014	1.803	0.443	2.228	0.809	4.13	0.555	0.202	1.854	0.121	1.028	0.38	0.08	2.559	0.062	0.973	0.175	0.091	3.698	0.03	0.649	0.643	0.391	2.228	0.263	1.432
508	17.55	17.75	40.94	sp|Q96CN7|ISOC1_HUMAN	Isochorismatase domain-containing protein 1	HUMAN	10	1.038	0.917	1.355	0.766	1.445	0.337	0.087	2.148	0.056	0.724	0.929	0.562	1.38	0.667	1.282	0.847	0.999	1.419	0.57	1.202	1.259	0.518	1.33	0.946	1.995	1.5	0.409	1.393	1.076	2.333	1.644	0.194	1.306	1.259	2.938
509	17.52	19.4	21.85	sp|P28288|ABCD3_HUMAN	ATP-binding cassette sub-family D member 3	HUMAN	13	0.809	0.484	1.282	0.603	1.038	0.47	0.408	1.57	0.205	0.738	0.565	0.474	1.393	0.421	0.787	1.486	0.026	1.318	1.127	2.148	1.343	0.065	1.318	1.019	1.854	1.343	0.108	1.33	1.009	1.871	1.629	0.029	1.355	1.202	2.355
510	17.52	17.52	40.68	sp|Q14749|GNMT_HUMAN	Glycine N-methyltransferase	HUMAN	13	0.92	0.89	1.213	0.738	1.117	0.57	0.05	1.445	0.387	0.824	0.203	0.003	1.977	0.062	0.402	0.242	0.003	1.706	0.073	0.413	0.402	0.005	1.355	0.189	0.545	0.294	0.003	1.528	0.092	0.449	0.175	0.002	1.888	0.032	0.331
511	17.48	17.65	30.7	sp|Q5R3I4|TTC38_HUMAN	Tetratricopeptide repeat protein 38	HUMAN	11	1.096	0.756	1.368	0.802	1.528	0.511	0.026	1.66	0.251	0.847	0.904	0.328	1.355	0.649	1.225	1.282	0.493	1.406	0.912	1.871	1.18	0.79	1.368	0.863	1.629	1.18	0.978	1.355	0.871	1.675	0.879	0.387	1.368	0.619	1.202
512	17.47	18.5	30.02	sp|P01011|AACT_HUMAN	Alpha-1-antichymotrypsin	HUMAN	11	5.297	0.003	1.977	2.679	17.061	6.73	0	2.051	3.281	19.953	1.419	0.884	1.614	0.879	3.767	0.117	0.088	2.421	0.071	0.283	6.855	0	1.977	3.467	19.953	3.597	0.066	1.854	1.941	10.965	0.24	0.053	2.377	0.118	0.57
513	17.35	17.58	28.63	sp|Q01518|CAP1_HUMAN	Adenylyl cyclase-associated protein 1	HUMAN	13	1.445	0.885	1.432	1.009	2.754	3.342	0.009	1.941	1.722	7.798	5.395	0.001	2.148	2.512	15.849	0.863	0.386	1.355	0.608	1.169	1.18	0.872	1.33	0.887	1.923	1.959	0.141	1.706	1.148	3.945	3.767	0.023	2.051	1.837	11.482
514	17.33	20.66	11.35	sp|P46940|IQGA1_HUMAN	Ras GTPase-activating-like protein IQGAP1	HUMAN	12	1.393	0.148	1.57	0.887	2.249	0.929	0.889	1.556	0.592	1.445	1.722	0.108	1.585	1.086	2.831	0.225	0.038	2.249	0.065	0.506	0.275	0.134	1.786	0.128	0.492	0.406	0.063	1.722	0.153	0.698	0.718	0.356	1.528	0.449	1.096
515	17.29	17.75	24.53	sp|Q13838|DX39B_HUMAN	Spliceosome RNA helicase DDX39B	HUMAN	10	1.138	0.423	1.33	0.855	1.57	0.731	0.732	1.419	0.316	1.038	1.33	0.204	1.393	0.955	1.905	1.127	0.594	1.343	0.839	1.514	1.038	0.568	1.368	0.759	1.393	0.904	0.642	1.33	0.673	1.202	1.019	0.534	1.343	0.759	1.368
516	17.24	17.24	20.33	sp|Q15043|S39AE_HUMAN	Zinc transporter ZIP14	HUMAN	13	1.406	0.788	1.419	0.991	2.421	0.824	0.936	1.6	0.445	1.318	0.752	0.625	1.556	0.363	1.169	0.614	0.41	1.905	0.203	1.169	1.202	0.944	1.393	0.863	1.905	0.738	0.62	1.271	0.319	0.938	0.525	0.449	1.722	0.095	0.904
517	17.22	17.7	36.29	sp|O14818|PSA7_HUMAN	Proteasome subunit alpha type-7	HUMAN	10	0.839	0.556	1.236	0.625	1.038	0.895	0.791	1.318	0.643	1.18	0.955	0.959	1.259	0.738	1.202	0.895	0.867	1.306	0.661	1.169	1.138	0.597	1.259	0.904	1.514	1.138	0.489	1.247	0.912	1.486	1.107	0.477	1.225	0.904	1.445
518	17.17	17.36	38.05	sp|Q15274|NADC_HUMAN	Nicotinate-nucleotide pyrophosphorylase [carboxylating]	HUMAN	13	0.847	0.784	1.282	0.501	1.086	0.453	0.408	1.786	0.192	0.809	0.955	0.598	1.306	0.731	1.247	0.938	0.53	1.282	0.673	1.202	1.406	0.205	1.271	1.107	2.249	1.486	0.146	1.271	1.169	3.02	1.923	0.029	1.33	1.445	4.571
519	17.13	18.57	32.71	sp|O75356|ENTP5_HUMAN	Ectonucleoside triphosphate diphosphohydrolase 5	HUMAN	10	1.009	0.75	1.259	0.802	1.282	0.441	0.035	1.514	0.261	0.667	0.445	0.017	1.445	0.229	0.643	0.752	0.206	1.259	0.581	0.946	0.839	0.224	1.202	0.685	1.009	0.466	0.007	1.528	0.233	0.711	0.38	0.028	1.69	0.179	0.643
520	17.08	18.83	18.43	sp|P20700|LMNB1_HUMAN	Lamin-B1	HUMAN	9	0.655	0.07	1.614	0.283	1.057	0.56	0.015	1.57	0.2	0.879	0.421	0.008	1.754	0.091	0.738	1.355	0.897	1.57	0.863	2.109	1.107	0.709	1.542	0.718	1.754	0.692	0.12	1.57	0.356	1.086	0.802	0.4	1.585	0.406	1.271
521	17.06	19.32	38.32	sp|P61160|ARP2_HUMAN	Actin-related protein 2	HUMAN	18	1	0.915	1.472	0.679	1.445	1.107	0.455	1.432	0.773	1.6	0.929	0.475	1.432	0.637	1.33	0.238	0.003	2.443	0.05	0.581	0.698	0.57	1.5	0.479	1.047	0.535	0.089	1.66	0.265	0.887	0.759	0.162	1.472	0.457	1.117
522	17.06	17.09	46.2	sp|Q9BY49|PECR_HUMAN	Peroxisomal trans-2-enoyl-CoA reductase	HUMAN	13	0.53	0.001	1.406	0.331	0.745	0.207	0.001	2.489	0.07	0.515	0.233	0.005	2.27	0.086	0.53	1.028	0.76	1.282	0.802	1.355	0.847	0.039	1.282	0.661	1.086	0.692	0.035	1.282	0.52	0.887	0.698	0.046	1.294	0.506	0.904
523	17.03	17.16	26.15	sp|P08559|ODPA_HUMAN	Pyruvate dehydrogenase E1 component subunit alpha, somatic form, mitochondrial	HUMAN	9	0.27	0.071	2.489	0.072	0.673	0.839	0.51	1.66	0.398	1.393	0.724	0.49	1.69	0.417	1.225	1.445	0.476	1.472	0.982	2.655	0.506	0.128	1.871	0.291	0.946	0.711	0.39	1.69	0.34	1.202	1.225	0.842	1.6	0.766	2.032
524	17	19.36	18.51	sp|P07602|SAP_HUMAN	Proactivator polypeptide	HUMAN	13	1.393	0.406	1.247	1.117	1.706	2.992	0.357	1.445	2.07	4.018	7.244	0.237	1.854	3.908	12.023	0.809	0.44	1.271	0.637	1.028	1.995	0.422	1.33	1.5	2.559	2.582	0.326	1.514	1.706	3.631	4.831	0.301	1.786	2.704	7.311
525	16.95	17.07	16.62	sp|Q9H4A4|AMPB_HUMAN	Aminopeptidase B	HUMAN	9	1.675	0.282	1.472	1.138	3.105	1.905	0.078	1.5	1.271	3.404	1.941	0.103	1.528	1.271	3.733	1.169	0.49	1.38	0.847	1.6	1.644	0.12	1.445	1.138	2.704	1.107	0.972	1.355	0.817	1.514	1.66	0.358	1.486	1.117	2.992
526	16.94	29.38	33.65	sp|P13797|PLST_HUMAN	Plastin-3	HUMAN	19	0.673	0.872	1.542	0.398	1.038	0.964	0.937	1.614	0.625	1.556	1.803	0.643	1.57	1.148	2.938	0.738	0.513	1.445	0.322	1.067	0.912	0.362	1.486	0.603	1.355	1.191	0.972	1.57	0.759	2.168	1.5	0.494	1.542	0.973	2.911
527	16.9	17.05	36.21	sp|Q9BS26|ERP44_HUMAN	Endoplasmic reticulum resident protein 44	HUMAN	12	1.738	0.49	1.459	1.191	2.78	1.754	0.3	1.432	1.225	2.512	0.982	0.751	1.318	0.731	1.294	0.887	0.148	1.318	0.655	1.169	1.169	0.556	1.33	0.879	1.6	0.724	0.125	1.368	0.501	0.991	0.192	0.004	2.704	0.136	0.52
528	16.89	19.79	11.13	sp|Q04637|IF4G1_HUMAN	Eukaryotic translation initiation factor 4 gamma 1	HUMAN	17	1.393	0.628	1.472	0.946	2.884	1.047	0.987	1.419	0.738	1.514	2.399	0.038	1.675	1.432	6.668	0.946	0.977	1.432	0.511	1.355	1.169	0.751	1.445	0.809	1.722	1.837	0.128	1.556	1.18	4.742	2.333	0.021	1.675	1.393	5.649
529	16.87	16.97	84.29	sp|P07737|PROF1_HUMAN	Profilin-1	HUMAN	18	0.982	0.825	1.191	0.824	1.169	0.904	0.824	1.247	0.731	1.127	2.992	0.002	1.5	1.995	6.982	0.839	0.59	1.282	0.661	1.076	1.148	0.756	1.236	0.929	1.754	1.77	0.083	1.368	1.294	3.281	2.443	0.008	1.459	1.675	5.546
530	16.86	16.89	55.19	sp|P61019|RAB2A_HUMAN	Ras-related protein Rab-2A	HUMAN	9	0.698	0.174	1.247	0.453	0.871	0.724	0.238	1.343	0.425	0.973	0.731	0.264	1.393	0.433	1.019	0.705	0.245	1.432	0.377	1.009	0.661	0.125	1.355	0.37	0.895	0.855	0.547	1.432	0.56	1.225	0.56	0.073	1.585	0.233	0.887
531	16.85	17.61	37.38	sp|Q9HC38|GLOD4_HUMAN	Glyoxalase domain-containing protein 4	HUMAN	9	0.879	0.97	1.343	0.619	1.18	0.515	0.706	1.738	0.196	0.895	1.057	0.885	1.306	0.809	1.355	1.77	0.02	1.282	1.38	3.281	1.445	0.031	1.213	1.191	2.014	1.585	0.035	1.259	1.259	2.582	1.528	0.107	1.247	1.225	2.291
532	16.85	17.43	27.41	sp|P39656|OST48_HUMAN	Dolichyl-diphosphooligosaccharide--protein glycosyltransferase 48 kDa subunit	HUMAN	13	1.225	0.635	1.271	0.964	1.629	0.759	0.256	1.33	0.54	1.009	0.483	0.065	1.585	0.175	0.766	0.449	0.044	1.614	0.261	0.724	0.586	0.136	1.472	0.337	0.863	0.421	0.056	1.629	0.221	0.685	0.283	0.012	2.128	0.121	0.603
533	16.82	17.38	25.6	sp|Q99832|TCPH_HUMAN	T-complex protein 1 subunit eta	HUMAN	13	1.706	0.335	1.77	0.964	5.012	2.148	0.068	1.905	1.127	6.855	3.133	0.022	2.089	1.5	15.417	1.259	0.287	1.585	0.794	2.07	2.312	0.089	1.941	1.191	12.246	2.168	0.121	1.888	1.148	9.376	3.597	0.021	1.977	1.82	21.478
534	16.76	17.08	20.88	sp|Q13586|STIM1_HUMAN	Stromal interaction molecule 1	HUMAN	9	1.067	0.755	1.406	0.759	1.5	1.096	0.369	1.247	0.879	1.368	1.038	0.807	1.459	0.711	1.514	1.076	0.49	1.306	0.824	1.406	1.028	0.864	1.318	0.78	1.355	1.086	0.787	1.406	0.773	1.528	0.92	0.551	1.355	0.679	1.247
535	16.76	16.89	44.62	sp|O00264|PGRC1_HUMAN	Membrane-associated progesterone receptor component 1	HUMAN	11	1.057	0.882	1.318	0.802	1.432	0.679	0.156	1.432	0.449	0.973	0.55	0.046	1.57	0.223	0.863	1.355	0.695	1.343	1.009	2.128	0.964	0.396	1.419	0.731	1.368	0.711	0.094	1.306	0.525	0.929	0.637	0.094	1.459	0.425	0.929
536	16.75	23.29	46.13	sp|Q13162|PRDX4_HUMAN	Peroxiredoxin-4	HUMAN	13	1.236	0.429	1.247	0.991	1.57	0.938	0.102	1.33	0.724	1.247	1.542	0.239	1.294	1.191	2.032	0.429	0.261	1.871	0.302	0.802	1.282	0.534	1.259	1.019	1.644	1.057	0.675	1.247	0.847	1.33	0.56	0.362	1.542	0.377	0.863
537	16.66	17.32	22.68	sp|Q13884|SNTB1_HUMAN	Beta-1-syntrophin	HUMAN	9	0.887	0.879	1.556	0.535	1.38	0.802	0.79	1.585	0.429	1.271	0.488	0.267	2.014	0.211	0.982	1.38	0.196	1.282	1.076	2.291	0.946	0.82	1.5	0.625	1.419	0.946	0.898	1.419	0.643	1.343	0.37	0.069	2.27	0.172	0.839
538	16.65	17	48.55	sp|P28066|PSA5_HUMAN	Proteasome subunit alpha type-5	HUMAN	13	1.096	0.562	1.33	0.824	1.459	0.912	0.568	1.355	0.649	1.236	1.614	0.275	1.5	1.076	2.582	0.973	0.794	1.33	0.731	1.294	1.995	0.037	1.5	1.33	3.404	1.905	0.044	1.514	1.259	2.884	1.6	0.231	1.486	1.076	2.421
539	16.62	47.8	46.97	sp|P36537|UDB10_HUMAN	UDP-glucuronosyltransferase 2B10	HUMAN	47	0.982	0.832	1.225	0.802	1.202	0.535	0.026	1.306	0.268	0.698	0.132	0.004	3.02	0.025	0.398	0.847	0.965	1.318	0.608	1.117	1.159	0.642	1.225	0.946	1.472	1.057	0.67	1.191	0.887	1.318	0.429	0.015	1.5	0.182	0.643
540	16.6	17.58	24.27	sp|Q14108|SCRB2_HUMAN	Lysosome membrane protein 2	HUMAN	12	1.38	0.898	1.486	0.929	2.07	1.076	0.674	1.57	0.685	1.706	1.282	0.653	1.514	0.847	1.941	3.342	0.01	2.051	1.629	7.244	2.399	0.106	1.888	1.271	4.831	1.905	0.101	1.738	1.096	3.192	0.55	0.176	1.675	0.182	0.92
541	16.57	16.64	51.46	sp|P19105|ML12A_HUMAN	Myosin regulatory light chain 12A	HUMAN	14	0.619	0.888	1.459	0.366	0.904	1.585	0.676	1.459	1.086	2.421	2.606	0.007	1.406	1.854	5.105	0.366	0.177	1.66	0.055	0.608	0.692	0.45	1.419	0.402	0.982	0.649	0.895	1.514	0.265	0.982	1.754	0.029	1.472	1.191	2.992
541	0	16.64	51.16	sp|O14950|ML12B_HUMAN	Myosin regulatory light chain 12B	HUMAN	14
542	16.52	16.89	25.84	sp|Q9H4M9|EHD1_HUMAN	EH domain-containing protein 1	HUMAN	12	0.724	0.477	1.542	0.474	1.117	1.028	0.405	1.432	0.718	1.472	1.888	0.007	1.393	1.355	3.467	1.038	0.568	1.445	0.718	1.472	0.673	0.355	1.486	0.265	1	0.871	0.776	1.393	0.555	1.213	0.625	0.816	1.69	0.331	1.057
543	16.51	16.76	24.89	sp|Q9Y2T3|GUAD_HUMAN	Guanine deaminase	HUMAN	9	0.824	0.453	1.419	0.488	1.169	0.619	0.241	1.57	0.373	0.973	1.148	0.973	1.406	0.817	1.644	1.019	0.857	1.38	0.738	1.419	1.528	0.323	1.38	1.107	2.78	1.282	0.936	1.419	0.904	1.995	1.086	0.568	1.393	0.78	1.514
544	16.48	16.9	48.11	sp|Q86WA6|BPHL_HUMAN	Valacyclovir hydrolase	HUMAN	10	0.752	0.149	1.236	0.597	0.929	0.156	0.001	2.729	0.065	0.425	0.24	0.001	1.941	0.079	0.466	0.655	0.192	1.343	0.445	0.879	0.643	0.057	1.271	0.479	0.817	0.53	0.027	1.294	0.38	0.685	0.251	0.003	1.995	0.095	0.501
545	16.44	16.54	50.24	sp|P51149|RAB7A_HUMAN	Ras-related protein Rab-7a	HUMAN	9	0.745	0.239	1.432	0.52	1.067	0.802	0.537	1.432	0.525	1.148	1.107	0.94	1.445	0.766	1.629	0.52	0.251	1.528	0.353	0.794	1.019	0.942	1.419	0.718	1.445	1.259	0.45	1.445	0.871	2.014	0.38	0.076	1.82	0.167	0.692
546	16.37	16.86	12.92	sp|Q9Y4F1|FARP1_HUMAN	FERM, RhoGEF and pleckstrin domain-containing protein 1	HUMAN	10	0.887	0.782	2.704	0.325	2.399	0.863	0.716	2.729	0.316	2.355	1.247	0.337	1.738	0.718	2.168	0.855	0.5	1.419	0.603	1.213	1.159	0.484	1.722	0.673	1.995	1.076	0.72	1.888	0.57	2.032	1.213	0.394	1.77	0.685	2.148
547	16.35	16.53	40.78	sp|Q07021|C1QBP_HUMAN	Complement component 1 Q subcomponent-binding protein, mitochondrial	HUMAN	9	1.191	0.888	1.355	0.879	1.614	0.817	0.247	1.393	0.55	1.138	1.028	0.862	1.306	0.787	1.343	0.409	0.077	1.585	0.114	0.649	0.871	0.2	1.355	0.631	1.18	0.479	0.067	1.486	0.31	0.711	0.093	0.005	3.076	0.047	0.286
548	16.32	19.19	26.74	sp|P14618|KPYM_HUMAN	Pyruvate kinase isozymes M1/M2	HUMAN	10	0.802	0.452	1.614	0.47	1.294	1.202	0.493	1.66	0.724	2.032	1.514	0.15	1.585	0.955	2.606	0.449	0.079	1.888	0.09	0.847	0.425	0.329	1.995	0.215	0.847	0.391	0.091	2.07	0.191	0.809	0.619	0.237	1.644	0.316	1.019
549	16.32	16.34	48.05	sp|P63241|IF5A1_HUMAN	Eukaryotic translation initiation factor 5A-1	HUMAN	10	1.57	0.616	1.225	1.282	2.208	2.27	0.351	1.294	1.754	3.404	2.535	0.366	1.294	1.959	3.908	1.076	0.907	1.225	0.879	1.368	1.556	0.525	1.18	1.318	2.128	2.032	0.395	1.259	1.614	2.965	1.445	0.635	1.306	1.107	1.959
550	16.31	16.69	18.53	sp|P45974|UBP5_HUMAN	Ubiquitin carboxyl-terminal hydrolase 5	HUMAN	10	1.169	0.517	1.644	0.711	1.977	1.754	0.288	1.247	1.406	2.559	1.69	0.298	1.368	1.236	2.704	0.973	0.918	1.585	0.592	1.542	1.77	0.247	1.432	1.236	3.02	1.306	0.481	1.528	0.855	2.168	1.514	0.372	1.306	1.159	2.249
551	16.29	16.35	32.42	sp|Q9ULA0|DNPEP_HUMAN	Aspartyl aminopeptidase	HUMAN	10	1.318	0.246	4.613	0.286	9.727	0.299	0.865	5.808	0.061	1.738	2.249	0.193	4.966	0.453	10.765	3.597	0.168	5.702	0.631	19.231	3.802	0.153	5.546	0.685	19.588	4.13	0.154	5.861	0.705	22.699	2.168	0.248	5.105	0.425	10.965
552	16.21	16.81	34.68	sp|P04083|ANXA1_HUMAN	Annexin A1	HUMAN	8	1.169	0.661	1.294	0.904	1.556	1.047	0.715	1.472	0.711	1.556	0.839	0.434	1.556	0.52	1.306	0.169	0.001	2.582	0.046	0.437	0.363	0.006	1.854	0.132	0.673	0.229	0.064	1.905	0.12	0.437	0.305	0.005	2.051	0.099	0.625
553	16.2	16.31	18.79	sp|Q9Y262|EIF3L_HUMAN	Eukaryotic translation initiation factor 3 subunit L	HUMAN	8	1.038	0.624	1.514	0.685	1.6	1.419	0.129	1.486	0.955	2.489	2.109	0.005	1.528	1.38	7.447	1.202	0.469	1.445	0.832	2.148	1.406	0.156	1.459	0.964	3.908	1.644	0.048	1.528	1.076	4.699	1.57	0.072	1.5	1.047	4.446
554	16.2	16.24	57.14	sp|P49773|HINT1_HUMAN	Histidine triad nucleotide-binding protein 1	HUMAN	10	0.667	0.444	1.393	0.31	0.929	0.319	0.266	2.051	0.1	0.655	1.086	0.658	1.294	0.839	1.644	1.225	0.741	1.355	0.904	1.923	1.236	0.613	1.318	0.938	2.109	1.38	0.889	1.294	1.067	2.512	1.644	0.554	1.318	1.247	3.048
555	16.19	16.27	27.95	sp|P52597|HNRPF_HUMAN	Heterogeneous nuclear ribonucleoprotein F	HUMAN	12	0.887	0.546	1.459	0.597	1.294	1.009	0.853	1.5	0.673	1.5	1.107	0.992	1.514	0.731	1.675	0.406	0.384	1.82	0.215	0.738	1.514	0.375	1.585	0.955	2.606	0.964	0.281	1.486	0.655	1.432	0.787	0.325	1.445	0.53	1.138
556	16.16	16.46	42.47	sp|P49755|TMEDA_HUMAN	Transmembrane emp24 domain-containing protein 10	HUMAN	13	1.138	0.726	1.236	0.92	1.5	0.55	0.606	1.69	0.203	0.929	1.117	0.95	1.225	0.912	1.459	0.787	0.379	1.294	0.433	1.019	0.614	0.356	1.432	0.205	0.879	0.824	0.491	1.247	0.515	1.028	0.787	0.523	1.306	0.515	1.028
557	16.14	16.25	45.54	sp|P48047|ATPO_HUMAN	ATP synthase subunit O, mitochondrial	HUMAN	12	0.679	0.028	1.247	0.47	0.847	0.185	0	2.399	0.042	0.445	0.52	0.019	1.33	0.273	0.692	0.655	0.223	1.406	0.441	0.92	0.724	0.095	1.213	0.55	0.879	0.661	0.268	1.306	0.461	0.863	0.555	0.027	1.33	0.331	0.738
558	16.1	16.56	46.44	sp|Q9UL46|PSME2_HUMAN	Proteasome activator complex subunit 2	HUMAN	12	1.028	0.482	1.614	0.637	1.472	0.325	0.233	2.208	0.154	0.718	0.982	0.865	1.343	0.724	1.318	1.542	0.308	1.368	1.127	2.128	1.644	0.273	1.419	1.159	2.377	1.905	0.145	1.5	1.271	2.884	1.459	0.479	1.393	1.047	1.995
559	16.09	16.35	29.09	sp|Q5T2W1|NHRF3_HUMAN	Na(+)/H(+) exchange regulatory cofactor NHE-RF3	HUMAN	9	0.37	0.137	2.312	0.15	0.855	0.929	0.819	1.542	0.506	1.432	1.738	0.067	1.57	1.107	3.698	1.169	0.346	1.542	0.759	2.168	0.973	0.751	1.556	0.619	1.514	1.282	0.373	1.459	0.879	2.679	1.343	0.163	1.556	0.863	2.128
560	16.06	17.1	55.34	sp|P62805|H4_HUMAN	Histone H4	HUMAN	18	0.437	0.014	1.282	0.322	0.56	0.278	0.006	1.5	0.149	0.417	0.068	0.025	1.271	0.052	0.086	1.556	0.32	1.18	1.318	1.803	0.322	0.005	1.419	0.187	0.457	0.121	0.008	1.941	0.067	0.236	0.331	0.146	1.202	0.254	0.398
561	16.04	16.33	23.39	sp|P10909|CLUS_HUMAN	Clusterin	HUMAN	11	1.38	0.403	1.585	0.871	2.655	10.965	0.168	1.959	5.598	30.2	11.803	0.178	2.014	5.861	33.419	0.205	0.416	2.208	0.113	0.453	0.56	0.409	1.38	0.34	0.773	4.018	0.277	1.905	2.109	11.803	8.872	0.195	2.032	4.365	27.04
562	16.03	16.2	41.87	sp|P60900|PSA6_HUMAN	Proteasome subunit alpha type-6	HUMAN	10	0.855	0.691	1.472	0.597	1.259	0.955	0.539	1.528	0.603	1.459	0.92	0.873	1.486	0.597	1.368	0.929	0.76	1.432	0.661	1.33	1.888	0.11	1.486	1.271	4.207	1.556	0.229	1.472	1.057	2.911	1.159	0.431	1.406	0.824	1.644
563	16.02	25.48	44.49	sp|P63104|1433Z_HUMAN	14-3-3 protein zeta/delta	HUMAN	17	1.047	0.537	1.236	0.847	1.318	1.644	0.131	1.355	1.213	2.443	3.837	0.001	1.486	2.582	9.376	0.731	0.872	1.318	0.31	0.964	0.809	0.356	1.271	0.643	1.028	1.472	0.431	1.282	1.148	2.63	2.421	0.005	1.38	1.754	5.916
564	16	16.05	44.3	sp|P62158|CALM_HUMAN	Calmodulin	HUMAN	14	0.57	0.399	1.368	0.377	0.78	0.27	0.574	1.854	0.11	0.501	0.565	0.649	1.459	0.347	0.824	0.337	0.503	1.585	0.229	0.535	0.296	0.269	1.66	0.151	0.492	0.597	0.138	1.318	0.36	0.787	0.515	0.772	1.432	0.273	0.738
565	15.97	80.19	81.11	sp|P52895|AK1C2_HUMAN	Aldo-keto reductase family 1 member C2	HUMAN	96	1.5	0.838	1.318	1.138	2.805	1.271	0.779	1.38	0.92	2.168	3.221	0.464	1.585	2.032	9.29	0.492	0.234	1.445	0.283	0.711	0.655	0.539	1.432	0.211	0.938	1.514	0.916	1.38	1.096	2.965	2.249	0.788	1.5	1.5	5.546
566	15.96	16.06	42.6	sp|P47756|CAPZB_HUMAN	F-actin-capping protein subunit beta	HUMAN	13	0.887	0.707	1.282	0.673	1.138	0.92	0.947	1.355	0.637	1.247	1.419	0.283	1.271	1.117	1.977	0.661	0.329	1.5	0.331	0.991	0.794	0.306	1.282	0.56	1.019	0.929	0.532	1.259	0.731	1.169	1.138	0.676	1.247	0.912	1.514
567	15.96	15.97	36.96	sp|Q9Y6C9|MTCH2_HUMAN	Mitochondrial carrier homolog 2	HUMAN	9	0.483	0.21	1.5	0.337	0.724	0.053	0.059	5.012	0.025	0.265	0.433	0.12	1.528	0.281	0.661	1.191	0.949	1.271	0.938	1.528	0.402	0.033	1.57	0.223	0.631	0.824	0.462	1.271	0.625	1.047	0.817	0.464	1.294	0.625	1.057
568	15.95	16.13	25.71	sp|P62333|PRS10_HUMAN	26S protease regulatory subunit 10B	HUMAN	13	1	0.567	1.236	0.809	1.236	1.028	0.917	1.259	0.817	1.294	0.946	0.836	1.18	0.802	1.117	1.019	0.845	1.259	0.809	1.282	1.019	0.775	1.202	0.847	1.225	1.047	0.778	1.148	0.912	1.202	0.964	0.986	1.236	0.78	1.191
569	15.93	16.25	48.21	sp|P30049|ATPD_HUMAN	ATP synthase subunit delta, mitochondrial	HUMAN	10	0.731	0.683	1.528	0.384	1.117	0.55	0.4	1.556	0.283	0.855	0.525	0.348	1.6	0.201	0.839	0.887	0.694	1.514	0.586	1.343	0.887	0.81	1.514	0.575	1.343	0.54	0.427	1.614	0.169	0.871	0.461	0.318	1.722	0.166	0.794
570	15.89	16.47	21.21	sp|P49591|SYSC_HUMAN	Serine--tRNA ligase, cytoplasmic	HUMAN	10	1.38	0.277	1.355	1.019	3.192	1.355	0.22	1.406	0.964	2.355	1.66	0.064	1.459	1.138	3.597	0.705	0.819	1.542	0.429	1.086	1.127	0.538	1.368	0.824	1.738	1.77	0.083	1.33	1.33	5.754	0.929	0.575	1.528	0.525	1.419
571	15.87	15.96	30.03	sp|P56470|LEG4_HUMAN	Galectin-4	HUMAN	9	0.766	0.244	1.614	0.515	1.236	4.285	0.071	2.07	2.07	9.55	15.996	0	2.188	7.311	38.371	3.373	0.831	1.995	1.69	6.73	4.656	0.082	2.032	2.291	10.864	5.808	0.004	2.051	2.831	16.596	22.699	0	2.089	10.864	51.523
572	15.86	17.33	50	sp|P45880|VDAC2_HUMAN	Voltage-dependent anion-selective channel protein 2	HUMAN	13	1.028	0.683	1.18	0.871	1.202	0.603	0.392	1.57	0.394	0.946	1.393	0.069	1.225	1.138	1.888	0.363	0.006	1.738	0.095	0.631	0.457	0.006	1.528	0.166	0.698	0.679	0.087	1.282	0.394	0.871	0.433	0.003	1.6	0.153	0.692
573	15.8	15.84	34.57	sp|P51665|PSD7_HUMAN	26S proteasome non-ATPase regulatory subunit 7	HUMAN	8	1.66	0.611	1.77	0.938	4.875	1.138	0.594	1.585	0.718	1.786	2.168	0.127	1.738	1.247	9.817	1.706	0.455	1.69	1.009	6.855	1.514	0.439	1.706	0.887	4.093	2.07	0.268	1.803	1.148	8.241	1.82	0.208	1.77	1.028	5.445
574	15.69	16.1	26.84	sp|O94905|ERLN2_HUMAN	Erlin-2	HUMAN	8	1.5	0.142	1.38	1.086	3.02	0.592	0.797	1.644	0.34	0.973	0.705	0.398	1.432	0.47	1.009	1.675	0.159	1.5	1.117	3.192	1.057	0.879	1.419	0.745	1.803	1.096	0.859	1.419	0.773	1.923	0.745	0.833	1.514	0.437	1.127
575	15.68	15.72	35.23	sp|Q9BSE5|SPEB_HUMAN	Agmatinase, mitochondrial	HUMAN	11	0.296	0.07	1.57	0.166	0.466	0.268	0.024	1.706	0.133	0.457	0.331	0.049	1.38	0.158	0.457	0.497	0.204	1.294	0.347	0.643	0.286	0.036	1.459	0.138	0.417	0.244	0.04	1.754	0.116	0.429	0.251	0.068	1.556	0.095	0.391
576	15.63	15.66	43.3	sp|P35270|SPRE_HUMAN	Sepiapterin reductase	HUMAN	11	0.711	0.57	1.393	0.479	0.991	0.283	0.803	1.722	0.201	0.488	1	0.99	1.294	0.773	1.306	0.649	0.423	1.528	0.402	0.991	1.057	0.238	1.33	0.794	1.419	0.718	0.506	1.406	0.492	1.009	0.802	0.406	1.33	0.483	1.067
577	15.56	15.58	26.22	sp|P48506|GSH1_HUMAN	Glutamate--cysteine ligase catalytic subunit	HUMAN	11	1.225	0.672	1.38	0.887	1.803	0.54	0.381	1.69	0.316	0.912	0.973	0.649	1.406	0.711	1.368	1.259	0.363	1.406	0.895	2.208	1.294	0.261	1.38	0.938	2.443	1.355	0.134	1.294	1.047	2.655	1.047	0.703	1.38	0.759	1.5
578	15.54	15.63	39.37	sp|Q14376|GALE_HUMAN	UDP-glucose 4-epimerase	HUMAN	11	1	0.941	1.644	0.608	1.57	0.592	0.041	1.644	0.249	0.973	0.555	0.241	1.69	0.157	0.938	1.445	0.77	1.644	0.879	2.291	1.722	0.23	1.69	1.019	2.805	1.706	0.277	1.706	1	2.831	1.148	0.882	1.556	0.738	1.786
579	15.45	16.33	11.32	sp|P55786|PSA_HUMAN	Puromycin-sensitive aminopeptidase	HUMAN	8	1.259	0.544	1.786	0.705	2.443	2.109	0.027	1.675	1.259	9.29	1.854	0.075	1.82	1.019	6.855	1.393	0.345	1.69	0.824	4.529	1.486	0.171	1.318	1.127	7.047	1.837	0.058	1.556	1.18	7.586	1.706	0.17	1.888	0.904	3.631
580	15.45	15.71	47.62	sp|Q96IU4|ABHEB_HUMAN	Alpha/beta hydrolase domain-containing protein 14B	HUMAN	10	0.817	0.881	1.38	0.555	1.127	0.377	0.295	1.905	0.097	0.718	0.353	0.214	1.837	0.053	0.649	1.213	0.602	1.38	0.879	1.754	1.486	0.353	1.355	1.096	2.27	1.318	0.363	1.343	0.982	1.959	1.271	0.566	1.33	0.955	1.854
581	15.4	16.24	19.76	sp|P14868|SYDC_HUMAN	Aspartate--tRNA ligase, cytoplasmic	HUMAN	11	0.991	0.869	1.472	0.673	1.459	0.955	0.476	1.271	0.752	1.213	0.982	0.868	1.213	0.809	1.191	0.863	0.382	1.459	0.592	1.259	1	0.89	1.393	0.718	1.393	1.019	0.913	1.271	0.802	1.294	0.964	0.978	1.213	0.794	1.169
582	15.36	15.4	45	sp|P30711|GSTT1_HUMAN	Glutathione S-transferase theta-1	HUMAN	11	1.69	0.556	1.486	1.138	2.421	0.501	0.579	1.786	0.316	0.895	0.912	0.844	1.306	0.466	1.191	5.012	0.006	1.77	2.831	11.482	5.916	0.002	1.837	3.221	14.997	5.012	0.006	1.82	2.754	11.912	4.656	0.005	1.77	2.63	11.066
583	15.34	17.63	55.61	sp|P30085|KCY_HUMAN	UMP-CMP kinase	HUMAN	12	0.497	0.19	1.5	0.302	0.745	0.205	0.162	2.128	0.136	0.437	0.766	0.794	1.38	0.483	1.057	0.581	0.219	1.432	0.34	0.832	0.964	0.886	1.294	0.731	1.247	1	0.87	1.294	0.773	1.294	0.474	0.405	1.556	0.319	0.738
584	15.33	15.36	49.08	sp|Q9Y5M8|SRPRB_HUMAN	Signal recognition particle receptor subunit beta	HUMAN	10	1.706	0.16	1.644	1.038	4.018	1.6	0.551	1.803	0.887	3.133	0.92	0.462	1.722	0.535	1.585	1.096	0.465	1.722	0.637	1.923	1.959	0.093	1.738	1.127	4.325	1.786	0.233	1.837	0.973	3.597	0.565	0.08	1.854	0.18	1.047
585	15.29	30.11	46.98	sp|P09972|ALDOC_HUMAN	Fructose-bisphosphate aldolase C	HUMAN	22	1.318	0.282	1.614	0.817	2.421	0.337	0.37	2.377	0.143	0.802	0.142	0.067	3.631	0.038	0.515	0.78	0.942	1.614	0.417	1.259	0.794	0.337	1.66	0.453	1.318	1.202	0.651	1.644	0.731	2.07	1.644	0.27	1.675	0.982	2.992
586	15.22	15.36	22.18	sp|P04004|VTNC_HUMAN	Vitronectin	HUMAN	12	4.613	0.009	2.63	1.754	14.454	10.186	0	2.512	4.055	29.376	17.865	0	2.399	7.447	44.055	0.809	0.868	1.459	0.406	1.18	3.873	0.022	2.582	1.5	9.462	7.727	0.001	2.606	2.965	24.21	14.322	0	2.466	5.808	40.926
587	15.22	15.36	38.28	sp|P24539|AT5F1_HUMAN	ATP synthase subunit b, mitochondrial	HUMAN	14	0.718	0.16	1.247	0.55	0.895	0.308	0.002	1.82	0.141	0.56	0.425	0.004	1.445	0.238	0.614	0.619	0.106	1.406	0.425	0.871	0.525	0.026	1.406	0.296	0.738	0.565	0.028	1.271	0.366	0.718	0.413	0.001	1.472	0.207	0.608
588	15.21	15.37	38.01	sp|P50135|HNMT_HUMAN	Histamine N-methyltransferase	HUMAN	12	0.929	0.775	1.282	0.705	1.191	0.787	0.454	1.343	0.52	1.057	0.955	0.825	1.282	0.752	1.225	0.824	0.702	1.406	0.406	1.159	1.472	0.057	1.282	1.148	2.27	1.318	0.229	1.282	1.028	1.871	1.202	0.877	1.282	0.938	1.644
589	15.18	15.7	14.27	sp|O60313|OPA1_HUMAN	Dynamin-like 120 kDa protein, mitochondrial	HUMAN	10	1.096	0.993	1.5	0.731	1.644	0.488	0.273	1.754	0.191	0.855	0.685	0.325	1.528	0.421	1.047	0.912	0.943	1.514	0.47	1.38	0.809	0.392	1.472	0.55	1.191	0.904	0.651	1.486	0.614	1.343	0.631	0.424	1.486	0.413	0.938
590	15.16	15.82	35.66	sp|Q13561|DCTN2_HUMAN	Dynactin subunit 2	HUMAN	9	0.964	0.604	1.514	0.637	1.459	1.047	0.587	1.247	0.839	1.318	1.159	0.462	1.542	0.752	1.786	0.973	0.738	1.486	0.655	1.445	0.912	0.277	1.202	0.759	1.096	1.028	0.711	1.343	0.766	1.38	1.057	0.984	1.459	0.724	1.542
591	15.11	15.9	34.07	sp|P02649|APOE_HUMAN	Apolipoprotein E	HUMAN	10	2.884	0.014	1.888	1.528	7.656	1.803	0.845	1.445	1.247	3.105	3.597	0.023	1.995	1.803	10.864	0.887	0.666	1.355	0.637	1.202	3.133	0.029	1.959	1.6	9.727	2.333	0.039	1.754	1.33	5.058	4.055	0.009	2.014	2.014	11.588
592	15.11	15.45	15.45	sp|Q14764|MVP_HUMAN	Major vault protein	HUMAN	9	1.282	0.455	1.629	0.787	2.312	3.221	0.004	1.941	1.66	10.568	4.093	0.002	2.051	1.995	11.272	0.215	0.26	2.729	0.099	0.586	0.92	0.667	1.57	0.597	1.445	1.368	0.186	1.614	0.847	2.355	1.959	0.036	1.706	1.148	3.981
593	15.07	33.07	33.62	sp|P35241|RADI_HUMAN	Radixin	HUMAN	18	1.202	0.514	1.406	0.855	2.148	1.355	0.086	1.445	0.938	2.014	2.148	0.015	1.486	1.445	5.445	0.794	0.936	1.419	0.506	1.127	1.355	0.416	1.432	0.946	2.27	1.528	0.109	1.38	1.107	2.965	2.333	0.014	1.459	1.6	6.486
594	15.04	15.29	26.57	sp|O95822|DCMC_HUMAN	Malonyl-CoA decarboxylase, mitochondrial	HUMAN	12	0.78	0.191	1.282	0.581	1	0.366	0.016	1.706	0.174	0.625	0.409	0.011	1.5	0.151	0.614	0.581	0.074	1.393	0.328	0.809	0.56	0.034	1.406	0.377	0.787	0.515	0.049	1.343	0.273	0.692	0.308	0.003	1.82	0.12	0.56
595	15.02	15.4	24.47	sp|P02774|VTDB_HUMAN	Vitamin D-binding protein	HUMAN	8	0.938	0.82	1.191	0.773	1.117	0.47	0.064	1.406	0.319	0.661	0.387	0.021	1.57	0.238	0.608	0.631	0.058	1.191	0.492	0.752	0.37	0.005	1.459	0.158	0.54	0.236	0.001	1.905	0.098	0.449	0.082	0	3.342	0.023	0.275
596	15.01	15.39	11.46	sp|Q53SF7|COBL1_HUMAN	Cordon-bleu protein-like 1	HUMAN	9	1.368	0.527	2.014	0.679	3.436	1.247	0.815	2.228	0.56	2.938	0.47	0.233	2.466	0.166	1.159	0.718	0.969	2.333	0.296	1.675	1.33	0.43	2.188	0.608	3.251	1.236	0.874	2.168	0.57	2.965	0.839	0.483	2.188	0.406	1.837
597	14.98	15.24	12.38	sp|Q99613|EIF3C_HUMAN	Eukaryotic translation initiation factor 3 subunit C	HUMAN	8	1.213	0.592	1.432	0.847	1.977	0.759	0.87	1.644	0.461	1.247	1.77	0.17	1.514	1.169	3.532	0.871	0.483	1.459	0.575	1.271	1.66	0.194	1.368	1.213	3.532	1.5	0.5	1.542	0.973	2.63	1.33	0.409	1.472	0.904	2.168
598	14.97	15.04	55.98	sp|P61224|RAP1B_HUMAN	Ras-related protein Rap-1b	HUMAN	11	0.731	0.391	1.486	0.453	1.086	0.466	0.209	1.77	0.191	0.824	0.692	0.632	1.675	0.387	1.159	0.394	0.077	1.959	0.11	0.773	0.47	0.201	1.738	0.167	0.817	0.57	0.209	1.6	0.242	0.912	0.497	0.108	1.556	0.167	0.773
598	0	12.9	50	sp|A6NIZ1|RP1BL_HUMAN	Ras-related protein Rap-1b-like protein	HUMAN	10
599	14.96	15.45	27.25	sp|O00231|PSD11_HUMAN	26S proteasome non-ATPase regulatory subunit 11	HUMAN	9	1.159	0.472	1.432	0.809	2.466	1.393	0.181	1.445	0.964	2.805	1.445	0.185	1.459	0.991	2.489	0.752	0.589	1.528	0.47	1.148	1.854	0.088	1.614	1.148	4.207	1.542	0.288	1.459	1.057	4.246	1.514	0.316	1.472	1.028	4.365
600	14.96	15.27	73.17	sp|Q96AB3|ISOC2_HUMAN	Isochorismatase domain-containing protein 2, mitochondrial	HUMAN	13	1.191	0.434	2.188	0.545	2.606	0.631	0.09	4.207	0.15	2.655	0.92	0.94	2.109	0.437	1.941	0.938	0.965	1.959	0.479	1.837	0.895	0.799	1.556	0.581	1.393	0.847	0.575	1.514	0.56	1.282	0.692	0.165	1.38	0.501	0.955
601	14.96	15.12	18.6	sp|Q15392|DHC24_HUMAN	Delta(24)-sterol reductase	HUMAN	9	0.637	0.358	1.77	0.344	1.127	0.337	0.254	2.355	0.154	0.794	0.154	0.004	2.754	0.026	0.425	0.421	0.033	1.675	0.174	0.705	0.433	0.042	1.614	0.158	0.698	0.347	0.101	2.014	0.105	0.698	0.164	0.012	2.858	0.032	0.47
602	14.95	16.09	5.35	sp|Q5JRA6|MIA3_HUMAN	Melanoma inhibitory activity protein 3	HUMAN	8	1.038	0.801	1.368	0.759	1.486	0.871	0.734	1.393	0.592	1.213	0.363	0.01	2.051	0.143	0.745	1	0.554	1.406	0.711	1.393	0.817	0.672	1.38	0.54	1.127	0.794	0.278	1.368	0.565	1.086	0.242	0.001	2.655	0.055	0.643
603	14.95	15	55.81	sp|P61106|RAB14_HUMAN	Ras-related protein Rab-14	HUMAN	8	0.871	0.748	2.466	0.353	2.148	0.863	0.739	1.57	0.55	1.355	0.847	0.629	1.614	0.525	1.368	0.698	0.399	1.38	0.506	0.964	0.895	0.82	1.977	0.453	1.77	0.955	0.851	1.585	0.603	1.514	0.724	0.42	1.514	0.474	1.096
604	14.89	15.02	36.27	sp|P54920|SNAA_HUMAN	Alpha-soluble NSF attachment protein	HUMAN	9	1.306	0.196	1.486	0.879	2.168	1.282	0.385	1.528	0.839	2.014	2.168	0.024	1.77	1.225	5.861	0.603	0.876	1.854	0.278	1.117	1.888	0.083	1.738	1.086	4.875	1.406	0.444	1.585	0.887	2.466	0.679	0.748	1.629	0.356	1.107
605	14.88	14.96	33.25	sp|P07902|GALT_HUMAN	Galactose-1-phosphate uridylyltransferase	HUMAN	9	0.92	0.91	1.247	0.555	1.148	0.535	0.311	1.803	0.322	0.964	0.752	0.345	1.419	0.474	1.067	1.213	0.635	1.393	0.871	1.738	1.585	0.319	1.355	1.169	2.965	1.202	0.622	1.271	0.946	2.032	1.472	0.356	1.294	1.138	2.78
606	14.87	16.48	54.7	sp|P84077|ARF1_HUMAN	ADP-ribosylation factor 1	HUMAN	15	1.009	0.956	1.259	0.802	1.271	1.067	0.999	1.432	0.745	1.528	1.169	0.554	1.514	0.773	1.77	0.879	0.68	1.38	0.637	1.213	1.038	0.844	1.259	0.824	1.306	1.047	0.766	1.6	0.655	1.675	1.107	0.679	1.432	0.773	1.585
607	14.85	15.02	33.79	sp|P15880|RS2_HUMAN	40S ribosomal protein S2	HUMAN	10	0.614	0.239	1.6	0.347	0.982	0.773	0.94	1.445	0.545	1.117	1.213	0.154	1.38	0.879	1.69	0.256	0.144	1.871	0.095	0.479	0.425	0.204	1.722	0.196	0.731	1.318	0.293	1.343	0.982	1.941	0.973	0.834	1.355	0.705	1.318
608	14.78	15.12	30.54	sp|P50053|KHK_HUMAN	Ketohexokinase	HUMAN	9	1.076	0.894	1.282	0.839	1.445	0.57	0.071	1.459	0.35	0.832	0.236	0.006	2.466	0.114	0.581	0.655	0.505	1.432	0.466	0.938	0.973	0.715	1.282	0.745	1.247	1.009	0.642	1.282	0.787	1.368	0.597	0.124	1.419	0.398	0.847
609	14.77	14.99	25.06	sp|P14324|FPPS_HUMAN	Farnesyl pyrophosphate synthase	HUMAN	15	1.086	0.641	1.343	0.809	1.5	1.318	0.511	1.343	0.982	1.854	2.884	0.005	1.556	1.854	6.486	0.492	0.339	1.614	0.356	0.794	0.794	0.255	1.472	0.421	1.169	1.6	0.388	1.406	1.138	2.754	2.443	0.067	1.5	1.629	5.058
610	14.77	14.89	30.79	sp|Q9H0W9|CK054_HUMAN	Ester hydrolase C11orf54	HUMAN	11	0.904	0.825	1.393	0.673	1.259	0.497	0.451	1.706	0.174	0.847	0.794	0.546	1.368	0.545	1.086	0.57	0.149	1.486	0.261	0.847	0.501	0.152	1.542	0.169	0.773	0.759	0.383	1.368	0.511	1.038	0.887	0.753	1.38	0.649	1.225
611	14.7	14.79	28.9	sp|O43772|MCAT_HUMAN	Mitochondrial carnitine/acylcarnitine carrier protein	HUMAN	9	0.692	0.13	1.306	0.492	0.904	0.145	0.005	2.655	0.046	0.384	0.384	0.011	1.5	0.111	0.575	1.009	0.567	1.38	0.731	1.393	0.492	0.015	1.406	0.265	0.692	0.35	0.005	1.675	0.149	0.586	0.337	0.019	1.629	0.219	0.55
612	14.69	15.01	16.07	sp|Q6NUM9|RETST_HUMAN	All-trans-retinol 13,14-reductase	HUMAN	8	1.213	0.63	1.355	0.895	1.738	1.368	0.482	1.368	1	1.888	1.117	0.786	1.486	0.752	2.109	3.873	0.004	2.07	1.871	9.12	2.992	0.022	1.941	1.542	6.918	2.831	0.045	1.905	1.486	6.982	2.466	0.108	1.82	1.355	5.598
613	14.68	14.95	10.36	sp|O94875|SRBS2_HUMAN	Sorbin and SH3 domain-containing protein 2	HUMAN	8	0.946	0.95	1.38	0.661	1.306	0.895	0.768	1.406	0.625	1.259	1.419	0.036	1.419	1	2.032	1.419	0.021	1.393	1.019	2.014	1.259	0.088	1.236	1.019	1.644	1.138	0.532	1.368	0.832	1.556	1.675	0.003	1.306	1.282	2.377
614	14.67	14.68	37.46	sp|A6ND91|ASPD_HUMAN	Putative L-aspartate dehydrogenase	HUMAN	11	1.159	0.919	1.432	0.809	1.644	0.855	0.7	1.393	0.597	1.191	0.283	0.01	2.443	0.127	0.692	1.318	0.919	1.419	0.929	1.871	1.406	0.209	1.368	1.028	2.051	0.759	0.515	1.486	0.492	1.127	1.159	0.632	1.393	0.832	1.629
615	14.66	15.06	7.37	sp|P29144|TPP2_HUMAN	Tripeptidyl-peptidase 2	HUMAN	8	1.271	0.351	1.585	0.802	2.377	1.236	0.35	1.556	0.794	2.208	1.528	0.224	1.644	0.929	3.133	1.66	0.223	1.644	1.009	2.911	1.271	0.321	1.542	0.824	2.606	1.959	0.162	1.556	1.259	6.138	1.871	0.16	1.585	1.18	5.916
616	14.63	14.63	30.5	sp|P27695|APEX1_HUMAN	DNA-(apurinic or apyrimidinic site) lyase	HUMAN	8	0.955	0.845	1.127	0.855	1.076	0.982	0.857	1.159	0.847	1.138	0.929	0.504	1.138	0.817	1.057	0.973	0.844	1.225	0.794	1.191	1.028	0.676	1.107	0.929	1.138	0.929	0.832	1.18	0.787	1.096	1.038	0.451	1.159	0.895	1.202
617	14.62	14.76	12.99	sp|P50570|DYN2_HUMAN	Dynamin-2	HUMAN	8	0.773	0.3	1.585	0.449	1.225	1.127	0.49	1.675	0.673	1.941	1.138	0.348	1.6	0.711	1.888	1.009	0.833	1.644	0.614	1.675	0.855	0.762	1.6	0.511	1.368	1.169	0.36	1.585	0.738	1.959	1.191	0.402	1.738	0.685	2.089
618	14.59	14.7	39.65	sp|P00403|COX2_HUMAN	Cytochrome c oxidase subunit 2	HUMAN	13	0.879	0.863	1.406	0.619	1.236	0.191	0.237	2.355	0.092	0.449	0.437	0.062	1.486	0.231	0.649	0.466	0.201	1.585	0.291	0.738	0.625	0.139	1.306	0.417	0.817	0.474	0.09	1.5	0.251	0.711	0.151	0.119	2.63	0.082	0.398
619	14.59	14.61	22.25	sp|P36551|HEM6_HUMAN	Coproporphyrinogen-III oxidase, mitochondrial	HUMAN	10	0.839	0.471	1.343	0.555	1.127	0.461	0.172	1.871	0.236	0.863	0.441	0.041	1.706	0.143	0.752	0.731	0.291	1.38	0.47	1.009	1.038	0.837	1.294	0.802	1.393	0.631	0.332	1.459	0.398	0.92	0.631	0.169	1.459	0.373	0.92
620	14.58	14.74	25.1	sp|P62701|RS4X_HUMAN	40S ribosomal protein S4, X isoform	HUMAN	8	0.766	0.56	1.514	0.501	1.159	1.009	0.941	1.486	0.679	1.486	1.086	0.523	1.459	0.745	1.585	0.724	0.371	1.486	0.474	1.076	0.787	0.46	1.445	0.54	1.138	0.855	0.489	1.33	0.637	1.138	0.879	0.329	1.213	0.718	1.067
621	14.51	14.67	22.22	sp|P26599|PTBP1_HUMAN	Polypyrimidine tract-binding protein 1	HUMAN	10	0.895	0.476	1.282	0.698	1.148	0.863	0.615	2.014	0.429	1.738	1.047	0.812	1.675	0.625	1.754	0.863	0.393	1.905	0.449	1.644	1.038	0.735	1.247	0.832	1.294	1.038	0.984	1.343	0.773	1.393	1.047	0.847	1.69	0.619	1.77
622	14.47	14.49	35.25	sp|Q9BTZ2|DHRS4_HUMAN	Dehydrogenase/reductase SDR family member 4	HUMAN	10	0.247	0.025	2.884	0.113	0.711	0.525	0.155	1.837	0.294	0.964	0.55	0.179	1.738	0.236	0.955	0.802	0.3	1.556	0.511	1.247	0.745	0.122	1.5	0.492	1.117	0.839	0.31	1.472	0.56	1.236	0.731	0.417	1.585	0.47	1.159
623	14.46	15.5	23.6	sp|O43242|PSMD3_HUMAN	26S proteasome non-ATPase regulatory subunit 3	HUMAN	9	2.208	0.096	2.089	1.057	5.754	2.831	0.069	2.208	1.282	6.607	2.535	0.071	2.188	1.159	8.472	1.406	0.677	1.69	0.832	2.582	2.466	0.05	2.07	1.191	8.79	0.973	0.891	2.07	0.56	2.014	1.923	0.292	1.959	0.982	3.873
624	14.4	18.07	28.03	sp|P40261|NNMT_HUMAN	Nicotinamide N-methyltransferase	HUMAN	11	1.432	0.938	1.306	1.096	1.888	0.802	0.588	1.38	0.575	1.107	0.766	0.827	1.306	0.586	1	0.07	0.075	3.873	0.033	0.27	0.946	0.424	1.306	0.718	1.236	1.706	0.094	1.191	1.432	2.188	0.731	0.293	1.294	0.474	0.946
625	14.38	14.47	42.8	sp|P28070|PSB4_HUMAN	Proteasome subunit beta type-4	HUMAN	12	1.191	0.417	2.109	0.565	2.512	1.225	0.369	4.446	0.275	5.445	0.839	0.428	2.333	0.36	1.959	1.009	0.856	2.089	0.483	2.109	1.107	0.527	2.63	0.421	2.911	0.955	0.887	2.606	0.366	2.489	0.946	0.86	2.655	0.356	2.512
626	14.34	14.85	20.28	sp|P48163|MAOX_HUMAN	NADP-dependent malic enzyme	HUMAN	10	0.545	0.17	1.722	0.145	0.938	1.038	0.751	1.738	0.597	1.82	1.117	0.749	1.675	0.667	1.923	0.488	0.404	2.032	0.209	0.991	0.258	0.1	2.291	0.081	0.592	0.824	0.674	1.69	0.474	1.393	0.511	0.461	2.032	0.227	1.038
627	14.33	14.36	25.48	sp|Q8IWW8|HOT_HUMAN	Hydroxyacid-oxoacid transhydrogenase, mitochondrial	HUMAN	8	0.685	0.376	1.406	0.457	0.964	0.515	0.189	1.57	0.294	0.809	0.394	0.075	1.459	0.16	0.575	0.773	0.767	1.459	0.525	1.127	0.855	0.84	1.393	0.608	1.191	0.643	0.378	1.419	0.409	0.912	0.409	0.17	1.66	0.189	0.679
628	14.31	14.52	44.04	sp|Q15907|RB11B_HUMAN	Ras-related protein Rab-11B	HUMAN	9	0.619	0.088	1.644	0.233	1.019	1.282	0.969	1.738	0.738	2.466	1.528	0.948	1.854	0.824	3.342	1.047	0.858	1.629	0.643	1.738	0.855	0.488	1.614	0.52	1.38	0.718	0.257	1.644	0.421	1.18	1.294	0.953	1.706	0.759	2.27
628	0	13.51	34.72	sp|P62491|RB11A_HUMAN	Ras-related protein Rab-11A	HUMAN	8
629	14.3	14.9	11.85	sp|P09327|VILI_HUMAN	Villin-1	HUMAN	8	0.474	0.322	2.466	0.211	1.169	1.959	0.091	1.905	1.028	9.204	3.467	0.002	1.905	1.82	18.03	0.991	0.976	1.803	0.545	1.786	0.667	0.581	2.858	0.356	1.905	1.057	0.975	1.786	0.592	2.965	1.556	0.252	1.837	0.847	5.916
630	14.3	14.66	12.03	sp|P26639|SYTC_HUMAN	Threonine--tRNA ligase, cytoplasmic	HUMAN	8	2.128	0.159	1.754	1.213	3.133	2.884	0.138	2.032	1.419	4.365	3.698	0.075	2.399	1.542	5.702	1.6	0.187	1.585	1.009	2.582	2.466	0.168	2.014	1.225	3.664	2.312	0.168	1.959	1.18	3.311	1.854	0.169	1.69	1.096	2.704
631	14.29	14.7	15.61	sp|Q96CM8|ACSF2_HUMAN	Acyl-CoA synthetase family member 2, mitochondrial	HUMAN	8	0.619	0.228	1.738	0.31	1.076	0.425	0.105	2.014	0.156	0.855	0.286	0.009	2.377	0.063	0.679	1.419	0.181	1.445	0.982	2.188	0.402	0.067	2.032	0.194	0.817	0.608	0.068	1.57	0.334	0.955	0.817	0.274	1.585	0.506	1.294
632	14.19	14.44	47.2	sp|P52907|CAZA1_HUMAN	F-actin-capping protein subunit alpha-1	HUMAN	14	1.213	0.574	1.5	0.809	1.905	1.472	0.362	1.528	0.964	2.679	1.614	0.415	1.445	1.117	2.992	0.316	0.154	2.399	0.1	0.759	1.038	0.899	1.486	0.698	1.556	0.879	0.998	1.432	0.608	1.259	1.076	0.684	1.445	0.745	1.585
633	14.18	14.72	18.47	sp|Q969V3|NCLN_HUMAN	Nicalin	HUMAN	7	0.92	0.581	1.368	0.673	1.259	0.887	0.408	1.169	0.759	1.038	1.019	0.929	1.514	0.673	1.542	0.964	0.848	1.148	0.839	1.107	0.938	0.611	1.33	0.705	1.247	0.973	0.854	1.419	0.685	1.38	0.904	0.478	1.282	0.705	1.159
634	14.17	14.59	26.24	sp|P22830|HEMH_HUMAN	Ferrochelatase, mitochondrial	HUMAN	10	0.752	0.472	1.294	0.575	0.973	0.492	0.206	1.977	0.249	0.973	0.643	0.242	1.614	0.387	1.038	0.724	0.449	1.406	0.506	1.019	0.679	0.292	1.225	0.55	0.832	0.525	0.132	1.259	0.398	0.661	0.488	0.128	1.675	0.275	0.817
635	14.16	14.46	45.73	sp|P25787|PSA2_HUMAN	Proteasome subunit alpha type-2	HUMAN	9	0.752	0.545	1.5	0.154	1.127	1.486	0.508	1.472	1.009	2.606	1.486	0.273	1.486	1	2.938	0.52	0.921	1.959	0.227	1.019	1.445	0.866	1.5	0.964	2.911	1.923	0.245	1.419	1.355	4.966	1.486	0.33	1.528	0.973	2.443
636	14.13	16.47	34.61	sp|Q96I15|SCLY_HUMAN	Selenocysteine lyase	HUMAN	10	0.545	0.057	1.69	0.299	0.92	0.692	0.642	1.542	0.437	1.067	0.461	0.05	1.644	0.27	0.759	0.535	0.215	1.69	0.313	0.904	1.047	0.875	1.393	0.752	1.722	0.731	0.357	1.459	0.497	1.067	0.483	0.189	1.738	0.242	0.839
637	14.13	14.38	39.35	sp|P62826|RAN_HUMAN	GTP-binding nuclear protein Ran	HUMAN	9	2.109	0.04	1.675	1.259	5.346	2.188	0.275	1.738	1.259	4.169	2.965	0.007	1.905	1.556	8.395	1.271	0.568	1.406	0.904	1.888	2.051	0.082	1.675	1.225	5.346	2.443	0.025	1.77	1.38	6.607	2.582	0.029	1.854	1.393	6.792
638	14.12	15.07	34.56	sp|Q71DI3|H32_HUMAN	Histone H3.2	HUMAN	10	0.52	0.135	1.368	0.373	0.711	0.2	0.089	2.07	0.113	0.413	0.041	0.035	3.436	0.021	0.142	1.57	0.031	1.247	1.259	2.032	0.344	0.001	1.472	0.189	0.506	0.153	0.01	2.355	0.064	0.36	0.221	0.111	1.941	0.093	0.429
638	0	15.07	34.56	sp|P84243|H33_HUMAN	Histone H3.3	HUMAN	10
638	0	15	29.41	sp|P68431|H31_HUMAN	Histone H3.1	HUMAN	9
639	14.12	14.22	48.99	sp|Q9Y6B6|SAR1B_HUMAN	GTP-binding protein SAR1b	HUMAN	13	1.086	0.874	1.368	0.794	1.486	1	0.735	1.432	0.698	1.432	1	0.847	1.18	0.847	1.18	1.282	0.563	1.247	1.028	1.614	1.225	0.813	1.393	0.879	1.69	1.318	0.456	1.294	1.019	1.706	1.076	0.986	1.202	0.895	1.282
640	14.09	15.41	9.11	sp|P41252|SYIC_HUMAN	Isoleucine--tRNA ligase, cytoplasmic	HUMAN	7	1.905	0.053	1.722	1.107	4.831	2.992	0.004	1.871	1.6	11.588	3.192	0.009	1.803	1.77	13.062	1.585	0.298	1.57	1.009	5.105	1.259	0.475	1.514	0.832	2.051	1.837	0.1	1.66	1.107	5.97	1.282	0.609	1.528	0.839	2.355
641	14.08	14.62	37.82	sp|P62979|RS27A_HUMAN	Ubiquitin-40S ribosomal protein S27a	HUMAN	13	0.597	0.212	1.33	0.413	0.794	0.631	0.359	1.368	0.492	0.863	0.955	0.915	1.169	0.817	1.117	1.419	0.24	1.259	1.127	1.941	0.441	0.187	1.706	0.263	0.752	1.067	0.647	1.18	0.904	1.306	1.556	0.429	1.432	1.086	2.208
641	0	14.34	46.09	sp|P62987|RL40_HUMAN	Ubiquitin-60S ribosomal protein L40	HUMAN	13
641	0	14.34	77.52	sp|P0CG48|UBC_HUMAN	Polyubiquitin-C	HUMAN	13
641	0	14.34	77.29	sp|P0CG47|UBB_HUMAN	Polyubiquitin-B	HUMAN	13
642	14.07	20.32	13.52	sp|P58107|EPIPL_HUMAN	Epiplakin	HUMAN	18	1.127	0.968	1.675	0.673	2.754	2.051	0.164	1.786	1.148	8.954	1.82	0.097	1.923	0.946	8.872	1.486	0.552	1.66	0.895	3.565	1.282	0.231	1.786	0.718	9.376	4.487	0.022	1.995	2.249	25.586	6.138	0.01	2.109	2.911	28.84
643	14.07	16.95	10.69	sp|O95373|IPO7_HUMAN	Importin-7	HUMAN	9	1.086	0.478	1.393	0.78	1.528	0.991	0.869	1.406	0.705	1.393	0.92	0.539	1.6	0.575	1.472	0.649	0.107	1.644	0.387	1.067	1.225	0.402	1.33	0.92	1.66	1.096	0.533	1.406	0.78	1.57	0.839	0.487	1.514	0.54	1.271
644	14.07	14.34	30.1	sp|O14874|BCKD_HUMAN	[3-methyl-2-oxobutanoate dehydrogenase [lipoamide]] kinase, mitochondrial	HUMAN	7	0.973	0.976	2.089	0.466	2.032	0.759	0.617	2.089	0.363	1.585	0.718	0.559	2.089	0.344	1.5	0.625	0.451	2.109	0.299	1.318	0.752	0.611	2.089	0.36	1.57	0.787	0.667	2.109	0.377	1.66	0.479	0.314	2.089	0.229	1
645	14.07	14.3	45.45	sp|O14579|COPE_HUMAN	Coatomer subunit epsilon	HUMAN	9	0.839	0.33	1.445	0.581	1.213	1.213	0.302	1.614	0.752	1.941	1.355	0.124	1.419	0.955	1.941	0.752	0.423	2.582	0.286	1.941	1.202	0.261	1.459	0.824	1.77	1.127	0.532	1.722	0.655	1.923	0.832	0.451	1.803	0.461	1.5
646	14.06	14.27	25.84	sp|P50454|SERPH_HUMAN	Serpin H1	HUMAN	8	0.973	0.918	1.406	0.679	1.368	0.731	0.835	1.722	0.398	1.259	1	0.598	1.585	0.631	1.542	0.328	0.529	2.014	0.134	0.661	0.394	0.351	2.014	0.149	0.794	0.313	0.2	2.148	0.109	0.673	0.619	0.554	1.66	0.384	1.028
647	14.06	14.17	28.37	sp|Q9UJZ1|STML2_HUMAN	Stomatin-like protein 2	HUMAN	10	0.555	0.344	1.995	0.229	1.107	0.614	0.171	1.77	0.247	1.086	0.377	0.027	1.871	0.094	0.705	0.391	0.042	2.014	0.096	0.787	0.545	0.093	1.57	0.247	0.855	0.334	0.041	2.27	0.124	0.759	0.31	0.015	2.051	0.054	0.637
648	14.05	14.27	53.91	sp|P14174|MIF_HUMAN	Macrophage migration inhibitory factor	HUMAN	11	1.019	0.811	1.294	0.787	1.33	0.991	0.934	1.247	0.809	1.236	1.905	0.353	1.236	1.542	2.679	0.032	0.175	5.861	0.014	0.189	0.501	0.448	1.406	0.275	0.705	0.575	0.489	1.406	0.347	0.809	0.673	0.606	1.33	0.406	0.895
649	14.04	14.27	28.93	sp|Q8TC12|RDH11_HUMAN	Retinol dehydrogenase 11	HUMAN	10	1.047	0.709	1.368	0.766	1.445	0.773	0.168	1.406	0.55	1.086	0.738	0.316	2.109	0.35	1.556	0.991	0.995	1.343	0.738	1.33	0.991	0.992	1.675	0.592	1.66	1.117	0.645	1.871	0.597	2.07	0.982	0.94	1.585	0.619	1.556
650	14.01	14.11	45.79	sp|P30044|PRDX5_HUMAN	Peroxiredoxin-5, mitochondrial	HUMAN	11	0.54	0.059	1.33	0.366	0.718	0.441	0.046	1.5	0.236	0.661	0.787	0.29	1.202	0.637	0.946	1.138	0.716	1.213	0.938	1.406	1.038	0.933	1.18	0.879	1.259	0.973	0.887	1.213	0.809	1.18	0.955	0.78	1.213	0.794	1.159
651	14.01	14.05	10.21	sp|P46977|STT3A_HUMAN	Dolichyl-diphosphooligosaccharide--protein glycosyltransferase subunit STT3A	HUMAN	9	1.169	0.317	1.318	0.887	1.6	1.271	0.544	1.271	1	1.77	0.685	0.43	1.306	0.331	0.895	0.565	0.19	1.419	0.275	0.802	0.698	0.403	1.259	0.313	0.879	0.649	0.307	1.393	0.328	0.904	0.265	0.037	2.188	0.032	0.581
652	14	14.8	31.86	sp|Q15019|SEPT2_HUMAN	Septin-2	HUMAN	7	1.096	0.552	1.459	0.752	1.585	2.051	0.122	1.629	1.259	4.093	2.679	0.035	1.542	1.738	5.97	1.086	0.767	1.514	0.718	1.66	1.306	0.35	1.514	0.863	2.051	1.294	0.537	1.514	0.855	2.208	1.995	0.122	1.629	1.225	3.767
653	13.98	14.04	30.99	sp|Q96NU7|HUTI_HUMAN	Probable imidazolonepropionase	HUMAN	9	0.871	0.936	1.355	0.643	1.18	0.847	0.835	1.247	0.685	1.057	0.479	0.36	1.486	0.316	0.711	0.453	0.299	1.38	0.319	0.625	0.466	0.38	1.786	0.254	0.832	0.391	0.271	1.271	0.302	0.497	0.296	0.247	1.629	0.174	0.483
654	13.96	14.25	46.31	sp|P09417|DHPR_HUMAN	Dihydropteridine reductase	HUMAN	14	0.824	0.557	1.18	0.619	0.973	0.265	0.037	2.168	0.095	0.575	0.698	0.1	1.343	0.457	0.938	0.545	0.224	1.556	0.283	0.847	1.169	0.837	1.213	0.964	1.5	1.202	0.943	1.225	0.982	1.57	0.946	0.381	1.271	0.745	1.202
655	13.96	14.09	29.12	sp|Q8N0X4|CLYBL_HUMAN	Citrate lyase subunit beta-like protein, mitochondrial	HUMAN	12	0.895	0.604	1.225	0.718	1.096	0.545	0.146	1.406	0.377	0.766	0.328	0.046	1.6	0.126	0.525	0.198	0.003	1.959	0.064	0.387	0.501	0.016	1.259	0.291	0.631	0.366	0.012	1.419	0.137	0.52	0.138	0	2.109	0.024	0.291
656	13.91	14.3	15.65	sp|P31948|STIP1_HUMAN	Stress-induced-phosphoprotein 1	HUMAN	11	1.213	0.431	1.368	0.887	1.738	1.585	0.145	1.432	1.107	2.312	1.77	0.017	1.445	1.225	2.78	0.912	0.33	1.419	0.56	1.294	1.202	0.396	1.368	0.879	1.722	1.5	0.069	1.406	1.067	2.249	1.629	0.039	1.355	1.202	2.512
657	13.87	14.26	23.18	sp|P00390|GSHR_HUMAN	Glutathione reductase, mitochondrial	HUMAN	11	0.964	0.75	1.393	0.685	1.343	1.202	0.572	1.406	0.855	1.738	1.047	0.434	1.368	0.766	1.472	0.855	0.944	1.406	0.586	1.202	1.019	0.751	1.368	0.745	1.419	1.047	0.493	1.282	0.817	1.368	0.904	0.729	1.343	0.667	1.213
658	13.83	14.7	13.76	sp|Q12906|ILF3_HUMAN	Interleukin enhancer-binding factor 3	HUMAN	11	0.766	0.558	1.38	0.457	1.057	0.773	0.777	1.419	0.497	1.096	1.138	0.256	1.318	0.863	1.528	0.973	0.267	1.355	0.643	1.318	1	0.312	1.459	0.685	1.355	0.809	0.58	1.38	0.466	1.117	1.33	0.127	1.294	1.028	1.923
659	13.81	14.02	45.41	sp|Q8WW59|SPRY4_HUMAN	SPRY domain-containing protein 4	HUMAN	8	0.565	0.008	1.294	0.406	0.731	0.251	0.055	1.629	0.145	0.409	0.334	0.009	1.472	0.2	0.492	0.299	0	1.38	0.167	0.413	0.273	0	1.459	0.141	0.398	0.167	0	1.871	0.065	0.313	0.209	0.001	1.754	0.091	0.366
660	13.8	23.02	28.46	sp|P35558|PCKGC_HUMAN	Phosphoenolpyruvate carboxykinase, cytosolic [GTP]	HUMAN	21	1.127	0.683	1.754	0.643	1.995	0.198	0.102	1.854	0.105	0.366	0.175	0.185	2.399	0.056	0.421	0.31	0.102	1.905	0.151	0.592	0.619	0.123	1.722	0.35	1.067	0.05	0.04	3.436	0.016	0.171	0.131	0.173	2.168	0.05	0.283
661	13.77	15.38	54.67	sp|P20674|COX5A_HUMAN	Cytochrome c oxidase subunit 5A, mitochondrial	HUMAN	11	1.117	0.58	1.271	0.879	1.472	0.322	0.117	2.014	0.167	0.649	0.525	0.1	1.472	0.24	0.773	0.685	0.891	1.528	0.402	1.047	0.545	0.098	1.419	0.308	0.773	0.637	0.32	1.419	0.398	0.904	0.649	0.214	1.393	0.391	0.904
662	13.76	13.83	62.96	sp|P09382|LEG1_HUMAN	Galectin-1	HUMAN	16	1.047	0.515	1.57	0.667	1.854	2.78	0.728	2.27	1.225	6.081	12.474	0.002	2.965	4.207	28.054	17.219	0.001	3.192	5.395	39.084	16.293	0.001	3.251	5.012	38.019	15.136	0.002	3.373	4.487	35.645	20.137	0.001	3.162	6.368	42.462
663	13.76	13.82	32.81	sp|P12694|ODBA_HUMAN	2-oxoisovalerate dehydrogenase subunit alpha, mitochondrial	HUMAN	14	0.402	0.068	1.459	0.203	0.586	0.217	0.026	2.168	0.077	0.47	0.334	0.037	1.542	0.127	0.515	0.565	0.166	1.472	0.344	0.832	0.809	0.479	1.191	0.667	0.964	0.608	0.129	1.306	0.425	0.794	0.57	0.105	1.306	0.384	0.745
664	13.72	13.75	40.66	sp|P20618|PSB1_HUMAN	Proteasome subunit beta type-1	HUMAN	15	1.514	0.812	1.888	0.802	4.487	1.432	0.768	1.905	0.752	3.221	1.706	0.922	1.941	0.879	5.702	1.096	0.339	1.803	0.608	2.355	1.159	0.57	1.786	0.649	2.655	2.089	0.405	1.977	1.057	7.178	1.77	0.848	2.032	0.871	4.699
665	13.58	13.63	45.45	sp|P16104|H2AX_HUMAN	Histone H2A.x	HUMAN	17	10.093	0.074	3.251	3.105	39.811	4.875	0.424	2.965	1.644	22.491	4.571	0.355	2.754	1.66	15.136	15.704	0.039	3.133	5.012	42.073	7.727	0.162	3.076	2.512	23.55	8.954	0.125	3.162	2.831	31.623	10.765	0.074	2.754	3.908	29.923
666	13.56	15.57	9.59	sp|O60610|DIAP1_HUMAN	Protein diaphanous homolog 1	HUMAN	10	0.904	0.678	1.406	0.592	1.271	0.402	0.392	2.109	0.143	0.847	1.393	0.126	1.445	0.964	2.051	1.306	0.312	1.459	0.895	2.032	1.047	0.737	1.419	0.738	1.556	1.127	0.652	1.432	0.787	1.786	1.213	0.354	1.419	0.855	1.738
667	13.56	14.34	18	sp|Q14247|SRC8_HUMAN	Src substrate cortactin	HUMAN	8	0.964	0.953	1.556	0.625	1.5	1.5	0.333	1.6	0.938	2.606	1.722	0.061	1.486	1.159	3.221	1.038	0.813	1.445	0.718	1.57	0.946	0.713	1.528	0.637	1.445	1	0.935	1.514	0.661	1.542	1.33	0.486	1.528	0.871	2.27
668	13.56	13.68	31.27	sp|O94903|PROSC_HUMAN	Proline synthase co-transcribed bacterial homolog protein	HUMAN	9	0.515	0.161	1.722	0.137	0.887	1	0.682	1.57	0.637	1.5	0.863	0.592	1.542	0.483	1.33	0.938	0.817	1.406	0.614	1.318	0.912	0.663	1.614	0.535	1.472	1.213	0.644	1.33	0.912	1.786	1.33	0.504	1.343	0.991	2.07
669	13.53	13.67	2.9	sp|Q7Z6Z7|HUWE1_HUMAN	E3 ubiquitin-protein ligase HUWE1	HUMAN	8	0.955	0.955	7.047	0.136	6.73	1.368	0.458	9.727	0.141	13.305	0.955	0.953	18.88	0.052	18.03	1.259	0.544	20.701	0.061	21.281	1.271	0.531	10.375	0.122	13.183	1.306	0.503	5.105	0.256	6.668	1.067	0.826	19.409	0.055	19.409
670	13.5	13.85	21.18	sp|P22570|ADRO_HUMAN	NADPH:adrenodoxin oxidoreductase, mitochondrial	HUMAN	8	0.209	0.037	2.679	0.084	0.56	0.398	0.34	2.109	0.149	0.839	0.254	0.152	2.355	0.071	0.597	0.955	0.838	1.585	0.603	1.514	0.711	0.676	1.629	0.433	1.159	0.773	0.435	1.528	0.492	1.18	0.802	0.27	1.419	0.545	1.138
671	13.49	14.96	29.28	sp|P39023|RL3_HUMAN	60S ribosomal protein L3	HUMAN	15	1.282	0.018	1.69	0.759	2.679	1.159	0.433	1.459	0.794	1.706	2.188	0.022	1.722	1.271	4.613	1.406	0.166	1.486	0.946	2.148	1.169	0.332	1.432	0.817	2.089	2.377	0.003	1.786	1.33	7.112	2.014	0.029	1.706	1.18	3.767
672	13.49	13.68	41.35	sp|P62241|RS8_HUMAN	40S ribosomal protein S8	HUMAN	7	0.847	0.4	1.459	0.515	1.236	0.492	0.076	1.69	0.27	0.832	0.929	0.897	1.406	0.655	1.306	0.631	0.401	1.472	0.281	0.929	0.711	0.286	1.472	0.387	1.047	0.912	0.567	1.419	0.608	1.294	0.402	0.035	1.738	0.185	0.698
673	13.47	17.36	27.78	sp|P51991|ROA3_HUMAN	Heterogeneous nuclear ribonucleoprotein A3	HUMAN	12	0.912	0.541	1.629	0.565	1.486	0.356	0.156	2.208	0.115	0.787	0.759	0.281	1.675	0.449	1.271	0.421	0.184	2.07	0.145	0.871	0.887	0.409	1.644	0.54	1.459	0.555	0.199	1.5	0.302	0.832	0.377	0.209	1.995	0.191	0.752
674	13.47	13.67	30.14	sp|Q14103|HNRPD_HUMAN	Heterogeneous nuclear ribonucleoprotein D0	HUMAN	10	1.047	0.568	1.432	0.731	1.5	0.879	0.89	1.368	0.643	1.202	1.009	0.939	1.629	0.619	1.644	0.711	0.721	1.786	0.398	1.271	0.887	0.546	1.148	0.773	1.019	0.895	0.9	1.585	0.565	1.419	0.871	0.905	1.629	0.535	1.419
675	13.45	13.48	31.08	sp|Q9UNZ2|NSF1C_HUMAN	NSFL1 cofactor p47	HUMAN	9	2.312	0.111	2.489	0.929	12.942	1.294	0.722	3.802	0.34	3.767	0.938	0.88	2.831	0.249	2.655	1.585	0.399	3.221	0.492	5.916	1.706	0.522	2.938	0.581	5.702	2.249	0.185	2.78	0.809	11.912	2.421	0.065	1.585	1.528	16.749
676	13.41	13.58	27.56	sp|P17980|PRS6A_HUMAN	26S protease regulatory subunit 6A	HUMAN	9	1.306	0.642	1.722	0.759	2.27	1.675	0.068	1.69	0.991	3.02	2.249	0.045	1.905	1.18	6.918	1.159	0.995	1.854	0.625	2.291	1.355	0.59	1.69	0.802	2.582	1.923	0.149	1.675	1.148	6.252	1.69	0.154	1.837	0.92	3.373
677	13.37	14.05	16.94	sp|P22234|PUR6_HUMAN	Multifunctional protein ADE2	HUMAN	7	1.406	0.253	1.5	0.938	2.333	0.268	0.066	2.535	0.069	0.679	0.391	0.099	1.977	0.104	0.773	1.213	0.603	1.5	0.809	1.941	1.786	0.108	1.393	1.282	3.404	1.5	0.208	1.393	1.076	2.606	1.355	0.232	1.5	0.904	2.014
678	13.35	13.48	58.55	sp|P61586|RHOA_HUMAN	Transforming protein RhoA	HUMAN	8	0.631	0.366	1.393	0.254	0.879	0.847	0.73	1.247	0.631	1.057	0.597	0.376	1.528	0.247	0.912	0.794	0.993	1.514	0.479	1.202	0.394	0.217	1.854	0.067	0.731	0.685	0.547	1.38	0.398	0.946	0.608	0.399	1.393	0.302	0.847
679	13.33	13.38	28.15	sp|Q15738|NSDHL_HUMAN	Sterol-4-alpha-carboxylate 3-dehydrogenase, decarboxylating	HUMAN	7	2.399	0.114	2.07	1.159	17.378	1.294	0.377	2.014	0.643	5.445	2.443	0.145	2.128	1.148	17.701	1.236	0.513	1.888	0.655	2.754	1.247	0.774	1.871	0.667	4.055	1.82	0.156	1.995	0.912	6.138	3.221	0.018	2.014	1.6	21.086
680	13.31	13.76	19.35	sp|P08236|BGLR_HUMAN	Beta-glucuronidase	HUMAN	11	1.406	0.529	1.585	0.887	2.421	1.271	0.262	1.514	0.839	2.032	0.119	0.059	5.105	0.024	0.608	1.445	0.344	1.585	0.912	2.489	0.904	0.943	1.675	0.525	1.514	0.847	0.514	1.486	0.55	1.259	0.991	0.749	1.542	0.643	1.528
681	13.3	14.25	6.86	sp|Q92614|MY18A_HUMAN	Unconventional myosin-XVIIIa	HUMAN	9	0.887	0.383	1.236	0.718	1.096	0.955	0.5	1.406	0.679	1.343	0.871	0.228	1.225	0.711	1.067	0.895	0.329	1.343	0.661	1.202	1.076	0.821	1.236	0.871	1.33	0.904	0.475	1.355	0.667	1.225	0.887	0.249	1.33	0.661	1.18
682	13.24	13.34	13.58	sp|P23246|SFPQ_HUMAN	Splicing factor, proline- and glutamine-rich	HUMAN	8	1.169	0.295	1.406	0.832	1.675	0.964	0.813	2.466	0.387	2.377	0.879	0.56	1.66	0.525	1.459	0.904	0.672	1.786	0.506	1.614	0.787	0.264	1.57	0.488	1.236	0.938	0.757	1.514	0.614	1.419	0.824	0.288	1.472	0.555	1.213
683	13.19	13.22	28.41	sp|P11177|ODPB_HUMAN	Pyruvate dehydrogenase E1 component subunit beta, mitochondrial	HUMAN	10	0.377	0.047	1.854	0.126	0.698	0.461	0.056	1.614	0.108	0.745	0.649	0.535	1.5	0.308	0.973	0.904	0.803	1.459	0.619	1.318	0.711	0.778	1.459	0.461	1.038	0.839	0.87	1.393	0.597	1.169	0.631	0.94	1.542	0.409	0.973
684	13.12	14.08	24.15	sp|P38606|VATA_HUMAN	V-type proton ATPase catalytic subunit A	HUMAN	10	1.047	0.743	1.419	0.738	1.486	1.086	0.521	1.722	0.631	1.871	1.009	0.776	1.528	0.661	1.542	0.912	0.742	1.33	0.685	1.213	1.009	0.674	1.941	0.52	1.959	1.169	0.473	1.318	0.887	1.542	1.038	0.751	1.406	0.738	1.459
685	13.11	14.31	9.21	sp|O00410|IPO5_HUMAN	Importin-5	HUMAN	7	1.445	0.322	1.528	0.946	2.377	1.236	0.608	1.871	0.661	2.355	1.486	0.517	1.82	0.817	2.805	0.631	0.511	1.905	0.308	1.202	1.271	0.453	1.66	0.766	2.228	1.419	0.332	1.318	1.076	2.032	1.213	0.624	1.722	0.705	2.168
686	13.1	13.14	40.31	sp|P08574|CY1_HUMAN	Cytochrome c1, heme protein, mitochondrial	HUMAN	14	0.773	0.238	1.38	0.545	1.067	0.229	0.005	2.312	0.096	0.53	0.299	0.016	1.854	0.143	0.555	0.098	0.1	3.733	0.045	0.366	0.667	0.074	1.432	0.453	0.955	0.356	0.019	1.738	0.209	0.619	0.283	0.051	1.722	0.151	0.488
687	13.06	13.96	8.78	sp|O75153|CLU_HUMAN	Clustered mitochondria protein homolog	HUMAN	7	1.225	0.35	2.679	0.457	3.281	1.459	0.166	1.38	1.057	2.014	1.614	0.119	1.82	0.887	2.911	1.096	0.579	1.837	0.597	2.032	1.629	0.117	1.585	1.028	2.582	1.472	0.161	2.805	0.525	4.169	1.038	0.798	1.644	0.631	1.69
688	13.03	15.27	21.79	sp|P20813|CP2B6_HUMAN	Cytochrome P450 2B6	HUMAN	11	0.673	0.171	1.368	0.479	0.92	0.211	0.238	2.014	0.105	0.425	0.273	0.019	1.459	0.131	0.398	0.254	0.021	1.837	0.093	0.466	0.334	0.035	1.6	0.169	0.535	0.16	0.022	2.399	0.049	0.384	0.084	0.014	3.311	0.025	0.278
689	13.02	13.02	31.79	sp|P67809|YBOX1_HUMAN	Nuclease-sensitive element-binding protein 1	HUMAN	11	1.57	0.672	1.82	0.863	3.631	1.459	0.599	1.77	0.824	3.664	1.69	0.632	1.803	0.938	4.246	0.738	0.683	1.629	0.244	1.202	1.259	0.991	1.706	0.738	2.63	0.938	0.742	1.722	0.437	1.614	1.038	0.833	1.585	0.655	1.706
690	13	13.37	29.28	sp|Q00325|MPCP_HUMAN	Phosphate carrier protein, mitochondrial	HUMAN	11	0.863	0.719	1.247	0.661	1.076	0.545	0.013	1.38	0.302	0.752	0.955	0.822	1.247	0.773	1.191	0.27	0.139	1.977	0.055	0.535	0.299	0.002	1.854	0.15	0.555	0.453	0.017	1.472	0.219	0.667	0.449	0.219	1.556	0.198	0.698
691	12.97	115.63	77.33	sp|P07327|ADH1A_HUMAN	Alcohol dehydrogenase 1A	HUMAN	143	0.955	0.831	1.294	0.724	1.236	0.344	0.148	1.738	0.124	0.597	0.175	0.048	1.675	0.069	0.294	2.07	0.229	1.225	1.69	2.965	1.959	0.257	1.294	1.514	2.831	1.5	0.504	1.271	1.18	2.051	0.794	0.247	1.343	0.586	1.067
692	12.91	13.98	7.81	sp|Q16531|DDB1_HUMAN	DNA damage-binding protein 1	HUMAN	8	0.912	0.346	1.472	0.625	1.343	0.832	0.374	1.486	0.54	1.236	1.096	0.693	1.432	0.766	1.6	1.271	0.59	1.393	0.912	1.888	1.148	0.886	1.486	0.773	1.69	0.879	0.244	1.445	0.592	1.271	1.169	0.784	1.368	0.855	1.675
693	12.89	13.43	63.22	sp|P07108|ACBP_HUMAN	Acyl-CoA-binding protein	HUMAN	13	0.946	0.313	1.225	0.78	1.159	0.619	0.217	1.432	0.421	0.887	0.817	0.163	1.247	0.608	1.019	1.585	0.906	1.306	1.213	2.333	1.786	0.194	1.306	1.368	2.78	1.888	0.192	1.33	1.419	2.884	1.959	0.251	1.343	1.459	3.02
694	12.89	12.96	54.04	sp|O75947|ATP5H_HUMAN	ATP synthase subunit d, mitochondrial	HUMAN	8	0.839	0.386	1.213	0.685	1.019	0.145	0.01	3.048	0.066	0.441	0.466	0.014	1.432	0.291	0.667	0.766	0.206	1.247	0.608	0.955	0.497	0.028	1.38	0.344	0.685	0.453	0.005	1.472	0.296	0.667	0.425	0.006	1.542	0.217	0.655
695	12.88	12.97	26.86	sp|Q9UNM6|PSD13_HUMAN	26S proteasome non-ATPase regulatory subunit 13	HUMAN	8	0.912	0.349	1.236	0.738	1.127	1.107	0.168	1.355	0.817	1.5	1.019	0.928	1.247	0.817	1.271	1.009	0.731	1.271	0.794	1.282	0.955	0.457	1.294	0.738	1.236	1.107	0.071	1.202	0.92	1.33	1.038	0.2	1.159	0.895	1.202
696	12.85	14.21	10.06	sp|P09874|PARP1_HUMAN	Poly [ADP-ribose] polymerase 1	HUMAN	7	2.992	0.235	2.679	1.117	22.699	2.312	0.27	2.512	0.92	18.197	2.07	0.506	2.582	0.802	14.191	1.406	0.814	2.355	0.597	6.252	2.128	0.532	2.582	0.824	13.183	1.486	0.791	2.421	0.614	8.166	0.614	0.549	2.992	0.242	1.837
697	12.82	12.98	54.73	sp|P02753|RET4_HUMAN	Retinol-binding protein 4	HUMAN	11	1.542	0.414	1.368	1.127	3.373	1.225	0.261	1.614	0.759	1.888	2.911	0.076	1.528	1.905	7.656	0.172	0.272	3.733	0.081	0.643	1.18	0.63	1.406	0.839	2.168	1.675	0.854	1.57	1.067	3.565	1.236	0.9	1.542	0.802	2.051
698	12.8	13.22	12.41	sp|Q15393|SF3B3_HUMAN	Splicing factor 3B subunit 3	HUMAN	10	1.096	0.7	1.472	0.745	1.738	0.394	0.1	2.228	0.196	0.879	0.817	0.386	1.57	0.497	1.282	0.506	0.38	2.168	0.215	1.096	0.575	0.311	1.959	0.278	1.127	0.402	0.039	2.051	0.084	0.824	0.497	0.09	1.923	0.172	0.955
699	12.78	17.03	5.52	sp|O15020|SPTN2_HUMAN	Spectrin beta chain, non-erythrocytic 2	HUMAN	10	1.096	0.635	1.556	0.705	1.738	0.488	0.13	1.888	0.146	0.92	0.337	0.015	1.977	0.062	0.667	1.259	0.331	1.614	0.78	2.032	1.306	0.207	1.236	1.057	1.786	0.802	0.629	1.629	0.461	1.306	0.603	0.312	1.77	0.283	1.067
700	12.77	13.34	19.12	sp|P05455|LA_HUMAN	Lupus La protein	HUMAN	7	1.318	0.196	1.614	0.817	2.421	1.393	0.191	1.6	0.871	2.399	1.644	0.048	1.472	1.117	4.093	0.581	0.872	1.977	0.288	1.148	1.159	0.412	1.57	0.738	1.941	1.271	0.336	1.5	0.847	2.489	1	0.304	1.69	0.592	1.66
701	12.76	12.95	59.39	sp|P30050|RL12_HUMAN	60S ribosomal protein L12	HUMAN	9	0.506	0.059	1.486	0.328	0.752	0.759	0.463	1.355	0.55	1.028	0.619	0.404	1.419	0.445	0.879	0.692	0.261	1.393	0.457	0.964	0.78	0.256	1.202	0.614	0.938	0.649	0.279	1.294	0.466	0.839	0.809	0.451	1.282	0.608	1.038
702	12.67	12.83	6.96	sp|P46019|KPB2_HUMAN	Phosphorylase b kinase regulatory subunit alpha, liver isoform	HUMAN	7	0.545	0.238	2.228	0.169	1.213	1.191	0.992	2.188	0.545	2.884	0.895	0.673	2.228	0.316	1.995	1.318	0.792	1.905	0.692	3.733	1.459	0.751	2.291	0.637	3.837	1.905	0.24	1.754	1.086	6.73	1.514	0.757	2.312	0.655	3.981
703	12.66	13.16	9.9	sp|P22102|PUR2_HUMAN	Trifunctional purine biosynthetic protein adenosine-3	HUMAN	7	1.117	0.784	1.614	0.692	1.854	1.107	0.4	1.888	0.586	2.089	1.585	0.152	1.644	0.964	2.754	1.047	0.76	1.941	0.54	2.014	1.528	0.138	1.459	1.047	2.312	1.6	0.14	1.6	1	2.729	1.159	0.589	1.905	0.608	2.228
704	12.65	12.72	23.33	sp|O15144|ARPC2_HUMAN	Actin-related protein 2/3 complex subunit 2	HUMAN	7	1.076	0.902	1.445	0.745	1.6	0.904	0.602	1.459	0.631	1.318	1.472	0.193	1.486	0.991	2.805	0.592	0.282	1.66	0.38	0.982	0.575	0.114	1.614	0.275	0.929	0.809	0.373	1.459	0.52	1.18	1.191	0.902	1.432	0.832	2.291
705	12.63	12.77	17.53	sp|O95394|AGM1_HUMAN	Phosphoacetylglucosamine mutase	HUMAN	8	4.093	0.109	1.837	2.228	8.241	3.048	0.213	1.675	1.82	6.668	6.368	0.009	1.941	3.281	13.428	1.138	0.558	3.404	0.334	1.871	4.169	0.028	1.754	2.377	8.318	4.169	0.136	1.82	2.291	8.872	1.57	0.11	2.148	0.731	2.655
706	12.61	13.89	26.32	sp|O00232|PSD12_HUMAN	26S proteasome non-ATPase regulatory subunit 12	HUMAN	10	2.679	0.729	5.152	0.52	16.144	3.105	0.524	5.152	0.603	15.996	5.2	0.361	4.966	1.047	35.318	2.78	0.709	5.346	0.52	16.144	3.076	0.658	5.297	0.581	19.953	3.048	0.622	5.346	0.57	17.378	3.373	0.48	3.221	1.047	27.542
707	12.59	15.74	32.86	sp|Q9Y277|VDAC3_HUMAN	Voltage-dependent anion-selective channel protein 3	HUMAN	9	0.637	0.172	1.542	0.288	0.982	0.258	0.128	3.048	0.077	0.787	0.535	0.143	1.69	0.227	0.904	0.449	0.101	1.837	0.185	0.824	0.37	0.092	2.168	0.124	0.802	0.614	0.213	1.406	0.258	0.863	0.413	0.171	2.228	0.119	0.92
708	12.55	14.71	31.84	sp|O15173|PGRC2_HUMAN	Membrane-associated progesterone receptor component 2	HUMAN	13	3.281	0.084	2.07	1.585	9.638	1.148	0.955	1.419	0.809	1.69	1.629	0.537	1.66	0.982	3.373	3.597	0.045	2.128	1.69	10.568	2.606	0.212	1.888	1.38	5.395	3.076	0.118	2.014	1.528	8.63	2.911	0.065	1.995	1.459	9.204
709	12.55	13.03	14.84	sp|Q14554|PDIA5_HUMAN	Protein disulfide-isomerase A5	HUMAN	7	1.213	0.245	1.393	0.871	1.786	0.37	0.042	2.032	0.198	0.752	0.501	0.169	1.57	0.247	0.787	0.356	0.411	2.032	0.149	0.724	0.847	0.557	1.419	0.492	1.202	0.592	0.577	1.556	0.347	0.92	0.592	0.801	1.542	0.249	0.912
710	12.54	13.41	9.48	sp|Q9NZB2|F120A_HUMAN	Constitutive coactivator of PPAR-gamma-like protein 1	HUMAN	7	0.991	0.995	4.325	0.229	4.285	1.393	0.527	2.089	0.667	2.938	1.368	0.551	5.861	0.233	8.017	0.871	0.789	2.089	0.417	1.82	1.127	0.795	15.996	0.07	16.293	1.047	0.912	9.908	0.106	10.375	1.18	0.717	3.908	0.302	4.613
711	12.54	12.81	13.79	sp|Q9UI32|GLSL_HUMAN	Glutaminase liver isoform, mitochondrial	HUMAN	6	0.384	0.028	1.472	0.251	0.565	0.263	0.009	1.585	0.136	0.417	0.126	0.002	1.77	0.06	0.223	0.122	0.002	1.786	0.04	0.219	0.103	0.001	1.888	0.037	0.194	0.108	0.002	1.837	0.041	0.198	0.035	0.01	2.78	0.014	0.096
712	12.54	12.57	29.21	sp|P07306|ASGR1_HUMAN	Asialoglycoprotein receptor 1	HUMAN	7	0.731	0.212	1.355	0.515	0.991	0.731	0.193	1.406	0.492	1.028	0.643	0.196	1.644	0.373	1.057	0.929	0.687	1.318	0.705	1.225	0.55	0.059	1.556	0.322	0.855	0.506	0.045	1.355	0.331	0.685	0.421	0.034	1.57	0.192	0.661
713	12.52	13.15	19.66	sp|Q9Y2X3|NOP58_HUMAN	Nucleolar protein 58	HUMAN	8	0.879	0.824	2.051	0.429	1.803	0.938	0.987	1.675	0.56	1.57	0.809	0.706	2.355	0.34	1.905	1.086	0.784	2.148	0.506	2.333	0.912	0.979	2.377	0.384	2.168	0.643	0.527	2.089	0.305	1.343	1.057	0.845	2.109	0.501	2.228
714	12.52	12.97	20.37	sp|Q9NQ94|A1CF_HUMAN	APOBEC1 complementation factor	HUMAN	9	0.738	0.58	1.528	0.437	1.127	0.57	0.231	1.706	0.249	0.973	1.009	0.857	1.459	0.692	1.486	0.887	0.397	1.306	0.625	1.159	0.787	0.834	1.486	0.497	1.169	0.685	0.255	1.486	0.347	1.019	0.711	0.288	1.556	0.394	1.107
715	12.5	12.73	42.01	sp|P13073|COX41_HUMAN	Cytochrome c oxidase subunit 4 isoform 1, mitochondrial	HUMAN	10	0.938	0.825	1.318	0.711	1.236	0.515	0.034	1.38	0.251	0.711	0.429	0.014	1.556	0.211	0.667	0.863	0.301	1.33	0.649	1.148	0.603	0.127	1.406	0.406	0.847	0.511	0.025	1.406	0.319	0.718	0.356	0.008	1.738	0.167	0.619
716	12.49	29.75	31.68	sp|Q9HBI6|CP4FB_HUMAN	Cytochrome P450 4F11	HUMAN	21	1.419	0.134	1.282	1.107	1.82	0.92	0.779	2.729	0.337	2.512	1.191	0.339	1.419	0.839	1.69	1.138	0.577	1.888	0.603	2.148	1	0.939	1.585	0.631	1.585	1.127	0.572	1.786	0.631	2.014	1.038	0.824	1.585	0.655	1.644
717	12.49	13.49	8.18	sp|Q07157|ZO1_HUMAN	Tight junction protein ZO-1	HUMAN	9	0.421	0.168	2.399	0.136	1.009	0.904	0.63	1.675	0.511	1.514	0.871	0.95	2.014	0.421	1.754	0.824	0.485	1.406	0.501	1.159	0.581	0.223	1.459	0.074	0.847	1.096	0.899	1.722	0.637	1.959	1.837	0.092	1.459	1.259	3.436
718	12.45	12.92	25.93	sp|P46777|RL5_HUMAN	60S ribosomal protein L5	HUMAN	10	0.738	0.232	1.318	0.501	0.973	1.028	0.79	1.38	0.745	1.432	0.847	0.483	1.306	0.555	1.107	1.191	0.573	1.393	0.855	1.66	0.53	0.1	1.644	0.231	0.871	1.127	0.807	1.318	0.855	1.542	0.912	0.559	1.343	0.673	1.225
719	12.45	12.55	32.06	sp|Q9UBX3|DIC_HUMAN	Mitochondrial dicarboxylate carrier	HUMAN	7	0.525	0.301	1.66	0.213	0.871	0.263	0.052	2.421	0.124	0.637	0.387	0.156	1.905	0.137	0.738	0.608	0.117	1.6	0.256	0.973	0.453	0.022	1.629	0.158	0.738	0.433	0.03	1.6	0.146	0.692	0.497	0.05	1.486	0.223	0.738
720	12.39	12.52	36.24	sp|Q9BRX8|F213A_HUMAN	Redox-regulatory protein FAM213A	HUMAN	9	1.271	0.676	1.318	0.964	1.675	0.384	0.027	1.871	0.191	0.718	0.515	0.075	1.5	0.251	0.773	1.076	0.572	1.318	0.817	1.393	1.459	0.163	1.343	1.086	1.923	1.644	0.183	1.355	1.213	2.208	1.076	0.966	1.33	0.809	1.432
721	12.37	12.7	53.37	sp|Q9BX68|HINT2_HUMAN	Histidine triad nucleotide-binding protein 2, mitochondrial	HUMAN	12	0.871	0.64	1.247	0.692	1.086	0.185	0.082	2.168	0.069	0.402	0.275	0.098	1.614	0.085	0.445	0.809	0.819	1.271	0.614	1.028	0.711	0.519	1.247	0.545	0.887	0.54	0.258	1.355	0.34	0.731	0.614	0.269	1.282	0.429	0.787
722	12.37	12.58	19.21	sp|P42126|ECI1_HUMAN	Enoyl-CoA delta isomerase 1, mitochondrial	HUMAN	10	0.78	0.458	1.294	0.57	1.009	0.37	0.093	1.66	0.088	0.614	0.313	0.027	1.675	0.064	0.525	0.871	0.703	1.33	0.631	1.159	0.879	0.909	1.306	0.661	1.148	0.92	0.543	1.213	0.759	1.117	0.52	0.16	1.38	0.275	0.718
723	12.34	12.44	47.49	sp|Q9UKK9|NUDT5_HUMAN	ADP-sugar pyrophosphatase	HUMAN	11	0.705	0.449	1.459	0.47	1.028	1	0.746	1.38	0.724	1.38	1.028	0.339	1.432	0.718	1.754	1.472	0.654	1.542	0.955	2.965	1.871	0.291	1.675	1.117	5.012	2.249	0.252	1.77	1.271	5.248	2.051	0.39	1.738	1.18	4.529
724	12.33	12.85	18.97	sp|P50502|F10A1_HUMAN	Hsc70-interacting protein	HUMAN	8	1.514	0.205	1.445	1.047	4.169	1.556	0.282	1.419	1.096	3.281	1.941	0.071	1.57	1.236	5.754	1.585	0.382	1.5	1.057	3.192	2.489	0.027	1.738	1.432	9.376	1.556	0.12	1.432	1.086	4.365	2.168	0.113	1.675	1.294	6.194
724	0	10.76	15.18	sp|Q8NFI4|F10A5_HUMAN	Putative protein FAM10A5	HUMAN	7
725	12.33	12.46	22.91	sp|P62195|PRS8_HUMAN	26S protease regulatory subunit 8	HUMAN	7	1.282	0.498	2.07	0.619	2.655	1.271	0.446	1.38	0.92	1.754	1.459	0.329	1.629	0.895	2.377	1.169	0.753	3.076	0.38	3.597	1.213	0.496	1.38	0.879	1.675	1.18	0.652	2.208	0.535	2.582	1.355	0.391	1.38	0.982	1.871
726	12.27	13.22	13.49	sp|Q14258|TRI25_HUMAN	E3 ubiquitin/ISG15 ligase TRIM25	HUMAN	7	0.649	0.941	1.803	0.37	1.169	0.479	0.939	1.82	0.215	0.871	1.871	0.03	1.514	1.236	3.311	0.946	0.992	1.472	0.56	1.393	1.047	0.286	1.486	0.705	1.542	1.528	0.147	1.486	1.028	2.535	1.247	0.309	1.459	0.855	1.854
727	12.24	12.34	26.26	sp|O14745|NHRF1_HUMAN	Na(+)/H(+) exchange regulatory cofactor NHE-RF1	HUMAN	7	1.82	0.962	1.722	1.057	2.911	2.312	0.661	1.675	1.38	3.664	4.169	0.101	2.128	1.959	10.28	0.964	0.568	1.614	0.535	1.556	2.032	0.623	1.786	1.138	3.499	2.228	0.46	1.754	1.271	3.597	3.664	0.163	2.128	1.722	9.727
728	12.24	12.29	22.5	sp|Q92734|TFG_HUMAN	Protein TFG	HUMAN	12	1.213	0.673	2.208	0.55	2.704	1.306	0.756	3.436	0.38	4.571	1.18	0.596	4.365	0.27	5.152	0.631	0.564	2.535	0.219	1.6	2.089	0.359	1.406	1.486	2.965	1.82	0.376	2.704	0.673	5.058	1.854	0.421	1.5	1.236	2.858
729	12.21	12.81	24.13	sp|P05198|IF2A_HUMAN	Eukaryotic translation initiation factor 2 subunit 1	HUMAN	6	1.117	0.636	1.459	0.766	1.629	1.306	0.236	1.419	0.92	1.837	1.271	0.566	1.786	0.711	2.249	1.107	0.683	1.419	0.78	1.57	1.067	0.727	1.18	0.904	1.259	1.318	0.236	1.406	0.938	1.854	1.086	0.714	1.202	0.904	1.294
730	12.2	12.39	6.61	sp|O15438|MRP3_HUMAN	Canalicular multispecific organic anion transporter 2	HUMAN	6	1.009	0.923	1.786	0.565	1.854	0.474	0.603	2.512	0.167	1.191	0.863	0.971	1.923	0.449	1.66	0.417	0.249	2.355	0.149	0.982	0.879	0.757	1.644	0.525	1.445	0.929	0.753	1.393	0.655	1.294	1.038	0.961	1.905	0.545	1.977
731	12.18	12.61	27.33	sp|Q9UJ70|NAGK_HUMAN	N-acetyl-D-glucosamine kinase	HUMAN	6	1.282	0.354	1.5	0.855	2.312	1.225	0.505	1.486	0.824	2.032	0.938	0.99	1.57	0.525	1.472	1.459	0.143	1.259	1.159	3.076	1.159	0.78	1.406	0.824	1.77	0.929	0.717	1.556	0.575	1.445	0.895	0.716	1.486	0.492	1.33
732	12.16	12.78	14.05	sp|Q92499|DDX1_HUMAN	ATP-dependent RNA helicase DDX1	HUMAN	9	1	0.899	1.247	0.802	1.247	1.138	0.512	1.38	0.824	1.57	1.247	0.294	1.247	1	1.556	1.019	0.847	1.585	0.643	1.6	1	0.976	1.542	0.649	1.542	0.912	0.635	1.247	0.731	1.138	0.938	0.799	1.33	0.705	1.247
733	12.15	12.63	21.81	sp|P36542|ATPG_HUMAN	ATP synthase subunit gamma, mitochondrial	HUMAN	7	0.661	0.287	1.259	0.501	0.832	0.163	0.001	2.228	0.082	0.363	0.273	0.005	1.923	0.15	0.525	0.54	0.454	1.406	0.334	0.759	0.586	0.033	1.306	0.429	0.766	0.501	0.014	1.343	0.38	0.673	0.281	0.082	1.803	0.166	0.506
734	12.15	12.4	42.76	sp|P62269|RS18_HUMAN	40S ribosomal protein S18	HUMAN	8	1.6	0.113	1.472	1.086	3.02	1.644	0.123	1.6	1.028	2.805	1.82	0.056	1.542	1.18	3.436	0.643	0.776	1.644	0.27	1.057	0.982	0.793	1.5	0.679	1.472	1.343	0.318	1.486	0.904	2.27	1.355	0.265	1.514	0.895	2.228
735	12.14	12.28	11.72	sp|Q8IZ83|A16A1_HUMAN	Aldehyde dehydrogenase family 16 member A1	HUMAN	6	1.057	0.935	1.738	0.608	2.032	1.614	0.235	1.803	0.895	3.499	1.33	0.511	1.69	0.787	2.729	0.449	0.178	2.051	0.02	0.92	1.514	0.387	1.675	0.904	3.532	1.067	0.837	2.032	0.525	2.148	1.159	0.668	2.399	0.483	2.512
736	12.13	13.12	4.15	sp|Q14571|ITPR2_HUMAN	Inositol 1,4,5-trisphosphate receptor type 2	HUMAN	9	0.57	0.313	2.655	0.166	1.514	0.794	0.508	1.5	0.492	1.191	0.325	0.05	2.032	0.027	0.661	1.191	0.559	1.754	0.679	2.188	0.895	0.751	1.271	0.679	1.138	0.53	0.186	2.421	0.143	1.282	0.331	0.052	1.871	0.033	0.619
737	12.13	12.57	29.56	sp|P55263|ADK_HUMAN	Adenosine kinase	HUMAN	9	1.282	0.206	1.406	0.912	2.312	0.466	0.875	1.854	0.281	0.863	0.501	0.218	1.57	0.337	0.787	2.168	0.011	1.472	1.472	5.495	2.606	0.007	1.614	1.614	7.516	2.831	0.003	1.629	1.738	9.727	2.168	0.014	1.419	1.528	8.79
738	12.13	12.18	34.02	sp|O00299|CLIC1_HUMAN	Chloride intracellular channel protein 1	HUMAN	7	1.977	0.548	1.854	1.067	6.138	5.012	0.014	2.312	2.168	15.849	3.873	0.209	1.905	2.032	11.272	1.191	0.709	1.585	0.752	1.995	1.514	0.156	1.786	0.847	2.559	1.614	0.299	1.888	0.855	5.445	2.63	0.107	1.905	1.38	7.87
739	12.11	12.11	44.44	sp|Q6P1X6|CH082_HUMAN	UPF0598 protein C8orf82	HUMAN	8	0.586	0.045	1.614	0.31	0.946	0.555	0.024	1.528	0.322	0.847	0.592	0.059	1.445	0.344	0.855	0.817	0.204	1.419	0.55	1.159	0.78	0.351	1.282	0.581	1	0.429	0.059	1.722	0.187	0.738	0.231	0.011	2.333	0.063	0.54
740	12.1	65.79	54.59	sp|Q68CK6|ACS2B_HUMAN	Acyl-coenzyme A synthetase ACSM2B, mitochondrial	HUMAN	57	0.402	0.169	1.247	0.249	0.501	0.182	0.03	1.514	0.095	0.275	0.586	0.398	1.138	0.479	0.667	0.042	0.164	3.281	0.024	0.138	0.445	0.126	1.225	0.302	0.545	0.603	0.393	1.138	0.497	0.685	0.871	0.783	1.127	0.773	0.982
741	12.08	12.37	13.36	sp|P11168|GTR2_HUMAN	Solute carrier family 2, facilitated glucose transporter member 2	HUMAN	9	0.55	0.03	1.259	0.384	0.692	0.421	0.009	1.33	0.288	0.56	0.191	0.049	1.57	0.076	0.299	0.964	0.534	1.236	0.787	1.191	0.466	0.004	1.247	0.334	0.581	0.196	0.003	1.542	0.055	0.302	0.035	0.047	1.722	0.02	0.061
742	12.05	12.71	11.78	sp|P22413|ENPP1_HUMAN	Ectonucleotide pyrophosphatase/phosphodiesterase family member 1	HUMAN	8	1.445	0.254	1.542	0.938	2.582	0.938	0.849	1.629	0.586	1.528	0.402	0.085	1.871	0.196	0.752	0.47	0.034	1.66	0.207	0.78	1.138	0.909	1.57	0.724	1.888	0.555	0.07	1.66	0.278	0.92	0.457	0.054	1.803	0.223	0.824
743	12.03	12.25	26.82	sp|P62191|PRS4_HUMAN	26S protease regulatory subunit 4	HUMAN	8	1.941	0.164	1.738	1.117	5.395	1.445	0.302	1.459	0.991	3.499	2.333	0.137	1.69	1.38	8.79	1.057	0.939	1.6	0.661	1.786	1.019	0.889	1.629	0.625	2.535	1.393	0.733	1.585	0.879	4.207	1.343	0.881	1.614	0.832	3.221
744	12.01	12.01	44.51	sp|Q9Y2B0|CNPY2_HUMAN	Protein canopy homolog 2	HUMAN	6	1.159	0.895	1.644	0.705	1.959	1.393	0.485	1.706	0.817	2.655	0.643	0.255	1.675	0.163	1.076	1.355	0.456	1.675	0.809	2.377	1.786	0.25	1.6	1.117	3.802	0.832	0.793	1.644	0.305	1.368	0.511	0.342	1.905	0.149	0.973
745	12	12.14	19.41	sp|Q6DD88|ATLA3_HUMAN	Atlastin-3	HUMAN	7	2.582	0.075	2.051	1.259	9.638	2.466	0.091	1.923	1.282	12.706	1.959	0.186	1.871	1.047	7.586	2.014	0.169	1.888	1.067	7.586	1.66	0.357	1.77	0.938	5.97	1.941	0.161	1.923	1.009	5.546	2.355	0.086	2.014	1.169	8.872
746	11.98	12	40.31	sp|P10606|COX5B_HUMAN	Cytochrome c oxidase subunit 5B, mitochondrial	HUMAN	9	0.904	0.724	1.18	0.752	1.067	0.417	0.087	1.355	0.198	0.565	0.545	0.082	1.225	0.377	0.667	0.752	0.505	1.18	0.608	0.887	0.47	0.189	1.33	0.265	0.625	0.488	0.061	1.169	0.325	0.57	0.506	0.047	1.213	0.322	0.614
747	11.89	12.5	14.22	sp|Q96G03|PGM2_HUMAN	Phosphoglucomutase-2	HUMAN	7	0.698	0.462	1.614	0.251	1.127	0.344	0.16	2.291	0.068	0.787	0.56	0.431	1.977	0.275	1.107	1.138	0.739	1.837	0.619	2.051	0.982	0.64	1.722	0.555	1.69	1.159	0.463	1.542	0.752	1.923	1.213	0.651	1.294	0.938	1.786
748	11.88	12.03	21.72	sp|Q9NTK5|OLA1_HUMAN	Obg-like ATPase 1	HUMAN	6	1.368	0.539	1.33	1.028	2.27	2.128	0.053	1.472	1.445	4.285	2.377	0.039	1.419	1.675	4.966	0.256	0.302	2.858	0.06	0.731	1.18	0.826	1.5	0.787	1.786	1.514	0.283	1.318	1.148	2.704	1.514	0.133	1.57	0.964	2.466
749	11.87	12.25	20.88	sp|Q96AC1|FERM2_HUMAN	Fermitin family homolog 2	HUMAN	9	1.127	0.766	1.644	0.685	1.871	0.991	0.941	1.754	0.56	1.738	1.213	0.725	1.247	0.973	1.5	0.731	0.574	1.247	0.592	0.912	1.019	0.883	1.38	0.738	1.406	0.929	0.791	1.854	0.497	1.722	0.973	0.979	1.236	0.78	1.202
750	11.87	11.95	32.03	sp|P16083|NQO2_HUMAN	Ribosyldihydronicotinamide dehydrogenase [quinone]	HUMAN	6	0.679	0.404	1.69	0.294	1.148	0.661	0.709	2.032	0.281	1.343	0.631	0.542	1.82	0.127	1.148	0.738	0.976	2.032	0.217	1.5	2.148	0.052	1.33	1.614	3.733	1.614	0.234	1.445	1.117	2.911	1.318	0.286	1.675	0.787	2.291
751	11.86	13.01	5.62	sp|A3KMH1|VWA8_HUMAN	von Willebrand factor A domain-containing protein 8	HUMAN	8	0.667	0.233	1.271	0.497	0.847	0.506	0.058	1.343	0.328	0.679	0.581	0.125	1.5	0.36	0.871	1.019	0.918	1.282	0.794	1.306	0.92	0.731	1.259	0.724	1.159	0.809	0.442	1.542	0.515	1.247	0.847	0.589	1.368	0.608	1.159
752	11.82	11.94	26.13	sp|O75306|NDUS2_HUMAN	NADH dehydrogenase [ubiquinone] iron-sulfur protein 2, mitochondrial	HUMAN	9	0.724	0.355	1.33	0.453	0.964	0.863	0.743	1.306	0.631	1.127	0.417	0.089	1.706	0.179	0.711	0.964	0.96	1.318	0.724	1.271	0.973	0.741	1.294	0.745	1.259	0.449	0.138	1.722	0.219	0.773	0.895	0.509	1.282	0.685	1.148
753	11.82	11.87	55.56	sp|P0CW22|RS17L_HUMAN	40S ribosomal protein S17-like	HUMAN	10	0.817	0.57	1.486	0.474	1.213	0.614	0.968	1.77	0.211	1.086	0.938	0.795	1.542	0.581	1.445	0.445	0.119	1.959	0.146	0.871	0.887	0.555	1.355	0.625	1.202	1.047	0.885	1.445	0.724	1.528	1.086	0.626	1.33	0.817	1.528
753	0	11.87	55.56	sp|P08708|RS17_HUMAN	40S ribosomal protein S17	HUMAN	10
754	11.78	11.85	34.59	sp|Q14165|MLEC_HUMAN	Malectin	HUMAN	9	1.306	0.571	1.38	0.946	1.803	0.614	0.234	1.459	0.394	0.895	0.53	0.01	1.5	0.223	0.794	0.575	0.041	1.459	0.299	0.839	0.445	0.007	1.614	0.223	0.718	0.244	0.004	2.128	0.094	0.52	0.242	0.006	2.07	0.093	0.501
755	11.73	11.77	66.96	sp|P05387|RLA2_HUMAN	60S acidic ribosomal protein P2	HUMAN	9	0.555	0.247	1.472	0.275	0.817	0.752	0.71	1.432	0.474	1.076	0.929	0.65	1.282	0.731	1.191	0.286	0.087	2.032	0.049	0.581	0.711	0.587	1.294	0.479	0.92	0.787	0.664	1.282	0.57	1.009	0.832	0.903	1.294	0.619	1.076
756	11.71	12.43	15.3	sp|Q12797|ASPH_HUMAN	Aspartyl/asparaginyl beta-hydroxylase	HUMAN	7	1.459	0.19	1.542	0.946	3.133	1.047	0.694	1.871	0.56	1.837	0.637	0.522	1.786	0.194	1.138	1.644	0.271	1.837	0.895	3.311	1.009	0.77	1.6	0.631	1.959	0.773	0.93	1.722	0.429	1.33	0.685	0.609	1.837	0.265	1.259
757	11.68	12.33	13.18	sp|Q96EN8|MOCOS_HUMAN	Molybdenum cofactor sulfurase	HUMAN	7	0.839	0.409	2.704	0.31	2.27	2.051	0.222	2.754	0.745	5.702	1.57	0.468	2.754	0.57	4.325	0.879	0.454	2.729	0.322	2.399	1.542	0.331	1.472	1.047	2.63	1.614	0.282	1.959	0.824	3.436	1.419	0.63	2.729	0.52	3.873
758	11.68	11.73	30.19	sp|Q16775|GLO2_HUMAN	Hydroxyacylglutathione hydrolase, mitochondrial	HUMAN	12	0.738	0.855	1.528	0.47	1.127	0.466	0.53	1.888	0.286	0.879	0.441	0.098	1.77	0.194	0.78	1.057	0.84	1.585	0.667	1.6	1.5	0.395	1.556	0.964	2.535	1.514	0.441	1.5	1.009	2.704	0.982	0.52	1.528	0.643	1.5
759	11.66	11.77	22.76	sp|O00764|PDXK_HUMAN	Pyridoxal kinase	HUMAN	7	1.067	0.725	1.368	0.78	1.459	0.92	0.536	1.38	0.667	1.271	0.887	0.42	1.38	0.643	1.225	1.038	0.751	1.722	0.603	1.786	1.138	0.847	1.644	0.692	1.871	1.127	0.94	1.644	0.685	1.854	1.169	0.808	1.923	0.608	2.228
760	11.61	11.74	45.83	sp|P32969|RL9_HUMAN	60S ribosomal protein L9	HUMAN	8	1	0.349	1.368	0.731	1.38	0.738	0.108	1.445	0.377	1.067	1.445	0.41	1.406	1.028	2.07	0.254	0.271	2.421	0.077	0.614	1.009	0.617	1.368	0.738	1.393	1	0.266	1.368	0.731	1.393	0.973	0.496	1.38	0.698	1.343
761	11.59	11.7	21.9	sp|Q96IJ6|GMPPA_HUMAN	Mannose-1-phosphate guanyltransferase alpha	HUMAN	7	0.334	0.635	2.78	0.154	0.929	0.394	0.322	2.312	0.089	0.912	0.855	0.582	1.837	0.453	1.57	0.619	0.274	1.722	0.187	1.067	0.847	0.77	1.888	0.433	1.6	1.028	0.99	1.66	0.619	1.706	1.355	0.38	1.472	0.92	2.228
762	11.55	11.63	39.41	sp|P07203|GPX1_HUMAN	Glutathione peroxidase 1	HUMAN	9	1.343	0.259	1.923	0.698	2.606	1.127	0.622	2.051	0.55	2.312	1.117	0.441	1.486	0.752	1.675	0.955	0.921	2.148	0.445	2.051	1.117	0.6	1.941	0.575	2.168	1.009	0.921	1.585	0.637	1.6	1.271	0.418	2.208	0.575	2.831
763	11.53	11.8	15.64	sp|Q9UHG3|PCYOX_HUMAN	Prenylcysteine oxidase 1	HUMAN	8	1.225	0.342	1.368	0.895	1.82	0.592	0.672	1.614	0.353	0.955	0.661	0.542	1.459	0.373	0.964	1.057	0.904	1.393	0.759	1.528	1.096	0.659	1.38	0.794	1.585	1.096	0.658	1.393	0.787	1.6	0.387	0.306	1.941	0.094	0.752
764	11.53	11.63	26.9	sp|Q96C23|GALM_HUMAN	Aldose 1-epimerase	HUMAN	6	0.912	0.814	1.419	0.614	1.294	0.337	0.175	2.249	0.047	0.759	0.824	0.772	1.294	0.441	1.067	1.271	0.557	1.459	0.871	1.941	1.282	0.448	1.486	0.863	2.032	1.419	0.225	1.306	1.086	2.559	1.148	0.656	1.368	0.839	1.803
765	11.52	11.75	12.99	sp|P40763|STAT3_HUMAN	Signal transducer and activator of transcription 3	HUMAN	7	1.191	0.257	1.368	0.871	1.629	1.107	0.818	2.512	0.441	2.78	1.191	0.529	2.014	0.592	2.399	1.047	0.742	1.5	0.698	1.57	1.057	0.918	2.249	0.47	2.377	1.191	0.345	1.556	0.766	1.854	0.863	0.637	2.168	0.398	1.871
766	11.51	13.22	18.94	sp|P35998|PRS7_HUMAN	26S protease regulatory subunit 7	HUMAN	6	1.486	0.143	1.486	1	2.606	1.038	0.929	2.014	0.515	1.66	1.66	0.082	1.355	1.225	3.076	0.506	0.447	2.051	0.134	1.038	1.514	0.202	1.585	0.955	2.63	1.406	0.282	1.33	1.057	2.333	1.66	0.12	1.514	1.096	3.048
767	11.49	13.16	9.71	sp|O14980|XPO1_HUMAN	Exportin-1	HUMAN	8	1.169	0.572	4.325	0.27	5.058	1.086	0.847	4.446	0.244	4.831	1.009	0.945	1.959	0.515	1.977	0.904	0.676	2.188	0.413	1.977	1.459	0.245	1.69	0.863	2.466	1.096	0.7	2.512	0.437	2.754	0.839	0.552	2.377	0.353	1.995
768	11.49	12.12	18.77	sp|P30533|AMRP_HUMAN	Alpha-2-macroglobulin receptor-associated protein	HUMAN	7	0.938	0.524	1.271	0.738	1.191	0.946	0.514	1.18	0.802	1.117	0.946	0.788	1.247	0.759	1.18	0.991	0.4	1.33	0.745	1.318	0.904	0.61	1.213	0.745	1.096	0.855	0.156	1.259	0.679	1.076	0.887	0.327	1.247	0.711	1.107
769	11.47	11.85	23.87	sp|Q15293|RCN1_HUMAN	Reticulocalbin-1	HUMAN	7	1.888	0.101	1.66	1.138	3.105	2.831	0.024	1.959	1.445	4.613	2.965	0.018	2.188	1.355	7.047	1.169	0.294	4.613	0.254	1.941	3.499	0.044	2.655	1.318	8.472	2.512	0.109	2.128	1.18	4.742	0.78	0.442	1.923	0.413	1.5
770	11.42	11.91	23.73	sp|O60664|PLIN3_HUMAN	Perilipin-3	HUMAN	6	1.38	0.404	1.556	0.887	2.78	1.722	0.261	1.754	0.982	3.342	2.377	0.034	1.706	1.393	5.012	1.117	0.929	1.69	0.661	1.977	1.076	0.766	1.706	0.631	1.888	0.78	0.714	1.722	0.437	1.343	1.542	0.247	1.6	0.964	2.965
771	11.4	11.5	28.53	sp|Q53GQ0|DHB12_HUMAN	Estradiol 17-beta-dehydrogenase 12	HUMAN	9	1.629	0.234	1.472	1.107	4.656	1.514	0.384	1.528	0.991	3.105	0.718	0.739	1.644	0.373	1.18	2.754	0.036	1.754	1.57	11.912	1.888	0.017	1.486	1.271	7.586	2.421	0.028	1.585	1.528	11.912	1	0.477	1.585	0.631	1.837
772	11.4	11.4	37.5	sp|Q15185|TEBP_HUMAN	Prostaglandin E synthase 3	HUMAN	9	1.941	0.427	1.77	1.096	3.631	1.629	0.375	1.738	0.938	2.535	4.169	0.151	2.355	1.77	7.87	1.854	0.706	1.722	1.076	2.911	4.246	0.133	2.377	1.786	8.551	4.093	0.131	2.333	1.754	7.656	2.512	0.43	1.803	1.393	3.981
773	11.37	11.5	21.8	sp|Q8IVS8|GLCTK_HUMAN	Glycerate kinase	HUMAN	9	0.759	0.684	6.194	0.122	4.699	0.731	0.579	2.109	0.35	1.542	0.483	0.348	10	0.051	4.831	0.608	0.474	7.943	0.077	4.831	0.57	0.445	15.136	0.047	8.63	0.679	0.537	3.221	0.211	2.188	0.219	0.168	31.333	0.023	6.855
774	11.36	15.86	11.63	sp|Q15029|U5S1_HUMAN	116 kDa U5 small nuclear ribonucleoprotein component	HUMAN	8	1.096	0.338	1.69	0.649	1.803	1.117	0.18	1.738	0.643	1.905	0.57	0.394	1.871	0.319	1.067	2.032	0.013	1.514	1.343	3.733	1.514	0.043	1.294	1.169	2.355	0.855	0.168	1.202	0.637	1.028	0.904	0.548	1.556	0.515	1.406
775	11.3	11.41	19.8	sp|P54727|RD23B_HUMAN	UV excision repair protein RAD23 homolog B	HUMAN	9	0.773	0.762	1.6	0.47	1.236	0.288	0.244	2.911	0.136	0.839	3.076	0.07	1.871	1.644	8.872	1.107	0.859	1.675	0.661	2.07	0.608	0.61	1.754	0.316	1.067	2.148	0.427	1.854	1.159	5.395	2.421	0.209	1.923	1.259	5.754
776	11.3	11.33	33.65	sp|Q8WUY1|THEM6_HUMAN	UPF0670 protein THEM6	HUMAN	7	0.973	0.398	1.722	0.614	1.675	0.832	0.935	1.722	0.421	1.432	0.535	0.413	2.128	0.231	1.138	1.38	0.728	1.69	0.817	2.535	1.009	0.345	1.419	0.711	1.871	1.294	0.82	1.556	0.832	2.559	1.086	0.711	1.644	0.661	1.923
777	11.29	11.8	15.2	sp|P32455|GBP1_HUMAN	Interferon-induced guanylate-binding protein 1	HUMAN	9	4.875	0.028	2.582	1.888	13.804	4.365	0.128	2.128	2.051	8.318	7.943	0.002	2.606	3.048	23.121	1.038	0.903	1.675	0.619	2.27	4.699	0.01	2.78	1.69	13.804	6.026	0.002	2.679	2.249	17.061	6.982	0.011	2.704	2.582	18.535
778	11.26	11.79	17.82	sp|Q9Y3I0|RTCB_HUMAN	tRNA-splicing ligase RtcB homolog	HUMAN	7	1.393	0.192	1.419	0.982	2.208	2.109	0.027	1.318	1.6	3.436	1.995	0.051	1.419	1.406	3.404	1.057	0.529	1.445	0.731	1.514	1.368	0.252	1.282	1.067	1.941	1.259	0.358	1.318	0.955	1.854	1.247	0.669	1.675	0.745	2.07
779	11.26	11.56	11.71	sp|Q9NSD9|SYFB_HUMAN	Phenylalanine--tRNA ligase beta subunit	HUMAN	7	1.294	0.615	1.871	0.692	2.443	2.148	0.286	1.959	1.096	4.285	1.486	0.55	1.888	0.787	2.858	1.127	0.534	1.837	0.614	2.109	0.614	0.437	1.977	0.305	1.213	0.964	0.892	1.923	0.501	1.854	0.904	0.481	1.905	0.47	1.722
780	11.25	11.34	48.36	sp|P0DJI8|SAA1_HUMAN	Serum amyloid A-1 protein	HUMAN	8	6.026	0.203	5.152	1.169	30.479	4.529	0.244	4.831	0.938	26.792	2.443	0.653	5.105	0.479	14.454	1.419	0.379	4.699	0.302	6.368	7.516	0.165	5.105	1.472	36.644	3.908	0.307	5.152	0.759	21.086	0.37	0.09	5.546	0.074	2.051
781	11.23	11.52	21.32	sp|Q8NC51|PAIRB_HUMAN	Plasminogen activator inhibitor 1 RNA-binding protein	HUMAN	6	1.086	0.442	1.202	0.904	1.306	1.117	0.315	1.117	1	1.247	1.096	0.524	1.148	0.955	1.259	1.138	0.382	1.18	0.964	1.355	1.047	0.839	1.117	0.938	1.169	1.047	0.694	1.107	0.946	1.159	1.019	0.874	1.247	0.817	1.271
782	11.23	11.28	22.94	sp|P62140|PP1B_HUMAN	Serine/threonine-protein phosphatase PP1-beta catalytic subunit	HUMAN	6	0.773	0.953	1.459	0.492	1.127	2.051	0.295	1.459	1.406	5.598	2.312	0.18	1.514	1.528	6.026	1.57	0.529	1.368	1.148	3.837	1.259	0.64	1.393	0.904	2.148	1.675	0.436	1.432	1.169	3.945	0.603	0.824	1.77	0.37	1.067
782	0	9.35	18.48	sp|P62136|PP1A_HUMAN	Serine/threonine-protein phosphatase PP1-alpha catalytic subunit	HUMAN	5
783	11.22	11.5	35.02	sp|P62906|RL10A_HUMAN	60S ribosomal protein L10a	HUMAN	7	0.847	0.785	1.393	0.586	1.18	0.233	0.102	3.221	0.049	0.752	1.282	0.657	1.445	0.887	1.888	0.275	0.285	3.192	0.096	0.879	0.705	0.505	1.5	0.417	1.057	0.938	0.823	1.614	0.57	1.514	0.964	0.835	1.629	0.592	1.57
784	11.2	11.49	33.33	sp|Q12904|AIMP1_HUMAN	Aminoacyl tRNA synthase complex-interacting multifunctional protein 1	HUMAN	6	1.368	0.646	1.644	0.832	2.399	0.839	0.795	1.77	0.466	1.486	0.929	0.942	1.585	0.54	1.472	0.773	0.497	1.754	0.185	1.355	1.259	0.718	1.675	0.752	2.109	1.247	0.554	1.368	0.912	2.032	0.667	0.395	1.66	0.34	1.107
785	11.18	11.36	20.57	sp|Q13131|AAPK1_HUMAN	5'-AMP-activated protein kinase catalytic subunit alpha-1	HUMAN	8	1.117	0.823	2.606	0.429	2.911	0.904	0.718	2.421	0.373	2.188	1.067	0.924	2.051	0.52	2.188	1.019	0.993	1.803	0.565	1.837	1.159	0.711	1.38	0.839	1.6	1.086	0.878	1.706	0.637	1.854	1.236	0.679	2.249	0.55	2.78
786	11.15	11.35	24.4	sp|Q02790|FKBP4_HUMAN	Peptidyl-prolyl cis-trans isomerase FKBP4	HUMAN	7	1.406	0.942	1.959	0.718	2.884	1.905	0.307	1.82	1.047	6.368	1.754	0.462	1.888	0.929	5.346	1.355	0.835	1.905	0.711	3.597	1.66	0.569	1.871	0.887	4.875	1.271	0.727	1.905	0.667	3.048	1.528	0.899	1.923	0.794	4.325
787	11.11	11.25	22.98	sp|Q14166|TTL12_HUMAN	Tubulin--tyrosine ligase-like protein 12	HUMAN	11	1.472	0.396	2.089	0.705	3.076	1.754	0.301	2.535	0.692	4.446	1.148	0.679	2.089	0.55	2.399	0.964	0.938	4.365	0.221	4.207	1.419	0.427	3.311	0.429	4.656	1.225	0.583	9.29	0.132	11.376	1.271	0.532	3.133	0.406	3.981
788	11.11	11.14	19.93	sp|Q9Y619|ORNT1_HUMAN	Mitochondrial ornithine transporter 1	HUMAN	7	1.213	0.964	2.208	0.55	2.965	0.449	0.189	2.355	0.16	1.057	0.479	0.251	2.355	0.192	1.127	1	0.851	2.208	0.453	2.228	0.261	0.034	2.938	0.065	0.766	0.592	0.17	1.995	0.192	1.18	0.488	0.074	2.399	0.166	1.169
789	11.08	11.16	22.8	sp|Q96AG4|LRC59_HUMAN	Leucine-rich repeat-containing protein 59	HUMAN	7	0.802	0.087	1.445	0.545	1.159	1.057	0.21	1.514	0.698	1.556	1.77	0.162	1.542	1.148	2.63	0.545	0.071	1.629	0.305	0.887	0.545	0.146	1.644	0.236	0.895	0.787	0.242	1.486	0.483	1.169	0.912	0.306	1.459	0.614	1.33
790	11.02	11.18	35.15	sp|Q9NR28|DBLOH_HUMAN	Diablo homolog, mitochondrial	HUMAN	9	0.839	0.96	2.679	0.313	2.249	0.15	0.116	4.92	0.045	0.738	0.511	0.4	2.754	0.161	1.406	0.738	0.607	2.228	0.313	1.644	0.982	0.948	2.249	0.445	2.208	0.887	0.904	2.466	0.36	2.188	0.685	0.561	2.754	0.24	1.888
791	11.01	11.29	14.59	sp|O00116|ADAS_HUMAN	Alkyldihydroxyacetonephosphate synthase, peroxisomal	HUMAN	6	0.258	0.111	3.221	0.113	0.832	0.718	0.732	1.738	0.417	1.247	1.076	0.184	1.754	0.614	2.014	1.18	0.52	1.614	0.731	2.168	1.038	0.925	1.5	0.692	1.69	1.009	0.593	1.722	0.586	1.82	1.803	0.028	1.738	1.038	3.342
792	11.01	11.13	17.49	sp|Q9H9P8|L2HDH_HUMAN	L-2-hydroxyglutarate dehydrogenase, mitochondrial	HUMAN	7	0.35	0.144	2.07	0.161	0.724	0.258	0.215	2.606	0.058	0.673	0.34	0.085	1.854	0.069	0.631	1.271	0.303	1.6	0.794	2.089	0.718	0.481	1.738	0.391	1.247	0.794	0.595	1.419	0.52	1.127	0.673	0.364	1.57	0.38	1.057
793	11	12.17	7.52	sp|Q9P2M7|CING_HUMAN	Cingulin	HUMAN	7	0.863	0.719	1.803	0.429	1.556	1.445	0.092	1.542	0.938	2.512	1.096	0.585	1.614	0.679	1.786	1.343	0.304	1.82	0.738	2.559	1.159	0.586	1.82	0.637	2.148	1.028	0.869	1.77	0.581	1.854	1.675	0.122	1.871	0.895	3.281
794	10.98	10.98	22.93	sp|Q9P035|HACD3_HUMAN	Very-long-chain (3R)-3-hydroxyacyl-[acyl-carrier protein] dehydratase 3	HUMAN	7	1.148	0.587	1.213	0.946	1.472	0.661	0.684	1.528	0.283	1.009	0.855	0.94	1.355	0.581	1.159	1.096	0.447	1.393	0.787	1.486	1.225	0.334	1.259	0.973	1.738	1.169	0.499	1.318	0.887	1.585	0.54	0.244	1.57	0.142	0.847
795	10.93	11.31	18.66	sp|Q9UF12|PROD2_HUMAN	Probable proline dehydrogenase 2	HUMAN	6	0.904	0.59	1.406	0.631	1.271	0.223	0.039	2.188	0.067	0.488	0.597	0.144	1.542	0.353	0.92	0.839	0.305	1.6	0.466	1.343	0.501	0.047	1.5	0.249	0.752	0.35	0.036	1.941	0.171	0.679	0.52	0.038	1.368	0.296	0.711
796	10.91	11.37	40.47	sp|P61020|RAB5B_HUMAN	Ras-related protein Rab-5B	HUMAN	7	0.643	0.168	3.981	0.161	2.559	0.745	0.309	1.445	0.515	1.076	0.847	0.546	3.221	0.263	2.729	0.802	0.44	1.959	0.409	1.57	0.946	0.886	2.148	0.441	2.032	0.863	0.594	1.738	0.497	1.5	1.096	0.681	3.499	0.313	3.837
797	10.91	11.35	30.27	sp|P00915|CAH1_HUMAN	Carbonic anhydrase 1	HUMAN	8	1.803	0.454	1.306	1.38	2.443	1.459	0.678	1.459	1	2.128	1.213	0.765	1.445	0.839	1.77	0.104	0.013	2.443	0.02	0.254	0.065	0.009	2.355	0.014	0.154	0.111	0.065	2.399	0.025	0.265	0.047	0.013	4.487	0.018	0.209
798	10.87	10.91	35.97	sp|P49638|TTPA_HUMAN	Alpha-tocopherol transfer protein	HUMAN	8	1.028	0.946	1.514	0.679	1.57	0.973	0.762	1.706	0.565	1.66	0.251	0.092	2.805	0.048	0.705	0.879	0.856	1.57	0.511	1.38	1.148	0.824	1.837	0.625	2.128	1.202	0.547	1.432	0.839	1.803	0.501	0.287	2.109	0.196	1.057
799	10.84	11.18	11.4	sp|P05556|ITB1_HUMAN	Integrin beta-1	HUMAN	6	1.096	0.242	1.318	0.832	1.419	0.555	0.257	1.614	0.219	0.895	1.169	0.353	1.271	0.92	1.528	0.817	0.427	1.271	0.56	1.038	0.429	0.049	1.614	0.146	0.692	0.718	0.369	1.368	0.483	0.982	0.938	0.984	1.225	0.752	1.148
800	10.82	11.46	10.13	sp|Q5JRX3|PREP_HUMAN	Presequence protease, mitochondrial	HUMAN	8	0.895	0.706	1.368	0.655	1.225	1.107	0.641	1.542	0.718	1.706	1.009	0.822	1.406	0.718	1.419	0.832	0.509	1.585	0.525	1.318	0.895	0.726	1.542	0.581	1.38	0.92	0.795	1.542	0.597	1.419	1.028	0.861	1.542	0.667	1.585
801	10.82	11.17	12.73	sp|Q15046|SYK_HUMAN	Lysine--tRNA ligase	HUMAN	7	1.271	0.171	1.77	0.718	2.249	1.191	0.406	1.585	0.752	1.905	1.202	0.37	1.355	0.887	1.66	0.863	0.82	1.69	0.511	1.459	1.086	0.622	1.445	0.752	1.585	0.946	0.912	1.472	0.643	1.393	1.086	0.55	1.722	0.631	1.905
802	10.82	11.13	17.39	sp|Q9H845|ACAD9_HUMAN	Acyl-CoA dehydrogenase family member 9, mitochondrial	HUMAN	7	0.692	0.63	2.208	0.313	1.528	0.268	0.375	2.63	0.097	0.705	0.946	0.939	2.188	0.433	2.07	1.977	0.09	1.722	1.148	4.13	1.432	0.474	2.208	0.649	3.192	1.225	0.707	2.188	0.56	2.704	0.832	0.796	1.871	0.281	1.556
803	10.79	11.17	11.77	sp|Q9Y223|GLCNE_HUMAN	Bifunctional UDP-N-acetylglucosamine 2-epimerase/N-acetylmannosamine kinase	HUMAN	7	0.787	0.908	4.446	0.179	3.499	0.78	0.623	3.945	0.198	3.076	1.318	0.628	3.281	0.402	4.325	0.895	0.807	2.443	0.366	2.188	1.138	0.688	4.446	0.256	5.058	1.459	0.49	4.246	0.344	6.194	0.973	0.958	4.446	0.219	4.325
804	10.79	10.97	14.48	sp|Q10713|MPPA_HUMAN	Mitochondrial-processing peptidase subunit alpha	HUMAN	6	0.581	0.753	1.6	0.337	0.929	0.125	0.16	2.655	0.04	0.331	0.406	0.336	1.675	0.251	0.679	1.107	0.192	1.486	0.745	1.644	0.413	0.122	1.722	0.182	0.711	0.661	0.823	1.542	0.429	1.019	0.619	0.9	1.585	0.387	0.982
805	10.78	10.97	19.79	sp|Q15008|PSMD6_HUMAN	26S proteasome non-ATPase regulatory subunit 6	HUMAN	6	3.436	0.073	2.07	1.66	7.379	2.051	0.045	1.77	1.159	4.055	3.221	0.126	1.959	1.644	7.311	2.965	0.176	1.854	1.6	4.742	2.089	0.056	2.032	1.028	4.699	3.945	0.015	2.443	1.614	11.376	3.802	0.054	2.208	1.722	7.516
806	10.77	11.15	5.72	sp|O75923|DYSF_HUMAN	Dysferlin	HUMAN	8	1.432	0.401	1.514	0.946	4.285	0.78	0.927	2.07	0.316	1.614	1.675	0.153	1.675	1	4.656	1.854	0.111	1.675	1.107	5.495	0.457	0.286	2.377	0.163	1.086	0.871	0.778	1.941	0.391	1.69	1.77	0.284	2.07	0.855	4.018
807	10.76	10.79	28.04	sp|P27635|RL10_HUMAN	60S ribosomal protein L10	HUMAN	8	1.076	0.623	1.614	0.667	1.754	1.009	0.893	1.854	0.545	1.66	2.333	0.06	1.871	1.247	5.058	1.738	0.643	1.738	1	3.404	1	0.855	1.837	0.545	1.629	2.188	0.086	1.837	1.191	4.742	2.148	0.169	1.82	1.18	4.446
808	10.76	10.76	29.66	sp|P28074|PSB5_HUMAN	Proteasome subunit beta type-5	HUMAN	6	1.067	0.853	1.542	0.692	1.644	1.159	0.831	1.871	0.619	2.168	0.946	0.962	1.343	0.705	1.271	1	0.964	1.445	0.692	1.445	1.202	0.455	1.542	0.78	1.854	1.086	0.779	1.542	0.705	1.675	0.879	0.467	1.472	0.597	1.294
809	10.75	11.34	9.89	sp|P55060|XPO2_HUMAN	Exportin-2	HUMAN	8	0.855	0.864	1.393	0.347	1.191	1.009	0.503	2.228	0.453	1.82	1.644	0.14	1.459	1.127	3.105	0.316	0.418	2.559	0.145	0.809	1.009	0.968	1.905	0.53	1.803	1.38	0.459	1.675	0.824	2.443	0.78	0.958	1.905	0.35	1.486
810	10.73	11.25	28.03	sp|P61247|RS3A_HUMAN	40S ribosomal protein S3a	HUMAN	8	0.575	0.277	1.629	0.31	0.938	0.334	0.007	2.07	0.075	0.692	0.586	0.277	1.556	0.308	0.912	0.78	0.56	1.542	0.492	1.202	0.619	0.097	1.406	0.308	0.871	0.631	0.331	1.614	0.35	1.019	0.437	0.333	1.923	0.171	0.839
811	10.73	10.79	27.17	sp|Q96HR9|REEP6_HUMAN	Receptor expression-enhancing protein 6	HUMAN	9	0.802	0.65	1.282	0.488	1.028	0.515	0.108	1.542	0.131	0.794	0.402	0.097	1.6	0.052	0.643	1.722	0.019	1.282	1.343	2.606	1.722	0.044	1.236	1.393	2.606	1.6	0.076	1.247	1.282	2.377	1.355	0.116	1.213	1.117	1.854
812	10.66	10.68	35.27	sp|Q6P587|FAHD1_HUMAN	Acylpyruvase FAHD1, mitochondrial	HUMAN	9	1.067	0.947	1.343	0.794	1.472	0.802	0.469	1.459	0.466	1.169	0.614	0.316	1.57	0.278	0.964	1.009	0.968	1.368	0.738	1.393	0.955	0.892	1.406	0.655	1.343	0.625	0.375	1.542	0.291	0.964	0.189	0.047	2.63	0.021	0.497
813	10.65	13.15	22.78	sp|P13489|RINI_HUMAN	Ribonuclease inhibitor	HUMAN	13	1.528	0.469	1.871	0.817	3.105	1.995	0.55	2.109	0.946	4.656	2.858	0.244	2.291	1.247	6.855	1.614	0.815	1.854	0.871	3.02	0.809	0.277	2.228	0.283	1.803	1.977	0.622	2.109	0.938	4.365	1.585	0.887	1.923	0.824	3.192
814	10.65	10.95	13.29	sp|Q96I24|FUBP3_HUMAN	Far upstream element-binding protein 3	HUMAN	7	0.766	0.652	4.529	0.146	3.467	0.614	0.258	2.884	0.072	1.77	0.839	0.631	3.105	0.244	2.606	1.66	0.216	3.311	0.501	6.546	0.752	0.45	1.419	0.229	1.067	1.159	0.624	2.208	0.525	2.965	1.086	0.777	1.614	0.673	1.923
815	10.59	13.36	9.91	sp|Q9Y4W6|AFG32_HUMAN	AFG3-like protein 2	HUMAN	8	1.117	0.832	1.923	0.581	2.148	0.492	0.418	2.333	0.161	1.148	0.661	0.366	1.923	0.251	1.271	1.117	0.77	1.82	0.614	2.109	0.679	0.213	1.629	0.322	1.107	0.679	0.21	1.675	0.256	1.138	0.711	0.389	1.803	0.328	1.282
816	10.59	11.77	33.56	sp|Q15181|IPYR_HUMAN	Inorganic pyrophosphatase	HUMAN	11	2.249	0.227	2.249	1	5.152	3.532	0.022	2.228	1.585	7.178	6.982	0.009	3.076	2.27	18.365	0.661	0.617	2.014	0.334	1.33	3.467	0.05	2.63	1.318	8.551	4.571	0.044	2.858	1.6	11.588	5.546	0.017	2.965	1.871	13.677
817	10.56	10.63	37.54	sp|P67775|PP2AA_HUMAN	Serine/threonine-protein phosphatase 2A catalytic subunit alpha isoform	HUMAN	9
818	10.55	11.33	25.49	sp|O94826|TOM70_HUMAN	Mitochondrial import receptor subunit TOM70	HUMAN	11	0.92	0.485	1.169	0.794	1.076	0.787	0.208	1.33	0.597	1.047	0.817	0.222	1.259	0.649	1.028	0.982	0.794	1.271	0.773	1.247	0.964	0.928	1.202	0.802	1.159	0.92	0.597	1.202	0.766	1.107	0.982	0.862	1.318	0.738	1.294
819	10.54	10.62	25.6	sp|Q96EY8|MMAB_HUMAN	Cob(I)yrinic acid a,c-diamide adenosyltransferase, mitochondrial	HUMAN	6	0.35	0.081	1.66	0.138	0.581	0.249	0.009	1.977	0.09	0.492	0.394	0.145	1.57	0.154	0.619	0.47	0.015	1.406	0.261	0.661	0.398	0.012	1.419	0.141	0.565	0.413	0.012	1.368	0.207	0.565	0.377	0.025	1.629	0.18	0.614
820	10.5	10.55	23.72	sp|P09429|HMGB1_HUMAN	High mobility group protein B1	HUMAN	6	0.912	0.742	1.18	0.759	1.076	0.064	0.004	3.311	0.033	0.211	0.53	0.241	1.459	0.334	0.773	0.759	0.912	1.419	0.479	1.076	0.78	0.271	1.271	0.586	0.991	0.718	0.184	1.306	0.492	0.938	0.698	0.379	1.355	0.483	0.946
821	10.49	10.49	62.25	sp|P62263|RS14_HUMAN	40S ribosomal protein S14	HUMAN	8	0.895	0.602	1.629	0.545	1.459	1.067	0.953	1.854	0.575	1.977	1.107	0.829	1.486	0.745	1.644	0.92	0.62	1.786	0.515	1.644	1.213	0.698	1.66	0.731	2.032	0.973	0.827	1.282	0.759	1.247	1.225	0.607	1.259	0.973	1.556
822	10.45	10.54	24.61	sp|Q9UHK6|AMACR_HUMAN	Alpha-methylacyl-CoA racemase	HUMAN	6	0.879	0.948	1.77	0.488	1.556	0.497	0.327	2.109	0.154	1.047	0.413	0.129	1.754	0.131	0.724	0.929	0.968	1.459	0.637	1.355	0.904	0.92	1.6	0.55	1.445	0.78	0.625	1.644	0.445	1.282	0.597	0.262	1.854	0.233	1.107
823	10.44	10.55	16.88	sp|Q9NZ01|TECR_HUMAN	Very-long-chain enoyl-CoA reductase	HUMAN	5	0.731	0.59	1.318	0.535	0.964	0.409	0.094	1.644	0.192	0.673	0.305	0.056	1.77	0.086	0.54	0.603	0.592	1.393	0.337	0.839	0.565	0.408	1.419	0.35	0.802	0.56	0.321	1.419	0.356	0.794	0.299	0.104	1.837	0.132	0.55
824	10.43	10.47	31.34	sp|P43487|RANG_HUMAN	Ran-specific GTPase-activating protein	HUMAN	6	1.086	0.78	1.432	0.759	1.888	1.148	0.371	2.421	0.474	2.559	2.535	0.176	1.941	1.306	18.197	2.535	0.147	2.27	1.117	14.322	2.032	0.229	2.168	0.938	9.817	2.443	0.171	1.6	1.528	19.409	2.559	0.162	1.585	1.614	21.281
825	10.41	10.8	10.63	sp|P43243|MATR3_HUMAN	Matrin-3	HUMAN	6	1.69	0.12	1.722	0.982	2.831	2.512	0.269	2.291	1.096	4.966	0.766	0.617	1.69	0.299	1.294	1.803	0.258	1.888	0.955	3.221	1.6	0.884	1.77	0.904	2.884	2.109	0.272	2.148	0.982	4.613	1.419	0.489	1.738	0.817	2.489
826	10.37	11.51	14.8	sp|Q92598|HS105_HUMAN	Heat shock protein 105 kDa	HUMAN	8	1.528	0.241	3.311	0.461	5.105	2.377	0.081	3.565	0.667	8.395	1.722	0.17	2.27	0.759	3.945	0.904	0.758	3.048	0.296	2.754	1.343	0.378	4.446	0.302	5.916	0.847	0.598	2.704	0.31	2.291	1.247	0.474	2.27	0.55	2.831
827	10.36	10.91	14.48	sp|O00567|NOP56_HUMAN	Nucleolar protein 56	HUMAN	7	0.705	0.429	4.446	0.153	3.133	0.787	0.518	2.729	0.273	2.148	1.706	0.226	4.365	0.391	7.586	0.535	0.208	4.529	0.112	2.421	0.839	0.917	4.529	0.172	3.802	1.191	0.632	3.133	0.38	3.873	0.955	0.888	2.089	0.461	1.995
828	10.35	10.88	5.83	sp|O75533|SF3B1_HUMAN	Splicing factor 3B subunit 1	HUMAN	5	1.057	0.275	1.445	0.731	1.66	1.028	0.808	1.432	0.718	1.57	0.773	0.978	1.514	0.535	1.169	0.337	0.565	1.556	0.227	0.525	1.086	0.634	1.393	0.78	1.528	0.565	0.253	1.445	0.366	0.817	0.685	0.963	1.472	0.483	1.009
829	10.35	10.54	11.81	sp|Q92945|FUBP2_HUMAN	Far upstream element-binding protein 2	HUMAN	6	1.247	0.846	1.923	0.649	2.535	1.514	0.519	2.07	0.731	3.631	1.294	0.807	1.995	0.649	3.02	0.78	0.448	1.941	0.236	1.514	2.249	0.229	2.089	1.076	6.73	1.282	0.701	2.014	0.637	2.704	0.964	0.77	2.032	0.384	1.959
830	10.35	10.38	32.8	sp|Q9NRV9|HEBP1_HUMAN	Heme-binding protein 1	HUMAN	7	0.863	0.37	1.306	0.661	1.127	0.973	0.43	1.393	0.724	1.355	0.603	0.15	1.459	0.283	0.879	1.159	0.763	1.318	0.879	1.69	0.982	0.542	1.355	0.752	1.33	0.847	0.306	1.306	0.637	1.107	0.724	0.159	1.38	0.474	1
831	10.34	10.7	11.91	sp|P08240|SRPR_HUMAN	Signal recognition particle receptor subunit alpha	HUMAN	7	1.148	0.533	1.614	0.711	1.837	1.191	0.335	1.675	0.711	2.051	1.107	0.727	1.69	0.655	1.803	0.425	0.476	2.333	0.109	0.991	1.459	0.182	1.445	1.009	2.606	1.406	0.28	1.514	0.929	2.606	0.871	0.606	1.69	0.398	1.472
832	10.33	11.33	16.2	sp|O95470|SGPL1_HUMAN	Sphingosine-1-phosphate lyase 1	HUMAN	7	1.236	0.619	1.722	0.718	2.228	1	0.326	1.995	0.501	1.837	0.787	0.654	1.675	0.402	1.318	1.271	0.583	1.738	0.731	2.377	1.486	0.233	1.644	0.904	2.938	0.991	0.803	1.706	0.55	1.69	0.344	0.156	2.421	0.077	0.832
833	10.32	19.77	34.41	sp|P61981|1433G_HUMAN	14-3-3 protein gamma	HUMAN	14	0.879	0.675	1.445	0.565	1.271	1.355	0.749	1.542	0.879	2.148	1.57	0.357	1.514	1.038	2.559	0.904	0.759	1.259	0.679	1.138	1.107	0.955	1.5	0.738	1.69	0.973	0.57	1.514	0.643	1.472	1.294	0.445	1.355	0.955	1.941
834	10.31	10.38	55.24	sp|P99999|CYC_HUMAN	Cytochrome c	HUMAN	8	1	0.612	1.38	0.724	1.236	0.18	0.014	2.559	0.09	0.461	0.929	0.588	1.259	0.738	1.169	0.705	0.274	1.294	0.515	0.912	0.53	0.131	1.486	0.353	0.787	0.52	0.075	1.472	0.356	0.766	0.316	0.065	2.07	0.187	0.655
835	10.29	10.32	21.57	sp|Q92597|NDRG1_HUMAN	Protein NDRG1	HUMAN	8	1.282	0.499	1.614	0.794	2.07	1.009	0.94	1.259	0.802	1.271	0.929	0.898	2.089	0.445	1.941	1.38	0.498	1.528	0.904	2.109	1.202	0.696	1.247	0.964	1.5	1.419	0.474	1.247	1.138	1.77	1.202	0.61	1.57	0.766	1.888
836	10.28	10.65	3.95	sp|Q92887|MRP2_HUMAN	Canalicular multispecific organic anion transporter 1	HUMAN	5	1.019	0.894	1.406	0.724	1.432	1.067	0.81	1.486	0.718	1.585	0.855	0.189	1.213	0.705	1.038	1	0.998	1.528	0.655	1.528	1.076	0.484	1.282	0.839	1.38	0.955	0.73	1.393	0.685	1.33	1.067	0.522	1.202	0.887	1.282
837	10.27	10.28	25.82	sp|Q9NUJ1|ABHDA_HUMAN	Mycophenolic acid acyl-glucuronide esterase, mitochondrial	HUMAN	6	0.991	0.936	1.247	0.794	1.236	0.497	0.034	1.33	0.344	0.661	0.511	0.029	1.318	0.366	0.673	0.488	0.02	1.419	0.34	0.692	0.603	0.056	1.236	0.47	0.745	0.479	0.131	1.432	0.344	0.685	0.211	0.011	2.089	0.121	0.441
838	10.26	10.48	14.59	sp|P12268|IMDH2_HUMAN	Inosine-5'-monophosphate dehydrogenase 2	HUMAN	5	5.495	0.019	3.631	1.514	20.893	6.427	0.007	3.664	1.754	21.878	6.138	0.029	3.631	1.69	20.324	5.97	0.008	3.802	1.57	18.707	6.138	0.021	3.837	1.6	21.478	6.194	0.033	3.802	1.629	19.588	6.668	0.024	3.873	1.722	19.77
839	10.24	10.31	33.33	sp|Q92506|DHB8_HUMAN	Estradiol 17-beta-dehydrogenase 8	HUMAN	9	0.887	0.668	1.459	0.597	1.294	0.328	0.051	2.089	0.114	0.685	0.394	0.031	1.6	0.137	0.631	0.698	0.435	1.556	0.433	1.086	0.92	0.783	1.459	0.625	1.343	0.545	0.101	1.514	0.322	0.824	0.413	0.039	1.738	0.151	0.718
840	10.22	10.68	7.11	sp|Q9UM54|MYO6_HUMAN	Unconventional myosin-VI	HUMAN	6	0.912	0.694	1.343	0.673	1.225	1.213	0.372	1.368	0.887	1.69	0.982	0.96	2.032	0.479	1.995	0.673	0.122	1.282	0.497	0.863	0.802	0.337	1.644	0.474	1.318	0.586	0.073	1.738	0.296	1.019	0.817	0.363	1.556	0.511	1.271
841	10.22	10.51	7.66	sp|Q9BX66|SRBS1_HUMAN	Sorbin and SH3 domain-containing protein 1	HUMAN	6
842	10.22	10.37	20.33	sp|Q9UHQ9|NB5R1_HUMAN	NADH-cytochrome b5 reductase 1	HUMAN	5	0.839	0.3	1.38	0.581	1.159	0.223	0.004	2.679	0.041	0.597	0.817	0.289	1.38	0.565	1.127	1.159	0.965	1.406	0.824	1.738	0.597	0.088	1.5	0.286	0.895	0.78	0.192	1.406	0.525	1.096	0.52	0.034	1.66	0.191	0.863
843	10.2	51.19	68.3	sp|P68366|TBA4A_HUMAN	Tubulin alpha-4A chain	HUMAN	57	0.929	0.914	1.368	0.685	1.271	1.644	0.302	1.419	1.159	3.281	3.02	0.085	1.486	2.032	7.586	0.78	0.728	1.406	0.53	1.096	1.318	0.31	1.393	0.946	2.355	1.406	0.558	1.343	1.047	2.992	1.5	0.356	1.368	1.096	3.251
844	10.2	12.31	30.74	sp|P0CG30|GSTT2_HUMAN	Glutathione S-transferase theta-2B	HUMAN	6	0.991	0.988	1.18	0.839	1.169	0.832	0.892	2.208	0.38	1.837	1.028	0.838	1.556	0.661	1.6	0.045	0.078	3.251	0.017	0.147	0.019	0.048	3.192	0.01	0.059	0.049	0.074	2.63	0.012	0.128	0.015	0.04	2.228	0.01	0.034
844	0	12.31	30.74	sp|P0CG29|GST2_HUMAN	Glutathione S-transferase theta-2	HUMAN	6
845	10.19	15.03	33.97	sp|P01892|1A02_HUMAN	HLA class I histocompatibility antigen, A-2 alpha chain	HUMAN	9	1.067	0.887	1.738	0.614	1.854	1.138	0.42	1.995	0.57	1.854	1.225	0.766	1.837	0.667	2.228	0.384	0.106	1.923	0.035	0.738	0.391	0.304	2.208	0.05	0.863	1.057	0.735	1.706	0.619	1.837	0.457	0.28	2.208	0.221	1.009
845	0	15.03	33.15	sp|P10316|1A69_HUMAN	HLA class I histocompatibility antigen, A-69 alpha chain	HUMAN	9
846	10.19	10.32	23.41	sp|Q99536|VAT1_HUMAN	Synaptic vesicle membrane protein VAT-1 homolog	HUMAN	5	0.759	0.897	2.208	0.328	1.675	1.368	0.537	2.148	0.637	3.467	1.803	0.223	2.228	0.809	5.152	0.608	0.591	2.188	0.16	1.33	1.067	0.927	2.089	0.511	2.27	1.585	0.307	1.977	0.802	4.613	1.355	0.522	2.168	0.625	3.499
847	10.18	10.32	12.81	sp|O15484|CAN5_HUMAN	Calpain-5	HUMAN	6	1.009	0.891	1.57	0.643	1.6	0.163	0.1	2.965	0.048	0.483	0.373	0.091	2.032	0.158	0.759	1.159	0.716	1.614	0.718	1.854	0.673	0.307	1.306	0.445	0.879	0.718	0.291	1.368	0.483	0.982	0.809	0.353	1.629	0.492	1.318
848	10.17	14.67	25.17	sp|P55795|HNRH2_HUMAN	Heterogeneous nuclear ribonucleoprotein H2	HUMAN	11	0.991	0.92	1.419	0.679	1.406	1.33	0.434	1.306	1.019	1.905	1.614	0.187	1.318	1.225	2.466	0.824	0.895	1.393	0.511	1.148	1.067	0.989	1.33	0.802	1.432	1.086	0.841	1.259	0.863	1.432	1	0.557	1.69	0.592	1.38
849	10.16	11.07	13.87	sp|Q16881|TRXR1_HUMAN	Thioredoxin reductase 1, cytoplasmic	HUMAN	7	1.614	0.433	2.109	0.766	3.373	1.282	0.627	2.089	0.614	2.704	3.162	0.207	2.109	1.5	6.607	0.47	0.308	2.109	0.225	0.991	0.752	0.609	2.109	0.36	1.585	1.202	0.707	2.089	0.575	2.512	0.973	0.977	2.089	0.466	2.032
850	10.14	10.29	24.56	sp|O14832|PAHX_HUMAN	Phytanoyl-CoA dioxygenase, peroxisomal	HUMAN	8	0.515	0.023	1.259	0.366	0.649	0.095	0.005	2.07	0.035	0.196	0.109	0.005	2.208	0.034	0.24	0.809	0.969	1.355	0.597	1.096	0.445	0.01	1.271	0.302	0.565	0.283	0.084	1.472	0.156	0.417	0.254	0.001	1.514	0.071	0.384
851	10.13	10.45	10.33	sp|O94874|UFL1_HUMAN	E3 UFM1-protein ligase 1	HUMAN	6	0.54	0.273	2.606	0.082	1.406	0.209	0.123	4.571	0.021	0.955	0.964	0.572	2.729	0.353	2.63	1.738	0.348	2.78	0.625	4.875	0.904	0.519	2.729	0.331	2.466	0.794	0.366	2.489	0.313	1.977	0.619	0.215	2.754	0.2	1.706
852	10.13	10.15	22.26	sp|Q9NXA8|SIR5_HUMAN	NAD-dependent protein deacylase sirtuin-5, mitochondrial	HUMAN	5	0.718	0.312	1.77	0.387	1.271	0.614	0.257	2.051	0.258	1.259	0.291	0.009	1.871	0.053	0.545	0.328	0.251	2.291	0.15	0.752	0.479	0.16	2.051	0.2	0.982	0.437	0.038	1.706	0.191	0.745	0.169	0.026	2.858	0.034	0.483
853	10.12	10.18	20.44	sp|Q92820|GGH_HUMAN	Gamma-glutamyl hydrolase	HUMAN	8	0.938	0.635	1.556	0.603	1.459	0.38	0.069	2.051	0.174	0.78	0.738	0.14	1.675	0.429	1.236	0.334	0.025	2.128	0.086	0.711	0.655	0.087	1.486	0.353	0.973	0.402	0.067	1.995	0.121	0.802	0.698	0.164	1.614	0.366	1.127
854	10.11	10.68	22.01	sp|P60891|PRPS1_HUMAN	Ribose-phosphate pyrophosphokinase 1	HUMAN	7	1.086	0.729	1.343	0.809	1.472	0.794	0.549	1.236	0.637	0.982	0.839	0.768	1.837	0.453	1.542	0.991	0.881	1.514	0.655	1.5	1.009	0.967	1.236	0.817	1.259	0.92	0.948	1.854	0.497	1.706	0.794	0.631	1.459	0.55	1.159
855	10.11	10.22	10.5	sp|P54802|ANAG_HUMAN	Alpha-N-acetylglucosaminidase	HUMAN	7	0.964	0.953	14.588	0.067	14.06	1.202	0.628	7.112	0.169	8.551	1.038	0.906	18.03	0.058	18.03	1.225	0.607	16.144	0.076	17.061	1.038	0.891	2.089	0.497	2.168	1.202	0.638	4.055	0.296	4.831	1.282	0.552	2.535	0.506	3.251
856	10.1	10.36	10.65	sp|Q9BYT8|NEUL_HUMAN	Neurolysin, mitochondrial	HUMAN	5	1.086	0.68	1.213	0.895	1.33	0.955	0.962	1.294	0.724	1.236	0.946	0.893	1.282	0.731	1.213	0.506	0.066	1.445	0.172	0.731	0.265	0.015	2.291	0.061	0.608	0.54	0.069	1.419	0.184	0.766	0.479	0.044	1.472	0.126	0.705
857	10.09	10.21	26.64	sp|Q6UX53|MET7B_HUMAN	Methyltransferase-like protein 7B	HUMAN	8	0.982	0.543	1.5	0.655	1.472	0.461	0.147	1.614	0.169	0.745	0.718	0.625	1.514	0.466	1.086	0.759	0.278	1.271	0.545	0.964	0.461	0.108	1.585	0.201	0.731	0.299	0.051	1.995	0.11	0.597	0.661	0.338	1.629	0.384	1.076
858	10.06	10.54	17.76	sp|Q9NP81|SYSM_HUMAN	Serine--tRNA ligase, mitochondrial	HUMAN	6	0.649	0.677	1.959	0.334	1.271	0.78	0.394	1.629	0.453	1.271	0.938	0.709	1.675	0.54	1.57	1.076	0.966	1.675	0.643	1.803	0.592	0.132	1.432	0.238	0.847	0.597	0.323	1.528	0.268	0.912	0.592	0.293	1.854	0.275	1.096
859	10.06	10.31	33.05	sp|Q14353|GAMT_HUMAN	Guanidinoacetate N-methyltransferase	HUMAN	10	0.603	0.74	1.556	0.344	0.938	0.54	0.979	1.706	0.219	0.92	0.603	0.356	1.585	0.251	0.955	1.6	0.563	1.432	1.117	2.63	2.443	0.27	1.57	1.556	6.081	1.977	0.401	1.5	1.318	4.285	1.754	0.594	1.472	1.191	3.311
860	10.06	10.25	17.73	sp|Q9NZT2|OGFR_HUMAN	Opioid growth factor receptor	HUMAN	5	0.752	0.047	2.754	0.273	2.07	1.107	0.41	1.5	0.738	1.675	0.887	0.417	2.168	0.409	1.923	1.138	0.32	1.837	0.619	2.109	0.794	0.138	1.38	0.575	1.096	1.028	0.688	1.941	0.53	1.977	1.019	0.856	2.704	0.377	2.754
861	10.06	10.14	22.6	sp|Q9NUI1|DECR2_HUMAN	Peroxisomal 2,4-dienoyl-CoA reductase	HUMAN	6	0.794	0.772	1.528	0.515	1.213	0.449	0.153	1.754	0.175	0.787	0.637	0.396	1.585	0.347	1.009	1.282	0.364	1.419	0.904	1.871	1.213	0.407	1.419	0.855	1.738	1.259	0.437	1.368	0.92	1.754	1.6	0.188	1.355	1.18	2.27
862	10.06	10.11	22.94	sp|Q5HYK3|COQ5_HUMAN	2-methoxy-6-polyprenyl-1,4-benzoquinol methylase, mitochondrial	HUMAN	6	0.483	0.048	1.614	0.219	0.78	0.275	0.032	2.168	0.15	0.597	0.263	0.004	1.995	0.048	0.525	0.766	0.325	1.585	0.47	1.213	0.466	0.068	1.82	0.229	0.847	0.661	0.168	1.419	0.421	0.938	0.441	0.015	1.786	0.175	0.787
863	10.05	10.33	30.43	sp|P18621|RL17_HUMAN	60S ribosomal protein L17	HUMAN	6	1.318	0.769	1.754	0.752	2.679	0.679	0.828	1.871	0.38	1.271	2.355	0.464	1.854	1.271	5.346	0.887	0.915	2.208	0.492	1.959	0.55	0.378	1.738	0.322	0.955	2.27	0.149	1.614	1.406	6.252	1.803	0.594	1.803	1	4.487
864	10.05	10.13	30.64	sp|Q9BVK6|TMED9_HUMAN	Transmembrane emp24 domain-containing protein 9	HUMAN	9	0.832	0.135	1.706	0.492	1.419	0.724	0.134	1.528	0.47	1.107	0.887	0.538	1.57	0.565	1.393	0.705	0.055	2.679	0.263	1.888	0.802	0.33	1.5	0.535	1.202	0.839	0.357	1.294	0.649	1.086	0.832	0.495	1.706	0.488	1.419
865	10.05	10.05	25.7	sp|Q9Y6M9|NDUB9_HUMAN	NADH dehydrogenase [ubiquinone] 1 beta subcomplex subunit 9	HUMAN	6	0.929	0.853	8.091	0.115	7.516	0.54	0.272	2.089	0.256	1.127	0.871	0.742	9.036	0.096	7.87	0.973	0.955	2.089	0.466	2.032	0.802	0.606	7.798	0.103	6.252	0.895	0.803	2.109	0.429	1.888	0.855	0.716	2.109	0.409	1.803
866	10.04	10.16	2.34	sp|Q5T4S7|UBR4_HUMAN	E3 ubiquitin-protein ligase UBR4	HUMAN	8	0.912	0.961	2.582	0.353	2.355	1.318	0.346	2.032	0.649	2.704	1.213	0.511	2.729	0.445	3.311	1.236	0.441	2.466	0.501	3.105	1.169	0.381	2.07	0.565	2.421	1.076	0.679	2.679	0.402	2.884	0.879	0.79	2.729	0.325	2.399
867	10.03	10.76	4.95	sp|Q9NQC3|RTN4_HUMAN	Reticulon-4	HUMAN	7	1.247	0.503	1.472	0.847	2.27	0.724	0.495	1.406	0.545	1.019	0.52	0.765	1.69	0.353	0.879	1.225	0.602	1.406	0.871	1.803	1.754	0.452	1.614	1.086	3.192	0.773	0.518	1.33	0.57	1.028	0.673	0.557	1.419	0.402	0.955
868	10.03	10.52	12.54	sp|O00571|DDX3X_HUMAN	ATP-dependent RNA helicase DDX3X	HUMAN	8	1.355	0.492	2.188	0.619	2.965	1.009	0.873	2.148	0.47	2.168	1.127	0.634	1.803	0.625	2.051	0.698	0.492	2.032	0.334	1.419	0.991	0.846	1.871	0.53	1.854	0.895	0.819	2.07	0.433	1.854	0.809	0.719	2.168	0.37	1.754
869	10.03	10.35	10.41	sp|Q6P996|PDXD1_HUMAN	Pyridoxal-dependent decarboxylase domain-containing protein 1	HUMAN	5	1.368	0.268	1.393	0.982	1.959	1.528	0.219	1.33	1.148	2.109	1.738	0.146	1.18	1.472	2.168	1.33	0.349	1.169	1.138	1.556	1.38	0.341	1.306	1.057	1.854	1.368	0.284	1.294	1.057	1.803	1.629	0.169	1.247	1.306	2.128
870	10.03	10.22	15.06	sp|Q9NP74|PALMD_HUMAN	Palmdelphin	HUMAN	6	1.888	0.247	2.168	0.871	27.29	2.63	0.304	3.281	0.802	11.912	5.395	0.03	3.311	1.629	43.652	1.355	0.543	2.655	0.511	5.754	2.78	0.282	3.342	0.832	16.749	1.82	0.395	2.704	0.673	8.091	5.297	0.013	2.399	2.208	49.659
871	10.02	10.44	10.05	sp|P53992|SC24C_HUMAN	Protein transport protein Sec24C	HUMAN	9	1.086	0.649	2.014	0.54	2.188	1.169	0.321	1.585	0.738	1.854	1.127	0.621	2.148	0.525	2.421	1.202	0.424	1.959	0.614	2.355	1.067	0.639	1.585	0.673	1.69	1.086	0.609	1.738	0.625	1.888	1.169	0.53	2.128	0.55	2.489
872	10.02	10.15	15.5	sp|Q9NTJ5|SAC1_HUMAN	Phosphatidylinositide phosphatase SAC1	HUMAN	7	1.127	0.743	2.355	0.479	2.754	0.256	0.109	5.598	0.035	1.432	1.306	0.498	3.837	0.34	5.152	1.057	0.87	3.436	0.308	3.698	0.673	0.423	3.631	0.15	2.443	1.057	0.851	2.466	0.429	2.655	0.425	0.146	2.109	0.05	0.895
873	10.02	10.07	16.74	sp|Q9UHJ6|SHPK_HUMAN	Sedoheptulokinase	HUMAN	5	1.138	0.157	1.556	0.731	1.837	0.946	0.665	1.675	0.54	1.585	0.839	0.593	1.629	0.425	1.368	1.82	0.047	1.66	1.096	6.026	2.399	0.022	1.614	1.486	8.166	1.803	0.063	1.644	1.096	6.31	1.472	0.38	1.644	0.895	4.169
874	10.01	10.34	14.17	sp|P11172|UMPS_HUMAN	Uridine 5'-monophosphate synthase	HUMAN	6	0.991	0.985	1.213	0.817	1.202	0.973	0.812	1.355	0.718	1.318	1.047	0.3	1.236	0.847	1.294	1.038	0.425	1.259	0.824	1.306	1.057	0.771	1.18	0.895	1.259	1.086	0.327	1.191	0.912	1.294	1.086	0.252	1.236	0.879	1.343
875	10	10.62	14.29	sp|P40222|TXLNA_HUMAN	Alpha-taxilin	HUMAN	5	1.086	0.852	2.089	0.52	2.27	1.096	0.844	2.089	0.525	2.291	1.225	0.686	2.089	0.586	2.559	1.675	0.41	2.109	0.794	3.499	1.271	0.637	2.089	0.608	2.655	0.964	0.95	2.089	0.461	2.014	1.941	0.337	2.109	0.92	4.055
876	10	10.57	22.8	sp|Q9NTX5|ECHD1_HUMAN	Ethylmalonyl-CoA decarboxylase	HUMAN	7	1.159	0.145	1.159	1	1.355	1.107	0.128	1.33	0.832	1.459	1.096	0.324	1.18	0.929	1.306	1.067	0.317	1.191	0.895	1.259	1.047	0.503	1.213	0.863	1.282	1.107	0.476	1.271	0.871	1.393	0.973	0.638	1.259	0.773	1.225
877	10	10.17	40.95	sp|P10599|THIO_HUMAN	Thioredoxin	HUMAN	9	0.832	0.718	1.271	0.661	1.057	1.202	0.997	1.236	0.973	1.69	2.014	0.074	1.38	1.459	3.251	0.661	0.459	1.318	0.525	0.871	1.028	0.797	1.191	0.863	1.259	1.247	0.367	1.236	1.009	1.77	1.585	0.152	1.318	1.202	2.399
878	10	10	37.5	sp|O14880|MGST3_HUMAN	Microsomal glutathione S-transferase 3	HUMAN	8	0.759	0.449	1.585	0.466	1.202	0.466	0.158	1.57	0.24	0.731	0.637	0.281	1.585	0.373	1.009	0.302	0.106	2.032	0.074	0.614	0.258	0.092	2.208	0.09	0.57	0.402	0.137	1.803	0.145	0.724	0.488	0.167	1.786	0.244	0.871
879	9.99	10.57	3.36	sp|Q5VYK3|ECM29_HUMAN	Proteasome-associated protein ECM29 homolog	HUMAN	5	1.076	0.678	1.38	0.78	1.486	1.69	0.163	4.446	0.38	7.516	1.236	0.377	2.07	0.597	2.559	1.076	0.682	1.706	0.631	1.837	1.318	0.281	1.941	0.679	2.559	1.213	0.378	1.57	0.773	1.905	1.5	0.182	3.221	0.466	4.831
880	9.96	10.8	22.48	sp|P37059|DHB2_HUMAN	Estradiol 17-beta-dehydrogenase 2	HUMAN	10	1.009	0.87	1.318	0.766	1.38	0.421	0.065	1.803	0.164	0.759	0.515	0.039	1.445	0.215	0.745	0.673	0.112	1.514	0.402	1.019	0.52	0.126	1.542	0.275	0.802	0.575	0.047	1.514	0.275	0.871	0.773	0.176	1.355	0.555	1.047
881	9.94	13.37	7.24	sp|Q8N139|ABCA6_HUMAN	ATP-binding cassette sub-family A member 6	HUMAN	8	0.912	0.538	1.803	0.506	1.644	0.773	0.206	1.738	0.433	1.343	0.377	0.085	2.291	0.089	0.863	1.127	0.953	1.738	0.649	1.977	0.92	0.383	1.786	0.53	1.644	0.555	0.055	1.977	0.115	1.096	0.37	0.054	2.249	0.082	0.832
882	9.94	10	70.71	sp|P02656|APOC3_HUMAN	Apolipoprotein C-III	HUMAN	10	1.259	0.238	1.294	0.973	1.82	0.773	0.769	1.38	0.38	1.067	1.225	0.505	1.202	1.019	1.629	0.649	0.387	1.306	0.24	0.847	0.425	0.211	1.786	0.085	0.759	1.213	0.433	1.343	0.904	1.754	0.847	0.538	1.472	0.488	1.247
883	9.92	10.17	4.03	sp|Q6P2Q9|PRP8_HUMAN	Pre-mRNA-processing-splicing factor 8	HUMAN	5	0.991	0.986	1.528	0.649	1.514	1.086	0.495	1.419	0.766	1.542	0.938	0.783	1.6	0.586	1.5	0.912	0.562	1.393	0.655	1.271	0.982	0.936	1.486	0.661	1.459	0.912	0.606	1.472	0.619	1.343	1.047	0.646	1.393	0.752	1.459
884	9.92	9.97	12.63	sp|Q9UBM7|DHCR7_HUMAN	7-dehydrocholesterol reductase	HUMAN	6	0.92	0.924	1.472	0.631	1.355	0.483	0.242	1.803	0.288	0.871	1.148	0.6	1.419	0.809	1.77	0.145	0.066	4.13	0.047	0.597	0.161	0.03	3.631	0.05	0.586	0.417	0.03	1.786	0.177	0.745	0.391	0.328	2.128	0.182	0.832
885	9.89	10.04	40.69	sp|P39019|RS19_HUMAN	40S ribosomal protein S19	HUMAN	7	0.643	0.65	1.486	0.34	0.955	1.096	0.828	1.556	0.705	1.585	1.138	0.464	1.393	0.817	1.629	0.766	0.681	1.585	0.387	1.213	0.337	0.073	2.208	0.095	0.745	1.057	0.43	1.432	0.738	1.5	0.991	0.768	1.368	0.718	1.355
886	9.88	10.09	22.08	sp|Q8N490|PNKD_HUMAN	Probable hydrolase PNKD	HUMAN	5	1.259	0.649	2.089	0.603	2.63	0.912	0.862	2.089	0.437	1.905	1.236	0.669	2.089	0.592	2.582	1.459	0.5	2.089	0.698	3.076	1.038	0.919	2.089	0.497	2.168	1.117	0.816	2.089	0.535	2.333	1.6	0.437	2.089	0.766	3.342
887	9.87	10.35	15.07	sp|P16278|BGAL_HUMAN	Beta-galactosidase	HUMAN	8	1.528	0.21	1.514	1.009	3.02	0.895	0.955	1.5	0.603	1.343	1.343	0.173	1.472	0.912	2.188	1.6	0.229	1.556	1.028	2.911	1.738	0.156	1.556	1.117	3.404	1.169	0.612	1.472	0.794	1.837	1.722	0.08	1.459	1.18	3.767
888	9.85	9.9	16.91	sp|Q9BQE5|APOL2_HUMAN	Apolipoprotein L2	HUMAN	6	2.421	0.298	2.208	1.096	10.568	1.148	0.673	1.995	0.575	2.831	1.959	0.616	1.959	1	6.855	1.514	0.134	1.77	0.855	4.656	3.133	0.221	2.355	1.33	9.462	3.597	0.139	2.355	1.528	15.136	3.048	0.371	2.312	1.318	11.066
889	9.85	9.89	21.51	sp|Q9BXW7|CECR5_HUMAN	Cat eye syndrome critical region protein 5	HUMAN	8	0.92	0.684	1.786	0.515	1.644	0.506	0.442	1.941	0.172	0.982	0.625	0.481	1.706	0.283	1.067	1.406	0.572	1.69	0.832	3.02	0.982	0.968	1.803	0.55	1.77	0.705	0.524	1.675	0.384	1.18	0.871	0.862	1.803	0.479	1.57
890	9.83	9.92	20.93	sp|Q8NBJ7|SUMF2_HUMAN	Sulfatase-modifying factor 2	HUMAN	6	0.824	0.383	1.629	0.506	1.343	0.912	0.64	1.6	0.57	1.459	0.879	0.361	1.355	0.649	1.191	0.809	0.33	1.459	0.555	1.18	0.824	0.313	1.213	0.679	1	0.802	0.25	1.159	0.698	0.929	0.78	0.198	1.159	0.673	0.904
891	9.82	9.92	14.1	sp|P05362|ICAM1_HUMAN	Intercellular adhesion molecule 1	HUMAN	5	0.787	0.657	2.089	0.373	1.644	1.076	0.863	2.089	0.515	2.249	1.169	0.749	2.109	0.555	2.443	0.773	0.64	2.109	0.37	1.629	2.512	0.254	2.109	1.191	5.248	2.109	0.303	2.089	1.009	4.446	1.786	0.373	2.089	0.855	3.733
892	9.81	17.99	37.9	sp|P67936|TPM4_HUMAN	Tropomyosin alpha-4 chain	HUMAN	9	1.127	0.658	4.018	0.281	4.529	0.982	0.859	4.571	0.215	4.487	1.585	0.298	2.089	0.759	3.311	0.809	0.347	17.061	0.054	13.804	1.009	0.961	2.089	0.483	2.109	0.904	0.731	2.089	0.433	1.888	1.318	0.428	3.076	0.429	4.055
893	9.81	9.93	21.77	sp|P01008|ANT3_HUMAN	Antithrombin-III	HUMAN	8	0.802	0.234	1.406	0.55	1.127	0.57	0.098	1.406	0.373	0.802	0.449	0.012	1.472	0.281	0.661	0.497	0.062	1.585	0.31	0.787	0.429	0.006	1.368	0.288	0.586	0.698	0.084	1.202	0.57	0.839	0.56	0.061	1.542	0.363	0.863
894	9.81	9.89	17.68	sp|Q9UHL4|DPP2_HUMAN	Dipeptidyl peptidase 2	HUMAN	7	0.802	0.942	1.923	0.409	1.542	0.787	0.61	1.722	0.429	1.355	0.738	0.617	1.528	0.441	1.127	0.515	0.273	1.675	0.217	0.863	0.398	0.167	1.995	0.072	0.794	0.244	0.077	2.051	0.019	0.501	0.275	0.128	2.399	0.038	0.661
895	9.8	10.12	19.17	sp|O60884|DNJA2_HUMAN	DnaJ homolog subfamily A member 2	HUMAN	5	1.368	0.379	1.614	0.847	2.333	1.259	0.143	1.675	0.752	2.466	2.089	0.067	1.445	1.445	5.754	0.809	0.723	1.706	0.192	1.38	0.946	0.711	1.629	0.501	1.542	0.802	0.978	1.644	0.437	1.318	1.706	0.145	1.459	1.169	4.207
896	9.76	10.39	41.41	sp|P22061|PIMT_HUMAN	Protein-L-isoaspartate(D-aspartate) O-methyltransferase	HUMAN	6	0.731	0.228	1.803	0.387	1.318	0.488	0.393	2.051	0.244	1	1.941	0.525	1.995	0.973	4.613	1.675	0.832	1.977	0.847	3.908	0.581	0.276	1.837	0.294	1.067	1.77	0.726	1.977	0.895	4.055	1.854	0.734	1.995	0.929	4.446
897	9.76	10.13	17.1	sp|Q9NY33|DPP3_HUMAN	Dipeptidyl peptidase 3	HUMAN	7	1.148	0.864	1.786	0.643	2.089	2.089	0.221	1.941	1.076	5.012	2.089	0.259	1.941	1.076	4.529	1.318	0.454	1.837	0.718	2.582	2.07	0.181	1.706	1.213	5.346	1.644	0.442	1.905	0.863	3.532	2.582	0.117	1.888	1.368	6.546
898	9.74	9.77	25.69	sp|Q8NCW5|NNRE_HUMAN	NAD(P)H-hydrate epimerase	HUMAN	6	1.076	0.78	1.406	0.766	1.514	0.692	0.333	1.5	0.344	1.038	1.33	0.551	1.432	0.929	2.07	0.824	0.548	1.318	0.421	1.086	1.306	0.595	1.406	0.929	1.959	1.107	0.88	1.318	0.839	1.585	1.138	0.757	1.406	0.809	1.585
899	9.73	9.98	26.42	sp|Q96JY6|PDLI2_HUMAN	PDZ and LIM domain protein 2	HUMAN	5	1.854	0.184	2.089	0.887	4.831	0.483	0.826	2.679	0.192	1.294	1.888	0.184	2.109	0.895	4.966	1.528	0.379	1.406	1.086	3.133	1.995	0.179	1.786	1.117	5.012	1.629	0.317	1.837	0.887	3.873	0.802	0.658	2.421	0.331	1.941
900	9.72	9.86	28.13	sp|Q13155|AIMP2_HUMAN	Aminoacyl tRNA synthase complex-interacting multifunctional protein 2	HUMAN	7	1.528	0.55	1.722	0.887	4.365	2.729	0.185	1.556	1.754	14.322	2.208	0.308	1.722	1.282	9.638	1.107	0.796	1.722	0.643	1.959	1.355	0.585	1.486	0.912	4.831	1.786	0.401	1.706	1.047	7.798	1.259	0.789	1.585	0.794	2.355
901	9.7	9.78	57.02	sp|P05386|RLA1_HUMAN	60S acidic ribosomal protein P1	HUMAN	6	0.331	0.487	2.032	0.055	0.673	0.305	0.493	2.014	0.036	0.614	0.904	0.949	1.706	0.511	1.542	0.679	0.943	1.754	0.334	1.191	0.54	0.598	1.57	0.229	0.847	0.766	0.891	1.294	0.53	0.991	0.52	0.579	1.77	0.207	0.92
902	9.68	9.81	27.67	sp|Q9NWU1|OXSM_HUMAN	3-oxoacyl-[acyl-carrier-protein] synthase, mitochondrial	HUMAN	7	1.191	0.478	2.07	0.575	2.512	1.107	0.596	1.854	0.597	2.089	0.78	0.557	2.535	0.308	1.977	0.759	0.355	1.941	0.384	1.472	1.009	0.866	1.803	0.56	1.82	0.938	0.909	2.582	0.36	2.421	0.982	0.998	2.729	0.363	2.679
903	9.67	9.68	40.79	sp|P61088|UBE2N_HUMAN	Ubiquitin-conjugating enzyme E2 N	HUMAN	7	1.271	0.552	1.888	0.673	2.559	0.871	0.886	1.837	0.291	1.6	1.5	0.174	1.514	0.991	3.048	0.731	0.794	2.168	0.156	1.585	0.773	0.619	1.629	0.244	1.259	0.991	0.515	2.07	0.425	2.051	1.33	0.44	1.871	0.711	2.805
904	9.62	9.76	7.78	sp|Q13263|TIF1B_HUMAN	Transcription intermediary factor 1-beta	HUMAN	5	1.77	0.146	1.837	0.964	7.311	0.982	0.286	3.221	0.409	3.162	2.27	0.089	1.941	1.169	9.908	1.706	0.258	1.905	0.895	5.445	1.556	0.422	2.27	0.685	4.699	1.236	0.403	2.228	0.555	2.884	1.213	0.36	2.679	0.453	2.655
905	9.61	9.78	20.38	sp|Q96DB5|RMD1_HUMAN	Regulator of microtubule dynamics protein 1	HUMAN	5	0.904	0.349	1.445	0.637	1.306	0.445	0.115	1.722	0.194	0.766	0.474	0.276	1.675	0.247	0.794	0.417	0.277	1.66	0.229	0.692	0.847	0.496	1.406	0.597	1.191	0.387	0.003	1.528	0.129	0.592	0.625	0.314	1.5	0.384	0.938
906	9.6	9.61	34.42	sp|O75396|SC22B_HUMAN	Vesicle-trafficking protein SEC22b	HUMAN	8	1.445	0.55	1.959	0.738	3.192	1.086	0.979	1.941	0.56	2.089	1.77	0.48	1.786	0.991	5.297	1.169	0.817	1.923	0.608	2.355	1.355	0.944	2.032	0.667	2.992	0.794	0.509	1.923	0.37	1.528	1.225	0.998	1.722	0.711	3.105
907	9.57	52.25	73.71	sp|P68371|TBB4B_HUMAN	Tubulin beta-4B chain	HUMAN	63	1	0.507	1.5	0.667	1.486	1.754	0.328	1.445	1.213	4.325	3.373	0.077	1.542	2.188	10.093	1.117	0.671	1.432	0.78	1.754	1.923	0.202	1.486	1.294	4.613	2.168	0.185	1.459	1.486	5.702	2.938	0.089	1.528	1.923	8.241
908	9.53	9.63	14.05	sp|O43776|SYNC_HUMAN	Asparagine--tRNA ligase, cytoplasmic	HUMAN	8	0.817	0.766	2.168	0.319	1.77	0.964	0.893	2.27	0.409	2.188	1.225	0.513	1.786	0.685	2.377	0.608	0.219	1.57	0.09	0.955	1.107	0.753	1.542	0.718	1.871	0.929	0.826	1.77	0.501	1.644	1.086	0.715	1.585	0.685	1.837
909	9.53	9.59	49.35	sp|P68036|UB2L3_HUMAN	Ubiquitin-conjugating enzyme E2 L3	HUMAN	10	0.938	0.676	1.556	0.603	1.459	0.938	0.617	1.585	0.592	1.486	1.047	0.851	1.57	0.667	1.644	0.946	0.623	1.368	0.692	1.294	0.946	0.889	1.419	0.667	1.343	1.148	0.589	1.343	0.855	1.556	1.057	0.429	1.271	0.832	1.343
910	9.53	9.55	37.99	sp|Q9BV57|MTND_HUMAN	1,2-dihydroxy-3-keto-5-methylthiopentene dioxygenase	HUMAN	5	0.506	0.146	1.905	0.109	0.964	0.433	0.25	2.512	0.103	1.086	0.991	0.811	1.959	0.497	1.941	0.673	0.566	2.014	0.223	1.355	0.296	0.043	2.228	0.016	0.661	0.724	0.37	1.5	0.356	1.086	1.067	0.611	1.905	0.56	2.07
911	9.49	10.15	6.95	sp|O95486|SC24A_HUMAN	Protein transport protein Sec24A	HUMAN	6	1.247	0.413	2.466	0.506	3.076	1.138	0.593	1.38	0.824	1.57	1.542	0.196	1.38	1.117	2.128	1.148	0.575	1.38	0.832	1.585	1.368	0.292	1.556	0.879	2.128	1.225	0.452	2.249	0.545	2.754	1.343	0.311	1.38	0.973	1.854
912	9.45	9.76	42.99	sp|Q9BRF8|CPPED_HUMAN	Calcineurin-like phosphoesterase domain-containing protein 1	HUMAN	11	0.991	0.655	1.486	0.466	1.472	1.459	0.112	1.542	0.946	2.582	2.188	0.013	1.459	1.5	9.908	1.368	0.293	1.6	0.855	2.992	1.888	0.036	1.432	1.318	7.727	2.089	0.019	1.486	1.406	9.036	1.959	0.021	1.419	1.38	8.551
913	9.43	9.66	15.88	sp|Q9BXK5|B2L13_HUMAN	Bcl-2-like protein 13	HUMAN	5	0.946	0.893	2.291	0.525	2.168	0.466	0.277	1.905	0.15	0.887	1.138	0.828	1.803	0.631	2.421	1.644	0.22	1.854	0.887	4.446	1.472	0.447	1.837	0.802	3.133	1.472	0.234	1.77	0.832	2.911	1.472	0.456	1.854	0.794	3.565
914	9.42	13.54	29.03	sp|O75367|H2AY_HUMAN	Core histone macro-H2A.1	HUMAN	12	0.406	0.523	2.168	0.198	0.879	0.288	0.417	2.333	0.138	0.673	0.268	0.301	2.489	0.081	0.667	1.18	0.748	1.542	0.766	1.888	0.794	0.672	1.786	0.441	1.419	0.437	0.449	2.128	0.185	0.929	0.637	0.6	1.57	0.353	1
915	9.42	9.61	23.57	sp|Q96HY6|DDRGK_HUMAN	DDRGK domain-containing protein 1	HUMAN	5	1.271	0.78	1.614	0.787	2.312	0.711	0.834	2.032	0.356	1.445	0.305	0.348	2.535	0.043	0.773	1.076	0.917	1.905	0.565	2.07	1.191	0.678	1.905	0.625	2.291	0.619	0.525	1.959	0.215	1.213	1.306	0.573	1.923	0.679	2.559
916	9.4	9.71	8.39	sp|P41250|SYG_HUMAN	Glycine--tRNA ligase	HUMAN	5	0.895	0.955	1.786	0.425	1.6	2.291	0.181	1.941	1.18	5.916	3.436	0.084	1.77	1.941	11.066	1.706	0.465	1.754	0.973	4.285	1.432	0.583	1.722	0.832	3.02	1.888	0.344	1.854	1.019	4.875	1.445	0.596	1.722	0.839	3.221
917	9.4	9.68	13.99	sp|Q9UHD8|SEPT9_HUMAN	Septin-9	HUMAN	6	1.69	0.344	1.803	0.938	3.733	2.729	0.048	1.905	1.432	12.942	3.02	0.057	1.923	1.57	15.417	1.888	0.291	1.837	1.028	5.97	2.051	0.163	1.754	1.169	11.588	1.738	0.266	1.854	0.938	7.656	2.312	0.229	1.995	1.159	9.376
918	9.38	9.65	30.93	sp|P62081|RS7_HUMAN	40S ribosomal protein S7	HUMAN	6	0.809	0.936	1.355	0.56	1.096	0.506	0.452	1.459	0.169	0.738	0.863	0.893	1.259	0.637	1.086	1.009	0.785	1.355	0.745	1.343	0.78	0.974	1.343	0.497	1.047	1.057	0.865	1.202	0.879	1.294	0.705	0.482	1.202	0.506	0.847
919	9.37	11.61	35.32	sp|Q9H0U4|RAB1B_HUMAN	Ras-related protein Rab-1B	HUMAN	6	0.879	0.812	2.089	0.421	1.837	0.745	0.599	2.089	0.356	1.556	0.738	0.589	2.089	0.353	1.542	0.787	0.657	2.089	0.377	1.644	0.946	0.928	2.089	0.453	1.977	0.802	0.68	2.089	0.384	1.675	0.912	0.867	2.089	0.437	1.905
920	9.37	10.51	16.93	sp|Q9BYV1|AGT2_HUMAN	Alanine--glyoxylate aminotransferase 2, mitochondrial	HUMAN	8	0.581	0.149	1.318	0.363	0.766	0.402	0.068	1.459	0.111	0.586	0.219	0.021	2.355	0.027	0.515	1.047	0.692	1.514	0.692	1.57	0.483	0.127	1.738	0.244	0.839	0.667	0.221	1.225	0.479	0.817	0.302	0.085	2.148	0.104	0.649
921	9.37	9.75	23.92	sp|P25788|PSA3_HUMAN	Proteasome subunit alpha type-3	HUMAN	7	0.718	0.546	1.614	0.466	1.159	2.333	0.064	1.629	1.432	6.194	2.291	0.127	1.69	1.355	6.982	1.086	0.396	1.854	0.586	1.786	1.995	0.06	1.585	1.259	4.786	1.675	0.533	1.585	1.057	5.152	1.585	0.369	1.528	1.038	3.192
922	9.37	9.39	28.47	sp|P47985|UCRI_HUMAN	Cytochrome b-c1 complex subunit Rieske, mitochondrial	HUMAN	6	1.138	0.656	1.247	0.912	1.542	0.429	0.038	1.706	0.158	0.731	0.57	0.108	1.368	0.273	0.78	0.991	0.735	1.271	0.78	1.259	0.855	0.258	1.306	0.608	1.117	0.724	0.117	1.306	0.54	0.946	0.649	0.139	1.306	0.36	0.847
923	9.36	9.36	24.54	sp|O15260|SURF4_HUMAN	Surfeit locus protein 4	HUMAN	9	1.148	0.773	1.445	0.794	1.706	0.52	0.068	1.738	0.217	0.904	0.863	0.849	1.5	0.555	1.294	0.24	0.354	3.311	0.133	0.794	0.955	0.611	1.486	0.679	1.419	0.773	0.372	1.368	0.511	1.057	0.929	0.793	1.459	0.625	1.355
924	9.35	9.5	18	sp|P14866|HNRPL_HUMAN	Heterogeneous nuclear ribonucleoprotein L	HUMAN	7	1.019	0.846	1.57	0.649	1.6	0.904	0.714	2.032	0.441	1.837	0.946	0.802	1.33	0.711	1.259	0.938	0.72	1.393	0.673	1.306	0.847	0.433	1.57	0.54	1.33	0.794	0.277	1.542	0.515	1.225	1.009	0.877	1.393	0.724	1.406
925	9.33	9.64	17.66	sp|Q16401|PSMD5_HUMAN	26S proteasome non-ATPase regulatory subunit 5	HUMAN	6	0.78	0.879	1.6	0.31	1.247	0.912	0.906	1.486	0.441	1.355	1.028	0.718	1.528	0.673	1.556	0.52	0.2	1.6	0.118	0.832	0.752	0.648	1.754	0.319	1.318	0.752	0.572	1.66	0.363	1.247	0.745	0.418	1.514	0.406	1.127
926	9.31	9.52	16.63	sp|O75955|FLOT1_HUMAN	Flotillin-1	HUMAN	6	1.225	0.493	1.69	0.724	2.128	0.938	0.951	1.486	0.614	1.393	0.718	0.228	1.282	0.53	0.92	0.643	0.133	1.706	0.337	1.096	0.711	0.251	1.57	0.413	1.117	0.441	0.056	1.66	0.187	0.731	0.673	0.188	1.393	0.449	0.938
927	9.31	9.49	2.17	sp|Q63HN8|RN213_HUMAN	E3 ubiquitin-protein ligase RNF213	HUMAN	7	0.973	0.965	2.089	0.466	2.032	0.302	0.202	2.089	0.143	0.631	1.057	0.89	2.089	0.506	2.208	0.982	0.991	2.089	0.47	2.051	0.904	0.854	2.089	0.433	1.888	1.096	0.844	2.089	0.525	2.291	1.69	0.402	2.089	0.809	3.565
928	9.29	9.35	20.46	sp|Q99685|MGLL_HUMAN	Monoglyceride lipase	HUMAN	6	0.637	0.326	2.992	0.192	1.905	0.637	0.794	4.742	0.133	3.02	1.086	0.875	4.446	0.244	4.831	0.167	0.063	5.702	0.014	0.955	0.973	0.935	1.754	0.565	1.706	0.421	0.175	4.613	0.077	1.941	0.353	0.164	4.92	0.063	1.738
929	9.26	9.62	6.08	sp|Q5JWF2|GNAS1_HUMAN	Guanine nucleotide-binding protein G(s) subunit alpha isoforms XLas	HUMAN	5	0.78	0.626	1.18	0.625	0.92	1.107	0.582	1.406	0.787	1.585	1.148	0.775	1.18	0.973	1.38	0.294	0.174	1.905	0.108	0.56	0.37	0.246	1.923	0.116	0.711	0.254	0.152	2.249	0.063	0.57	0.441	0.443	1.923	0.209	0.847
929	0	9.53	15.99	sp|P63092|GNAS2_HUMAN	Guanine nucleotide-binding protein G(s) subunit alpha isoforms short	HUMAN	5
930	9.26	9.28	36.79	sp|O75208|COQ9_HUMAN	Ubiquinone biosynthesis protein COQ9, mitochondrial	HUMAN	8	0.794	0.611	1.57	0.497	1.247	0.421	0.018	1.556	0.2	0.655	0.394	0.009	1.528	0.211	0.603	0.461	0.044	1.318	0.313	0.608	0.614	0.091	1.486	0.402	0.912	0.575	0.118	1.514	0.36	0.871	0.417	0.157	1.754	0.213	0.731
931	9.25	9.27	37.86	sp|Q9NPJ3|ACO13_HUMAN	Acyl-coenzyme A thioesterase 13	HUMAN	10	0.887	0.989	1.472	0.57	1.306	0.291	0.398	2.729	0.069	0.794	0.154	0.04	2.938	0.027	0.453	1.169	0.857	1.82	0.643	2.148	0.78	0.992	1.837	0.394	1.432	0.406	0.153	2.333	0.158	0.946	0.773	0.545	1.905	0.398	1.472
932	9.24	9.3	24.62	sp|Q12905|ILF2_HUMAN	Interleukin enhancer-binding factor 2	HUMAN	5	1.028	0.852	1.282	0.802	1.343	0.78	0.567	1.556	0.453	1.213	1.33	0.751	1.6	0.832	2.27	0.982	0.978	1.33	0.738	1.306	0.92	0.669	1.6	0.56	1.472	0.879	0.65	1.57	0.54	1.38	1.169	0.749	1.644	0.711	1.959
933	9.22	9.57	24.07	sp|P11182|ODB2_HUMAN	Lipoamide acyltransferase component of branched-chain alpha-keto acid dehydrogenase complex, mitochondrial	HUMAN	9	0.738	0.373	1.271	0.55	0.938	0.11	0.029	3.436	0.046	0.377	0.483	0.144	1.419	0.258	0.685	0.54	0.185	1.514	0.302	0.817	0.52	0.182	1.306	0.302	0.679	0.474	0.116	1.514	0.231	0.718	0.38	0.091	1.675	0.233	0.637
934	9.16	10.19	13.92	sp|Q86UE4|LYRIC_HUMAN	Protein LYRIC	HUMAN	7	0.938	0.796	1.459	0.643	1.368	0.855	0.847	1.57	0.545	1.343	0.809	0.459	1.318	0.614	1.067	0.78	0.389	1.472	0.53	1.148	0.929	0.747	1.38	0.673	1.282	0.809	0.439	1.514	0.535	1.225	0.839	0.451	1.585	0.53	1.33
935	9.15	13.55	41.61	sp|P47755|CAZA2_HUMAN	F-actin-capping protein subunit alpha-2	HUMAN	11	0.982	0.831	1.69	0.575	1.66	1.6	0.137	1.38	1.159	2.512	1.38	0.228	1.77	0.78	2.466	0.904	0.627	1.629	0.525	1.472	1.225	0.54	1.406	0.871	1.854	1.028	0.754	1.614	0.637	1.629	0.661	0.905	1.923	0.286	1.271
936	9.12	10.09	16.24	sp|P20810|ICAL_HUMAN	Calpastatin	HUMAN	7	1.047	0.795	1.556	0.673	1.614	1.614	0.27	1.57	1.028	2.78	1.69	0.205	1.585	1.067	2.992	0.964	0.977	1.585	0.597	1.528	0.738	0.844	1.82	0.409	1.343	1.271	0.551	1.57	0.809	2.128	1.472	0.142	1.66	0.887	2.535
937	9.11	27.32	43.62	sp|P12235|ADT1_HUMAN	ADP/ATP translocase 1	HUMAN	19	0.724	0.352	1.282	0.54	0.929	0.127	0.071	2.679	0.038	0.34	0.608	0.269	1.393	0.417	0.847	0.377	0.097	1.6	0.15	0.603	0.299	0.106	1.66	0.156	0.497	0.57	0.229	1.259	0.398	0.718	0.391	0.107	1.5	0.236	0.586
938	9.07	9.19	13.29	sp|Q9HCL2|GPAT1_HUMAN	Glycerol-3-phosphate acyltransferase 1, mitochondrial	HUMAN	7	0.863	0.63	1.871	0.461	1.614	0.705	0.304	1.432	0.492	1.009	0.824	0.543	1.38	0.597	1.138	1.148	0.625	1.542	0.745	1.77	1.107	0.718	2.965	0.373	3.281	0.766	0.416	1.77	0.433	1.355	0.78	0.431	4.285	0.182	3.342
939	9.06	9.1	40.22	sp|Q96EK6|GNA1_HUMAN	Glucosamine 6-phosphate N-acetyltransferase	HUMAN	5	0.904	0.871	1.318	0.661	1.191	0.614	0.947	1.585	0.331	0.973	0.603	0.496	1.528	0.398	0.92	0.265	0.688	2.291	0.11	0.608	1.047	0.699	1.514	0.692	1.514	1.472	0.384	1.294	1.138	2.07	1.306	0.545	1.33	0.982	1.837
940	9.02	9.63	9.42	sp|Q99959|PKP2_HUMAN	Plakophilin-2	HUMAN	7
941	9.02	9.27	7.86	sp|Q8N766|EMC1_HUMAN	ER membrane protein complex subunit 1	HUMAN	5	1.127	0.795	2.377	0.474	2.655	0.955	0.936	6.252	0.153	5.97	0.871	0.783	2.089	0.417	1.82	0.685	0.5	2.089	0.328	1.432	1.019	0.948	5.649	0.18	5.754	0.673	0.484	2.089	0.322	1.406	1.019	0.956	2.089	0.488	2.128
942	9.01	24.23	29.35	sp|P15311|EZRI_HUMAN	Ezrin	HUMAN	14	0.847	0.975	1.459	0.592	1.236	1.803	0.067	1.486	1.213	3.873	2.679	0.004	1.472	1.82	8.017	0.692	0.671	1.542	0.35	1.067	1.271	0.366	1.355	0.938	2.109	1.282	0.371	1.393	0.92	2.466	2.208	0.011	1.393	1.585	6.607
943	9.01	9.07	38.04	sp|Q04760|LGUL_HUMAN	Lactoylglutathione lyase	HUMAN	6	1.086	0.891	1.629	0.667	1.786	1.096	0.366	1.675	0.655	1.803	1.096	0.927	1.644	0.667	1.82	1.236	0.932	1.629	0.759	2.07	1.191	0.856	1.38	0.863	1.786	1.57	0.301	1.528	1.028	2.679	1.786	0.214	1.486	1.202	3.048
944	9	12.78	17.62	sp|P50995|ANX11_HUMAN	Annexin A11	HUMAN	9	1.096	0.599	1.514	0.724	1.82	0.555	0.116	1.57	0.344	0.871	1.486	0.686	1.556	0.955	2.606	0.603	0.05	1.556	0.244	0.938	0.57	0.099	1.629	0.256	0.929	0.667	0.088	1.514	0.353	1.009	1.169	0.526	1.6	0.731	2.27
945	8.99	9.04	22.06	sp|P62879|GBB2_HUMAN	Guanine nucleotide-binding protein G(I)/G(S)/G(T) subunit beta-2	HUMAN	6	0.752	0.659	2.148	0.35	1.614	0.912	0.69	3.251	0.281	2.965	0.832	0.682	1.38	0.603	1.148	0.724	0.533	1.706	0.425	1.236	0.692	0.486	2.421	0.286	1.675	0.649	0.437	1.38	0.47	0.895	0.759	0.559	1.38	0.55	1.047
946	8.96	9.17	4.51	sp|Q9C0C2|TB182_HUMAN	182 kDa tankyrase-1-binding protein	HUMAN	5	1.019	0.72	15.417	0.066	15.276	1.259	0.384	20.701	0.061	21.478	0.887	0.817	7.447	0.119	6.607	0.871	0.759	16.749	0.057	14.588	1.019	0.78	2.938	0.347	2.992	1.047	0.66	19.231	0.054	19.231	0.863	0.475	19.953	0.048	17.219
947	8.95	9.58	6.42	sp|O14617|AP3D1_HUMAN	AP-3 complex subunit delta-1	HUMAN	5	1.923	0.226	2.089	0.92	4.055	1.393	0.375	7.311	0.191	10.186	1.69	0.267	2.109	0.802	3.532	1.009	0.954	6.026	0.167	6.081	1.057	0.862	15.417	0.069	15.56	0.879	0.458	7.586	0.117	6.668	1.472	0.335	2.109	0.698	3.076
948	8.94	10.88	13.58	sp|Q9UMX0|UBQL1_HUMAN	Ubiquilin-1	HUMAN	7	0.637	0.237	1.614	0.356	1.028	1.028	0.971	1.644	0.625	1.675	0.887	0.89	2.051	0.429	1.82	0.855	0.603	2.188	0.394	1.871	1.159	0.716	1.432	0.809	1.675	1.282	0.25	1.905	0.673	2.512	1.038	0.863	1.514	0.685	1.585
949	8.93	8.98	40	sp|P55957|BID_HUMAN	BH3-interacting domain death agonist	HUMAN	7	3.767	0.166	3.436	1.096	14.588	5.702	0.075	4.207	1.355	38.726	9.727	0.029	4.656	2.089	52	4.406	0.123	3.908	1.127	30.761	6.855	0.05	4.285	1.6	43.251	6.855	0.056	3.873	1.77	48.306	11.695	0.028	4.446	2.63	58.076
950	8.9	9.33	7.24	sp|Q92973|TNPO1_HUMAN	Transportin-1	HUMAN	5	1.086	0.702	1.432	0.759	1.556	1.306	0.343	1.38	0.946	1.803	1.202	0.475	2.399	0.501	2.884	0.938	0.818	1.6	0.586	1.5	1.213	0.456	1.786	0.679	2.168	1.086	0.702	1.754	0.619	1.905	1.169	0.532	1.77	0.661	2.07
951	8.86	8.98	10.23	sp|Q9UJU6|DBNL_HUMAN	Drebrin-like protein	HUMAN	4
952	8.85	9.5	32.22	sp|Q9BUP0|EFHD1_HUMAN	EF-hand domain-containing protein D1	HUMAN	6	1.343	0.345	1.706	0.787	2.355	1.127	0.453	2.188	0.515	2.466	1.556	0.24	2.208	0.705	3.436	2.249	0.133	1.754	1.282	4.365	1.585	0.212	2.208	0.718	3.499	1.514	0.283	1.786	0.847	2.911	2.051	0.162	1.343	1.528	3.076
953	8.85	8.94	21.43	sp|P21953|ODBB_HUMAN	2-oxoisovalerate dehydrogenase subunit beta, mitochondrial	HUMAN	8	0.453	0.082	1.69	0.263	0.766	0.363	0.05	1.837	0.189	0.667	0.474	0.095	1.445	0.231	0.685	0.278	0.106	2.089	0.09	0.581	0.661	0.362	1.472	0.409	0.973	0.685	0.289	1.33	0.47	0.912	0.27	0.051	2.032	0.08	0.55
954	8.83	16.19	14.09	sp|P14923|PLAK_HUMAN	Junction plakoglobin	HUMAN	9	1.009	0.939	1.629	0.619	1.629	1.318	0.629	1.837	0.718	2.489	0.92	0.786	2.63	0.35	2.421	1.294	0.551	2.249	0.575	2.965	0.863	0.882	1.343	0.631	1.159	0.964	0.95	1.393	0.692	1.343	0.685	0.851	2.559	0.261	1.754
955	8.83	9.02	14.12	sp|Q16850|CP51A_HUMAN	Lanosterol 14-alpha demethylase	HUMAN	6	1.009	0.89	2.63	0.384	2.582	0.461	0.675	3.499	0.134	1.614	0.147	0.113	5.495	0.038	0.809	0.319	0.23	3.373	0.086	1.076	1.019	0.922	2.489	0.409	2.535	1.38	0.298	1.432	0.964	2.148	0.759	0.872	2.704	0.233	2.051
956	8.79	9.53	13	sp|A0MZ66|SHOT1_HUMAN	Shootin-1	HUMAN	5	1.38	0.811	1.854	0.745	2.606	3.631	0.033	2.228	1.629	8.472	5.702	0.006	2.333	2.443	13.677	0.863	0.315	2.168	0.356	1.871	1.343	0.892	2.559	0.525	2.535	2.148	0.405	1.995	1.076	4.246	4.169	0.022	2.355	1.77	9.376
957	8.77	8.99	21.04	sp|P14920|OXDA_HUMAN	D-amino-acid oxidase	HUMAN	5	0.895	0.705	1.514	0.57	1.355	0.449	0.392	1.514	0.069	0.679	0.425	0.292	1.959	0.093	0.832	1.393	0.656	1.343	1.038	2.07	0.802	0.909	1.585	0.384	1.271	0.817	0.746	1.306	0.56	1.067	0.679	0.527	1.57	0.258	1.067
958	8.76	9.15	19.76	sp|Q15417|CNN3_HUMAN	Calponin-3	HUMAN	5	1	0.954	2.089	0.479	1.959	1.959	0.17	1.871	1.047	5.346	1.923	0.135	1.995	0.964	6.427	0.31	0.388	2.858	0.088	0.887	0.515	0.419	2.228	0.122	1.148	1.225	0.333	1.977	0.619	2.606	2.07	0.113	2.089	0.991	5.248
959	8.75	8.91	20.3	sp|O76003|GLRX3_HUMAN	Glutaredoxin-3	HUMAN	5	0.871	0.493	1.675	0.402	1.459	3.499	0.137	2.535	1.38	6.73	2.606	0.419	2.228	1.169	4.571	0.649	0.183	1.69	0.143	1.096	1.067	0.58	1.77	0.603	1.888	1.722	0.786	2.07	0.832	3.048	1.191	0.909	1.675	0.711	1.959
960	8.75	8.9	26.67	sp|Q9UL25|RAB21_HUMAN	Ras-related protein Rab-21	HUMAN	5	0.929	0.98	1.837	0.492	1.706	0.586	0.377	1.368	0.294	0.802	0.817	0.754	1.69	0.445	1.38	0.698	0.395	1.738	0.34	1.213	0.871	0.714	1.38	0.603	1.202	0.794	0.58	1.393	0.53	1.107	0.794	0.63	1.432	0.52	1.138
961	8.71	9.57	20.55	sp|P41091|IF2G_HUMAN	Eukaryotic translation initiation factor 2 subunit 3	HUMAN	7	1.871	0.154	2.312	0.809	5.105	2.168	0.249	2.333	0.929	5.97	2.27	0.155	2.355	0.964	6.792	1.169	0.717	2.249	0.52	2.831	1.722	0.462	2.312	0.745	4.446	1.738	0.364	2.312	0.752	4.875	1.871	0.344	2.312	0.809	5.058
961	0	8.31	17.58	sp|Q2VIR3|IF2GL_HUMAN	Putative eukaryotic translation initiation factor 2 subunit 3-like protein	HUMAN	6
962	8.71	8.96	14.55	sp|O75191|XYLB_HUMAN	Xylulose kinase	HUMAN	5	0.759	0.521	1.977	0.387	1.5	0.824	0.555	1.6	0.515	1.318	0.887	0.858	1.706	0.52	1.514	1.057	0.914	1.38	0.766	1.459	1.096	0.846	1.472	0.745	1.614	1.225	0.524	1.486	0.824	1.82	1.138	0.598	1.905	0.597	2.168
963	8.7	9.02	13.53	sp|O95671|ASML_HUMAN	N-acetylserotonin O-methyltransferase-like protein	HUMAN	5	0.973	0.826	2.63	0.37	2.559	1.472	0.111	1.69	0.871	2.535	0.745	0.018	1.905	0.373	1.419	1.38	0.171	1.542	0.895	2.188	1.117	0.378	1.675	0.667	1.888	0.855	0.287	1.247	0.679	1.067	1.038	0.65	1.236	0.839	1.294
964	8.7	8.73	38.86	sp|P62330|ARF6_HUMAN	ADP-ribosylation factor 6	HUMAN	8	0.718	0.35	1.514	0.437	1.086	0.184	0.075	3.251	0.039	0.597	0.441	0.227	1.959	0.256	0.863	1.419	0.538	1.542	0.92	2.249	1.282	0.637	1.486	0.863	2.032	1.5	0.356	1.472	1.019	2.466	1.259	0.554	1.406	0.895	1.977
965	8.69	40.05	36.12	sp|P33261|CP2CJ_HUMAN	Cytochrome P450 2C19	HUMAN	25	1.148	0.838	1.6	0.718	1.923	1	0.986	1.803	0.555	1.786	0.525	0.414	1.629	0.138	0.855	0.904	0.58	2.884	0.294	2.606	0.904	0.807	1.995	0.433	1.803	0.794	0.9	1.837	0.373	1.459	0.184	0.23	4.169	0.021	0.766
966	8.67	8.85	21.66	sp|Q15599|NHRF2_HUMAN	Na(+)/H(+) exchange regulatory cofactor NHE-RF2	HUMAN	5	1.33	0.311	2.858	0.466	3.802	1.236	0.41	1.38	0.895	1.706	0.991	0.942	2.312	0.429	2.291	1.028	0.728	2.512	0.409	2.582	1.33	0.283	2.128	0.625	2.831	1.019	0.82	1.629	0.625	1.66	1.213	0.399	3.565	0.34	4.325
967	8.61	8.76	26.21	sp|Q01105|SET_HUMAN	Protein SET	HUMAN	6	1.406	0.346	1.306	1.076	2.729	2.07	0.147	1.432	1.445	5.248	2.208	0.156	1.38	1.6	5.649	1.393	0.292	1.419	0.982	2.729	1.355	0.509	1.247	1.086	2.754	1.419	0.308	1.393	1.019	2.831	1.614	0.207	1.38	1.169	3.565
968	8.58	8.58	30.69	sp|P02655|APOC2_HUMAN	Apolipoprotein C-II	HUMAN	6	0.752	0.57	21.086	0.045	15.849	0.887	0.799	19.588	0.049	17.378	0.637	0.423	16.444	0.05	10.471	0.575	0.327	23.335	0.038	13.428	0.692	0.49	18.197	0.049	12.589	0.847	0.732	5.105	0.166	4.325	1	0.989	2.148	0.466	2.148
969	8.57	8.64	18.96	sp|P26373|RL13_HUMAN	60S ribosomal protein L13	HUMAN	5	0.991	0.795	1.614	0.655	1.6	1.076	0.394	1.542	0.698	1.629	2.109	0.055	1.738	1.213	4.325	1.038	0.572	1.5	0.692	1.528	0.887	0.954	1.472	0.592	1.306	1.629	0.354	1.66	0.982	2.965	0.912	0.827	1.5	0.614	1.368
970	8.56	8.59	56.12	sp|P04080|CYTB_HUMAN	Cystatin-B	HUMAN	5	2.168	0.427	1.66	1.306	4.529	5.445	0.012	2.377	2.291	18.03	7.727	0.012	2.489	3.105	21.281	2.168	0.154	1.644	1.318	7.798	4.487	0.024	2.249	1.995	17.378	7.656	0.007	2.582	2.965	25.351	8.79	0.004	2.655	3.311	30.2
971	8.54	8.57	21.07	sp|Q14558|KPRA_HUMAN	Phosphoribosyl pyrophosphate synthase-associated protein 1	HUMAN	5	1.127	0.795	2.089	0.54	2.355	0.912	0.87	2.089	0.437	1.905	1.127	0.791	2.089	0.54	2.377	1.057	0.9	2.089	0.506	2.208	1.159	0.764	2.109	0.55	2.421	0.929	0.894	2.089	0.445	1.941	0.296	0.2	2.109	0.142	0.625
972	8.5	8.5	36.6	sp|P00568|KAD1_HUMAN	Adenylate kinase isoenzyme 1	HUMAN	7	1.306	0.728	2.704	0.483	3.565	1.18	0.958	2.729	0.433	3.221	1.57	0.411	2.704	0.581	4.285	1.419	0.428	2.704	0.525	3.873	1.18	0.766	2.729	0.433	3.221	1.393	0.541	2.729	0.511	3.802	1.514	0.365	2.704	0.56	4.13
973	8.49	10	18.22	sp|P04181|OAT_HUMAN	Ornithine aminotransferase, mitochondrial	HUMAN	6	2.089	0.207	2.032	1.028	3.981	0.724	0.616	1.738	0.268	1.259	1.706	0.616	1.959	0.871	3.802	7.798	0.004	2.582	3.02	28.84	8.71	0.005	2.655	3.281	29.648	2.443	0.336	2.109	1.159	5.649	1.706	0.718	1.977	0.863	3.373
974	8.47	8.56	25.3	sp|P19404|NDUV2_HUMAN	NADH dehydrogenase [ubiquinone] flavoprotein 2, mitochondrial	HUMAN	5	0.679	0.336	1.236	0.445	0.839	0.328	0.138	1.837	0.076	0.603	0.299	0.102	1.738	0.049	0.52	0.895	0.996	1.202	0.718	1.076	0.679	0.546	1.514	0.37	1.028	0.394	0.365	1.923	0.146	0.759	0.347	0.118	1.69	0.082	0.586
975	8.44	8.9	8.4	sp|Q9UDY2|ZO2_HUMAN	Tight junction protein ZO-2	HUMAN	8	1.675	0.278	3.02	0.555	5.012	1.148	0.596	5.346	0.215	6.194	1.432	0.361	2.148	0.667	3.076	1.18	0.6	20.324	0.058	20.512	1.629	0.288	3.404	0.479	5.546	1.675	0.278	4.699	0.356	7.798	1.837	0.245	5.754	0.319	10.568
976	8.44	8.44	34.29	sp|P56537|IF6_HUMAN	Eukaryotic translation initiation factor 6	HUMAN	8	3.133	0.227	2.729	1.148	17.378	4.966	0.121	3.251	1.528	21.281	5.058	0.055	3.342	1.514	22.699	2.559	0.447	2.655	0.964	7.112	3.631	0.161	2.884	1.259	18.03	4.325	0.087	3.076	1.406	22.699	1.786	0.846	2.312	0.773	4.831
977	8.42	8.5	27.78	sp|Q00169|PIPNA_HUMAN	Phosphatidylinositol transfer protein alpha isoform	HUMAN	5	0.745	0.581	2.089	0.353	1.556	1.096	0.827	4.13	0.265	4.529	0.802	0.676	2.089	0.384	1.675	0.619	0.428	5.105	0.121	3.162	0.824	0.705	4.055	0.203	3.342	0.863	0.772	2.089	0.413	1.803	0.787	0.651	2.089	0.377	1.644
978	8.41	8.58	17.63	sp|Q99611|SPS2_HUMAN	Selenide, water dikinase 2	HUMAN	5	1.271	0.43	1.854	0.685	3.02	0.982	0.851	2.07	0.56	2.032	1.236	0.68	1.837	0.673	3.048	1.306	0.241	1.556	0.839	3.767	1.803	0.162	1.722	1.047	5.495	1.6	0.172	1.786	0.895	4.786	1.706	0.181	1.837	0.929	5.105
979	8.38	8.9	14.32	sp|P17735|ATTY_HUMAN	Tyrosine aminotransferase	HUMAN	5	0.38	0.323	2.559	0.095	0.973	0.211	0.021	2.014	0.021	0.425	0.54	0.424	2.421	0.205	1.306	0.331	0.651	2.729	0.125	0.904	0.242	0.029	2.466	0.047	0.597	1.236	0.407	1.614	0.766	2.032	0.506	0.389	2.27	0.203	1.148
980	8.37	8.53	25.83	sp|P20042|IF2B_HUMAN	Eukaryotic translation initiation factor 2 subunit 2	HUMAN	5	1.127	0.728	1.556	0.724	1.754	1.047	0.788	1.294	0.809	1.355	1.5	0.289	1.419	1.057	2.148	1.148	0.727	2.07	0.555	2.377	1	0.894	1.486	0.673	1.486	1.159	0.581	1.556	0.745	1.803	1.148	0.859	1.888	0.608	2.168
981	8.35	8.54	2.92	sp|Q93008|USP9X_HUMAN	Probable ubiquitin carboxyl-terminal hydrolase FAF-X	HUMAN	6	1.159	0.59	2.051	0.565	2.377	1.127	0.737	1.905	0.592	2.148	1.318	0.397	1.871	0.705	2.466	1.419	0.222	1.959	0.724	2.78	1.236	0.357	1.57	0.787	1.941	1.169	0.545	1.977	0.592	2.312	1.202	0.304	1.343	0.895	1.614
982	8.35	8.49	33.6	sp|Q9Y696|CLIC4_HUMAN	Chloride intracellular channel protein 4	HUMAN	7	2.312	0.393	4.613	0.501	23.768	3.192	0.248	3.105	1.028	32.509	2.938	0.255	3.311	0.887	28.84	0.912	0.798	4.487	0.145	4.093	1.923	0.417	4.365	0.441	19.409	2.109	0.457	4.613	0.457	19.953	2.78	0.312	4.613	0.603	19.953
983	8.34	8.56	5.07	sp|Q16706|MA2A1_HUMAN	Alpha-mannosidase 2	HUMAN	5	1.127	0.476	1.486	0.759	1.675	1.038	0.499	1.754	0.592	1.82	1.117	0.489	1.343	0.832	1.5	0.92	0.75	1.675	0.55	1.542	1.019	0.976	1.888	0.54	1.923	1.047	0.595	1.213	0.863	1.271	0.817	0.332	1.57	0.52	1.282
984	8.33	8.45	10.83	sp|Q9NPD5|SO1B3_HUMAN	Solute carrier organic anion transporter family member 1B3	HUMAN	4	0.809	0.708	3.251	0.236	2.63	0.692	0.625	1.556	0.38	1.076	0.138	0.25	2.559	0.01	0.353	1.6	0.694	3.499	0.457	6.026	2.466	0.355	1.803	1.368	5.495	1.318	0.777	1.66	0.794	2.421	0.698	0.54	4.487	0.154	3.133
985	8.32	8.95	9.6	sp|P42224|STAT1_HUMAN	Signal transducer and activator of transcription 1-alpha/beta	HUMAN	5	0.938	0.883	2.754	0.34	2.582	0.938	0.726	19.231	0.051	18.03	0.879	0.757	4.365	0.201	3.837	1.159	0.739	9.817	0.118	11.376	0.895	0.802	2.089	0.429	1.871	1.086	0.818	2.089	0.52	2.27	0.787	0.584	2.911	0.27	2.291
986	8.32	8.49	13.4	sp|Q96TC7|RMD3_HUMAN	Regulator of microtubule dynamics protein 3	HUMAN	5	0.773	0.497	1.472	0.525	1.138	0.832	0.727	1.854	0.449	1.542	0.731	0.533	2.249	0.325	1.644	0.879	0.714	1.38	0.637	1.213	0.824	0.761	2.606	0.316	2.148	0.904	0.807	1.38	0.655	1.247	0.787	0.561	1.38	0.57	1.086
987	8.31	10.7	4.04	sp|Q15075|EEA1_HUMAN	Early endosome antigen 1	HUMAN	4	1.294	0.732	1.888	0.685	3.251	2.109	0.08	1.995	1.057	9.29	2.168	0.095	2.032	1.067	9.036	1.282	0.41	1.803	0.711	2.884	1.019	0.788	1.514	0.673	3.532	0.887	0.894	2.559	0.437	2.27	1.6	0.303	1.905	0.839	4.742
988	8.31	8.47	36.92	sp|Q9NR77|PXMP2_HUMAN	Peroxisomal membrane protein 2	HUMAN	6	0.649	0.279	2.208	0.294	1.432	0.032	0.026	5.916	0.01	0.191	0.453	0.13	2.228	0.198	1.009	1	0.311	2.188	0.457	2.188	0.661	0.242	2.208	0.302	1.459	0.802	0.236	2.249	0.366	1.803	1.236	0.678	2.208	0.56	2.831
989	8.31	8.46	16.18	sp|P61619|S61A1_HUMAN	Protein transport protein Sec61 subunit alpha isoform 1	HUMAN	7	1.076	0.849	2.089	0.515	2.249	1.148	0.732	2.089	0.55	2.399	1.009	0.968	2.089	0.483	2.109	0.78	0.584	2.443	0.316	1.905	0.871	0.75	3.981	0.219	3.467	0.794	0.618	2.089	0.38	1.66	0.855	0.726	3.251	0.263	2.78
990	8.29	9.17	14.93	sp|O75439|MPPB_HUMAN	Mitochondrial-processing peptidase subunit beta	HUMAN	5	0.608	0.134	1.472	0.347	0.895	0.637	0.261	1.675	0.347	1.067	0.759	0.238	1.406	0.497	1.067	0.565	0.061	1.514	0.313	0.855	0.787	0.187	1.38	0.54	1.086	0.603	0.034	1.5	0.35	0.904	0.832	0.145	1.33	0.603	1.107
991	8.28	8.33	23.64	sp|P46783|RS10_HUMAN	40S ribosomal protein S10	HUMAN	6	0.441	0.187	1.69	0.141	0.745	0.705	0.891	1.368	0.391	0.964	0.847	0.784	1.294	0.631	1.096	1.294	0.457	1.259	1.028	1.69	0.809	0.452	1.318	0.597	1.067	1.019	0.887	1.259	0.809	1.306	0.964	0.758	1.294	0.692	1.247
992	8.26	9.53	39.5	sp|P61086|UBE2K_HUMAN	Ubiquitin-conjugating enzyme E2 K	HUMAN	7	1.236	0.712	1.82	0.679	2.249	1.393	0.582	4.055	0.344	5.649	1.213	0.769	4.446	0.273	5.395	1.445	0.545	2.051	0.705	2.965	1.318	0.62	1.486	0.887	1.959	1.259	0.732	3.221	0.391	4.055	1.306	0.689	3.133	0.417	4.093
993	8.25	9.23	7.67	sp|Q08AM6|VAC14_HUMAN	Protein VAC14 homolog	HUMAN	4	1.127	0.804	2.109	0.535	2.355	1.057	0.9	2.089	0.506	2.208	1.738	0.386	2.089	0.832	3.664	0.92	0.881	2.089	0.441	1.923	1.159	0.755	2.089	0.555	2.421	1.213	0.695	2.089	0.581	2.535	1.368	0.565	2.109	0.649	2.858
994	8.25	8.4	18.87	sp|Q969I3|GLYL1_HUMAN	Glycine N-acyltransferase-like protein 1	HUMAN	4	0.667	0.138	1.542	0.421	1.028	0.377	0.082	1.738	0.142	0.655	0.608	0.082	1.629	0.373	0.991	0.855	0.458	1.6	0.535	1.368	0.637	0.067	1.528	0.402	0.973	0.474	0.068	1.556	0.211	0.738	0.511	0.107	1.66	0.296	0.847
995	8.23	8.51	11.29	sp|Q07666|KHDR1_HUMAN	KH domain-containing, RNA-binding, signal transduction-associated protein 1	HUMAN	5	0.752	0.55	1.33	0.54	1	0.692	0.557	2.512	0.258	1.738	0.773	0.573	1.459	0.501	1.127	0.296	0.211	3.281	0.049	0.973	0.631	0.368	1.66	0.344	1.047	0.291	0.139	2.965	0.067	0.863	0.353	0.213	3.221	0.107	1.138
996	8.22	8.79	5.09	sp|Q14160|SCRIB_HUMAN	Protein scribble homolog	HUMAN	4	1.202	0.781	2.582	0.466	3.105	1.047	0.938	19.231	0.054	19.231	1.096	0.964	15.136	0.072	15.417	1.213	0.786	3.664	0.331	4.446	1.057	0.923	11.695	0.09	12.359	0.863	0.614	19.953	0.048	17.219	1.076	0.97	19.588	0.055	19.588
997	8.22	8.4	22.77	sp|Q00688|FKBP3_HUMAN	Peptidyl-prolyl cis-trans isomerase FKBP3	HUMAN	4	0.603	0.081	1.419	0.227	0.855	0.501	0.245	1.675	0.171	0.839	0.946	0.845	1.472	0.619	1.393	0.429	0.279	1.837	0.179	0.787	0.631	0.296	1.406	0.294	0.887	0.655	0.47	1.542	0.294	1.009	0.794	0.677	1.459	0.535	1.159
998	8.2	8.2	12.58	sp|P12955|PEPD_HUMAN	Xaa-Pro dipeptidase	HUMAN	6	1.057	0.431	2.228	0.474	2.443	3.311	0.198	2.355	1.406	17.539	2.63	0.239	2.188	1.202	14.723	0.268	0.514	5.808	0.102	1.556	1.047	0.397	2.249	0.466	2.377	1.941	0.345	2.128	0.912	9.638	1.343	0.533	2.168	0.619	5.808
999	8.19	8.33	7.43	sp|Q15424|SAFB1_HUMAN	Scaffold attachment factor B1	HUMAN	4	1.888	0.11	1.803	1.047	5.105	2.377	0.032	2.032	1.169	6.546	1.127	0.286	1.66	0.679	1.923	1.294	0.923	1.675	0.773	2.421	0.929	0.051	1.995	0.474	1.854	1.086	0.812	1.754	0.619	1.837	1.82	0.112	1.66	1.096	3.908
1000	8.16	8.37	32.41	sp|O75347|TBCA_HUMAN	Tubulin-specific chaperone A	HUMAN	4	2.399	0.659	1.82	1.318	3.767	2.582	0.366	1.754	1.472	3.733	3.981	0.414	2.27	1.754	8.091	1.959	0.559	1.57	1.247	2.858	2.992	0.222	1.995	1.5	5.248	2.992	0.309	2.128	1.406	6.081	3.733	0.292	2.188	1.706	7.047
1001	8.16	8.31	30.24	sp|P49720|PSB3_HUMAN	Proteasome subunit beta type-3	HUMAN	6	1.318	0.24	1.355	0.973	1.923	1.294	0.254	1.445	0.895	1.995	1.271	0.267	1.472	0.863	1.977	0.863	0.447	1.368	0.619	1.18	1.306	0.162	1.514	0.863	2.051	1.419	0.141	1.33	1.067	2.07	1.343	0.175	1.343	1	1.941
1002	8.15	8.23	22.93	sp|Q14894|CRYM_HUMAN	Thiomorpholine-carboxylate dehydrogenase	HUMAN	5	1.82	0.491	2.188	0.832	5.702	2.089	0.347	2.249	0.929	5.2	5.395	0.2	1.995	2.704	44.875	3.404	0.292	1.888	1.803	29.923	4.055	0.248	2.655	1.528	25.823	5.702	0.194	2.291	2.489	42.462	8.551	0.152	2.466	3.467	51.523
1003	8.14	8.24	25.2	sp|P51572|BAP31_HUMAN	B-cell receptor-associated protein 31	HUMAN	9	0.643	0.549	1.419	0.406	0.912	0.294	0.03	2.582	0.175	0.759	0.955	0.852	1.38	0.673	1.318	1.038	0.912	1.432	0.724	1.486	0.718	0.31	1.432	0.474	1.028	0.649	0.471	1.528	0.402	0.991	0.982	0.572	1.393	0.705	1.368
1004	8.13	8.64	13.66	sp|P42167|LAP2B_HUMAN	Lamina-associated polypeptide 2, isoforms beta/gamma	HUMAN	4	1.057	0.89	2.109	0.501	2.208	1.138	0.761	19.953	0.057	20.137	0.619	0.404	2.831	0.221	1.754	0.679	0.468	20.512	0.044	13.932	0.787	0.615	20.701	0.046	16.293	0.738	0.552	19.055	0.049	14.06	0.608	0.392	2.443	0.251	1.486
1005	8.13	8.25	4.81	sp|Q07075|AMPE_HUMAN	Glutamyl aminopeptidase	HUMAN	4	1.009	0.962	2.089	0.483	2.109	1.306	0.48	2.512	0.52	3.281	0.738	0.395	2.109	0.353	1.556	1.107	0.744	4.365	0.254	4.831	0.871	0.649	2.911	0.299	2.535	0.887	0.719	2.089	0.425	1.854	0.619	0.246	2.109	0.296	1.306
1006	8.13	8.22	14.83	sp|P60228|EIF3E_HUMAN	Eukaryotic translation initiation factor 3 subunit E	HUMAN	5	1.18	0.45	2.249	0.525	2.729	0.759	0.572	2.754	0.265	2.089	1.905	0.137	2.07	0.92	4.246	1.786	0.165	1.995	0.895	3.908	1.247	0.414	2.089	0.597	2.729	1.514	0.314	1.585	0.955	2.512	1.722	0.204	2.291	0.752	4.13
1007	8.13	8.15	19.68	sp|Q9UN36|NDRG2_HUMAN	Protein NDRG2	HUMAN	5	0.692	0.328	1.432	0.47	0.991	0.347	0.044	2.051	0.141	0.711	0.157	0.049	2.78	0.047	0.437	0.535	0.513	1.977	0.27	1.057	0.879	0.702	1.871	0.466	1.644	0.373	0.184	2.07	0.154	0.773	0.157	0.03	2.679	0.044	0.421
1008	8.13	8.14	28.67	sp|P43307|SSRA_HUMAN	Translocon-associated protein subunit alpha	HUMAN	5	1.191	0.675	1.556	0.766	1.905	1	0.728	1.629	0.614	1.614	1.047	0.981	1.556	0.673	1.629	0.802	0.601	1.432	0.506	1.148	0.47	0.522	1.959	0.158	0.92	0.802	0.764	1.368	0.511	1.096	0.223	0.29	2.704	0.06	0.603
1009	8.09	9.53	18.08	sp|Q15165|PON2_HUMAN	Serum paraoxonase/arylesterase 2	HUMAN	7	0.964	0.81	1.318	0.586	1.271	0.479	0.401	2.128	0.127	1.019	1.82	0.375	1.644	1.107	3.802	1.432	0.828	1.69	0.847	2.443	1.159	0.757	1.585	0.731	1.923	1.282	0.732	1.542	0.832	2.291	1.419	0.714	1.644	0.863	2.606
1010	8.09	8.25	18.56	sp|Q9NZL9|MAT2B_HUMAN	Methionine adenosyltransferase 2 subunit beta	HUMAN	4	0.929	0.898	1.854	0.488	1.722	1.343	0.341	1.514	0.887	2.208	0.724	0.407	2.014	0.334	1.459	1.076	0.527	2.07	0.52	2.249	0.832	0.466	1.472	0.506	1.225	1.038	0.964	1.837	0.565	1.923	1.213	0.612	1.803	0.673	2.312
1011	8.08	8.41	17.51	sp|Q13451|FKBP5_HUMAN	Peptidyl-prolyl cis-trans isomerase FKBP5	HUMAN	6	1.514	0.184	1.854	0.817	4.966	2.704	0.267	1.959	1.38	13.677	5.346	0.011	2.208	2.421	30.2	0.982	0.686	2.014	0.57	1.977	2.051	0.334	1.923	1.067	8.395	4.325	0.023	2.228	1.941	23.988	4.831	0.015	2.208	2.188	29.107
1012	8.07	8.31	15.38	sp|Q9Y2Z9|COQ6_HUMAN	Ubiquinone biosynthesis monooxygenase COQ6	HUMAN	5	0.711	0.259	1.585	0.34	1.127	0.497	0.14	1.941	0.153	0.964	0.219	0.281	3.373	0.076	0.738	0.643	0.923	2.377	0.236	1.528	0.964	0.939	1.542	0.631	1.486	0.555	0.126	1.472	0.302	0.817	0.52	0.114	2.014	0.18	1.047
1013	8.07	8.27	19.44	sp|Q15435|PP1R7_HUMAN	Protein phosphatase 1 regulatory subunit 7	HUMAN	5	1.028	0.902	2.188	0.47	2.249	1.107	0.659	1.905	0.581	2.109	1.019	0.948	2.333	0.437	2.377	1.076	0.749	1.959	0.55	2.109	1.019	0.959	1.33	0.766	1.355	1.159	0.601	1.472	0.787	1.706	1.33	0.369	2.128	0.625	2.805
1014	8.07	8.1	30.46	sp|P62277|RS13_HUMAN	40S ribosomal protein S13	HUMAN	5	1.282	0.885	1.786	0.718	2.27	2.805	0.318	2.228	1.259	7.727	2.831	0.444	2.27	1.247	6.138	0.794	0.585	2.63	0.406	2.089	0.809	0.825	1.871	0.453	1.514	2.805	0.588	2.399	1.169	9.55	2.831	0.688	2.466	1.148	8.551
1015	8.07	8.08	34.51	sp|P26885|FKBP2_HUMAN	Peptidyl-prolyl cis-trans isomerase FKBP2	HUMAN	6	1.294	0.994	1.486	0.871	1.941	0.649	0.233	1.644	0.294	1.067	0.457	0.154	1.77	0.117	0.809	1.247	0.968	1.486	0.839	1.837	1.127	0.994	1.514	0.745	1.69	1.294	0.907	1.514	0.855	1.941	0.625	0.261	1.514	0.373	0.946
1016	8.06	8.4	13.65	sp|Q13057|COASY_HUMAN	Bifunctional coenzyme A synthase	HUMAN	5	0.863	0.541	1.528	0.57	1.318	0.347	0.161	2.051	0.154	0.711	0.718	0.463	1.542	0.445	1.107	0.832	0.763	1.556	0.515	1.294	0.904	0.531	1.528	0.603	1.38	0.964	0.706	1.528	0.661	1.472	0.738	0.417	1.528	0.453	1.127
1017	8.05	8.35	7.04	sp|O43143|DHX15_HUMAN	Putative pre-mRNA-splicing factor ATP-dependent RNA helicase DHX15	HUMAN	4	1.837	0.549	1.722	1.067	5.916	2.582	0.372	1.556	1.66	8.954	1.754	0.473	1.675	1.047	4.786	0.631	0.825	2.679	0.175	1.69	1.038	0.895	3.837	0.27	2.729	1.318	0.699	1.959	0.673	3.281	0.887	0.944	2.07	0.261	1.837
1018	8.05	8.24	31.4	sp|P51970|NDUA8_HUMAN	NADH dehydrogenase [ubiquinone] 1 alpha subcomplex subunit 8	HUMAN	6	0.698	0.255	1.393	0.461	0.973	0.263	0.031	2.228	0.132	0.586	0.147	0.035	3.048	0.044	0.449	0.649	0.789	1.644	0.366	1.067	0.738	0.273	1.202	0.57	0.887	0.34	0.025	1.644	0.118	0.56	0.273	0.014	1.995	0.088	0.545
1019	8.05	8.21	9.48	sp|Q93052|LPP_HUMAN	Lipoma-preferred partner	HUMAN	6	2.032	0.175	10.186	0.2	19.588	2.208	0.162	25.586	0.086	29.376	2.884	0.134	5.546	0.52	15.996	1.445	0.27	3.945	0.366	5.754	2.704	0.14	4.246	0.637	11.482	1.66	0.222	23.121	0.072	25.119	2.754	0.138	6.194	0.445	16.904
1020	8.04	10.7	23.85	sp|Q01581|HMCS1_HUMAN	Hydroxymethylglutaryl-CoA synthase, cytoplasmic	HUMAN	14	5.2	0.073	3.221	1.614	16.144	2.754	0.199	2.355	1.169	7.447	5.297	0.065	2.992	1.77	19.77	1.057	0.096	1.754	0.603	2.188	0.565	0.274	2.168	0.258	1.225	4.406	0.059	2.729	1.614	15.417	6.138	0.069	3.342	1.837	22.284
1021	8.04	10.35	12.38	sp|Q9H223|EHD4_HUMAN	EH domain-containing protein 4	HUMAN	5	2.655	0.185	3.076	0.863	9.204	1.236	0.155	2.938	0.421	3.532	4.742	0.058	3.342	1.419	15.56	0.698	0.208	2.911	0.189	2.032	1.675	0.724	2.965	0.565	6.194	2.655	0.228	3.133	0.847	9.036	1.107	0.058	3.048	0.363	3.281
1022	8.03	14.14	51.11	sp|P18085|ARF4_HUMAN	ADP-ribosylation factor 4	HUMAN	13	1.542	0.268	1.486	1.038	4.529	1.202	0.52	1.486	0.809	1.803	1.614	0.081	1.614	1	4.018	0.705	0.422	1.528	0.402	1.076	1.225	0.659	1.445	0.847	2.884	1.306	0.331	1.528	0.855	2.831	1.047	0.454	1.459	0.718	1.57
1023	8.03	8.54	10.12	sp|Q8WVM8|SCFD1_HUMAN	Sec1 family domain-containing protein 1	HUMAN	4	1.067	0.821	4.446	0.24	4.742	0.973	0.92	2.559	0.236	2.489	1.754	0.236	2.559	0.685	5.495	0.149	0.078	6.792	0.021	1.009	1.159	0.7	3.981	0.291	4.742	1.419	0.416	2.312	0.614	3.837	1.271	0.593	4.246	0.299	5.445
1024	8.03	8.21	11.8	sp|Q13505|MTX1_HUMAN	Metaxin-1	HUMAN	4	0.855	0.622	2.109	0.398	1.803	0.457	0.324	3.048	0.143	1.393	0.904	0.649	1.959	0.461	1.77	0.863	0.574	2.679	0.316	2.312	0.417	0.942	3.048	0.146	1.271	0.53	0.168	2.312	0.167	1.225	0.308	0.067	2.333	0.056	0.718
1025	8.03	8.07	24.05	sp|Q5SRE7|PHYD1_HUMAN	Phytanoyl-CoA dioxygenase domain-containing protein 1	HUMAN	6	0.847	0.666	1.675	0.479	1.419	0.946	0.905	1.854	0.506	1.754	0.955	0.994	1.837	0.52	1.754	1.213	0.631	1.905	0.637	2.333	1.191	0.427	1.754	0.679	2.168	1.432	0.278	1.393	1.028	2.249	1.191	0.694	1.66	0.718	2.089
1026	8.02	45.08	80.95	sp|P02042|HBD_HUMAN	Hemoglobin subunit delta	HUMAN	82	1.786	0.148	1.169	1.528	2.168	1.57	0.272	1.202	1.306	1.923	1.355	0.42	1.213	1.117	1.675	0.164	0.01	1.888	0.032	0.31	0.163	0.01	1.803	0.041	0.294	0.109	0.007	2.312	0.02	0.251	0.016	0.118	2.582	0.01	0.04
1027	8.02	10.07	8.38	sp|Q99829|CPNE1_HUMAN	Copine-1	HUMAN	6	0.938	0.94	1.959	0.421	1.837	0.787	0.748	1.941	0.225	1.528	0.474	0.577	2.188	0.15	1.038	1.33	0.566	1.343	0.991	2.089	0.973	0.993	1.614	0.581	1.57	1.019	0.914	1.905	0.535	1.923	1.009	0.819	2.377	0.425	1.995
1028	8.02	8.32	6.34	sp|Q14624|ITIH4_HUMAN	Inter-alpha-trypsin inhibitor heavy chain H4	HUMAN	4
1029	8.02	8.18	13.81	sp|Q15942|ZYX_HUMAN	Zyxin	HUMAN	5	5.97	0.436	4.093	1.459	13.804	16.596	0.208	5.297	3.133	42.073	20.512	0.147	4.446	4.613	51.523	4.13	0.863	4.656	0.887	10.28	6.252	0.507	4.656	1.343	14.588	2.63	0.756	4.571	0.575	6.194	15.276	0.2	5.012	3.048	38.726
1030	8.02	8.05	14.53	sp|Q9UK22|FBX2_HUMAN	F-box only protein 2	HUMAN	4	0.084	0.033	2.377	0.039	0.2	1.096	0.415	2.333	0.47	2.291	8.71	0.044	2.421	3.597	23.335	1.406	0.956	2.032	0.692	2.884	1.941	0.937	2.355	0.824	4.13	3.945	0.124	2.355	1.675	9.462	11.376	0.03	2.377	4.786	29.923
1031	8.02	8.04	20.25	sp|P22087|FBRL_HUMAN	rRNA 2'-O-methyltransferase fibrillarin	HUMAN	5	0.474	0.229	1.82	0.198	0.863	0.631	0.185	1.556	0.36	0.982	0.855	0.714	1.459	0.597	1.247	1.419	0.516	1.33	1.067	2.377	0.545	0.289	1.528	0.254	0.832	1.009	0.921	1.406	0.718	1.514	1.138	0.975	1.445	0.787	1.738
1032	8.01	9.16	3.6	sp|O75643|U520_HUMAN	U5 small nuclear ribonucleoprotein 200 kDa helicase	HUMAN	6	0.938	0.906	2.089	0.449	1.959	1.067	0.883	2.089	0.511	2.228	0.655	0.48	2.089	0.31	1.368	1.086	0.847	2.089	0.52	2.291	0.879	0.814	2.089	0.421	1.837	0.832	0.736	2.089	0.398	1.738	0.488	0.319	2.089	0.231	1.019
1033	8.01	8.09	25.58	sp|Q13765|NACA_HUMAN	Nascent polypeptide-associated complex subunit alpha	HUMAN	5	2.355	0.133	1.706	1.38	12.246	2.128	0.223	1.941	1.096	9.036	2.07	0.25	1.738	1.191	8.63	0.474	0.255	1.871	0.042	0.887	1.107	0.676	1.871	0.592	3.698	1.959	0.254	1.77	1.107	8.63	2.249	0.178	1.905	1.18	9.817
1034	8	8.51	30.38	sp|P62280|RS11_HUMAN	40S ribosomal protein S11	HUMAN	6	0.581	0.409	1.644	0.263	0.955	0.667	0.266	1.57	0.24	1.047	0.887	0.708	1.459	0.603	1.294	1.33	0.373	1.38	0.964	2.032	0.56	0.266	1.675	0.227	0.938	1.038	0.96	1.318	0.787	1.432	0.54	0.428	1.837	0.278	0.991
1035	8	8.38	3.15	sp|Q8WWI1|LMO7_HUMAN	LIM domain only protein 7	HUMAN	5	0.982	0.979	2.089	0.47	2.051	1.57	0.445	2.089	0.752	3.311	1.33	0.593	2.109	0.631	2.78	1.067	0.879	2.089	0.511	2.228	0.711	0.555	2.109	0.34	1.5	1.076	0.864	2.089	0.515	2.249	1.445	0.514	2.109	0.685	3.02
1036	8	8.22	19.94	sp|Q8NBN7|RDH13_HUMAN	Retinol dehydrogenase 13	HUMAN	4	1.259	0.651	2.089	0.603	2.63	1.067	0.88	2.089	0.511	2.228	2.089	0.307	2.089	1	4.406	1.318	0.597	2.089	0.631	2.78	2.421	0.263	2.109	1.148	5.058	1.82	0.366	2.109	0.863	3.802	1.514	0.478	2.109	0.718	3.162
1037	8	8.18	13.96	sp|Q96EY1|DNJA3_HUMAN	DnaJ homolog subfamily A member 3, mitochondrial	HUMAN	4	0.625	0.525	3.342	0.187	2.089	0.313	0.251	3.076	0.101	0.964	0.421	0.28	1.923	0.219	0.809	0.643	0.474	2.535	0.256	1.629	0.752	0.591	1.66	0.449	1.247	0.525	0.362	1.38	0.38	0.724	0.581	0.404	2.805	0.207	1.629
1038	8	8.08	20.46	sp|Q63HM1|KFA_HUMAN	Kynurenine formamidase	HUMAN	4	0.879	0.698	1.738	0.474	1.528	0.637	0.547	1.318	0.242	0.839	0.421	0.342	2.032	0.089	0.855	1.019	0.801	1.644	0.619	1.69	1.148	0.923	1.585	0.724	1.941	1.138	0.935	1.57	0.724	1.888	0.506	0.331	2.07	0.157	1.047
1039	8	8.07	16.47	sp|Q9Y276|BCS1_HUMAN	Mitochondrial chaperone BCS1	HUMAN	5	0.946	0.713	1.888	0.501	1.786	1.038	0.811	1.406	0.738	1.459	0.839	0.461	2.729	0.308	2.291	0.631	0.3	1.629	0.38	1.028	0.871	0.963	2.07	0.417	1.803	0.991	0.944	2.051	0.483	2.032	0.847	0.362	2.729	0.31	2.312
1040	8	8.05	44.16	sp|A2VDF0|FUCM_HUMAN	Fucose mutarotase	HUMAN	5	0.904	0.942	1.644	0.545	1.486	0.461	0.562	2.148	0.18	0.991	0.809	0.98	1.786	0.429	1.445	1.18	0.649	1.6	0.738	2.109	0.946	0.526	1.82	0.501	1.722	1.213	0.558	1.722	0.705	2.208	0.759	0.594	1.528	0.445	1.159
1041	8	8	40.69	sp|P57105|SYJ2B_HUMAN	Synaptojanin-2-binding protein	HUMAN	4	1.076	0.94	1.355	0.794	1.528	0.887	0.796	1.368	0.597	1.213	0.773	0.577	1.282	0.525	0.991	0.964	0.872	1.486	0.597	1.432	0.839	0.735	1.355	0.581	1.138	0.863	0.803	1.472	0.525	1.271	0.698	0.491	1.355	0.377	0.946
1042	7.96	7.98	23.04	sp|P46782|RS5_HUMAN	40S ribosomal protein S5	HUMAN	6	0.614	0.606	1.556	0.251	0.955	0.679	0.239	1.528	0.421	1.038	0.895	0.852	1.472	0.592	1.318	0.52	0.658	1.66	0.147	0.863	0.53	0.095	1.629	0.191	0.863	0.92	0.647	1.393	0.649	1.282	0.92	0.749	1.33	0.673	1.225
1043	7.95	10.73	20.61	sp|O43488|ARK72_HUMAN	Aflatoxin B1 aldehyde reductase member 2	HUMAN	7	0.673	0.17	1.445	0.406	0.973	0.679	0.127	1.318	0.474	0.895	0.57	0.05	1.393	0.347	0.794	0.718	0.385	1.38	0.474	0.991	0.879	0.363	1.393	0.614	1.225	0.655	0.084	1.472	0.409	0.964	0.752	0.189	1.38	0.511	1.038
1044	7.94	8.21	4.88	sp|P01023|A2MG_HUMAN	Alpha-2-macroglobulin	HUMAN	5	0.946	0.798	1.542	0.603	1.459	1.067	0.769	1.486	0.718	1.629	0.929	0.66	1.675	0.55	1.556	1.445	0.275	1.542	0.938	2.355	0.802	0.502	1.318	0.53	1.057	0.56	0.176	1.754	0.254	0.982	0.268	0.02	2.559	0.068	0.685
1045	7.92	10.4	20.59	sp|Q15233|NONO_HUMAN	Non-POU domain-containing octamer-binding protein	HUMAN	8	1.117	0.311	1.191	0.938	1.33	1.117	0.252	1.306	0.855	1.486	1.159	0.191	1.169	0.991	1.368	0.964	0.931	1.368	0.705	1.318	1.019	0.68	1.247	0.817	1.271	1.127	0.203	1.213	0.929	1.406	1.096	0.252	1.306	0.839	1.459
1046	7.89	12.1	21.38	sp|Q969X5|ERGI1_HUMAN	Endoplasmic reticulum-Golgi intermediate compartment protein 1	HUMAN	7	1.459	0.805	1.754	0.832	3.467	1.542	0.558	1.82	0.847	3.02	1.77	0.425	1.82	0.973	4.018	0.78	0.396	1.66	0.461	1.294	0.863	0.46	1.738	0.52	1.5	0.773	0.405	1.675	0.425	1.294	0.839	0.611	1.706	0.457	1.432
1047	7.88	8.06	28.05	sp|Q96DC8|ECHD3_HUMAN	Enoyl-CoA hydratase domain-containing protein 3, mitochondrial	HUMAN	8	1.127	0.479	1.406	0.802	1.644	0.705	0.2	1.355	0.506	0.955	0.55	0.042	1.368	0.394	0.752	0.325	0.045	1.69	0.201	0.55	0.575	0.026	1.355	0.421	0.78	0.347	0.009	1.419	0.191	0.492	0.189	0.002	1.722	0.089	0.325
1048	7.87	8	20.63	sp|Q9H1K4|GHC2_HUMAN	Mitochondrial glutamate carrier 2	HUMAN	5	0.802	0.689	2.109	0.384	1.69	0.752	0.613	2.109	0.36	1.585	0.483	0.318	2.109	0.231	1.019	0.586	0.407	2.089	0.281	1.225	0.394	0.257	2.109	0.189	0.832	0.461	0.302	2.109	0.221	0.973	0.631	0.457	2.109	0.302	1.33
1049	7.87	7.94	9.58	sp|P48147|PPCE_HUMAN	Prolyl endopeptidase	HUMAN	5	1.528	0.793	1.722	0.887	4.13	5.546	0.148	2.992	1.854	20.324	1.995	0.364	2.188	0.912	4.966	1.117	0.518	2.051	0.545	2.188	4.529	0.207	2.704	1.675	17.539	3.076	0.355	2.655	1.159	11.169	2.559	0.16	2.148	1.191	5.346
1050	7.85	9.54	32	sp|P24534|EF1B_HUMAN	Elongation factor 1-beta	HUMAN	7	1.086	0.613	1.282	0.847	1.556	1.675	0.211	1.393	1.202	3.767	2.07	0.048	1.419	1.459	4.92	0.649	0.862	1.6	0.34	1.038	1.202	0.564	1.282	0.938	2.228	1.107	0.91	1.306	0.847	1.629	1.047	0.689	1.5	0.698	1.585
1051	7.84	7.95	11.32	sp|Q9UKS6|PACN3_HUMAN	Protein kinase C and casein kinase substrate in neurons protein 3	HUMAN	4	0.794	0.675	2.089	0.38	1.66	1.009	0.969	2.089	0.483	2.109	0.673	0.503	2.089	0.322	1.406	0.603	0.425	2.089	0.288	1.259	0.871	0.797	2.089	0.417	1.82	0.847	0.758	2.089	0.406	1.77	0.705	0.545	2.089	0.337	1.472
1052	7.84	7.9	36.42	sp|P51571|SSRD_HUMAN	Translocon-associated protein subunit delta	HUMAN	8	1.107	0.916	1.247	0.887	1.445	0.839	0.926	1.355	0.545	1.138	0.586	0.54	1.486	0.283	0.871	0.268	0.195	2.228	0.076	0.597	0.871	0.821	1.393	0.608	1.213	0.575	0.409	1.406	0.283	0.809	0.445	0.292	1.644	0.189	0.731
1053	7.83	7.88	19.11	sp|O96008|TOM40_HUMAN	Mitochondrial import receptor subunit TOM40 homolog	HUMAN	5	0.847	0.795	4.446	0.191	3.767	0.649	0.485	2.109	0.31	1.368	1.148	0.748	3.981	0.288	4.571	1.148	0.77	2.089	0.55	2.399	0.847	0.764	2.089	0.406	1.77	1.117	0.818	2.089	0.535	2.333	1.009	0.972	2.089	0.483	2.109
1054	7.82	7.88	16.45	sp|P02790|HEMO_HUMAN	Hemopexin	HUMAN	5	1.294	0.453	1.445	0.895	2.032	1.959	0.178	1.38	1.419	3.221	1.019	0.827	1.514	0.673	1.528	0.667	0.517	1.803	0.251	1.202	1.213	0.405	1.6	0.759	1.959	1.202	0.572	1.528	0.787	1.905	0.122	0.13	3.499	0.04	0.429
1055	7.8	8.18	10.85	sp|Q9UHB9|SRP68_HUMAN	Signal recognition particle 68 kDa protein	HUMAN	4	0.955	0.931	2.291	0.417	2.188	0.535	0.344	7.798	0.069	4.169	1.294	0.61	3.664	0.353	4.742	0.904	0.844	2.089	0.433	1.888	0.794	0.656	2.312	0.344	1.837	1.127	0.792	2.089	0.54	2.355	0.964	0.951	5.754	0.167	5.546
1056	7.79	7.98	19.73	sp|Q99733|NP1L4_HUMAN	Nucleosome assembly protein 1-like 4	HUMAN	6	0.871	0.709	2.291	0.366	1.995	1.406	0.467	1.318	1.067	1.995	1.528	0.458	1.754	0.871	2.858	0.759	0.503	1.585	0.417	1.202	0.912	0.862	2.228	0.398	2.032	0.802	0.552	1.6	0.461	1.282	0.982	0.87	2.168	0.453	2.128
1057	7.77	7.92	38.89	sp|P07741|APT_HUMAN	Adenine phosphoribosyltransferase	HUMAN	5	2.443	0.465	2.312	1.057	6.546	3.105	0.488	2.188	1.419	8.551	4.446	0.206	2.805	1.585	13.183	1.722	0.999	2.07	0.832	3.467	3.162	0.505	2.655	1.191	8.241	2.512	0.688	2.421	1.038	6.026	2.249	0.593	2.168	1.038	4.325
1058	7.74	8.51	11.07	sp|O95340|PAPS2_HUMAN	Bifunctional 3'-phosphoadenosine 5'-phosphosulfate synthase 2	HUMAN	5	1.019	0.741	1.159	0.879	1.18	1.107	0.801	1.294	0.855	1.432	1.086	0.57	1.117	0.973	1.225	1.038	0.645	1.202	0.863	1.247	1.047	0.897	1.169	0.895	1.225	1.213	0.255	1.191	1.019	1.445	1.067	0.635	1.117	0.955	1.191
1059	7.74	8.02	5.62	sp|O14936|CSKP_HUMAN	Peripheral plasma membrane protein CASK	HUMAN	4	0.991	0.993	2.089	0.474	2.07	0.698	0.532	2.089	0.331	1.459	1.393	0.542	2.089	0.667	2.938	1.486	0.492	2.109	0.705	3.105	1.318	0.6	2.089	0.631	2.754	1.148	0.775	2.089	0.55	2.399	1.459	0.507	2.109	0.692	3.048
1060	7.73	7.74	24.03	sp|Q13126|MTAP_HUMAN	S-methyl-5'-thioadenosine phosphorylase	HUMAN	4	0.698	0.579	2.78	0.198	1.941	0.685	0.566	2.938	0.236	2.014	1.117	0.659	2.109	0.53	2.399	0.515	0.313	2.805	0.137	1.445	0.745	0.709	2.559	0.283	1.905	0.855	0.674	2.188	0.384	1.871	0.817	0.648	1.459	0.55	1.191
1061	7.68	7.73	12.92	sp|P21281|VATB2_HUMAN	V-type proton ATPase subunit B, brain isoform	HUMAN	4	0.738	0.595	2.109	0.353	1.556	1.923	0.339	2.109	0.912	4.018	0.692	0.523	2.466	0.281	1.706	0.685	0.532	2.109	0.328	1.445	1.294	0.603	10.093	0.128	13.062	1	0.981	2.089	0.479	2.089	0.745	0.597	2.109	0.356	1.57
1062	7.67	23.99	17.6	sp|Q10567|AP1B1_HUMAN	AP-1 complex subunit beta-1	HUMAN	15	0.863	0.752	2.78	0.31	2.399	0.895	0.805	3.281	0.273	2.938	1.282	0.588	2.089	0.614	2.679	0.661	0.427	3.873	0.171	2.559	1.028	0.932	2.089	0.492	2.148	0.982	0.985	2.679	0.366	2.63	1.009	0.96	2.089	0.483	2.109
1063	7.67	8.09	10.36	sp|P07384|CAN1_HUMAN	Calpain-1 catalytic subunit	HUMAN	7	0.667	0.156	1.69	0.325	1.127	0.973	0.721	1.754	0.555	1.706	1.306	0.325	1.722	0.759	2.312	1.38	0.423	1.614	0.855	2.399	0.946	0.886	1.722	0.545	1.629	1.159	0.662	1.6	0.724	1.923	1.585	0.241	1.585	1	2.78
1064	7.66	7.66	17.97	sp|A6NCS6|CB072_HUMAN	Uncharacterized protein C2orf72	HUMAN	4	0.506	0.334	2.089	0.24	1.057	0.581	0.404	2.109	0.278	1.225	0.592	0.414	2.109	0.283	1.247	0.887	0.826	2.089	0.425	1.854	0.787	0.656	2.089	0.373	1.644	0.802	0.682	2.089	0.384	1.675	0.437	0.284	2.109	0.209	0.92
1065	7.65	7.79	8.47	sp|P62495|ERF1_HUMAN	Eukaryotic peptide chain release factor subunit 1	HUMAN	4	1.202	0.954	2.128	0.565	2.63	1.754	0.271	1.675	1.047	8.091	2.754	0.165	1.542	1.786	12.706	1.117	0.754	2.148	0.52	2.489	1.629	0.701	2.014	0.809	5.495	1.6	0.673	2.032	0.787	5.152	1.644	0.482	1.959	0.839	6.855
1066	7.65	7.71	24.9	sp|Q9NX40|OCAD1_HUMAN	OCIA domain-containing protein 1	HUMAN	4	0.603	0.18	1.738	0.328	1.047	0.299	0.055	2.128	0.077	0.637	0.565	0.123	1.556	0.251	0.879	0.692	0.198	1.486	0.417	1.028	0.461	0.128	1.871	0.219	0.863	0.56	0.106	1.306	0.35	0.731	0.603	0.191	1.6	0.34	0.964
1067	7.63	8.53	8.15	sp|P00747|PLMN_HUMAN	Plasminogen	HUMAN	6	1.191	0.356	1.905	0.625	2.333	1.6	0.167	1.837	0.871	3.105	1.432	0.311	1.977	0.724	2.858	0.685	0.927	1.995	0.331	1.368	0.597	0.44	1.905	0.242	1.138	0.938	0.779	1.923	0.488	1.803	0.679	0.948	2.032	0.322	1.38
1068	7.57	7.98	23.96	sp|P15153|RAC2_HUMAN	Ras-related C3 botulinum toxin substrate 2	HUMAN	4	0.871	0.721	1.406	0.619	1.225	0.855	0.754	3.597	0.238	3.076	1	0.973	1.38	0.724	1.38	0.667	0.388	1.854	0.36	1.236	0.991	0.949	2.831	0.35	2.805	0.667	0.405	1.38	0.483	0.92	0.855	0.639	2.421	0.353	2.07
1068	0	7.9	23.96	sp|P63000|RAC1_HUMAN	Ras-related C3 botulinum toxin substrate 1	HUMAN	4
1068	0	7.9	23.96	sp|P60763|RAC3_HUMAN	Ras-related C3 botulinum toxin substrate 3	HUMAN	4
1069	7.57	7.61	32.95	sp|P23434|GCSH_HUMAN	Glycine cleavage system H protein, mitochondrial	HUMAN	8	0.912	0.966	1.368	0.649	1.247	0.52	0.473	1.355	0.296	0.705	0.308	0.307	1.786	0.068	0.55	0.581	0.436	1.355	0.347	0.787	0.718	0.802	1.432	0.461	1.028	0.643	0.614	1.459	0.406	0.938	0.209	0.303	2.355	0.064	0.492
1070	7.56	7.81	6.86	sp|P38435|VKGC_HUMAN	Vitamin K-dependent gamma-carboxylase	HUMAN	4	0.673	0.126	1.486	0.441	1	0.625	0.09	1.259	0.497	0.787	0.982	0.985	1.82	0.54	1.786	0.802	0.485	2.188	0.363	1.754	0.738	0.364	2.188	0.334	1.614	0.711	0.178	1.542	0.457	1.096	0.643	0.355	2.729	0.236	1.754
1071	7.56	7.58	10.36	sp|P10515|ODP2_HUMAN	Dihydrolipoyllysine-residue acetyltransferase component of pyruvate dehydrogenase complex, mitochondrial	HUMAN	6	1.159	0.924	2.208	0.525	3.162	1.259	0.486	1.959	0.643	2.992	1.028	0.323	2.421	0.425	2.535	0.904	0.931	3.499	0.38	3.162	1.542	0.655	2.27	0.679	3.945	1.5	0.52	2.168	0.692	4.92	2.312	0.122	2.07	1.117	10.568
1072	7.55	10.95	14.54	sp|Q9Y383|LC7L2_HUMAN	Putative RNA-binding protein Luc7-like 2	HUMAN	6	1.247	0.501	1.614	0.773	2.148	0.655	0.296	1.528	0.238	1	1.786	0.081	1.282	1.393	2.805	1.542	0.202	1.33	1.159	2.443	1.432	0.302	1.355	1.057	2.208	1.614	0.166	1.472	1.096	2.805	1.644	0.151	1.472	1.117	2.858
1073	7.54	7.6	29.65	sp|P13693|TCTP_HUMAN	Translationally-controlled tumor protein	HUMAN	9	2.249	0.266	1.941	1.159	6.73	1.259	0.686	1.629	0.773	2.109	2.655	0.247	1.923	1.38	8.79	0.929	0.672	1.644	0.506	1.528	1.82	0.509	1.854	0.982	4.831	2.399	0.289	1.786	1.343	8.166	1.528	0.446	1.706	0.895	3.802
1074	7.54	7.56	39.64	sp|P14927|QCR7_HUMAN	Cytochrome b-c1 complex subunit 7	HUMAN	5	0.855	0.823	1.419	0.603	1.213	0.219	0.008	2.312	0.037	0.506	0.619	0.104	1.459	0.334	0.904	0.887	0.533	1.406	0.643	1.247	0.603	0.188	1.445	0.331	0.871	0.57	0.057	1.432	0.278	0.817	0.692	0.206	1.393	0.47	0.964
1075	7.53	7.66	15.73	sp|P18124|RL7_HUMAN	60S ribosomal protein L7	HUMAN	4	1.542	0.054	1.432	1.076	2.355	1.343	0.462	1.432	0.938	1.923	1.6	0.21	1.445	1.107	2.535	0.955	0.68	1.432	0.667	1.368	1.067	0.791	1.406	0.759	1.514	1.306	0.124	1.419	0.92	1.888	1.067	0.442	1.445	0.738	1.514
1076	7.49	7.7	16.03	sp|P43686|PRS6B_HUMAN	26S protease regulatory subunit 6B	HUMAN	6	1.754	0.358	1.722	1.019	3.733	0.766	0.175	1.57	0.409	1.202	2.466	0.14	1.837	1.343	5.012	1.117	0.84	1.542	0.724	1.754	1.66	0.934	1.706	0.973	2.938	1.057	0.781	1.69	0.625	1.871	1.77	0.556	1.706	1.038	3.162
1077	7.48	7.94	14.43	sp|P01019|ANGT_HUMAN	Angiotensinogen	HUMAN	5	1.159	0.948	2.992	0.387	3.499	1.019	0.872	2.249	0.453	2.291	0.855	0.423	4.446	0.192	3.802	0.692	0.433	1.38	0.501	0.955	0.608	0.292	2.07	0.291	1.259	1.138	0.894	2.128	0.535	2.443	0.817	0.583	1.38	0.586	1.127
1078	7.43	7.71	8.16	sp|Q4G176|ACSF3_HUMAN	Acyl-CoA synthetase family member 3, mitochondrial	HUMAN	4	0.555	0.084	1.259	0.437	0.698	0.773	0.355	1.905	0.402	1.472	0.759	0.321	1.247	0.608	0.946	0.817	0.459	1.57	0.52	1.282	0.592	0.104	1.66	0.344	0.982	0.649	0.157	1.459	0.437	0.946	0.731	0.267	1.432	0.501	1.047
1079	7.4	7.91	30.19	sp|Q9UII2|ATIF1_HUMAN	ATPase inhibitor, mitochondrial	HUMAN	4	0.398	0.265	1.318	0.265	0.525	0.425	0.284	1.259	0.305	0.535	0.57	0.422	1.459	0.37	0.832	0.964	0.925	1.306	0.738	1.259	0.52	0.387	1.294	0.377	0.673	0.631	0.42	1.236	0.492	0.78	0.555	0.31	1.57	0.331	0.871
1080	7.39	7.69	8.4	sp|P10644|KAP0_HUMAN	cAMP-dependent protein kinase type I-alpha regulatory subunit	HUMAN	4	1.047	0.793	1.306	0.802	1.368	1.038	0.704	1.247	0.832	1.294	1.067	0.674	1.247	0.855	1.33	1.028	0.612	1.259	0.817	1.294	1.076	0.911	1.282	0.839	1.38	1.076	0.81	1.213	0.887	1.306	1.028	0.986	1.306	0.787	1.343
1081	7.38	8.04	6.54	sp|Q7Z2W4|ZCCHV_HUMAN	Zinc finger CCCH-type antiviral protein 1	HUMAN	4	0.631	0.456	2.109	0.302	1.33	1.138	0.787	2.089	0.545	2.377	0.565	0.389	2.109	0.27	1.191	1.028	0.942	2.089	0.492	2.148	0.661	0.489	2.089	0.316	1.38	0.685	0.519	2.089	0.328	1.432	0.895	0.834	2.089	0.429	1.871
1082	7.38	7.44	18.04	sp|P46781|RS9_HUMAN	40S ribosomal protein S9	HUMAN	4	0.673	0.659	1.514	0.38	1.019	1.067	0.576	1.419	0.752	1.514	1.225	0.308	1.343	0.912	1.786	0.661	0.483	1.57	0.268	1.038	0.643	0.393	1.556	0.387	1	1.247	0.276	1.368	0.912	2.051	0.794	0.594	1.393	0.501	1.107
1083	7.38	7.42	14.16	sp|O43615|TIM44_HUMAN	Mitochondrial import inner membrane translocase subunit TIM44	HUMAN	5	0.631	0.109	1.445	0.207	0.912	0.643	0.715	1.837	0.217	1.18	0.667	0.442	1.722	0.353	1.148	1.18	0.606	1.66	0.711	2.032	0.679	0.568	1.675	0.34	1.138	0.973	0.91	1.542	0.649	1.5	0.511	0.432	1.888	0.132	0.964
1084	7.36	7.39	39.23	sp|P62244|RS15A_HUMAN	40S ribosomal protein S15a	HUMAN	8	0.655	0.338	1.644	0.325	1.076	0.209	0.258	3.02	0.071	0.631	0.619	0.383	1.675	0.37	1.038	1.675	0.675	1.69	0.991	3.192	0.52	0.271	1.66	0.281	0.863	0.55	0.251	1.706	0.286	0.938	0.52	0.489	1.69	0.319	0.879
1085	7.35	8.63	7.08	sp|Q6ZUJ8|BCAP_HUMAN	Phosphoinositide 3-kinase adapter protein 1	HUMAN	5	1.107	0.853	2.63	0.421	2.911	0.855	0.951	2.729	0.313	2.333	0.802	0.456	1.977	0.406	1.585	0.871	0.577	1.459	0.597	1.271	0.752	0.368	1.977	0.38	1.486	0.991	0.836	1.706	0.581	1.69	0.649	0.142	2.704	0.238	1.754
1086	7.35	7.46	13.07	sp|Q9H3P7|GCP60_HUMAN	Golgi resident protein GCP60	HUMAN	5	0.824	0.719	2.089	0.394	1.722	0.839	0.746	2.089	0.402	1.754	1.038	0.919	2.089	0.497	2.168	0.802	0.679	2.089	0.38	1.675	1.107	0.83	2.089	0.53	2.312	0.724	0.57	2.089	0.347	1.514	1.086	0.855	2.089	0.52	2.27
1087	7.34	8.2	10.53	sp|P11171|41_HUMAN	Protein 4.1	HUMAN	7	0.964	0.9	4.613	0.209	4.446	1.117	0.715	2.089	0.535	2.333	1.259	0.534	2.109	0.597	2.63	1.047	0.961	15.849	0.066	15.849	0.718	0.379	2.089	0.344	1.5	0.839	0.608	2.089	0.402	1.754	1.117	0.729	4.831	0.231	5.395
1088	7.34	7.36	14.25	sp|Q9BTV4|TMM43_HUMAN	Transmembrane protein 43	HUMAN	4	1.18	0.345	1.57	0.752	1.854	1.138	0.537	1.318	0.863	1.5	1.225	0.429	1.306	0.938	1.6	0.964	0.856	1.722	0.56	1.66	1.009	0.796	1.514	0.667	1.528	1.019	0.837	1.138	0.895	1.159	1.096	0.776	1.722	0.637	1.888
1089	7.32	7.4	26.39	sp|O43708|MAAI_HUMAN	Maleylacetoacetate isomerase	HUMAN	10	0.855	0.566	1.306	0.637	1.117	0.268	0.172	2.032	0.105	0.545	0.344	0.084	1.803	0.158	0.619	0.855	0.718	1.318	0.649	1.127	1.169	0.646	1.306	0.895	1.57	1	0.978	1.306	0.766	1.318	0.603	0.28	1.393	0.402	0.839
1090	7.3	18.6	35.77	sp|Q04917|1433F_HUMAN	14-3-3 protein eta	HUMAN	13	1.419	0.504	2.148	0.661	4.055	3.373	0.027	1.5	2.249	15.417	3.373	0.023	2.228	1.514	12.942	0.157	0.269	3.664	0.021	0.575	1.472	0.336	2.07	0.711	4.571	1.086	0.72	2.333	0.466	2.07	2.148	0.08	1.803	1.191	9.036
1091	7.3	7.76	9.41	sp|Q32MZ4|LRRF1_HUMAN	Leucine-rich repeat flightless-interacting protein 1	HUMAN	5	1.159	0.755	2.249	0.515	2.655	1.57	0.462	2.128	0.738	3.565	1.306	0.81	2.228	0.586	2.992	1.148	0.678	1.419	0.809	1.644	0.817	0.57	2.704	0.302	2.208	0.586	0.357	2.377	0.229	1.393	1.271	0.714	1.995	0.637	2.655
1092	7.3	7.42	23.53	sp|P62070|RRAS2_HUMAN	Ras-related protein R-Ras2	HUMAN	4	0.802	0.745	1.614	0.377	1.294	1.271	0.622	2.148	0.592	2.805	2.148	0.319	1.5	1.432	3.698	1.202	0.703	2.704	0.445	3.281	0.938	0.938	2.606	0.36	2.443	1.067	0.892	2.168	0.492	2.333	1.202	0.702	2.27	0.53	2.831
1093	7.29	7.5	29.17	sp|P59998|ARPC4_HUMAN	Actin-related protein 2/3 complex subunit 4	HUMAN	5	0.895	0.991	1.585	0.52	1.419	1.959	0.407	1.786	1.096	4.406	2.07	0.364	1.82	1.138	5.546	0.817	0.464	1.614	0.483	1.318	1.5	0.703	1.629	0.92	2.582	1.432	0.879	1.706	0.839	2.884	1.343	0.872	1.66	0.809	2.78
1094	7.28	7.59	14.2	sp|P05155|IC1_HUMAN	Plasma protease C1 inhibitor	HUMAN	7	0.904	0.801	1.854	0.488	1.675	0.325	0.332	2.312	0.146	0.752	0.27	0.33	2.655	0.095	0.718	0.185	0.226	2.858	0.047	0.53	0.738	0.589	1.941	0.366	1.432	0.673	0.573	1.472	0.433	0.991	0.229	0.301	2.63	0.059	0.603
1095	7.27	7.45	10.44	sp|P55010|IF5_HUMAN	Eukaryotic translation initiation factor 5	HUMAN	5	1.959	0.042	1.614	1.213	6.668	1.644	0.244	1.644	1	3.802	1.528	0.183	1.644	0.929	4.406	0.586	0.703	2.208	0.236	1.294	1.432	0.373	1.629	0.879	4.246	1.585	0.519	1.854	0.855	3.802	1.393	0.608	1.82	0.766	2.63
1096	7.26	7.44	20.93	sp|P50914|RL14_HUMAN	60S ribosomal protein L14	HUMAN	6	0.492	0.31	1.738	0.194	0.855	1.019	0.695	1.393	0.731	1.432	1.019	0.649	1.393	0.731	1.445	0.752	0.94	1.445	0.525	1.086	0.661	0.889	1.556	0.433	1.028	1.225	0.405	1.432	0.855	1.786	0.887	0.99	1.393	0.614	1.236
1097	7.24	7.3	22.16	sp|Q02543|RL18A_HUMAN	60S ribosomal protein L18a	HUMAN	4	1.202	0.636	1.419	0.847	2.228	1.225	0.48	1.542	0.794	2.032	1.706	0.163	1.514	1.127	4.246	1.028	0.908	1.459	0.705	1.585	1.148	0.676	1.393	0.824	1.722	1.318	0.452	1.282	1.028	2.729	0.692	0.696	1.706	0.242	1.18
1098	7.22	19.9	40	sp|P27348|1433T_HUMAN	14-3-3 protein theta	HUMAN	15	1.038	0.937	1.923	0.54	2.051	2.443	0.247	2.291	1.067	5.861	3.133	0.139	2.312	1.355	7.311	0.52	0.945	2.249	0.184	1.169	1.236	0.643	1.977	0.625	2.443	0.56	0.114	2.27	0.251	1.271	1.148	0.526	1.959	0.586	2.228
1099	7.2	7.28	21.29	sp|P39687|AN32A_HUMAN	Acidic leucine-rich nuclear phosphoprotein 32 family member A	HUMAN	7	1.047	0.977	1.486	0.705	1.6	0.31	0.255	2.884	0.039	0.895	0.766	0.702	1.854	0.35	1.419	0.946	0.749	1.905	0.466	1.803	1.225	0.485	1.33	0.92	1.738	1.271	0.529	1.675	0.759	2.27	1.259	0.52	1.294	0.973	1.77
1100	7.18	8.57	12.58	sp|Q96AE4|FUBP1_HUMAN	Far upstream element-binding protein 1	HUMAN	6	1.722	0.109	2.07	0.832	4.246	1.738	0.097	1.33	1.306	2.805	1.738	0.109	1.542	1.127	3.311	1.107	0.476	1.486	0.745	1.754	1.247	0.375	1.306	0.955	1.82	1.33	0.165	2.032	0.655	2.992	1.803	0.093	1.432	1.259	3.048
1101	7.13	7.54	16.62	sp|P54619|AAKG1_HUMAN	5'-AMP-activated protein kinase subunit gamma-1	HUMAN	4	1.614	0.333	1.38	1.169	2.228	1.213	0.546	1.66	0.731	2.014	1.318	0.565	1.941	0.679	2.535	1.086	0.899	1.786	0.608	1.959	1.472	0.393	1.706	0.863	2.535	1.459	0.534	3.767	0.387	5.546	1.644	0.363	2.168	0.759	3.597
1102	7.13	7.19	33.16	sp|P21291|CSRP1_HUMAN	Cysteine and glycine-rich protein 1	HUMAN	4	0.964	0.471	1.738	0.483	1.675	2.63	0.025	1.614	1.629	7.798	1.644	0.036	1.905	0.863	3.908	0.912	0.681	1.706	0.402	1.556	0.863	0.729	1.66	0.479	1.432	0.817	0.995	1.675	0.238	1.368	1.294	0.335	1.738	0.745	2.355
1103	7.13	7.16	30.4	sp|P62899|RL31_HUMAN	60S ribosomal protein L31	HUMAN	5	0.37	0.322	2.27	0.167	0.839	0.773	0.295	1.57	0.483	1.213	1.355	0.99	1.472	0.92	2.333	1.096	0.777	1.459	0.752	1.803	0.492	0.122	1.66	0.137	0.817	1.368	0.852	1.542	0.887	2.188	1.445	0.546	1.514	0.955	2.443
1104	7.13	7.15	12.88	sp|O43464|HTRA2_HUMAN	Serine protease HTRA2, mitochondrial	HUMAN	5	1.33	0.383	1.995	0.667	2.965	0.731	0.771	2.679	0.211	1.959	1.306	0.386	1.888	0.692	2.729	1.282	0.459	2.032	0.631	2.831	1	0.322	2.911	0.344	2.754	1.047	0.763	1.905	0.55	2.051	0.201	0.096	4.365	0.024	0.879
1105	7.1	7.88	9.39	sp|P52306|GDS1_HUMAN	Rap1 GTPase-GDP dissociation stimulator 1	HUMAN	4	0.955	0.916	1.786	0.535	1.706	1.355	0.379	2.228	0.608	3.133	1.528	0.39	2.729	0.56	4.169	1.191	0.705	1.644	0.724	1.995	0.982	0.885	1.941	0.506	1.905	0.855	0.465	2.704	0.313	2.312	1.343	0.679	2.729	0.492	3.631
1106	7.07	7.86	13.39	sp|Q9P2R7|SUCB1_HUMAN	Succinyl-CoA ligase [ADP-forming] subunit beta, mitochondrial	HUMAN	5	0.501	0.105	1.803	0.215	0.904	0.38	0.066	2.051	0.169	0.78	0.692	0.246	1.644	0.384	1.138	0.437	0.071	1.995	0.211	0.871	0.34	0.03	1.923	0.086	0.655	0.759	0.309	1.368	0.511	1.038	0.291	0.039	2.355	0.06	0.685
1107	7.07	7.09	15.78	sp|Q7L2H7|EIF3M_HUMAN	Eukaryotic translation initiation factor 3 subunit M	HUMAN	4	1.419	0.418	1.77	0.802	2.63	0.817	0.321	2.188	0.37	1.786	1.542	0.345	2.032	0.759	3.251	0.54	0.355	2.312	0.211	1.247	1.236	0.828	1.871	0.661	2.399	1.542	0.367	2.032	0.759	3.281	1.368	0.404	1.722	0.794	2.512
1108	7.03	9.69	16.55	sp|P38919|IF4A3_HUMAN	Eukaryotic initiation factor 4A-III	HUMAN	6	1.067	0.951	1.82	0.586	2.032	0.667	0.494	1.923	0.213	1.282	0.824	0.856	1.923	0.413	1.585	1.445	0.578	1.888	0.766	3.048	1.127	0.704	1.959	0.575	2.208	0.817	0.447	1.854	0.433	1.514	1.047	0.767	1.905	0.55	2.032
1109	7	7	29.72	sp|Q9P0L0|VAPA_HUMAN	Vesicle-associated membrane protein-associated protein A	HUMAN	8	1.019	0.89	1.282	0.794	1.306	0.973	0.951	1.355	0.718	1.318	0.832	0.945	1.459	0.55	1.213	0.603	0.368	1.445	0.356	0.871	0.92	0.919	1.393	0.661	1.282	0.938	0.911	1.343	0.692	1.259	0.839	0.662	1.459	0.555	1.225
1110	6.98	7.11	20.78	sp|Q56VL3|OCAD2_HUMAN	OCIA domain-containing protein 2	HUMAN	3	0.643	0.286	1.419	0.425	0.912	0.406	0.051	1.6	0.147	0.649	0.871	0.319	1.445	0.597	1.259	0.705	0.219	1.306	0.488	0.92	0.413	0.023	1.66	0.205	0.685	0.449	0.025	1.629	0.229	0.731	0.363	0.032	1.871	0.192	0.679
1111	6.96	7.46	4.97	sp|Q9BQG0|MBB1A_HUMAN	Myb-binding protein 1A	HUMAN	4
1112	6.96	7.11	9.9	sp|Q9UH99|SUN2_HUMAN	SUN domain-containing protein 2	HUMAN	4	1.076	0.78	1.629	0.661	1.754	0.964	0.552	1.585	0.603	1.528	0.904	0.362	1.368	0.655	1.236	1.127	0.338	1.259	0.895	1.432	1.019	0.963	1.459	0.698	1.486	0.991	0.791	1.57	0.631	1.556	0.855	0.266	1.445	0.592	1.236
1113	6.95	7.16	20.59	sp|P61313|RL15_HUMAN	60S ribosomal protein L15	HUMAN	5	0.787	0.979	1.459	0.474	1.148	1.107	0.746	1.432	0.773	1.585	1.028	0.888	1.368	0.752	1.419	0.511	0.464	1.786	0.157	0.912	0.912	0.877	1.368	0.608	1.247	0.895	0.88	1.432	0.535	1.282	0.752	0.667	1.393	0.437	1.047
1114	6.92	7.86	6.85	sp|P33176|KINH_HUMAN	Kinesin-1 heavy chain	HUMAN	4	1.009	0.951	2.089	0.483	2.109	0.832	0.579	5.495	0.151	4.571	1.368	0.458	2.089	0.655	2.858	0.929	0.834	5.861	0.16	5.445	0.982	0.984	2.228	0.441	2.188	1.076	0.825	2.559	0.421	2.754	1.117	0.752	5.346	0.209	5.97
1115	6.91	7.1	33.33	sp|Q8N4T8|CBR4_HUMAN	Carbonyl reductase family member 4	HUMAN	5	0.705	0.522	1.614	0.384	1.138	0.453	0.399	1.977	0.217	0.895	0.425	0.08	1.5	0.171	0.637	0.718	0.302	1.486	0.437	1.067	0.363	0.069	1.738	0.055	0.631	0.402	0.111	1.722	0.134	0.692	0.325	0.128	2.089	0.103	0.679
1116	6.89	7.4	7.76	sp|Q9UGP8|SEC63_HUMAN	Translocation protein SEC63 homolog	HUMAN	5	0.973	0.959	1.393	0.679	1.355	0.54	0.683	1.977	0.174	1.067	0.895	0.661	1.486	0.581	1.33	0.832	0.416	1.368	0.535	1.138	1.096	0.964	1.432	0.766	1.6	0.92	0.83	1.459	0.581	1.343	0.488	0.215	1.77	0.156	0.863
1117	6.88	6.98	13.29	sp|Q9Y266|NUDC_HUMAN	Nuclear migration protein nudC	HUMAN	4	1.259	0.269	1.259	1	1.585	1.406	0.361	2.399	0.586	3.467	1.009	0.917	1.472	0.685	1.486	0.824	0.415	1.786	0.433	1.472	1.169	0.402	1.393	0.839	1.675	1.096	0.7	2.014	0.545	2.27	1.213	0.308	1.38	0.879	1.754
1118	6.87	7.97	11.66	sp|Q96JB5|CK5P3_HUMAN	CDK5 regulatory subunit-associated protein 3	HUMAN	5	1.047	0.811	1.675	0.625	1.754	0.973	0.898	1.393	0.698	1.355	1	0.946	1.33	0.752	1.33	1.019	0.841	1.247	0.817	1.271	0.832	0.281	1.459	0.565	1.213	1.009	0.948	1.706	0.592	1.722	1.127	0.462	1.38	0.817	1.556
1119	6.87	7.19	15.04	sp|Q02083|NAAA_HUMAN	N-acylethanolamine-hydrolyzing acid amidase	HUMAN	4	0.802	0.525	1.57	0.511	1.259	0.855	0.699	1.355	0.631	1.159	0.824	0.53	1.38	0.603	1.138	1.138	0.61	1.282	0.887	1.445	1.127	0.593	1.282	0.879	1.445	0.832	0.729	1.77	0.47	1.472	0.787	0.428	1.33	0.592	1.047
1120	6.87	7	6.76	sp|O00192|ARVC_HUMAN	Armadillo repeat protein deleted in velo-cardio-facial syndrome	HUMAN	4	0.766	0.63	2.089	0.366	1.6	0.809	0.694	2.089	0.387	1.69	1.33	0.589	2.089	0.637	2.78	0.515	0.342	2.089	0.244	1.076	0.802	0.681	2.089	0.384	1.675	0.608	0.431	2.109	0.291	1.282	1.076	0.868	2.089	0.515	2.249
1121	6.87	6.97	22.36	sp|Q00577|PURA_HUMAN	Transcriptional activator protein Pur-alpha	HUMAN	4	0.802	0.608	2.208	0.302	1.77	0.608	0.315	1.941	0.12	1.18	0.398	0.147	2.704	0.043	1.076	1.368	0.383	2.148	0.637	3.436	0.973	0.995	2.291	0.406	2.228	0.603	0.496	2.63	0.084	1.585	0.698	0.521	2.07	0.172	1.445
1122	6.83	7.26	8.33	sp|O94855|SC24D_HUMAN	Protein transport protein Sec24D	HUMAN	6	1.585	0.059	1.33	1.191	2.355	1.028	0.625	1.306	0.787	1.368	1.117	0.45	1.888	0.592	2.109	1.644	0.043	1.355	1.213	2.559	1.355	0.161	1.472	0.92	2.168	1.259	0.213	1.585	0.794	2.109	1.191	0.352	1.614	0.738	1.995
1123	6.82	6.9	15.98	sp|Q9NQH7|XPP3_HUMAN	Probable Xaa-Pro aminopeptidase 3	HUMAN	6	1.138	0.557	1.66	0.685	1.888	1.086	0.679	1.38	0.787	1.5	0.871	0.571	1.6	0.545	1.393	1.107	0.63	1.38	0.802	1.528	1.067	0.754	1.69	0.631	1.803	1.191	0.463	1.528	0.78	1.82	1.009	0.938	2.443	0.413	2.466
1124	6.81	6.92	7.77	sp|Q96PK6|RBM14_HUMAN	RNA-binding protein 14	HUMAN	4	0.904	0.813	19.588	0.05	17.701	1.419	0.456	2.938	0.483	4.169	0.698	0.437	2.089	0.331	1.459	0.817	0.644	9.817	0.083	8.017	1.644	0.356	9.727	0.169	15.996	0.895	0.785	19.588	0.05	17.539	0.824	0.645	2.089	0.391	1.722
1125	6.8	6.86	14.78	sp|P40429|RL13A_HUMAN	60S ribosomal protein L13a	HUMAN	3	1.159	0.592	1.318	0.879	1.6	1.368	0.389	1.355	1.009	1.959	1.406	0.291	1.343	1.047	2.032	1.191	0.593	1.202	0.991	1.5	1.225	0.543	1.236	0.991	1.6	1.259	0.337	1.355	0.929	1.803	0.982	0.897	1.318	0.752	1.294
1126	6.79	7.14	6.62	sp|P42285|SK2L2_HUMAN	Superkiller viralicidic activity 2-like 2	HUMAN	4	1.355	0.519	1.941	0.698	2.63	0.964	0.968	1.585	0.608	1.528	1.294	0.564	1.38	0.938	1.786	1.393	0.52	1.38	1.009	1.923	1.202	0.723	1.38	0.871	1.66	1.117	0.81	1.38	0.809	1.542	1.202	0.697	2.228	0.54	2.679
1127	6.78	6.93	20.11	sp|Q00765|REEP5_HUMAN	Receptor expression-enhancing protein 5	HUMAN	5	0.692	0.607	1.6	0.441	1.107	0.698	0.247	1.486	0.387	1.038	1.225	0.927	1.542	0.794	2.168	1.138	0.326	1.472	0.773	1.69	1.259	0.625	1.528	0.824	2.559	1.514	0.142	1.5	1.009	3.532	1.66	0.128	1.57	1.057	4.365
1128	6.78	6.82	17.97	sp|Q13510|ASAH1_HUMAN	Acid ceramidase	HUMAN	6	1.236	0.635	1.169	1.057	1.514	0.525	0.37	1.888	0.215	0.991	0.904	0.965	1.225	0.705	1.107	0.766	0.438	1.542	0.413	1.18	0.474	0.257	1.514	0.116	0.718	0.384	0.181	1.854	0.143	0.711	0.506	0.205	1.419	0.131	0.718
1129	6.77	7.15	8.99	sp|P13674|P4HA1_HUMAN	Prolyl 4-hydroxylase subunit alpha-1	HUMAN	4	1.225	0.559	2.109	0.581	2.559	1.514	0.36	2.109	0.718	3.162	0.887	0.71	2.109	0.425	1.871	1.355	0.444	2.443	0.555	3.311	0.631	0.135	22.491	0.041	14.191	0.879	0.692	2.089	0.417	1.837	0.904	0.682	6.546	0.137	5.916
1130	6.77	6.9	12.53	sp|P34949|MPI_HUMAN	Mannose-6-phosphate isomerase	HUMAN	4	0.855	0.784	4.529	0.189	3.873	1.33	0.604	21.281	0.063	22.08	0.938	0.918	15.704	0.062	14.723	0.107	0.083	32.81	0.017	3.499	0.895	0.856	2.109	0.429	1.888	0.57	0.42	5.105	0.099	2.911	0.133	0.15	31.046	0.012	4.13
1131	6.73	6.92	20.41	sp|P51580|TPMT_HUMAN	Thiopurine S-methyltransferase	HUMAN	5	0.597	0.683	1.803	0.268	1.076	0.895	0.985	1.706	0.525	1.528	1.169	0.778	1.57	0.745	1.82	1.66	0.528	1.432	1.159	4.786	2.228	0.218	1.754	1.271	6.081	1.629	0.295	1.585	1.028	3.105	2.148	0.324	1.675	1.282	6.252
1132	6.73	6.9	16.48	sp|Q9UBS4|DJB11_HUMAN	DnaJ homolog subfamily B member 11	HUMAN	5	0.929	0.695	1.38	0.673	1.282	0.982	0.937	1.486	0.661	1.459	0.839	0.317	1.69	0.497	1.419	0.964	0.706	2.355	0.409	2.27	1.067	0.733	1.738	0.614	1.854	0.955	0.793	1.722	0.555	1.644	1.047	0.787	1.542	0.679	1.614
1133	6.73	6.74	17.53	sp|Q9H488|OFUT1_HUMAN	GDP-fucose protein O-fucosyltransferase 1	HUMAN	4	1.722	0.24	1.445	1.191	3.597	0.92	0.609	1.629	0.449	1.5	1.138	0.39	1.82	0.625	2.109	1.629	0.369	1.6	1.019	3.565	1.786	0.213	1.355	1.318	5.495	1.706	0.284	1.542	1.107	4.699	1.047	0.467	1.82	0.575	1.837
1134	6.72	7.61	5.62	sp|O75146|HIP1R_HUMAN	Huntingtin-interacting protein 1-related protein	HUMAN	5	1.368	0.355	1.38	0.991	1.888	1.202	0.346	3.631	0.331	4.365	1.038	0.596	4.018	0.258	4.169	1.368	0.373	1.445	0.946	1.977	1.169	0.564	1.38	0.847	1.614	1.057	0.664	2.109	0.501	2.228	1.306	0.343	2.884	0.453	3.733
1135	6.72	7.25	34.81	sp|P40616|ARL1_HUMAN	ADP-ribosylation factor-like protein 1	HUMAN	5	0.673	0.18	1.77	0.38	1.191	0.871	0.593	1.38	0.631	1.202	0.847	0.52	1.432	0.592	1.213	0.608	0.125	1.6	0.38	0.973	0.847	0.512	1.977	0.429	1.675	0.759	0.317	1.5	0.506	1.138	0.773	0.343	1.977	0.391	1.528
1136	6.72	6.77	14.72	sp|Q9C0E8|LNP_HUMAN	Protein lunapark	HUMAN	4	0.817	0.545	2.089	0.391	1.706	0.863	0.582	19.953	0.048	17.219	0.759	0.428	2.089	0.36	1.585	0.991	0.99	8.318	0.119	8.241	1.18	0.59	4.169	0.283	4.92	0.731	0.389	7.112	0.103	5.2	0.946	0.9	2.109	0.449	1.995
1137	6.71	7.02	8.2	sp|Q9NVI7|ATD3A_HUMAN	ATPase family AAA domain-containing protein 3A	HUMAN	3	0.938	0.769	1.923	0.488	1.803	1.038	0.77	1.6	0.649	1.66	0.938	0.717	1.459	0.643	1.368	1.318	0.232	1.854	0.711	2.443	0.718	0.134	2.466	0.294	1.77	1.019	0.853	1.959	0.52	1.995	1.107	0.573	2.249	0.492	2.489
1138	6.7	6.93	17.74	sp|Q8NFW8|NEUA_HUMAN	N-acylneuraminate cytidylyltransferase	HUMAN	5	1.57	0.449	2.249	0.698	4.055	0.479	0.881	2.655	0.156	1.271	0.809	0.517	2.228	0.353	1.803	1.871	0.252	2.148	0.871	5.058	1.038	0.956	2.168	0.479	2.466	1.191	0.921	2.208	0.54	2.831	1.393	0.597	2.228	0.625	3.597
1139	6.69	7.04	25.6	sp|P29966|MARCS_HUMAN	Myristoylated alanine-rich C-kinase substrate	HUMAN	5	4.285	0.24	31.046	0.138	42.073	11.066	0.128	7.311	1.514	56.494	15.56	0.113	28.84	0.54	72.444	0.011	0.05	2.355	0.01	0.026	3.733	0.264	30.2	0.124	39.084	1.754	0.518	2.128	0.824	3.802	8.551	0.153	26.792	0.319	57.544
1140	6.69	6.72	29.03	sp|O75380|NDUS6_HUMAN	NADH dehydrogenase [ubiquinone] iron-sulfur protein 6, mitochondrial	HUMAN	4	1.236	0.621	2.109	0.586	2.729	0.698	0.956	2.333	0.302	1.629	0.273	0.221	2.606	0.015	0.711	0.718	0.81	2.27	0.254	1.629	1.419	0.493	1.754	0.809	2.965	0.794	0.951	2.188	0.296	1.738	0.711	0.689	2.249	0.261	1.6
1141	6.68	9.1	38.65	sp|P30405|PPIF_HUMAN	Peptidyl-prolyl cis-trans isomerase F, mitochondrial	HUMAN	8	0.847	0.615	1.343	0.581	1.138	0.213	0.153	2.655	0.05	0.565	0.251	0.247	2.535	0.054	0.637	2.399	0.182	1.355	1.77	3.733	1.871	0.315	1.419	1.318	2.992	1.472	0.514	1.419	1.038	2.312	0.637	0.448	1.528	0.291	0.973
1142	6.66	6.67	15.36	sp|P02749|APOH_HUMAN	Beta-2-glycoprotein 1	HUMAN	4	0.839	0.532	1.419	0.592	1.191	0.929	0.846	1.585	0.586	1.472	0.863	0.842	1.419	0.608	1.225	0.794	0.599	1.6	0.497	1.271	0.824	0.51	1.282	0.643	1.057	0.929	0.955	1.33	0.698	1.236	0.809	0.638	1.722	0.47	1.393
1143	6.65	6.66	42.97	sp|P55769|NH2L1_HUMAN	NHP2-like protein 1	HUMAN	5	0.643	0.511	22.284	0.041	14.322	0.766	0.617	5.395	0.142	4.13	0.57	0.407	2.911	0.198	1.66	0.597	0.411	2.089	0.283	1.247	0.745	0.613	2.089	0.356	1.556	0.685	0.525	2.089	0.328	1.432	0.745	0.657	5.495	0.136	4.093
1144	6.63	6.78	13.96	sp|P17612|KAPCA_HUMAN	cAMP-dependent protein kinase catalytic subunit alpha	HUMAN	4	1.271	0.639	2.089	0.608	2.655	0.824	0.726	2.109	0.394	1.738	1.786	0.373	2.089	0.855	3.733	1.722	0.393	2.109	0.817	3.597	1.028	0.934	2.089	0.492	2.148	1.644	0.42	2.109	0.78	3.436	1.406	0.536	2.089	0.673	2.938
1145	6.63	6.69	19.13	sp|P50213|IDH3A_HUMAN	Isocitrate dehydrogenase [NAD] subunit alpha, mitochondrial	HUMAN	4	0.597	0.297	1.675	0.207	1	0.603	0.224	1.472	0.244	0.887	0.692	0.363	1.542	0.331	1.067	0.649	0.266	1.754	0.288	1.138	0.497	0.107	1.675	0.128	0.832	0.461	0.121	1.614	0.124	0.745	0.787	0.457	1.445	0.474	1.138
1146	6.61	9.15	17.47	sp|Q99729|ROAA_HUMAN	Heterogeneous nuclear ribonucleoprotein A/B	HUMAN	5	1.096	0.996	1.614	0.679	1.871	0.929	0.533	1.871	0.479	1.738	1.368	0.514	1.445	0.946	2.27	0.479	0.254	2.07	0.071	0.991	0.847	0.537	1.556	0.501	1.318	1	0.849	1.445	0.692	1.432	0.54	0.507	2.291	0.149	1.236
1147	6.61	6.79	16.62	sp|P30740|ILEU_HUMAN	Leukocyte elastase inhibitor	HUMAN	6	4.018	0.055	2.63	1.528	16.749	5.754	0.026	2.704	2.128	23.988	4.365	0.031	2.805	1.556	14.723	0.991	0.488	2.089	0.449	2.07	4.406	0.058	2.679	1.644	19.953	3.499	0.069	2.606	1.343	11.912	3.192	0.092	2.655	1.202	8.166
1148	6.61	6.73	12.91	sp|Q658P3|STEA3_HUMAN	Metalloreductase STEAP3	HUMAN	7	1.225	0.175	1.57	0.78	2.032	1.067	0.729	1.528	0.698	1.69	0.207	0.32	2.704	0.067	0.56	1.259	0.878	1.542	0.817	2.128	0.847	0.711	1.556	0.53	1.318	0.773	0.102	1.528	0.488	1.18	0.249	0.105	2.858	0.077	0.711
1149	6.58	6.73	17.82	sp|P35237|SPB6_HUMAN	Serpin B6	HUMAN	4	1.629	0.353	1.854	0.879	4.325	0.929	0.97	2.559	0.294	2.377	2.249	0.23	2.858	0.787	6.918	1.77	0.228	1.722	1.028	4.571	1.786	0.431	2.805	0.637	5.058	1.225	0.756	2.512	0.488	3.281	1.803	0.3	2.831	0.637	5.248
1150	6.58	6.7	8.31	sp|Q9UBN7|HDAC6_HUMAN	Histone deacetylase 6	HUMAN	9	2.109	0.47	3.105	0.679	6.792	0.887	0.794	2.938	0.291	2.606	3.311	0.488	3.311	1	11.482	2.965	0.593	3.133	0.946	9.462	2.63	0.444	3.162	0.832	8.472	3.597	0.379	3.251	1.107	12.589	4.13	0.39	3.311	1.247	13.677
1151	6.58	6.68	9.14	sp|P36268|GGT2_HUMAN	Gamma-glutamyltranspeptidase 2	HUMAN	4	1.028	0.806	1.786	0.575	1.837	1.096	0.563	1.556	0.705	1.706	1.294	0.237	1.343	0.964	1.738	1.057	0.619	1.542	0.685	1.629	0.887	0.287	2.188	0.409	1.941	0.904	0.54	1.445	0.625	1.306	1.138	0.411	1.803	0.631	2.051
1151	0	6.66	9.14	sp|P19440|GGT1_HUMAN	Gamma-glutamyltranspeptidase 1	HUMAN	4
1151	0	5.77	5.99	sp|A6NGU5|GGT3_HUMAN	Putative gamma-glutamyltranspeptidase 3	HUMAN	3
1152	6.58	6.61	21.17	sp|Q9H0E2|TOLIP_HUMAN	Toll-interacting protein	HUMAN	4	0.673	0.505	2.089	0.322	1.406	1.067	0.886	2.089	0.511	2.228	1.138	0.783	2.089	0.545	2.377	0.904	0.852	2.089	0.433	1.888	0.802	0.685	2.089	0.384	1.675	0.855	0.764	2.089	0.406	1.786	0.724	0.572	2.089	0.347	1.514
1153	6.57	10.92	14.56	sp|A6NDB9|PALM3_HUMAN	Paralemmin-3	HUMAN	7	0.955	0.849	1.486	0.643	1.419	1.009	0.64	4.446	0.227	4.487	0.724	0.426	1.977	0.366	1.432	1.202	0.731	2.228	0.54	2.679	0.575	0.27	4.018	0.142	2.312	0.581	0.32	2.208	0.256	1.282	1	0.989	1.854	0.54	1.854
1154	6.57	7.46	14.63	sp|Q13557|KCC2D_HUMAN	Calcium/calmodulin-dependent protein kinase type II subunit delta	HUMAN	4	1.038	0.72	2.63	0.394	2.729	0.973	0.969	3.631	0.268	3.532	1.107	0.575	1.66	0.667	1.854	1.318	0.388	1.585	0.832	2.089	1.213	0.382	3.192	0.38	3.873	0.964	0.794	2.489	0.387	2.399	0.982	0.909	1.803	0.545	1.77
1155	6.57	6.82	15.66	sp|P62753|RS6_HUMAN	40S ribosomal protein S6	HUMAN	4	1.009	0.636	1.368	0.738	1.393	0.847	0.469	1.528	0.525	1.294	1.528	0.057	1.472	1.038	2.421	1.117	0.298	1.38	0.809	1.629	0.904	0.67	1.419	0.565	1.282	1.406	0.115	1.259	1.117	2.089	1.213	0.266	1.393	0.871	1.82
1156	6.55	6.85	6.59	sp|O00186|STXB3_HUMAN	Syntaxin-binding protein 3	HUMAN	3	0.964	0.773	4.446	0.217	4.285	1.33	0.253	1.38	0.964	1.837	1.459	0.167	2.679	0.545	3.945	1.259	0.309	2.884	0.437	3.631	1.445	0.176	1.82	0.794	2.63	1.117	0.551	3.664	0.305	4.093	1.306	0.269	1.706	0.766	2.228
1157	6.52	6.54	33.77	sp|Q96A26|F162A_HUMAN	Protein FAM162A	HUMAN	5	1.047	0.895	1.585	0.661	1.69	0.619	0.395	1.585	0.391	0.982	0.575	0.303	1.57	0.36	0.904	0.92	0.849	1.6	0.586	1.472	0.938	0.52	1.614	0.608	1.514	0.809	0.713	1.585	0.515	1.282	0.586	0.314	1.629	0.36	0.955
1158	6.48	6.54	15.86	sp|O15143|ARC1B_HUMAN	Actin-related protein 2/3 complex subunit 1B	HUMAN	4	1.629	0.432	3.221	0.506	5.248	1.675	0.386	2.109	0.794	3.499	2.089	0.29	2.089	1	4.406	1.259	0.688	3.499	0.36	4.406	1.107	0.783	2.089	0.53	2.312	1.057	0.818	2.249	0.47	2.377	1.368	0.565	2.089	0.655	2.858
1159	6.47	6.52	8.32	sp|Q9Y512|SAM50_HUMAN	Sorting and assembly machinery component 50 homolog	HUMAN	4	0.839	0.839	1.923	0.433	1.614	0.086	0.334	4.406	0.029	0.377	0.535	0.679	2.014	0.236	1.076	0.78	0.713	1.905	0.406	1.486	0.299	0.517	2.512	0.107	0.752	0.705	0.653	1.5	0.433	1.057	0.586	0.664	2.032	0.273	1.191
1160	6.46	8.85	3.78	sp|O94832|MYO1D_HUMAN	Unconventional myosin-Id	HUMAN	4	0.738	0.254	3.981	0.184	2.938	0.871	0.594	3.664	0.238	3.192	1.127	0.558	1.854	0.608	2.089	0.752	0.282	3.342	0.223	2.512	0.871	0.603	1.556	0.56	1.355	1.038	0.785	2.805	0.37	2.911	1.294	0.31	3.467	0.373	4.529
1161	6.45	6.7	22.55	sp|P20962|PTMS_HUMAN	Parathymosin	HUMAN	6	0.625	0.425	1.33	0.445	0.832	0.223	0.063	1.614	0.153	0.36	0.154	0.009	1.837	0.065	0.283	0.787	0.533	1.343	0.555	1.057	0.637	0.77	1.419	0.384	0.904	0.445	0.418	1.486	0.305	0.661	0.817	0.765	1.306	0.631	1.067
1162	6.43	6.57	8.94	sp|Q9UBV2|SE1L1_HUMAN	Protein sel-1 homolog 1	HUMAN	4	1.923	0.033	2.466	0.78	8.63	1.159	0.054	2.582	0.449	5.058	2.128	0.032	2.443	0.871	10.568	1.556	0.713	2.27	0.685	5.649	2.333	0.023	2.089	1.117	14.723	1.6	0.039	2.312	0.692	4.529	0.991	0.073	2.754	0.384	2.729
1163	6.41	23.63	32.75	sp|P06753|TPM3_HUMAN	Tropomyosin alpha-3 chain	HUMAN	13	0.855	0.692	1.393	0.603	1.191	1	0.461	1.514	0.661	1.459	2.582	0.124	1.33	1.941	5.152	0.291	0.156	2.148	0.114	0.625	0.322	0.282	1.754	0.142	0.565	1.028	0.846	1.355	0.759	1.514	2.128	0.199	1.5	1.419	3.837
1164	6.41	6.43	14.09	sp|Q9Y365|PCTL_HUMAN	PCTP-like protein	HUMAN	4	1.528	0.171	1.888	0.809	2.965	1.343	0.196	1.585	0.847	2.333	1.803	0.069	1.585	1.138	3.192	0.955	0.869	1.722	0.54	1.644	1.271	0.326	1.629	0.78	2.208	1.306	0.318	1.675	0.78	2.355	1.542	0.339	1.923	0.802	2.992
1165	6.39	6.58	8.76	sp|Q10471|GALT2_HUMAN	Polypeptide N-acetylgalactosaminyltransferase 2	HUMAN	4	4.093	0.023	2.489	1.644	34.995	4.487	0.022	2.831	1.585	37.325	3.105	0.069	2.805	1.107	26.062	2.032	0.288	2.78	0.731	15.849	3.698	0.029	2.377	1.556	34.041	2.965	0.049	2.109	1.406	29.923	3.467	0.111	3.311	1.047	25.119
1166	6.38	7.12	13.13	sp|Q8N142|PURA1_HUMAN	Adenylosuccinate synthetase isozyme 1	HUMAN	5	1.009	0.869	1.432	0.705	1.445	1.096	0.527	1.786	0.614	1.959	0.938	0.68	3.281	0.286	3.076	0.904	0.651	1.854	0.488	1.675	1.127	0.504	2.729	0.413	3.076	0.973	0.953	2.014	0.483	1.959	1.076	0.697	3.837	0.281	4.13
1167	6.38	6.43	13.95	sp|Q96C86|DCPS_HUMAN	m7GpppX diphosphatase	HUMAN	3	0.887	0.68	1.585	0.56	1.406	0.871	0.674	2.188	0.394	1.905	0.745	0.346	2.128	0.328	1.585	0.738	0.488	2.63	0.278	1.941	0.794	0.425	1.472	0.525	1.169	0.839	0.587	2.228	0.37	1.871	0.483	0.091	2.27	0.185	1.096
1168	6.37	6.6	3.4	sp|Q6JQN1|ACD10_HUMAN	Acyl-CoA dehydrogenase family member 10	HUMAN	3	0.895	0.841	2.089	0.429	1.871	0.731	0.581	2.089	0.35	1.528	0.705	0.541	2.089	0.334	1.472	0.991	0.993	2.089	0.474	2.07	0.955	0.938	2.089	0.457	1.995	0.667	0.495	2.089	0.319	1.393	0.488	0.323	2.109	0.233	1.028
1169	6.36	6.58	22.08	sp|O95861|BPNT1_HUMAN	3'(2'),5'-bisphosphate nucleotidase 1	HUMAN	7	0.855	0.549	1.644	0.406	1.406	1.406	0.547	1.6	0.879	2.754	1.406	0.735	1.706	0.824	2.489	1.5	0.684	1.77	0.847	3.251	1.629	0.602	1.754	0.929	3.221	1.959	0.314	1.786	1.096	5.058	1.706	0.376	1.69	1.009	4.571
1170	6.36	6.57	11.11	sp|Q9H993|CF211_HUMAN	UPF0364 protein C6orf211	HUMAN	3	1.009	0.859	1.271	0.794	1.282	1.271	0.541	1.202	1.057	1.528	1.191	0.598	1.368	0.871	1.614	1.159	0.794	1.754	0.661	2.032	0.982	0.918	1.247	0.787	1.225	1.368	0.535	1.486	0.92	2.014	1.225	0.566	1.169	1.047	1.432
1171	6.36	6.39	20.87	sp|O95571|ETHE1_HUMAN	Protein ETHE1, mitochondrial	HUMAN	4	0.773	0.152	1.629	0.47	1.259	0.603	0.076	1.66	0.36	1	0.565	0.055	1.57	0.347	0.887	0.619	0.06	1.419	0.429	0.879	0.614	0.068	1.6	0.373	0.982	0.515	0.039	1.406	0.347	0.724	0.511	0.039	1.66	0.299	0.847
1172	6.35	6.52	15.95	sp|P63208|SKP1_HUMAN	S-phase kinase-associated protein 1	HUMAN	4	0.938	0.881	1.803	0.497	1.69	2.249	0.075	1.368	1.644	3.767	3.048	0.026	1.419	2.148	5.445	1.33	0.446	1.271	1.047	1.941	1.514	0.341	1.343	1.127	2.333	1.57	0.207	1.406	1.117	2.559	2.355	0.04	1.486	1.585	4.207
1173	6.35	6.41	12.5	sp|P02760|AMBP_HUMAN	Protein AMBP	HUMAN	3	1.754	0.408	2.78	0.631	6.31	3.02	0.173	3.048	0.991	10.093	1.514	0.73	2.911	0.52	4.786	0.384	0.356	2.992	0.116	1.148	1.528	0.699	2.911	0.525	4.786	1.028	0.767	2.858	0.36	3.221	0.614	0.486	2.831	0.089	1.738
1174	6.34	6.73	3.13	sp|O43847|NRDC_HUMAN	Nardilysin	HUMAN	3	1.871	0.275	2.089	0.895	3.945	2.208	0.227	2.089	1.057	4.656	1.706	0.312	2.109	0.809	3.565	0.904	0.67	17.061	0.056	15.417	2.333	0.215	2.089	1.117	4.92	1.77	0.296	2.109	0.839	3.698	1.138	0.75	16.144	0.07	16.596
1175	6.34	6.37	37.5	sp|Q9P0J0|NDUAD_HUMAN	NADH dehydrogenase [ubiquinone] 1 alpha subcomplex subunit 13	HUMAN	5	0.938	0.901	1.6	0.581	1.5	0.483	0.268	1.837	0.191	0.887	0.425	0.192	1.82	0.091	0.773	1.057	0.897	1.77	0.597	1.871	0.955	0.876	1.355	0.711	1.294	0.773	0.599	1.6	0.461	1.236	0.824	0.668	1.69	0.479	1.393
1176	6.33	8.67	15.41	sp|O00273|DFFA_HUMAN	DNA fragmentation factor subunit alpha	HUMAN	5	1.419	0.44	2.032	0.698	3.162	2.228	0.144	1.941	1.148	8.79	1.486	0.349	2.014	0.738	3.436	1.995	0.209	2.07	0.964	6.194	1.57	0.34	1.977	0.794	4.406	1.644	0.354	2.07	0.794	3.945	1.66	0.282	1.959	0.847	5.248
1177	6.33	8.24	13.91	sp|P30419|NMT1_HUMAN	Glycylpeptide N-tetradecanoyltransferase 1	HUMAN	5
1178	6.31	6.63	7.51	sp|Q9Y3Z3|SAMH1_HUMAN	SAM domain and HD domain-containing protein 1	HUMAN	3	0.824	0.686	4.365	0.189	3.597	0.946	0.894	19.231	0.051	18.197	0.752	0.564	2.089	0.36	1.57	0.904	0.816	7.727	0.117	6.982	0.929	0.873	2.089	0.441	1.941	0.955	0.925	2.089	0.457	1.995	0.698	0.483	3.311	0.211	2.312
1179	6.3	7.28	6.7	sp|P02730|B3AT_HUMAN	Band 3 anion transport protein	HUMAN	5	1.888	0.466	1.57	1.202	2.965	2.992	0.245	2.333	1.282	8.954	1.556	0.563	1.5	1.038	2.443	0.457	0.46	1.66	0.042	0.759	1.225	0.605	4.325	0.283	5.297	0.619	0.564	1.738	0.1	1.076	0.256	0.937	5.395	0.053	1.38
1180	6.3	6.47	18.39	sp|Q96CT7|CC124_HUMAN	Coiled-coil domain-containing protein 124	HUMAN	3	1.445	0.489	2.089	0.692	3.02	1.941	0.32	2.78	0.698	5.395	1.019	0.944	2.089	0.488	2.128	1.086	0.838	2.089	0.52	2.27	1.213	0.679	12.359	0.098	14.997	1.159	0.748	8.091	0.143	9.29	1.445	0.486	2.089	0.692	3.048
1181	6.29	6.56	6.3	sp|P46060|RAGP1_HUMAN	Ran GTPase-activating protein 1	HUMAN	3	1.202	0.707	2.089	0.575	2.512	0.421	0.273	2.089	0.2	0.879	0.711	0.549	2.089	0.337	1.486	1.028	0.945	2.089	0.492	2.148	0.991	0.995	2.089	0.474	2.07	0.946	0.921	2.089	0.453	1.977	0.847	0.758	2.089	0.406	1.77
1182	6.27	6.53	16	sp|Q8N5Z0|AADAT_HUMAN	Kynurenine/alpha-aminoadipate aminotransferase, mitochondrial	HUMAN	7	0.637	0.6	1.66	0.37	1.057	0.506	0.455	4.093	0.119	2.07	0.201	0.239	3.631	0.033	0.731	0.506	0.488	2.489	0.189	1.259	0.474	0.406	1.419	0.322	0.673	0.225	0.245	1.888	0.044	0.425	0.316	0.299	1.959	0.12	0.619
1183	6.26	7.38	6.52	sp|P49756|RBM25_HUMAN	RNA-binding protein 25	HUMAN	4	1.159	0.761	2.089	0.555	2.421	1.722	0.392	2.089	0.824	3.597	1.542	0.462	2.089	0.738	3.221	0.879	0.807	2.089	0.421	1.837	0.718	0.558	2.089	0.34	1.5	1.282	0.629	2.089	0.614	2.679	1.419	0.524	2.089	0.679	2.992
1184	6.25	8.45	19.08	sp|P31942|HNRH3_HUMAN	Heterogeneous nuclear ribonucleoprotein H3	HUMAN	6	0.938	0.798	2.089	0.449	1.959	1.294	0.39	2.089	0.619	2.729	0.982	0.982	2.089	0.47	2.051	1.66	0.244	2.089	0.794	3.499	1.459	0.304	2.655	0.55	3.873	1.107	0.651	2.109	0.525	2.312	1.556	0.268	2.089	0.745	3.281
1185	6.25	6.31	14.01	sp|O00303|EIF3F_HUMAN	Eukaryotic translation initiation factor 3 subunit F	HUMAN	3	4.325	0.076	2.858	1.514	14.322	5.702	0.032	2.559	2.228	28.314	5.754	0.097	2.704	2.128	16.144	0.692	0.508	2.208	0.247	1.528	1.905	0.519	2.188	0.871	4.613	4.246	0.194	2.655	1.6	12.474	1.786	0.418	2.07	0.863	3.664
1186	6.25	6.28	18.54	sp|O15145|ARPC3_HUMAN	Actin-related protein 2/3 complex subunit 3	HUMAN	4	0.973	0.949	2.333	0.479	2.27	0.256	0.42	3.908	0.094	1	1.706	0.267	2.148	0.794	4.365	0.575	0.426	1.706	0.164	0.982	0.47	0.396	2.27	0.158	1.067	0.53	0.634	2.399	0.207	1.271	1.009	0.849	1.941	0.52	2.291
1187	6.24	6.33	13.08	sp|O60762|DPM1_HUMAN	Dolichol-phosphate mannosyltransferase	HUMAN	3	1.086	0.8	5.395	0.201	5.861	1.067	0.839	10.28	0.104	10.965	0.603	0.312	3.698	0.164	2.228	1	0.997	2.831	0.353	2.831	0.711	0.431	15.276	0.055	10.864	0.759	0.516	3.02	0.251	2.291	0.461	0.189	2.109	0.221	0.973
1188	6.23	6.87	35.8	sp|Q96PE7|MCEE_HUMAN	Methylmalonyl-CoA epimerase, mitochondrial	HUMAN	6	0.964	0.889	1.977	0.488	1.905	0.832	0.492	1.57	0.53	1.306	0.855	0.578	1.38	0.619	1.18	0.863	0.593	1.419	0.608	1.225	0.711	0.263	1.38	0.515	0.982	0.817	0.455	2.07	0.394	1.69	0.649	0.181	1.38	0.47	0.895
1189	6.23	6.45	4.75	sp|P51690|ARSE_HUMAN	Arylsulfatase E	HUMAN	3	0.946	0.693	2.188	0.433	2.07	0.787	0.77	1.905	0.387	1.5	1.076	0.867	1.923	0.56	2.109	0.938	0.541	2.109	0.445	1.977	0.398	0.242	2.377	0.103	0.946	0.322	0.457	2.655	0.137	0.855	0.229	0.185	2.911	0.072	0.667
1190	6.22	6.31	5.68	sp|O96005|CLPT1_HUMAN	Cleft lip and palate transmembrane protein 1	HUMAN	4	1.854	0.354	2.089	0.887	3.908	2.249	0.282	2.089	1.076	4.742	2.249	0.282	2.089	1.076	4.742	2.109	0.305	2.109	1	4.406	1.614	0.43	2.089	0.773	3.373	1.459	0.504	2.089	0.698	3.048	1.995	0.323	2.089	0.955	4.207
1191	6.22	6.29	31.11	sp|Q8N5K1|CISD2_HUMAN	CDGSH iron-sulfur domain-containing protein 2	HUMAN	3	0.752	0.825	1.738	0.409	1.306	0.614	0.362	1.82	0.283	1.117	0.794	0.684	1.556	0.474	1.236	1.096	0.633	1.644	0.667	1.871	0.752	0.531	1.542	0.449	1.159	0.631	0.295	1.614	0.337	1.019	0.745	0.657	1.722	0.417	1.282
1192	6.21	6.55	20.56	sp|Q13630|FCL_HUMAN	GDP-L-fucose synthase	HUMAN	6	0.614	0.435	2.089	0.291	1.282	1.486	0.489	2.089	0.711	3.105	0.982	0.98	2.089	0.47	2.051	1.282	0.627	2.089	0.614	2.679	1.343	0.583	2.109	0.637	2.805	1.5	0.485	2.109	0.711	3.133	1.754	0.384	2.109	0.832	3.664
1193	6.21	6.29	20.62	sp|P46778|RL21_HUMAN	60S ribosomal protein L21	HUMAN	3	0.871	0.704	1.236	0.555	1.076	0.839	0.825	1.542	0.453	1.294	1.318	0.582	1.486	0.887	1.941	1.419	0.369	1.472	0.964	2.148	1.096	0.779	1.306	0.839	1.514	1.33	0.41	1.38	0.964	1.977	1.57	0.154	1.343	1.169	2.399
1194	6.21	6.26	15.3	sp|P50336|PPOX_HUMAN	Protoporphyrinogen oxidase	HUMAN	4	0.887	0.831	1.837	0.483	1.629	0.955	0.912	2.704	0.353	2.582	1.191	0.439	3.945	0.302	4.699	1.107	0.853	2.291	0.483	2.535	1.028	0.847	1.514	0.679	1.556	1.148	0.64	1.393	0.824	1.6	1.225	0.587	1.472	0.832	1.803
1195	6.21	6.21	21.43	sp|P55145|MANF_HUMAN	Mesencephalic astrocyte-derived neurotrophic factor	HUMAN	4	1.236	0.673	1.355	0.912	1.77	1.318	0.293	1.419	0.929	1.923	1.096	0.667	1.419	0.773	1.57	0.172	0.101	3.133	0.04	0.54	0.52	0.191	1.629	0.258	0.847	0.445	0.477	1.803	0.217	0.802	0.597	0.318	1.459	0.294	0.871
1196	6.2	6.23	47.67	sp|P14854|CX6B1_HUMAN	Cytochrome c oxidase subunit 6B1	HUMAN	3	0.973	0.751	1.355	0.724	1.318	0.288	0.024	1.923	0.164	0.555	0.398	0.026	1.585	0.211	0.631	0.698	0.082	1.33	0.511	0.929	0.839	0.371	1.343	0.625	1.127	0.592	0.049	1.368	0.366	0.809	0.209	0.003	1.995	0.082	0.417
1197	6.19	6.72	7.33	sp|Q9Y2D5|AKAP2_HUMAN	A-kinase anchor protein 2	HUMAN	3
1198	6.19	6.43	13.1	sp|Q9UMS4|PRP19_HUMAN	Pre-mRNA-processing factor 19	HUMAN	4	1.33	0.593	2.109	0.631	2.78	2.655	0.24	2.089	1.271	5.598	1.086	0.847	2.089	0.52	2.291	1.18	0.731	2.089	0.565	2.466	1.343	0.578	2.089	0.643	2.805	1.318	0.598	2.089	0.631	2.754	1.33	0.591	2.089	0.637	2.78
1199	6.19	6.42	7.39	sp|Q9UNH7|SNX6_HUMAN	Sorting nexin-6	HUMAN	3	1.271	0.535	1.57	0.809	1.995	1.355	0.393	1.6	0.847	2.208	1.393	0.32	1.675	0.832	2.333	1.33	0.351	1.368	0.973	1.837	1.343	0.427	1.406	0.955	1.905	1.318	0.449	1.445	0.912	1.941	1.202	0.617	1.644	0.731	1.995
1200	6.19	6.27	9.24	sp|Q8IWE2|NXP20_HUMAN	Protein NOXP20	HUMAN	3	1.18	0.908	1.923	0.614	2.466	1.009	0.608	1.754	0.575	2.188	1.77	0.342	1.871	0.946	6.138	1.236	0.962	2.051	0.603	3.076	1.6	0.439	1.542	1.038	6.73	1.18	0.878	1.995	0.592	2.512	1.923	0.374	2.014	0.955	6.546
1201	6.17	6.56	10.76	sp|Q9ULV4|COR1C_HUMAN	Coronin-1C	HUMAN	4	0.946	0.733	1.871	0.501	1.77	0.535	0.832	2.443	0.215	1.306	4.699	0.005	1.905	2.466	14.454	0.794	0.488	1.803	0.37	1.432	0.122	0.03	5.395	0.017	0.661	1.047	0.729	1.77	0.592	2.377	2.312	0.173	2.109	1.096	6.31
1202	6.17	6.51	3.71	sp|Q15746|MYLK_HUMAN	Myosin light chain kinase, smooth muscle	HUMAN	5	1.57	0.255	4.487	0.35	7.87	2.535	0.079	4.487	0.565	12.474	3.281	0.048	3.105	1.057	14.588	2.911	0.061	4.487	0.649	14.191	2.63	0.074	4.529	0.581	12.942	1.148	0.703	4.446	0.258	5.2	2.965	0.06	4.529	0.655	14.859
1203	6.16	8.34	16.22	sp|P61163|ACTZ_HUMAN	Alpha-centractin	HUMAN	4	3.631	0.097	3.311	1.096	23.55	3.499	0.108	3.076	1.138	24.434	4.406	0.064	3.499	1.259	28.314	1.318	0.514	2.831	0.466	5.395	2.377	0.207	2.805	0.847	19.409	1.871	0.35	2.704	0.692	10.864	3.251	0.153	3.221	1.009	18.535
1204	6.15	6.94	11.69	sp|Q6IAN0|DRS7B_HUMAN	Dehydrogenase/reductase SDR family member 7B	HUMAN	4	0.56	0.716	2.679	0.122	1.5	0.809	0.674	2.228	0.322	1.803	1.854	0.433	1.306	1.419	2.729	0.964	0.821	2.559	0.37	2.466	0.887	0.944	1.77	0.441	1.57	0.745	0.75	2.443	0.229	1.82	1.159	0.921	1.888	0.614	2.312
1205	6.15	6.52	9.76	sp|Q96LZ7|RMD2_HUMAN	Regulator of microtubule dynamics protein 2	HUMAN	3	0.871	0.374	1.923	0.445	1.675	0.229	0.089	3.162	0.067	0.724	0.281	0.068	2.63	0.058	0.738	1.459	0.338	1.5	0.973	3.105	1.343	0.494	1.959	0.685	2.754	0.78	0.638	1.977	0.38	1.542	0.705	0.41	1.803	0.37	1.271
1206	6.15	6.4	37.67	sp|O43169|CYB5B_HUMAN	Cytochrome b5 type B	HUMAN	4	0.887	0.812	1.38	0.608	1.225	0.433	0.111	1.854	0.106	0.802	0.402	0.142	2.051	0.077	0.824	0.344	0.074	1.888	0.072	0.649	0.398	0.091	1.675	0.102	0.667	0.288	0.056	1.941	0.037	0.56	0.394	0.111	1.837	0.089	0.724
1207	6.15	6.27	22.28	sp|Q9NR45|SIAS_HUMAN	Sialic acid synthase	HUMAN	6	0.787	0.525	1.675	0.391	1.318	1.213	0.758	1.675	0.724	2.032	1.871	0.04	1.722	1.086	3.698	1.138	0.612	1.706	0.667	1.941	2.249	0.031	1.57	1.432	5.346	1.614	0.134	1.38	1.169	3.404	1.406	0.206	1.459	0.964	2.704
1208	6.14	6.75	7.9	sp|O60749|SNX2_HUMAN	Sorting nexin-2	HUMAN	4	1.38	0.481	1.614	0.855	2.704	1.343	0.592	1.888	0.711	2.655	1.57	0.298	1.57	1	3.221	1.148	0.553	1.542	0.745	1.941	1.472	0.332	1.722	0.855	2.965	1.202	0.914	1.77	0.679	2.312	1.236	0.772	1.905	0.649	2.421
1209	6.13	6.26	8.52	sp|Q9BVL4|SELO_HUMAN	Selenoprotein O	HUMAN	4	1.393	0.419	2.089	0.667	2.911	1.542	0.351	2.109	0.731	3.221	0.92	0.8	2.421	0.38	2.228	1.086	0.821	12.823	0.085	13.932	1.722	0.295	2.089	0.824	3.597	1.977	0.248	2.109	0.938	4.13	1.107	0.729	2.089	0.53	2.312
1210	6.13	6.17	19.12	sp|Q9BUH6|CI142_HUMAN	Uncharacterized protein C9orf142	HUMAN	3	0.643	0.468	2.089	0.308	1.343	0.731	0.576	2.089	0.347	1.528	0.745	0.596	2.089	0.356	1.556	0.871	0.801	2.089	0.417	1.82	0.773	0.644	2.109	0.37	1.629	1.406	0.536	2.089	0.673	2.938	0.817	0.702	2.089	0.387	1.706
1211	6.12	6.5	11.65	sp|P62424|RL7A_HUMAN	60S ribosomal protein L7a	HUMAN	3	1.236	0.335	1.486	0.832	1.977	0.973	0.703	1.5	0.631	1.459	1.542	0.106	1.472	1.047	2.704	1.028	0.838	1.5	0.685	1.528	0.766	0.64	1.486	0.466	1.138	1.406	0.281	1.528	0.92	2.421	1.086	0.759	1.5	0.724	1.644
1212	6.12	6.28	5.21	sp|Q8TD19|NEK9_HUMAN	Serine/threonine-protein kinase Nek9	HUMAN	3	1.977	0.298	24.66	0.08	27.542	1.738	0.36	2.109	0.824	3.631	1.629	0.386	19.231	0.085	21.878	2.089	0.284	2.249	0.929	4.742	1.6	0.397	22.699	0.07	24.66	1.614	0.391	22.699	0.071	24.66	1.69	0.366	23.121	0.073	25.351
1213	6.11	8.99	5.81	sp|Q9HD20|AT131_HUMAN	Probable cation-transporting ATPase 13A1	HUMAN	5	1.77	0.375	2.109	0.839	3.698	1.941	0.33	2.089	0.929	4.055	1.419	0.538	3.133	0.453	4.446	1.556	0.459	4.406	0.353	6.855	1.542	0.466	10.28	0.15	15.996	1.432	0.523	2.109	0.679	2.992	1.459	0.498	2.089	0.698	3.076
1214	6.11	6.17	7.94	sp|Q13283|G3BP1_HUMAN	Ras GTPase-activating protein-binding protein 1	HUMAN	3	1.019	0.71	1.923	0.53	1.941	2.249	0.17	1.556	1.445	4.446	0.581	0.674	2.535	0.24	1.472	0.692	0.75	2.377	0.256	1.644	1.057	0.73	1.871	0.565	1.941	0.847	0.979	1.941	0.409	1.644	0.773	0.692	1.542	0.413	1.191
1215	6.1	6.17	14.76	sp|Q96FW1|OTUB1_HUMAN	Ubiquitin thioesterase OTUB1	HUMAN	3	0.824	0.58	1.629	0.492	1.343	1.047	0.947	1.629	0.643	1.706	1.675	0.303	1.614	1.038	2.831	0.718	0.561	1.614	0.417	1.159	1.127	0.907	1.5	0.752	1.754	0.871	0.7	1.445	0.581	1.259	1.096	0.802	1.585	0.692	1.754
1216	6.1	6.1	16.62	sp|Q6IBS0|TWF2_HUMAN	Twinfilin-2	HUMAN	4	0.887	0.666	1.786	0.492	1.585	1	0.8	1.977	0.506	2.014	1.159	0.816	2.089	0.555	2.466	0.356	0.133	1.959	0.031	0.698	0.263	0.082	3.281	0.078	0.863	0.692	0.755	1.995	0.244	1.38	1.086	0.825	2.032	0.535	2.228
1217	6.09	6.59	28.03	sp|Q86SX6|GLRX5_HUMAN	Glutaredoxin-related protein 5, mitochondrial	HUMAN	3	0.525	0.159	1.18	0.437	0.619	0.637	0.342	1.6	0.394	1.019	0.511	0.167	1.644	0.302	0.839	0.766	0.462	1.432	0.525	1.096	0.649	0.281	1.282	0.497	0.832	0.466	0.126	1.419	0.31	0.661	0.631	0.276	1.432	0.437	0.904
1218	6.09	6.5	11.04	sp|Q15717|ELAV1_HUMAN	ELAV-like protein 1	HUMAN	4	1.117	0.813	2.089	0.535	2.333	1.107	0.818	2.089	0.53	2.333	0.955	0.939	2.089	0.457	1.995	0.982	0.981	2.089	0.47	2.051	0.555	0.379	2.109	0.265	1.169	0.453	0.297	2.109	0.217	0.955	0.643	0.469	2.089	0.308	1.343
1219	6.08	6.2	4.99	sp|Q8TEX9|IPO4_HUMAN	Importin-4	HUMAN	3	1.69	0.396	2.291	0.738	3.873	1.368	0.55	21.478	0.064	22.491	1.432	0.511	9.12	0.157	13.062	1.941	0.329	2.089	0.929	4.093	1.294	0.61	3.631	0.356	4.699	1.445	0.503	2.089	0.692	3.02	1.282	0.618	2.089	0.614	2.704
1220	6.07	6.35	17.71	sp|P02792|FRIL_HUMAN	Ferritin light chain	HUMAN	3	1.096	0.872	1.66	0.661	3.342	1.786	0.2	1.803	0.991	5.546	3.221	0.065	1.888	1.706	16.749	1.905	0.204	1.803	1.057	7.87	3.436	0.055	1.941	1.77	17.539	3.02	0.062	1.941	1.556	14.997	1.5	0.338	1.69	0.887	6.486
1221	6.06	11.07	16.59	sp|A6NL28|TPM3L_HUMAN	Putative tropomyosin alpha-3 chain-like protein	HUMAN	5	0.787	0.944	2.128	0.265	1.675	1.77	0.486	2.032	0.871	4.875	2.535	0.298	1.923	1.318	8.166	0.213	0.337	3.532	0.041	0.752	1.086	0.93	1.82	0.597	2.884	0.586	0.527	2.089	0.256	1.225	1.472	0.567	2.014	0.731	4.018
1222	6.06	6.43	5.1	sp|Q9NZ08|ERAP1_HUMAN	Endoplasmic reticulum aminopeptidase 1	HUMAN	3	0.991	0.995	2.089	0.474	2.07	0.718	0.439	2.858	0.251	2.051	0.766	0.506	11.482	0.067	8.79	0.53	0.245	2.089	0.254	1.107	0.581	0.285	2.208	0.263	1.282	0.57	0.277	4.613	0.125	2.63	0.637	0.351	2.109	0.305	1.343
1223	6.06	6.33	6.28	sp|Q8N163|K1967_HUMAN	DBIRD complex subunit KIAA1967	HUMAN	3	1.368	0.414	2.208	0.619	3.02	1.722	0.191	2.07	0.832	4.055	1.871	0.183	1.419	1.318	4.285	1.271	0.501	1.977	0.643	2.754	0.964	0.885	2.07	0.466	1.995	1.393	0.388	2.168	0.643	3.162	2.109	0.147	1.486	1.419	5.152
1224	6.06	6.28	6.11	sp|P00734|THRB_HUMAN	Prothrombin	HUMAN	3	1.138	0.575	2.109	0.54	2.377	0.895	0.574	4.285	0.207	3.837	1.117	0.61	3.467	0.322	3.873	1.009	0.943	3.733	0.27	3.767	0.912	0.682	2.089	0.437	1.905	1.009	0.954	2.089	0.483	2.109	1.038	0.812	2.089	0.497	2.168
1225	6.06	6.11	62.83	sp|P41567|EIF1_HUMAN	Eukaryotic translation initiation factor 1	HUMAN	6	0.938	0.866	1.213	0.773	1.138	0.832	0.995	2.168	0.384	1.803	0.964	0.85	1.923	0.501	1.854	0.938	0.786	1.941	0.483	1.82	1.213	0.652	1.343	0.904	1.644	1.028	0.999	1.486	0.692	1.528	0.92	0.827	2.148	0.429	1.977
1225	0	4.07	47.79	sp|O60739|EIF1B_HUMAN	Eukaryotic translation initiation factor 1b	HUMAN	5
1226	6.06	6.09	12.32	sp|P28062|PSB8_HUMAN	Proteasome subunit beta type-8	HUMAN	5	0.824	0.875	2.27	0.347	1.871	2.032	0.328	2.333	0.871	5.598	0.895	0.696	2.399	0.406	2.148	1.191	0.442	2.148	0.555	2.655	1.432	0.39	1.803	0.794	4.285	1.038	0.784	2.291	0.453	2.27	1.5	0.407	2.228	0.673	3.981
1227	6.05	9.93	21.25	sp|Q96C19|EFHD2_HUMAN	EF-hand domain-containing protein D2	HUMAN	5	1.941	0.334	2.089	0.929	4.093	1.66	0.413	2.089	0.794	3.467	1.528	0.47	2.109	0.724	3.192	1.076	0.868	2.089	0.515	2.249	1.528	0.469	2.089	0.731	3.192	1.096	0.837	2.089	0.525	2.291	1.432	0.52	2.089	0.685	2.992
1228	6.05	6.38	1.83	sp|P46939|UTRO_HUMAN	Utrophin	HUMAN	4	0.863	0.708	19.953	0.048	17.219	1.057	0.884	19.409	0.054	19.409	0.597	0.326	7.87	0.076	4.699	1.33	0.51	11.066	0.12	14.723	1.057	0.886	2.089	0.506	2.208	0.839	0.687	2.089	0.402	1.754	0.738	0.504	15.704	0.055	11.588
1229	6.04	6.63	6.29	sp|Q9UQ90|SPG7_HUMAN	Paraplegin	HUMAN	3
1230	6.04	6.28	5.29	sp|Q96JQ2|CLMN_HUMAN	Calmin	HUMAN	3	0.964	0.923	2.089	0.461	2.014	1.271	0.532	5.2	0.244	6.607	0.895	0.744	3.162	0.283	2.831	1.067	0.831	2.109	0.506	2.228	1.057	0.838	2.729	0.387	2.884	1.009	0.973	4.285	0.236	4.325	1.486	0.38	2.089	0.711	3.105
1231	6.04	6.25	14.12	sp|Q96IZ0|PAWR_HUMAN	PRKC apoptosis WT1 regulator protein	HUMAN	3
1232	6.04	6.16	5.86	sp|O15254|ACOX3_HUMAN	Peroxisomal acyl-coenzyme A oxidase 3	HUMAN	3	0.871	0.784	11.912	0.073	10.375	0.973	0.975	2.168	0.449	2.109	1.614	0.422	2.377	0.679	3.802	1.282	0.624	4.831	0.265	6.194	1.067	0.87	2.443	0.437	2.606	1.076	0.861	2.399	0.449	2.582	1.236	0.667	20.701	0.06	21.086
1233	6.04	6.15	13.37	sp|O75600|KBL_HUMAN	2-amino-3-ketobutyrate coenzyme A ligase, mitochondrial	HUMAN	3	0.887	0.544	1.459	0.608	1.294	0.759	0.18	1.77	0.429	1.343	0.824	0.188	2.051	0.402	1.69	0.982	0.724	1.854	0.53	1.82	1.086	0.755	1.294	0.839	1.406	0.92	0.51	1.57	0.586	1.445	0.832	0.241	1.803	0.461	1.5
1234	6.04	6.11	17.49	sp|O00442|RTCA_HUMAN	RNA 3'-terminal phosphate cyclase	HUMAN	4
1235	6.03	6.36	4.85	sp|Q9BXJ9|NAA15_HUMAN	N-alpha-acetyltransferase 15, NatA auxiliary subunit	HUMAN	3	1.225	0.416	4.406	0.278	5.445	0.692	0.244	4.446	0.156	3.076	1.803	0.127	4.446	0.406	8.017	1.514	0.208	4.446	0.34	6.73	1.585	0.18	4.446	0.356	7.047	1.514	0.203	4.446	0.34	6.73	1.18	0.48	4.446	0.265	5.248
1236	6.03	6.18	12.72	sp|Q9BWS9|CHID1_HUMAN	Chitinase domain-containing protein 1	HUMAN	3	0.895	0.791	2.109	0.429	1.888	0.847	0.668	3.251	0.261	2.754	0.809	0.604	2.128	0.38	1.722	0.711	0.433	3.467	0.205	2.466	0.824	0.633	2.089	0.394	1.722	0.586	0.291	2.089	0.281	1.225	0.643	0.354	2.109	0.308	1.355
1237	6.03	6.14	7.98	sp|Q13492|PICAL_HUMAN	Phosphatidylinositol-binding clathrin assembly protein	HUMAN	5	1.738	0.386	2.089	0.832	3.664	1.706	0.397	2.089	0.817	3.597	1.82	0.365	2.109	0.863	3.802	1.009	0.967	2.089	0.483	2.109	1.213	0.692	2.089	0.581	2.559	1.629	0.427	2.109	0.773	3.404	1.271	0.641	2.089	0.608	2.655
1238	6.02	11.17	34.26	sp|P51148|RAB5C_HUMAN	Ras-related protein Rab-5C	HUMAN	8	1.159	0.764	1.486	0.78	1.722	0.855	0.915	2.27	0.377	1.941	1.009	0.938	1.722	0.586	1.738	0.711	0.567	3.162	0.227	2.249	0.938	0.931	2.051	0.457	1.923	0.946	0.944	1.38	0.685	1.306	0.773	0.649	1.38	0.56	1.067
1239	6.02	7.15	15.95	sp|Q9NYQ3|HAOX2_HUMAN	Hydroxyacid oxidase 2	HUMAN	5	0.265	0.138	3.076	0.056	0.817	0.247	0.263	3.467	0.079	0.855	0.679	0.49	2.249	0.27	1.528	1.419	0.428	1.393	1.019	2.07	0.759	0.599	2.291	0.31	1.738	1.096	0.827	1.786	0.614	1.959	0.692	0.455	2.148	0.27	1.486
1240	6.02	7.04	3.93	sp|Q93100|KPBB_HUMAN	Phosphorylase b kinase regulatory subunit beta	HUMAN	5	1.271	0.642	2.089	0.608	2.655	0.52	0.346	2.089	0.247	1.086	0.319	0.212	2.109	0.153	0.673	1.33	0.585	2.089	0.637	2.805	1.459	0.5	2.089	0.698	3.076	1.127	0.795	2.089	0.54	2.355	1.706	0.399	2.109	0.809	3.565
1241	6.02	6.12	10.73	sp|Q14699|RFTN1_HUMAN	Raftlin	HUMAN	3	0.597	0.428	2.729	0.217	1.629	1.38	0.717	1.629	0.847	2.333	0.461	0.502	2.421	0.139	1.117	0.322	0.306	1.803	0.116	0.581	0.535	0.415	2.512	0.203	1.343	0.291	0.286	1.614	0.126	0.47	0.409	0.384	2.582	0.142	1.057
1242	6.02	6.09	18.49	sp|Q96GS4|CQ059_HUMAN	Uncharacterized protein C17orf59	HUMAN	3	1.259	0.648	2.089	0.603	2.63	0.938	0.915	2.089	0.449	1.959	1.247	0.663	2.089	0.597	2.606	1.393	0.54	2.089	0.667	2.938	1.247	0.667	2.089	0.597	2.606	1.019	0.953	2.089	0.488	2.128	1.117	0.813	2.089	0.535	2.333
1243	6.02	6.06	16.11	sp|P25311|ZA2G_HUMAN	Zinc-alpha-2-glycoprotein	HUMAN	5	0.982	0.768	2.535	0.387	2.489	1.213	0.849	2.884	0.421	3.499	0.855	0.649	1.977	0.433	1.69	0.724	0.589	3.342	0.215	2.421	0.78	0.487	1.959	0.398	1.528	0.964	0.897	1.38	0.698	1.33	0.794	0.528	1.675	0.474	1.33
1244	6.02	6.05	13.89	sp|Q9Y5P6|GMPPB_HUMAN	Mannose-1-phosphate guanyltransferase beta	HUMAN	4	0.871	0.227	1.419	0.614	1.236	1.18	0.309	2.148	0.55	2.535	1.019	0.97	1.432	0.711	1.445	0.824	0.326	2.704	0.308	2.228	1.169	0.217	1.675	0.698	1.959	1.009	0.649	1.66	0.608	1.675	0.982	0.948	1.247	0.787	1.225
1245	6.02	6.02	13.19	sp|Q9UBQ0|VPS29_HUMAN	Vacuolar protein sorting-associated protein 29	HUMAN	3	1.629	0.866	2.805	0.581	5.248	3.664	0.331	3.162	1.159	16.596	2.466	0.582	2.109	1.169	13.677	2.291	0.718	2.754	0.832	11.169	2.858	0.538	2.858	1	13.428	1.871	0.795	2.291	0.817	8.551	1.057	0.981	1.959	0.54	4.285
1246	6.01	6.18	12.91	sp|Q02127|PYRD_HUMAN	Dihydroorotate dehydrogenase (quinone), mitochondrial	HUMAN	3
1247	6.01	6.18	11.24	sp|P15289|ARSA_HUMAN	Arylsulfatase A	HUMAN	3	1.393	0.495	1.77	0.787	2.466	0.766	0.934	4.446	0.172	3.404	1.138	0.795	2.377	0.479	2.704	0.54	0.243	2.014	0.268	1.086	0.711	0.471	3.733	0.191	2.655	0.809	0.593	4.055	0.2	3.281	1.18	0.641	1.419	0.832	1.66
1248	6.01	6.1	27.7	sp|P46776|RL27A_HUMAN	60S ribosomal protein L27a	HUMAN	4	1.871	0.184	2.07	0.904	5.808	1.514	0.561	2.109	0.718	3.733	2.228	0.088	2.168	1.028	7.178	0.847	0.922	1.959	0.409	1.66	0.581	0.337	2.032	0.247	1.18	1.941	0.16	2.128	0.912	6.194	1.368	0.675	2.014	0.679	3.981
1249	6.01	6.08	7.91	sp|P28330|ACADL_HUMAN	Long-chain specific acyl-CoA dehydrogenase, mitochondrial	HUMAN	3	0.794	0.708	2.07	0.38	1.644	0.692	0.371	1.585	0.441	1.096	0.787	0.413	1.754	0.445	1.38	0.938	0.918	1.854	0.506	1.738	0.752	0.47	1.318	0.57	0.991	0.871	0.807	1.754	0.497	1.528	0.824	0.711	1.738	0.479	1.432
1250	6.01	6.05	10.26	sp|O43826|G6PT1_HUMAN	Glucose-6-phosphate translocase	HUMAN	5	1.159	0.676	2.089	0.555	2.421	1.282	0.542	4.742	0.27	6.026	0.745	0.443	6.252	0.12	4.656	1.138	0.716	2.109	0.54	2.377	1.202	0.614	2.089	0.575	2.512	0.912	0.792	3.162	0.288	2.884	1.148	0.697	2.535	0.453	2.911
1251	6.01	6.04	8.25	sp|Q8N465|D2HDH_HUMAN	D-2-hydroxyglutarate dehydrogenase, mitochondrial	HUMAN	3	1.148	0.636	1.556	0.738	1.786	0.525	0.393	2.089	0.229	1.096	0.685	0.449	1.66	0.402	1.138	0.92	0.833	1.432	0.643	1.318	0.929	0.951	2.333	0.398	2.168	0.692	0.517	2.655	0.261	1.837	0.794	0.65	1.923	0.409	1.528
1252	6.01	6.04	31.84	sp|Q9Y3E5|PTH2_HUMAN	Peptidyl-tRNA hydrolase 2, mitochondrial	HUMAN	3	0.855	0.695	1.754	0.488	1.5	0.54	0.348	2.032	0.249	1.096	0.887	0.695	1.514	0.586	1.343	0.698	0.456	1.803	0.373	1.259	0.879	0.635	2.168	0.402	1.905	0.809	0.622	1.247	0.649	1.009	0.597	0.346	1.871	0.305	1.117
1253	6.01	6.04	60.71	sp|P30047|GFRP_HUMAN	GTP cyclohydrolase 1 feedback regulatory protein	HUMAN	6	0.895	0.844	2.089	0.429	1.871	1.019	0.963	2.679	0.38	2.729	0.492	0.324	2.089	0.236	1.028	0.698	0.537	2.109	0.334	1.472	0.847	0.753	2.754	0.308	2.333	0.759	0.632	2.109	0.363	1.6	0.488	0.324	4.246	0.115	2.07
1254	6.01	6.03	11.37	sp|Q9BXJ8|T120A_HUMAN	Transmembrane protein 120A	HUMAN	3	1.432	0.565	9.29	0.154	13.428	1.009	0.962	19.055	0.053	18.88	0.991	0.915	7.379	0.134	7.311	1.169	0.812	4.207	0.278	4.875	1.202	0.774	20.512	0.059	20.893	0.929	0.832	19.231	0.051	17.865	1.271	0.697	20.893	0.061	21.478
1255	6.01	6.03	6.43	sp|P06865|HEXA_HUMAN	Beta-hexosaminidase subunit alpha	HUMAN	3	2.27	0.353	3.048	0.745	10.471	2.805	0.222	2.606	1.076	24.21	2.512	0.29	2.489	1.009	24.21	1.923	0.641	3.076	0.625	8.318	2.965	0.251	3.311	0.895	18.707	1.82	0.657	3.076	0.592	9.638	1.905	0.475	2.032	0.938	20.512
1256	6	47.18	65.17	sp|Q13885|TBB2A_HUMAN	Tubulin beta-2A chain	HUMAN	61	1.202	0.704	2.032	0.592	2.582	1.318	0.47	2.014	0.655	3.311	8.241	0.151	2.884	2.858	39.084	0.555	0.947	2.249	0.242	1.247	2.911	0.367	2.655	1.096	11.912	3.532	0.275	2.754	1.282	20.893	8.395	0.145	3.02	2.78	37.67
1256	0	45.04	62.47	sp|Q9BVA1|TBB2B_HUMAN	Tubulin beta-2B chain	HUMAN	60
1257	6	7.33	5.63	sp|Q93009|UBP7_HUMAN	Ubiquitin carboxyl-terminal hydrolase 7	HUMAN	3	1.644	0.419	2.089	0.787	3.436	3.02	0.215	2.109	1.432	6.31	3.767	0.182	2.109	1.786	7.87	1.6	0.437	2.109	0.759	3.342	1.837	0.358	2.089	0.879	3.873	2.228	0.286	2.089	1.067	4.699	2.858	0.226	2.109	1.355	5.97
1258	6	6.23	7.44	sp|Q6PI48|SYDM_HUMAN	Aspartate--tRNA ligase, mitochondrial	HUMAN	3	0.938	0.93	2.27	0.413	2.128	0.847	0.866	2.168	0.391	1.837	0.855	0.665	2.089	0.409	1.786	0.946	0.804	1.871	0.506	1.77	0.847	0.585	3.631	0.233	3.076	0.871	0.624	3.373	0.258	2.938	0.991	0.95	3.532	0.281	3.499
1259	6	6.21	15.03	sp|P37235|HPCL1_HUMAN	Hippocalcin-like protein 1	HUMAN	3	1.148	0.821	3.467	0.331	4.92	1.888	0.404	3.767	0.501	11.066	2.489	0.313	2.355	1.057	15.136	1.888	0.459	2.535	0.745	10.568	0.353	0.327	4.699	0.027	1.66	1.486	0.455	2.679	0.555	6.792	1.459	0.777	4.207	0.347	6.486
1260	6	6.14	9.89	sp|Q96M27|PRRC1_HUMAN	Protein PRRC1	HUMAN	4	0.773	0.76	2.355	0.308	1.82	1.096	0.816	2.128	0.515	2.399	1.406	0.301	1.941	0.724	3.105	0.973	0.907	2.679	0.36	2.606	0.929	0.97	2.051	0.457	1.905	1.127	0.681	2.512	0.449	2.884	0.773	0.946	2.754	0.27	2.128
1261	6	6.13	11.82	sp|P15907|SIAT1_HUMAN	Beta-galactoside alpha-2,6-sialyltransferase 1	HUMAN	3	1.009	0.909	1.38	0.731	1.393	0.698	0.52	1.38	0.506	0.964	0.608	0.449	1.871	0.325	1.138	1.028	0.785	2.208	0.466	2.27	0.855	0.886	2.051	0.417	1.754	0.655	0.512	1.837	0.356	1.202	0.698	0.583	1.995	0.35	1.393
1262	6	6.12	7.8	sp|Q6P1A2|MBOA5_HUMAN	Lysophospholipid acyltransferase 5	HUMAN	3	0.863	0.952	1.706	0.501	1.472	1.067	0.836	1.754	0.608	1.888	0.565	0.455	1.6	0.281	0.904	0.313	0.137	1.888	0.064	0.592	1.18	0.872	1.38	0.855	1.675	0.824	0.54	1.486	0.525	1.225	0.078	0.074	3.532	0.023	0.275
1263	6	6.1	24.78	sp|Q8N2U0|CQ061_HUMAN	UPF0451 protein C17orf61	HUMAN	3	0.619	0.524	2.729	0.227	1.69	0.192	0.264	2.377	0.011	0.457	0.991	0.785	2.63	0.373	2.606	0.175	0.262	3.802	0.019	0.667	0.474	0.368	2.805	0.158	1.33	0.413	0.526	2.965	0.12	1.225	0.608	0.559	2.754	0.221	1.675
1264	6	6.07	8.05	sp|P34059|GALNS_HUMAN	N-acetylgalactosamine-6-sulfatase	HUMAN	3	1.019	0.979	1.542	0.661	1.57	0.847	0.517	1.888	0.449	1.6	0.787	0.272	1.854	0.421	1.459	1.159	0.729	2.249	0.515	2.606	1.019	0.963	1.406	0.724	1.432	0.946	0.696	1.675	0.565	1.585	0.938	0.538	2.228	0.421	2.089
1265	6	6.07	19.05	sp|A6NLP5|TTC36_HUMAN	Tetratricopeptide repeat protein 36	HUMAN	5	1.213	0.657	1.57	0.773	1.905	0.52	0.853	2.089	0.273	1.086	0.429	0.439	2.188	0.179	0.938	2.208	0.21	1.66	1.33	4.13	1.585	0.42	1.393	1.138	3.192	0.955	0.901	1.57	0.586	1.5	0.366	0.278	2.355	0.207	0.863
1266	6	6.07	30.38	sp|P24666|PPAC_HUMAN	Low molecular weight phosphotyrosine protein phosphatase	HUMAN	4
1267	6	6.06	23.43	sp|O43181|NDUS4_HUMAN	NADH dehydrogenase [ubiquinone] iron-sulfur protein 4, mitochondrial	HUMAN	3	1.038	0.86	1.445	0.718	1.5	0.649	0.504	1.82	0.356	1.18	0.824	0.637	1.675	0.492	1.38	0.839	0.803	1.38	0.608	1.159	0.824	0.939	2.109	0.391	1.738	0.711	0.602	1.38	0.515	0.982	0.692	0.601	1.837	0.377	1.271
1268	6	6.05	35.34	sp|Q16718|NDUA5_HUMAN	NADH dehydrogenase [ubiquinone] 1 alpha subcomplex subunit 5	HUMAN	3	0.832	0.882	1.459	0.55	1.213	0.511	0.6	1.644	0.268	0.839	0.643	0.605	1.528	0.387	0.982	0.938	0.812	1.282	0.731	1.202	1.086	0.978	1.368	0.794	1.5	0.766	0.566	1.355	0.54	1.038	0.738	0.585	1.432	0.479	1.057
1269	6	6.04	23.24	sp|P51452|DUS3_HUMAN	Dual specificity protein phosphatase 3	HUMAN	5	1.236	0.673	3.02	0.409	3.733	1.556	0.456	4.92	0.316	7.656	1.38	0.53	3.802	0.363	5.248	1.271	0.635	5.445	0.233	6.918	1.117	0.82	2.089	0.535	2.333	1.406	0.529	2.089	0.673	2.938	1.294	0.619	4.875	0.265	6.31
1270	6	6.03	31.75	sp|P62318|SMD3_HUMAN	Small nuclear ribonucleoprotein Sm D3	HUMAN	3	0.787	0.511	1.38	0.57	1.086	0.973	0.859	1.77	0.55	1.722	1.127	0.74	1.5	0.752	1.69	1.067	0.643	1.959	0.545	2.089	0.912	0.871	1.542	0.592	1.406	0.895	0.633	1.629	0.55	1.459	1.019	0.942	1.38	0.738	1.406
1271	6	6	19.33	sp|P60866|RS20_HUMAN	40S ribosomal protein S20	HUMAN	3
1272	6	6	21.62	sp|P06454|PTMA_HUMAN	Prothymosin alpha	HUMAN	3	1.614	0.582	1.472	1.096	4.018	0.461	0.59	2.07	0.101	0.955	1.271	0.777	1.722	0.738	2.805	1.995	0.492	1.888	1.057	5.105	1.294	0.812	1.837	0.705	2.78	1.343	0.686	1.786	0.752	2.831	1.905	0.509	1.754	1.086	4.92
1273	6	6	20.41	sp|Q99735|MGST2_HUMAN	Microsomal glutathione S-transferase 2	HUMAN	4	1.528	0.608	1.644	0.929	2.729	1.69	0.578	1.542	1.096	3.048	0.294	0.306	1.923	0.107	0.565	1.306	0.86	1.644	0.794	2.188	1.191	0.765	1.675	0.711	1.888	0.887	0.839	1.614	0.555	1.432	0.655	0.637	1.644	0.353	1.076
1274	5.98	6.1	44.93	sp|P56385|ATP5I_HUMAN	ATP synthase subunit e, mitochondrial	HUMAN	3	0.759	0.628	1.542	0.474	1.169	0.299	0.127	2.051	0.124	0.614	0.643	0.25	1.459	0.402	0.938	0.847	0.672	1.213	0.692	1.028	0.54	0.194	1.393	0.316	0.752	0.731	0.477	1.202	0.575	0.879	0.466	0.144	1.259	0.275	0.586
1275	5.97	6.05	7.37	sp|Q06124|PTN11_HUMAN	Tyrosine-protein phosphatase non-receptor type 11	HUMAN	3	3.532	0.299	5.346	0.661	26.303	3.532	0.272	5.395	0.655	23.121	5.495	0.166	3.945	1.393	43.652	7.311	0.152	5.754	1.271	47.424	3.467	0.282	5.012	0.692	28.314	5.012	0.206	5.754	0.871	34.041	7.112	0.144	4.613	1.542	49.204
1276	5.96	6.03	17.91	sp|Q6UXV4|APOOL_HUMAN	Apolipoprotein O-like	HUMAN	3	1.138	0.629	18.535	0.061	18.88	0.855	0.571	18.03	0.053	15.417	1.202	0.518	11.695	0.103	14.06	1.038	0.939	5.702	0.182	5.916	0.946	0.838	19.231	0.051	18.197	1.067	0.749	3.733	0.286	3.981	0.809	0.487	2.089	0.387	1.69
1277	5.95	6.97	3.99	sp|Q0VF96|CGNL1_HUMAN	Cingulin-like protein 1	HUMAN	6	0.794	0.425	4.613	0.179	3.664	1.294	0.85	4.529	0.286	7.656	1.009	0.745	4.487	0.225	6.194	0.437	0.185	4.742	0.086	2.07	0.449	0.173	4.613	0.088	2.07	0.824	0.463	4.656	0.185	3.837	1.977	0.248	4.613	0.429	10.186
1278	5.94	6.81	3.41	sp|P30622|CLIP1_HUMAN	CAP-Gly domain-containing linker protein 1	HUMAN	3	1.282	0.663	5.649	0.227	7.244	1.888	0.347	2.089	0.904	3.945	1.393	0.49	3.076	0.453	4.325	1.019	0.933	2.089	0.488	2.128	1.82	0.36	2.089	0.871	3.802	1.355	0.571	2.089	0.649	2.831	1.675	0.377	2.938	0.57	4.92
1279	5.93	6.13	14.81	sp|Q9Y316|MEMO1_HUMAN	Protein MEMO1	HUMAN	3	0.597	0.301	10.186	0.059	6.081	1.127	0.706	2.089	0.54	2.355	1.213	0.776	4.699	0.258	5.702	0.895	0.828	2.089	0.429	1.871	1.225	0.686	2.089	0.586	2.559	1.107	0.669	3.597	0.308	3.981	1.202	0.844	12.246	0.098	14.723
1280	5.93	5.95	21.43	sp|P36405|ARL3_HUMAN	ADP-ribosylation factor-like protein 3	HUMAN	3	1.076	0.881	4.446	0.242	4.786	0.955	0.768	4.446	0.215	4.246	1.202	0.755	1.837	0.655	2.208	0.794	0.575	1.585	0.501	1.259	0.929	0.872	1.542	0.603	1.432	0.655	0.363	3.981	0.164	2.606	0.879	0.69	3.105	0.283	2.729
1281	5.92	6.92	5.2	sp|O95487|SC24B_HUMAN	Protein transport protein Sec24B	HUMAN	5	1.318	0.601	2.089	0.631	2.754	0.871	0.857	14.588	0.064	12.706	0.705	0.581	7.798	0.09	5.495	1.191	0.723	2.089	0.57	2.489	0.895	0.881	8.472	0.106	7.586	0.817	0.709	2.27	0.36	1.854	0.366	0.238	2.089	0.174	0.766
1282	5.92	6.16	6.52	sp|O00429|DNM1L_HUMAN	Dynamin-1-like protein	HUMAN	3	0.879	0.554	2.109	0.417	1.854	1.318	0.326	2.208	0.597	2.938	0.938	0.975	2.512	0.373	2.355	0.847	0.439	1.77	0.474	1.5	1.057	0.725	2.582	0.409	2.729	1.009	0.675	2.559	0.394	2.582	1	0.742	2.729	0.366	2.729
1283	5.9	5.96	19.74	sp|Q15631|TSN_HUMAN	Translin	HUMAN	3	1.159	0.449	1.675	0.692	2.051	1.076	0.781	1.738	0.619	2.032	2.606	0.084	1.556	1.675	11.588	1.6	0.278	1.754	0.912	4.656	1.803	0.257	1.514	1.191	7.656	1.067	0.661	1.786	0.597	1.959	1.191	0.754	1.722	0.692	2.128
1284	5.89	6.65	9.76	sp|P80303|NUCB2_HUMAN	Nucleobindin-2	HUMAN	3	1.318	0.545	1.977	0.667	2.63	2.249	0.281	1.5	1.5	3.404	1.445	0.612	2.188	0.661	3.162	1.294	0.507	3.698	0.35	4.831	1.393	0.516	1.528	0.912	2.148	2.051	0.343	1.542	1.33	3.192	1.629	0.415	1.542	1.057	2.535
1285	5.89	6.28	2.06	sp|P11532|DMD_HUMAN	Dystrophin	HUMAN	7	1.169	0.749	2.089	0.56	2.443	0.855	0.769	2.089	0.409	1.786	1.191	0.717	2.089	0.57	2.489	1.138	0.782	2.089	0.545	2.377	0.938	0.908	2.089	0.449	1.959	0.555	0.38	2.109	0.265	1.169	0.766	0.626	2.089	0.366	1.6
1286	5.89	5.93	7.9	sp|Q9BQA1|MEP50_HUMAN	Methylosome protein 50	HUMAN	3
1287	5.88	6.02	21.59	sp|P80723|BASP1_HUMAN	Brain acid soluble protein 1	HUMAN	3	1.107	0.858	1.472	0.752	1.66	0.581	0.109	1.542	0.347	0.895	0.964	0.661	1.66	0.575	1.6	0.35	0.074	1.923	0.102	0.673	0.229	0.017	1.837	0.052	0.421	0.09	0.031	3.373	0.015	0.302	0.209	0.022	2.291	0.072	0.479
1288	5.88	5.91	22.6	sp|P62249|RS16_HUMAN	40S ribosomal protein S16	HUMAN	4	1.236	0.506	1.854	0.667	2.399	0.871	0.784	2.168	0.325	1.888	1.419	0.29	1.888	0.752	2.831	1.117	0.539	2.421	0.461	2.188	0.631	0.449	1.556	0.103	0.982	1.722	0.196	1.77	0.973	3.802	1.191	0.594	1.556	0.766	2.089
1289	5.86	6.1	2.27	sp|P50851|LRBA_HUMAN	Lipopolysaccharide-responsive and beige-like anchor protein	HUMAN	4	0.92	0.87	1.38	0.667	1.271	1.117	0.553	1.959	0.57	2.188	0.973	0.976	2.489	0.391	2.421	0.938	0.63	2.168	0.433	2.032	0.738	0.335	2.63	0.281	1.941	0.863	0.754	1.675	0.515	1.445	0.929	0.631	2.014	0.461	1.871
1290	5.85	5.9	9.37	sp|Q9Y6G9|DC1L1_HUMAN	Cytoplasmic dynein 1 light intermediate chain 1	HUMAN	3	2.355	0.271	2.109	1.117	4.92	3.342	0.198	2.089	1.6	6.982	4.093	0.172	2.109	1.941	8.551	2.466	0.258	2.109	1.169	5.152	2.965	0.218	2.089	1.419	6.252	2.512	0.254	2.109	1.191	5.248	2.754	0.233	2.109	1.306	5.754
1291	5.85	5.87	9.44	sp|O00115|DNS2A_HUMAN	Deoxyribonuclease-2-alpha	HUMAN	3	1.148	0.691	2.089	0.55	2.399	0.982	0.877	6.918	0.143	6.792	0.724	0.522	2.089	0.344	1.514	0.895	0.861	2.089	0.429	1.871	1.047	0.927	2.089	0.501	2.188	0.991	0.974	2.089	0.474	2.07	1.096	0.796	2.089	0.525	2.291
1292	5.84	6	25.76	sp|P25398|RS12_HUMAN	40S ribosomal protein S12	HUMAN	4	0.711	0.114	1.343	0.47	0.955	0.488	0.205	1.542	0.151	0.752	1.057	0.725	1.169	0.904	1.259	0.36	0.045	1.854	0.116	0.667	0.55	0.049	1.406	0.283	0.773	0.731	0.134	1.225	0.535	0.895	0.879	0.703	1.169	0.711	1.028
1293	5.84	5.97	30	sp|Q9H008|LHPP_HUMAN	Phospholysine phosphohistidine inorganic pyrophosphate phosphatase	HUMAN	4	0.895	0.816	1.837	0.47	1.644	0.685	0.573	1.905	0.322	1.306	0.37	0.247	2.312	0.049	0.855	1.542	0.55	1.77	0.871	3.664	2.466	0.193	1.644	1.5	7.244	1.5	0.692	1.77	0.847	3.664	0.832	0.808	1.941	0.319	1.614
1294	5.83	6	5.37	sp|Q9BUJ2|HNRL1_HUMAN	Heterogeneous nuclear ribonucleoprotein U-like protein 1	HUMAN	3	0.973	0.983	1.38	0.705	1.343	1.294	0.592	1.38	0.938	1.786	1.107	0.817	1.406	0.787	1.556	1.202	0.702	1.38	0.871	1.66	1.067	0.838	1.38	0.773	1.472	1.159	0.758	1.38	0.839	1.6	1.117	0.791	1.38	0.809	1.542
1295	5.82	5.94	19.88	sp|Q8IW45|NNRD_HUMAN	ATP-dependent (S)-NAD(P)H-hydrate dehydratase	HUMAN	5	0.78	0.545	17.219	0.054	13.428	0.457	0.265	3.162	0.143	1.445	0.565	0.365	2.089	0.268	1.18	1	0.896	7.586	0.132	7.586	0.637	0.403	5.2	0.122	3.311	0.667	0.458	2.109	0.319	1.406	0.643	0.403	8.79	0.074	5.649
1296	5.82	5.94	12.62	sp|O75880|SCO1_HUMAN	Protein SCO1 homolog, mitochondrial	HUMAN	3
1297	5.82	5.83	14.34	sp|O43741|AAKB2_HUMAN	5'-AMP-activated protein kinase subunit beta-2	HUMAN	3	0.938	0.88	1.57	0.597	1.472	1.067	0.531	1.472	0.724	1.57	1.148	0.458	1.542	0.745	1.77	0.904	0.962	1.5	0.603	1.355	0.938	0.691	1.585	0.592	1.486	0.787	0.9	1.5	0.52	1.18	0.964	0.993	1.33	0.724	1.282
1298	5.81	5.92	7.73	sp|P07686|HEXB_HUMAN	Beta-hexosaminidase subunit beta	HUMAN	3	0.711	0.594	1.644	0.445	1.169	1.213	0.698	1.459	0.832	2.249	1.82	0.208	1.514	1.202	3.698	1	0.685	1.556	0.643	1.585	0.724	0.44	1.66	0.38	1.202	1.009	0.546	1.542	0.655	1.585	1.306	0.747	1.57	0.832	2.148
1299	5.8	5.86	6.42	sp|P49589|SYCC_HUMAN	Cysteine--tRNA ligase, cytoplasmic	HUMAN	3	1.057	0.9	2.128	0.497	2.249	0.946	0.85	2.109	0.449	1.995	0.964	0.91	1.486	0.649	1.432	1.047	0.898	2.399	0.437	2.512	0.982	0.993	1.66	0.592	1.629	0.964	0.708	2.128	0.453	2.051	0.847	0.504	2.228	0.38	1.888
1300	5.8	5.83	15.64	sp|P67812|SC11A_HUMAN	Signal peptidase complex catalytic subunit SEC11A	HUMAN	3	0.982	0.984	8.091	0.121	7.943	0.879	0.779	10.186	0.086	8.954	0.787	0.618	3.981	0.198	3.133	0.679	0.458	3.631	0.187	2.466	0.904	0.835	2.109	0.433	1.905	0.78	0.607	2.109	0.373	1.644	0.879	0.783	2.128	0.413	1.871
1301	5.8	5.8	11.49	sp|P55735|SEC13_HUMAN	Protein SEC13 homolog	HUMAN	3	1.067	0.491	1.213	0.879	1.306	0.847	0.217	1.225	0.667	1.038	1.18	0.407	1.722	0.685	2.089	0.863	0.285	1.432	0.592	1.236	0.964	0.997	1.282	0.745	1.236	0.817	0.232	1.556	0.501	1.271	1.096	0.816	1.5	0.731	1.66
1302	5.78	5.81	21.2	sp|P53370|NUDT6_HUMAN	Nucleoside diphosphate-linked moiety X motif 6	HUMAN	5	0.724	0.357	1.528	0.429	1.107	0.832	0.504	1.837	0.445	1.528	0.413	0.062	1.786	0.151	0.738	1.202	0.561	1.432	0.839	1.786	1.038	0.951	1.941	0.535	1.995	0.832	0.574	1.923	0.429	1.6	0.506	0.11	1.66	0.24	0.839
1303	5.77	7.36	15.37	sp|P31689|DNJA1_HUMAN	DnaJ homolog subfamily A member 1	HUMAN	4	1.18	0.59	1.306	0.904	1.644	1.202	0.475	2.128	0.565	2.582	1.148	0.68	1.542	0.745	1.871	0.488	0.201	1.803	0.098	0.879	1.159	0.674	1.803	0.643	2.148	1.202	0.547	1.432	0.839	1.854	0.879	0.693	1.318	0.619	1.159
1304	5.77	5.92	13.27	sp|Q53T59|H1BP3_HUMAN	HCLS1-binding protein 3	HUMAN	3	0.904	0.859	2.089	0.433	1.888	0.92	0.884	2.089	0.441	1.923	1.33	0.593	2.109	0.631	2.78	1.202	0.704	2.089	0.575	2.535	0.871	0.799	2.089	0.417	1.82	0.614	0.434	2.089	0.291	1.282	1.542	0.462	2.109	0.731	3.221
1305	5.75	6.9	7.67	sp|Q03252|LMNB2_HUMAN	Lamin-B2	HUMAN	5	0.991	0.918	1.393	0.711	1.38	0.955	0.915	1.803	0.53	1.722	0.718	0.246	1.959	0.37	1.406	0.847	0.562	1.472	0.57	1.247	0.904	0.851	1.432	0.631	1.294	0.731	0.249	1.247	0.586	0.912	0.705	0.219	1.585	0.445	1.117
1306	5.74	6.06	17.97	sp|Q9HAV7|GRPE1_HUMAN	GrpE protein homolog 1, mitochondrial	HUMAN	3	0.855	0.719	1.406	0.555	1.202	0.535	0.515	2.089	0.201	1.117	0.581	0.42	1.528	0.278	0.887	0.705	0.727	1.803	0.366	1.271	0.752	0.818	1.629	0.421	1.225	0.631	0.417	1.33	0.402	0.839	0.457	0.405	2.07	0.127	0.946
1307	5.74	6.02	6.06	sp|Q6IC98|GRAM4_HUMAN	GRAM domain-containing protein 4	HUMAN	3	1.038	0.925	2.089	0.497	2.168	0.887	0.83	2.089	0.425	1.854	0.679	0.513	2.089	0.325	1.419	1.213	0.696	2.089	0.581	2.535	0.794	0.671	2.089	0.38	1.66	1.148	0.766	2.089	0.55	2.399	1.107	0.825	2.089	0.53	2.312
1308	5.72	8.4	7.11	sp|O95793|STAU1_HUMAN	Double-stranded RNA-binding protein Staufen homolog 1	HUMAN	4	1.009	0.877	1.77	0.57	1.786	0.855	0.564	1.419	0.603	1.213	0.887	0.527	1.343	0.661	1.191	0.904	0.652	1.644	0.55	1.486	1.057	0.88	1.306	0.809	1.38	0.904	0.424	2.032	0.445	1.837	0.887	0.576	1.306	0.679	1.159
1309	5.72	5.81	19.15	sp|Q07020|RL18_HUMAN	60S ribosomal protein L18	HUMAN	4	1.459	0.706	1.528	0.955	2.249	1.941	0.633	1.585	1.225	3.467	0.824	0.627	1.514	0.501	1.247	0.614	0.717	1.629	0.31	1	0.871	0.983	1.486	0.555	1.294	1.169	0.781	1.459	0.802	1.77	1	0.965	1.445	0.692	1.486
1310	5.71	6.14	9.07	sp|Q96S66|CLCC1_HUMAN	Chloride channel CLIC-like protein 1	HUMAN	3	0.92	0.733	1.66	0.555	1.528	1.028	0.854	1.486	0.692	1.528	1.067	0.814	1.38	0.773	1.472	0.78	0.565	1.38	0.565	1.076	0.839	0.644	1.38	0.608	1.159	0.78	0.651	2.032	0.387	1.585	0.887	0.878	1.706	0.52	1.514
1311	5.71	5.73	10.56	sp|Q96NB2|SFXN2_HUMAN	Sideroflexin-2	HUMAN	3	1.138	0.784	1.754	0.649	2.032	0.912	0.726	2.208	0.417	2.014	0.515	0.175	1.282	0.263	0.661	0.592	0.178	1.923	0.215	1.138	0.38	0.129	2.014	0.069	0.766	0.515	0.167	1.585	0.227	0.817	0.172	0.083	3.532	0.062	0.608
1312	5.7	5.76	20.63	sp|Q6UW68|TM205_HUMAN	Transmembrane protein 205	HUMAN	6	1.067	0.843	1.38	0.773	1.585	0.802	0.924	1.556	0.38	1.247	0.839	0.704	1.355	0.55	1.138	0.586	0.51	1.722	0.157	1.009	0.887	0.949	1.445	0.535	1.282	1.107	0.896	1.282	0.863	1.69	0.839	0.819	1.5	0.425	1.259
1313	5.69	6.66	7.36	sp|Q9H078|CLPB_HUMAN	Caseinolytic peptidase B protein homolog	HUMAN	4	1.047	0.904	1.754	0.597	1.837	1.076	0.809	2.228	0.483	2.399	0.946	0.545	2.704	0.347	2.559	1.009	0.863	1.82	0.555	1.837	0.817	0.52	1.738	0.47	1.419	0.655	0.188	2.27	0.286	1.486	1.038	0.999	1.871	0.555	1.941
1314	5.69	6.01	7.62	sp|P10155|RO60_HUMAN	60 kDa SS-A/Ro ribonucleoprotein	HUMAN	3	1	0.708	3.311	0.302	3.311	0.912	0.591	2.109	0.433	1.923	1.368	0.376	1.722	0.794	2.355	1.076	0.737	1.38	0.78	1.486	0.839	0.491	1.393	0.603	1.169	1.159	0.58	1.38	0.839	1.6	1.355	0.395	1.38	0.982	1.871
1315	5.69	5.75	13.93	sp|Q9Y224|CN166_HUMAN	UPF0568 protein C14orf166	HUMAN	3	1	0.838	1.722	0.581	1.854	1.675	0.3	1.786	0.938	3.499	1.977	0.159	1.82	1.086	4.406	0.153	0.145	3.873	0.057	0.592	0.619	0.894	1.754	0.35	1.086	1.271	0.617	1.754	0.724	2.333	1.629	0.325	1.837	0.887	3.565
1316	5.67	15.2	27.59	sp|P31153|METK2_HUMAN	S-adenosylmethionine synthase isoform type-2	HUMAN	10	1.995	0.279	1.69	1.18	7.311	2.032	0.139	1.871	1.086	4.169	0.946	0.555	1.959	0.488	1.854	1.419	0.487	1.854	0.766	2.754	1.675	0.299	1.803	0.929	3.499	1.486	0.435	1.923	0.773	2.965	2.312	0.195	1.675	1.38	9.29
1317	5.67	6.02	8.59	sp|Q9BZZ5|API5_HUMAN	Apoptosis inhibitor 5	HUMAN	3	0.511	0.338	2.089	0.242	1.067	0.511	0.339	2.089	0.242	1.067	0.597	0.419	2.109	0.286	1.259	1.107	0.825	2.089	0.53	2.312	1.614	0.428	2.089	0.773	3.404	1.019	0.957	2.089	0.488	2.128	0.581	0.403	2.089	0.278	1.213
1318	5.67	5.69	15.84	sp|Q9UBR2|CATZ_HUMAN	Cathepsin Z	HUMAN	4	0.955	0.988	1.271	0.752	1.213	0.565	0.147	1.542	0.331	0.871	0.242	0.023	2.07	0.055	0.501	0.673	0.342	1.486	0.441	1	0.597	0.136	1.419	0.36	0.847	0.27	0.008	1.82	0.064	0.492	0.38	0.059	1.69	0.227	0.643
1319	5.65	6	20.51	sp|P62750|RL23A_HUMAN	60S ribosomal protein L23a	HUMAN	3	0.794	0.526	1.236	0.597	0.982	0.855	0.905	1.614	0.483	1.38	0.492	0.128	1.459	0.223	0.718	1.038	0.824	1.306	0.794	1.355	0.441	0.135	1.419	0.217	0.625	0.991	0.935	1.213	0.809	1.202	0.57	0.242	1.318	0.34	0.752
1320	5.65	5.81	14.31	sp|Q9BR76|COR1B_HUMAN	Coronin-1B	HUMAN	3	0.982	0.976	1.38	0.711	1.355	1.019	0.96	2.512	0.406	2.535	2.128	0.35	1.722	1.236	3.873	1.294	0.676	1.393	0.929	1.837	0.759	0.811	3.251	0.221	2.466	1.432	0.567	1.5	0.955	2.188	1.368	0.691	1.786	0.766	2.512
1321	5.65	5.77	9.11	sp|Q07960|RHG01_HUMAN	Rho GTPase-activating protein 1	HUMAN	3	1.368	0.268	1.236	1.107	1.706	1.343	0.293	1.343	1	1.82	1.355	0.41	1.738	0.78	2.355	1.318	0.298	1.271	1.038	1.675	1.18	0.326	1.66	0.711	1.959	1.318	0.32	1.294	1.019	1.69	1.38	0.292	1.343	1.028	1.854
1322	5.65	5.72	17.74	sp|Q2TAA2|IAH1_HUMAN	Isoamyl acetate-hydrolyzing esterase 1 homolog	HUMAN	3	1.675	0.481	1.803	0.929	4.446	1.117	0.807	1.432	0.78	1.706	1.941	0.358	2.63	0.738	5.754	0.955	0.892	1.706	0.575	1.629	1.445	0.514	1.69	0.855	3.404	0.673	0.746	2.78	0.192	1.871	1.941	0.363	2.014	0.964	5.649
1323	5.63	29.78	34.42	sp|Q08477|CP4F3_HUMAN	Leukotriene-B(4) omega-hydroxylase 2	HUMAN	23	0.809	0.807	1.5	0.501	1.213	0.655	0.983	1.854	0.35	1.213	0.363	0.49	2.109	0.099	0.766	1.117	0.92	1.614	0.692	1.854	0.787	0.909	1.77	0.413	1.393	0.614	0.735	1.69	0.167	1.038	0.57	0.537	1.722	0.154	0.982
1324	5.61	8.21	9.06	sp|O43865|SAHH2_HUMAN	Putative adenosylhomocysteinase 2	HUMAN	4	1.432	0.383	2.655	0.54	3.802	1.556	0.329	2.992	0.52	4.613	1.33	0.443	5.649	0.236	7.516	1.236	0.533	5.445	0.227	6.73	0.887	0.704	2.089	0.425	1.854	1.514	0.341	2.089	0.724	3.192	1.213	0.544	2.089	0.581	2.559
1325	5.61	5.79	5.27	sp|Q12882|DPYD_HUMAN	Dihydropyrimidine dehydrogenase [NADP(+)]	HUMAN	4	0.752	0.384	2.78	0.256	2.089	0.294	0.113	3.373	0.041	0.991	0.525	0.216	2.051	0.125	1.076	0.453	0.18	3.048	0.137	1.38	1.282	0.602	2.208	0.581	3.02	0.501	0.194	1.629	0.076	0.817	0.483	0.215	2.938	0.127	1.419
1326	5.56	9.92	12.33	sp|Q6UWM9|UD2A3_HUMAN	UDP-glucuronosyltransferase 2A3	HUMAN	7	0.955	0.864	1.38	0.685	1.318	1.18	0.471	1.247	0.946	1.472	1.169	0.45	1.33	0.879	1.556	1.138	0.487	1.57	0.724	1.786	1.127	0.523	1.33	0.847	1.5	1.138	0.512	1.445	0.787	1.644	1.019	0.82	1.318	0.773	1.343
1327	5.56	5.57	24.38	sp|Q15363|TMED2_HUMAN	Transmembrane emp24 domain-containing protein 2	HUMAN	7	1.528	0.466	2.089	0.731	3.221	1.738	0.387	2.089	0.832	3.664	1.486	0.491	2.109	0.705	3.105	1.854	0.354	2.089	0.887	3.908	1.528	0.466	2.089	0.731	3.221	0.625	0.45	2.109	0.299	1.318	1.355	0.57	2.089	0.649	2.831
1328	5.55	9.98	31.25	sp|Q71UI9|H2AV_HUMAN	Histone H2A.V	HUMAN	6	0.887	0.238	1.18	0.752	1.047	0.92	0.33	1.225	0.752	1.127	0.847	0.255	1.368	0.619	1.159	1.368	0.288	1.259	1.086	1.722	0.887	0.313	1.148	0.773	1.019	0.817	0.066	1.294	0.631	1.057	0.895	0.577	1.419	0.631	1.271
1328	0	9.98	31.25	sp|P0C0S5|H2AZ_HUMAN	Histone H2A.Z	HUMAN	6
1329	5.54	7.13	3.31	sp|Q14980|NUMA1_HUMAN	Nuclear mitotic apparatus protein 1	HUMAN	5	1.528	0.471	2.109	0.724	3.192	1.82	0.366	2.109	0.863	3.802	0.711	0.552	2.089	0.34	1.486	0.832	0.733	2.089	0.398	1.738	1.169	0.749	2.109	0.555	2.443	0.637	0.459	2.089	0.302	1.33	0.705	0.545	2.109	0.337	1.486
1330	5.54	5.84	6	sp|O76031|CLPX_HUMAN	ATP-dependent Clp protease ATP-binding subunit clpX-like, mitochondrial	HUMAN	3	0.955	0.951	2.312	0.413	2.208	1.127	0.895	3.02	0.373	3.404	0.887	0.888	1.82	0.488	1.614	1.213	0.663	1.38	0.879	1.675	1.138	0.662	2.466	0.461	2.805	1.169	0.783	1.675	0.698	1.959	1.038	0.9	2.014	0.515	2.089
1331	5.54	5.54	32.14	sp|Q9UKR5|ERG28_HUMAN	Probable ergosterol biosynthetic protein 28	HUMAN	4	0.57	0.255	3.162	0.18	1.803	0.929	0.838	14.588	0.067	13.552	0.619	0.288	2.089	0.294	1.294	0.474	0.181	2.754	0.174	1.306	0.57	0.242	15.417	0.047	8.79	0.752	0.482	2.535	0.296	1.905	0.752	0.48	2.291	0.328	1.722
1332	5.52	8.22	22.14	sp|P48739|PIPNB_HUMAN	Phosphatidylinositol transfer protein beta isoform	HUMAN	5
1333	5.52	5.68	16.99	sp|Q9NP72|RAB18_HUMAN	Ras-related protein Rab-18	HUMAN	3	1.047	0.888	5.916	0.177	6.194	1.038	0.879	2.089	0.497	2.168	1.076	0.77	2.109	0.511	2.27	0.964	0.889	2.333	0.413	2.249	0.887	0.676	2.535	0.35	2.249	1.086	0.752	2.089	0.52	2.27	1.009	0.944	2.089	0.483	2.109
1334	5.52	5.66	11.46	sp|O75881|CP7B1_HUMAN	25-hydroxycholesterol 7-alpha-hydroxylase	HUMAN	3	1.419	0.551	1.706	0.832	2.466	1.086	0.937	2.831	0.384	3.076	0.817	0.837	3.251	0.251	2.655	1.127	0.926	2.128	0.53	2.399	1.107	0.778	1.38	0.802	1.528	0.982	0.849	2.377	0.413	2.333	0.667	0.403	1.738	0.373	1.159
1335	5.52	5.56	8.02	sp|O60684|IMA7_HUMAN	Importin subunit alpha-7	HUMAN	3	2.333	0.273	2.089	1.117	4.875	3.873	0.177	2.089	1.854	8.166	2.109	0.305	2.109	1	4.406	1.5	0.482	2.089	0.718	3.133	2.858	0.225	2.089	1.368	6.026	2.333	0.274	2.109	1.107	4.875	2.512	0.254	2.089	1.202	5.248
1335	0	3.42	5.39	sp|P52294|IMA1_HUMAN	Importin subunit alpha-1	HUMAN	2
1336	5.51	5.6	14.97	sp|Q9P287|BCCIP_HUMAN	BRCA2 and CDKN1A-interacting protein	HUMAN	4	1.148	0.712	20.137	0.057	20.324	0.973	0.988	16.749	0.059	16.293	1.38	0.458	21.478	0.064	22.699	1.5	0.402	2.109	0.711	3.133	1.057	0.827	3.597	0.294	3.837	1.355	0.475	15.136	0.09	17.539	1.057	0.826	15.276	0.069	15.276
1337	5.49	7.81	6.77	sp|O75534|CSDE1_HUMAN	Cold shock domain-containing protein E1	HUMAN	4	1.096	0.833	6.368	0.172	6.982	1.923	0.326	2.729	0.705	5.248	1.393	0.528	9.55	0.146	13.305	1.294	0.598	4.406	0.294	5.702	1.225	0.669	2.089	0.586	2.559	1.213	0.678	13.428	0.09	15.56	0.964	0.951	4.018	0.24	3.873
1338	5.49	5.95	9.07	sp|Q9Y6M5|ZNT1_HUMAN	Zinc transporter 1	HUMAN	4	1.306	0.611	2.089	0.625	2.729	0.964	0.955	2.089	0.461	2.014	1.318	0.602	2.109	0.625	2.754	2.128	0.3	2.089	1.019	4.487	1.923	0.338	2.089	0.92	4.055	1.629	0.424	2.089	0.78	3.436	1.459	0.502	2.089	0.698	3.076
1339	5.47	6.19	18.56	sp|P07305|H10_HUMAN	Histone H1.0	HUMAN	6	0.249	0.061	1.614	0.122	0.402	0.106	0.177	1.77	0.054	0.187	0.042	0.117	2.032	0.021	0.085	0.938	0.414	1.406	0.667	1.318	0.334	0.034	1.486	0.209	0.497	0.449	0.038	1.202	0.328	0.54	0.384	0.124	1.542	0.184	0.592
1340	5.44	5.63	12.6	sp|Q13177|PAK2_HUMAN	Serine/threonine-protein kinase PAK 2	HUMAN	4	1.486	0.375	1.941	0.766	3.281	1.754	0.263	1.871	0.938	4.13	2.512	0.101	1.556	1.614	6.026	1.086	0.909	1.585	0.685	1.854	1.159	0.759	1.213	0.955	1.57	1.393	0.309	1.629	0.855	2.805	1.941	0.21	1.368	1.419	3.698
1341	5.43	5.53	5.08	sp|P22059|OSBP1_HUMAN	Oxysterol-binding protein 1	HUMAN	4	0.679	0.388	1.542	0.441	1.047	0.745	0.455	2.27	0.328	1.69	1.202	0.67	1.38	0.871	1.66	0.824	0.616	1.38	0.597	1.138	1.009	0.927	1.675	0.603	1.69	0.964	0.974	1.38	0.698	1.33	1.038	0.985	1.419	0.731	1.472
1342	5.43	5.43	28.32	sp|P61803|DAD1_HUMAN	Dolichyl-diphosphooligosaccharide--protein glycosyltransferase subunit DAD1	HUMAN	3	1.271	0.593	1.393	0.912	1.923	0.964	0.916	1.57	0.619	1.514	0.555	0.346	1.706	0.273	0.946	0.535	0.285	1.542	0.227	0.824	0.667	0.491	1.6	0.377	1.067	0.441	0.151	1.871	0.149	0.824	0.466	0.168	1.644	0.109	0.766
1343	5.42	5.56	4.93	sp|P02788|TRFL_HUMAN	Lactotransferrin	HUMAN	3	0.466	0.304	2.089	0.221	0.973	1.259	0.654	2.109	0.597	2.63	0.47	0.308	2.089	0.225	0.982	0.603	0.426	2.109	0.288	1.271	0.328	0.216	2.089	0.156	0.685	0.453	0.295	2.109	0.217	0.955	0.377	0.244	2.089	0.179	0.787
1344	5.42	5.53	26.7	sp|O75340|PDCD6_HUMAN	Programmed cell death protein 6	HUMAN	3	1.028	0.907	7.798	0.132	8.017	0.839	0.658	4.055	0.207	3.404	0.832	0.639	20.137	0.047	16.749	0.929	0.879	16.904	0.058	15.704	0.787	0.61	8.71	0.091	6.855	0.895	0.817	7.244	0.124	6.486	1.076	0.831	19.588	0.055	19.588
1345	5.4	5.52	16.31	sp|P43897|EFTS_HUMAN	Elongation factor Ts, mitochondrial	HUMAN	3	0.991	0.996	6.31	0.157	6.252	0.711	0.53	19.055	0.047	13.552	0.863	0.777	2.63	0.328	2.27	0.809	0.688	2.089	0.387	1.69	0.895	0.84	2.78	0.322	2.489	0.619	0.43	2.089	0.296	1.294	0.597	0.408	2.109	0.286	1.259
1346	5.39	5.89	5.85	sp|Q9BW92|SYTM_HUMAN	Threonine--tRNA ligase, mitochondrial	HUMAN	3	0.766	0.379	1.977	0.384	1.514	0.946	0.802	2.089	0.453	1.977	0.766	0.461	2.188	0.35	1.675	0.839	0.49	2.188	0.384	1.837	0.973	0.931	1.202	0.809	1.169	1.117	0.393	1.38	0.809	1.556	0.745	0.407	2.188	0.34	1.629
1347	5.39	5.66	14.34	sp|Q96C11|FGGY_HUMAN	FGGY carbohydrate kinase domain-containing protein	HUMAN	5	1.585	0.441	2.089	0.759	3.311	1.355	0.57	9.817	0.138	13.305	0.955	0.938	12.023	0.079	11.482	1.406	0.534	8.166	0.172	11.482	1.614	0.428	11.695	0.138	17.701	1.432	0.519	6.982	0.205	10	1.247	0.656	2.089	0.597	2.606
1348	5.39	5.6	13.17	sp|Q9H1E3|NUCKS_HUMAN	Nuclear ubiquitous casein and cyclin-dependent kinase substrate 1	HUMAN	3	1.614	0.24	2.312	0.698	4.207	0.157	0.08	2.805	0.026	0.441	1.542	0.38	2.291	0.673	4.018	2.655	0.108	2.148	1.236	8.017	2.014	0.208	2.249	0.895	5.649	1.368	0.378	2.27	0.603	3.565	2.377	0.104	2.355	1.009	6.427
1349	5.38	5.51	16.25	sp|Q99541|PLIN2_HUMAN	Perilipin-2	HUMAN	5	4.093	0.128	3.802	1.076	32.211	1.514	0.612	4.246	0.356	4.966	2.858	0.283	3.532	0.809	25.823	4.018	0.039	2.377	1.69	48.306	5.2	0.106	3.873	1.343	35.975	4.207	0.134	3.802	1.107	32.81	4.529	0.098	3.873	1.169	34.674
1350	5.38	5.49	9.18	sp|O00330|ODPX_HUMAN	Pyruvate dehydrogenase protein X component, mitochondrial	HUMAN	4	0.802	0.468	1.38	0.581	1.107	0.839	0.54	1.941	0.433	1.629	0.649	0.206	1.419	0.457	0.92	1.169	0.555	1.38	0.847	1.614	1.019	0.909	1.38	0.738	1.406	1.009	0.952	1.38	0.731	1.393	0.964	0.91	1.38	0.698	1.33
1351	5.38	5.41	28.57	sp|P62847|RS24_HUMAN	40S ribosomal protein S24	HUMAN	4	0.955	0.723	1.5	0.631	1.432	1.236	0.259	1.294	0.955	1.644	1.343	0.158	1.38	0.973	1.923	1.148	0.338	1.445	0.794	1.675	1.067	0.57	1.306	0.817	1.393	1.406	0.139	1.318	1.067	1.923	1.057	0.445	1.629	0.649	1.706
1352	5.37	5.42	26.47	sp|P52565|GDIR1_HUMAN	Rho GDP-dissociation inhibitor 1	HUMAN	5	1.076	0.876	1.393	0.773	1.5	1.459	0.256	1.38	1.057	2.014	1.247	0.496	1.837	0.679	2.291	0.929	0.308	2.051	0.449	1.905	1.247	0.586	1.786	0.698	2.228	1.019	0.914	1.6	0.637	1.629	1.247	0.839	2.805	0.445	3.499
1353	5.36	7.56	17.21	sp|Q5VT66|MOSC1_HUMAN	MOSC domain-containing protein 1, mitochondrial	HUMAN	5	0.535	0.304	2.109	0.256	1.127	0.409	0.204	10.375	0.044	4.246	0.286	0.138	6.982	0.041	1.995	0.488	0.263	2.466	0.196	1.202	0.592	0.353	2.089	0.281	1.236	0.759	0.568	3.698	0.205	2.805	0.363	0.18	6.31	0.058	2.291
1354	5.36	5.44	14.86	sp|Q9H936|GHC1_HUMAN	Mitochondrial glutamate carrier 1	HUMAN	3	0.973	0.975	3.802	0.256	3.698	0.766	0.563	17.539	0.053	13.428	1.127	0.736	7.112	0.158	8.017	1.368	0.493	15.56	0.088	17.865	0.912	0.853	19.409	0.05	17.701	0.964	0.963	12.246	0.079	11.803	1.057	0.863	18.365	0.058	18.365
1355	5.35	5.46	8.94	sp|O75131|CPNE3_HUMAN	Copine-3	HUMAN	4	1.076	0.707	1.294	0.832	1.393	0.711	0.369	1.556	0.421	1.107	0.685	0.159	1.406	0.417	0.964	0.692	0.142	1.419	0.453	0.982	0.759	0.252	1.38	0.52	1.047	0.586	0.068	1.306	0.384	0.766	0.592	0.059	1.38	0.334	0.817
1356	5.35	5.42	19.31	sp|Q9H0R4|HDHD2_HUMAN	Haloacid dehalogenase-like hydrolase domain-containing protein 2	HUMAN	4	0.904	0.76	1.888	0.479	1.706	1.247	0.698	3.076	0.406	3.837	1.057	0.853	2.188	0.483	2.312	1.117	0.91	3.467	0.322	3.873	1.472	0.442	1.38	1.067	2.032	1.18	0.661	1.722	0.685	2.032	0.982	0.804	4.018	0.244	3.945
1357	5.32	5.4	4.35	sp|O75170|PP6R2_HUMAN	Serine/threonine-protein phosphatase 6 regulatory subunit 2	HUMAN	3	0.649	0.44	21.086	0.043	13.677	0.679	0.506	2.089	0.325	1.419	0.912	0.852	19.409	0.05	17.701	1.117	0.833	2.089	0.535	2.333	0.766	0.644	2.109	0.366	1.614	0.802	0.644	2.377	0.334	1.905	0.809	0.65	2.965	0.273	2.399
1358	5.32	5.33	8.54	sp|O95674|CDS2_HUMAN	Phosphatidate cytidylyltransferase 2	HUMAN	3	1.33	0.326	1.675	0.794	2.228	1.585	0.198	1.722	0.92	2.754	0.78	0.426	1.556	0.501	1.213	1.38	0.25	1.871	0.738	2.582	1.306	0.406	1.959	0.667	2.559	0.912	0.982	1.905	0.479	1.738	0.946	0.804	2.679	0.35	2.535
1359	5.31	5.47	5.87	sp|Q9H6S3|ES8L2_HUMAN	Epidermal growth factor receptor kinase substrate 8-like protein 2	HUMAN	3	2.911	0.075	2.333	1.247	12.589	3.873	0.061	2.655	1.459	16.293	6.194	0.006	2.291	2.704	31.046	2.249	0.192	2.168	1.038	9.727	2.938	0.043	1.786	1.644	18.197	3.373	0.045	2.443	1.38	16.144	3.733	0.137	2.421	1.542	10.666
1360	5.3	5.32	20.78	sp|P56556|NDUA6_HUMAN	NADH dehydrogenase [ubiquinone] 1 alpha subcomplex subunit 6	HUMAN	3	0.855	0.769	1.38	0.619	1.18	0.839	0.832	2.249	0.373	1.888	0.724	0.588	1.5	0.483	1.086	1.076	0.783	1.585	0.679	1.706	0.964	0.872	2.489	0.387	2.399	0.912	0.953	1.959	0.466	1.786	0.78	0.716	2.032	0.384	1.585
1361	5.26	5.26	27.94	sp|P61353|RL27_HUMAN	60S ribosomal protein L27	HUMAN	3	1.009	0.966	1.514	0.667	1.837	1.18	0.678	1.629	0.724	2.014	1.009	0.803	1.629	0.619	1.69	0.855	0.891	1.66	0.515	1.419	0.437	0.459	1.977	0.179	0.863	0.847	0.829	1.629	0.52	1.38	0.38	0.631	2.128	0.192	0.809
1362	5.23	6.67	4.09	sp|O60879|DIAP2_HUMAN	Protein diaphanous homolog 2	HUMAN	4
1363	5.23	5.33	8.94	sp|Q9H2F3|3BHS7_HUMAN	3 beta-hydroxysteroid dehydrogenase type 7	HUMAN	3	1.086	0.241	2.489	0.437	2.399	1.514	0.45	2.208	0.685	3.532	1.406	0.176	2.168	0.649	2.965	0.766	0.506	2.168	0.31	1.66	1.528	0.424	2.208	0.692	3.631	1.236	0.299	2.208	0.56	2.729	2.032	0.128	1.888	1.076	5.495
1364	5.22	5.25	15	sp|Q8TD22|SFXN5_HUMAN	Sideroflexin-5	HUMAN	4	0.731	0.503	1.585	0.421	1.159	0.437	0.098	1.754	0.153	0.766	0.545	0.179	1.6	0.263	0.871	0.964	0.677	1.82	0.525	1.754	0.575	0.234	1.57	0.308	0.904	0.773	0.455	1.57	0.449	1.213	0.251	0.198	2.655	0.062	0.667
1365	5.21	5.28	27.21	sp|P37108|SRP14_HUMAN	Signal recognition particle 14 kDa protein	HUMAN	3	0.759	0.507	1.514	0.501	1.148	0.794	0.503	1.38	0.575	1.096	0.904	0.65	1.38	0.655	1.247	0.904	0.857	1.406	0.643	1.271	0.817	0.493	1.247	0.661	1.019	0.912	0.772	1.343	0.679	1.225	0.887	0.981	1.432	0.619	1.271
1366	5.2	12.87	15.64	sp|P17844|DDX5_HUMAN	Probable ATP-dependent RNA helicase DDX5	HUMAN	9	0.982	0.986	4.093	0.24	4.018	1.225	0.643	1.445	0.847	1.82	0.55	0.351	3.767	0.136	2.07	0.904	0.932	2.377	0.38	2.148	1.432	0.423	3.02	0.474	4.487	1.202	0.767	3.105	0.387	3.837	1.343	0.443	4.13	0.325	5.598
1367	5.2	5.7	2.56	sp|P56192|SYMC_HUMAN	Methionine--tRNA ligase, cytoplasmic	HUMAN	2	1.786	0.15	1.706	1.047	4.365	1.888	0.117	1.706	1.107	4.656	1.629	0.252	1.644	0.991	2.754	1.117	0.699	1.542	0.724	1.995	0.839	0.797	1.556	0.515	1.306	1.259	0.705	1.6	0.787	2.559	0.912	0.61	1.57	0.54	1.432
1368	5.19	5.29	18.77	sp|P29218|IMPA1_HUMAN	Inositol monophosphatase 1	HUMAN	3	0.871	0.759	2.109	0.417	1.837	0.929	0.844	19.409	0.051	18.03	2.109	0.267	2.128	0.991	4.487	1.393	0.488	21.478	0.065	22.699	1.009	0.998	11.169	0.09	11.272	1.528	0.412	2.535	0.603	3.908	1.77	0.331	2.089	0.847	3.733
1369	5.19	5.27	24.38	sp|P49721|PSB2_HUMAN	Proteasome subunit beta type-2	HUMAN	5	1.236	0.269	1.318	0.938	1.629	0.991	0.869	1.306	0.759	1.294	1.294	0.269	1.247	1.038	1.614	1.306	0.246	1.393	0.938	1.82	1.282	0.268	1.247	1.028	1.6	1.191	0.251	1.629	0.731	1.941	1.393	0.157	1.675	0.832	2.333
[truncated: 1,541 more rows]
