# Supplementary material for: Mechanistic evaluation of primary human hepatocyte culture using global proteomic analysis reveals a selective dedifferentiation profile
Source: Arch Toxicol. 2016 Apr 2;91(1):439–52. doi: 10.1007/s00204-016-1694-y (PMC5225178; doi:10.1007/s00204-016-1694-y)
Supplement: Supplementary file 12 — Supplementary material 12 (CSV 732 kb) [file 204_2016_1694_MOESM12_ESM.csv]

N	Unused	Total	%Cov(95)	Accession	Name	Species	Peptides(95%)	113:117	PVal 113:117	EF 113:117	LowerCI 113:117	UpperCI 113:117	114:117	PVal 114:117	EF 114:117	LowerCI 114:117	UpperCI 114:117	115:117	PVal 115:117	EF 115:117	LowerCI 115:117	UpperCI 115:117	116:117	PVal 116:117	EF 116:117	LowerCI 116:117	UpperCI 116:117	118:117	PVal 118:117	EF 118:117	LowerCI 118:117	UpperCI 118:117	119:117	PVal 119:117	EF 119:117	LowerCI 119:117	UpperCI 119:117	121:117	PVal 121:117	EF 121:117	LowerCI 121:117	UpperCI 121:117
1	336.76	336.76	80.27	sp|P31327|CPSM_HUMAN	Carbamoyl-phosphate synthase [ammonia], mitochondrial	HUMAN	425	1.138	0	1.009	1.127	1.148	1.076	0.016	1.009	1.067	1.086	0.832	0	1.009	0.824	0.839	0.824	0	1.009	0.817	0.832	0.973	0.085	1.009	0.964	0.982	0.871	0	1.009	0.863	0.879	0.824	0	1.019	0.817	0.839
2	221.71	221.87	55.36	sp|P49327|FAS_HUMAN	Fatty acid synthase	HUMAN	172	0.515	0	1.225	0.409	0.631	0.575	0	1.159	0.492	0.667	0.158	0	1.644	0.125	0.261	0.429	0	1.294	0.31	0.555	1.472	0.044	1.148	1.282	1.675	1.271	0.73	1.159	1.096	1.459	1.009	0.356	1.086	0.929	1.096
3	215.35	215.59	53.37	sp|P35579|MYH9_HUMAN	Myosin-9	HUMAN	180	3.133	0	1.786	1.754	5.058	4.446	0	1.959	2.27	9.817	7.798	0	2.032	3.837	16.749	14.454	0	2.128	6.792	30.2	1.644	0.147	1.368	1.202	1.959	3.698	0	1.888	1.959	6.792	10.864	0	2.188	4.966	23.121
4	183.26	183.89	46.68	sp|Q13813|SPTN1_HUMAN	Spectrin alpha chain, non-erythrocytic 1	HUMAN	116	1.191	0.592	1.18	1.009	1.318	1.202	0.988	1.225	0.982	1.33	1.432	0.065	1.18	1.213	1.585	4.093	0	1.738	2.355	6.607	1.432	0.841	1.259	1.138	1.585	2.443	0	1.644	1.486	3.404	5.2	0	1.871	2.78	8.872
5	164.68	165.49	79.16	sp|O75891|AL1L1_HUMAN	Cytosolic 10-formyltetrahydrofolate dehydrogenase	HUMAN	138	1.585	0.148	1.213	1.306	1.959	1.306	0.969	1.138	1.148	1.432	0.705	0.008	1.138	0.575	0.802	0.198	0	1.6	0.143	0.316	2.109	0.001	1.318	1.6	2.655	1.905	0.005	1.282	1.486	2.333	1.067	0.975	1.076	0.991	1.148
6	156.08	156.5	43.5	sp|O75369|FLNB_HUMAN	Filamin-B	HUMAN	102	0.555	0.203	1.445	0.325	0.802	0.433	0.025	1.542	0.325	0.667	2.512	0	1.459	1.722	3.281	5.395	0	1.82	2.965	9.12	1.722	0.014	1.33	1.294	1.995	1.706	0.001	1.343	1.271	2.032	4.966	0	1.803	2.754	8.241
7	149.6	151.32	44.88	sp|Q01082|SPTB2_HUMAN	Spectrin beta chain, non-erythrocytic 1	HUMAN	106	0.895	0.266	1.127	0.614	1.009	0.964	0.693	1.127	0.78	1.086	1.69	0.001	1.282	1.318	2.831	3.532	0	1.57	2.249	8.166	1.393	0.11	1.225	1.138	1.69	1.837	0	1.343	1.368	3.221	4.285	0	1.644	2.606	10.28
8	143.59	143.74	80.27	sp|P00325|ADH1B_HUMAN	Alcohol dehydrogenase 1B	HUMAN	167	0.667	0.108	1.18	0.54	0.787	0.322	0.008	1.542	0.185	0.497	0.305	0.162	1.66	0.184	0.506	0.105	0.001	3.048	0.022	0.319	1.159	0.736	1.138	1.019	1.343	1.047	0.731	1.117	0.938	1.18	0.698	0.102	1.169	0.575	0.817
9	141.86	142.52	26.6	sp|Q15149|PLEC_HUMAN	Plectin	HUMAN	106	0.698	0.145	1.225	0.479	0.855	0.483	0.005	1.432	0.302	0.692	1.047	0.475	1.138	0.92	1.191	1.169	0.059	1.159	1.009	1.355	0.855	0.324	1.159	0.685	0.991	0.625	0.002	1.306	0.437	0.817	1.355	0.014	1.225	1.107	1.644
10	121.6	122.29	51.87	sp|Q06278|ADO_HUMAN	Aldehyde oxidase	HUMAN	82	0.724	0.006	1.127	0.608	0.817	0.698	0.006	1.138	0.581	0.794	0.265	0	1.706	0.156	0.453	0.069	0	2.606	0.038	0.179	1.127	0.57	1.107	1.019	1.247	1.086	0.933	1.107	0.982	1.191	0.244	0	1.722	0.119	0.421
11	121.15	122.12	72.49	sp|P23141|EST1_HUMAN	Liver carboxylesterase 1	HUMAN	166	2.938	0.008	1.33	2.208	3.945	3.133	0.002	1.38	2.27	4.169	0.52	0.026	1.127	0.488	0.586	0.325	0	1.343	0.275	0.437	1.343	0.064	1.202	1.117	1.585	1.038	0.001	1.127	0.92	1.127	0.201	0	1.514	0.161	0.305
12	119.83	120.36	72.22	sp|P00367|DHE3_HUMAN	Glutamate dehydrogenase 1, mitochondrial	HUMAN	147	0.824	0.004	1.067	0.766	0.879	0.938	0.002	1.076	0.879	1.009	0.421	0.001	1.191	0.37	0.501	0.06	0	1.472	0.047	0.088	1.556	0.299	1.127	1.38	1.722	1.086	0.006	1.096	0.991	1.159	0.203	0	1.368	0.147	0.278
13	119.47	120.79	70.16	sp|P10809|CH60_HUMAN	60 kDa heat shock protein, mitochondrial	HUMAN	149	9.727	0	1.514	6.427	13.932	9.817	0	1.528	6.427	14.191	3.281	0.033	1.191	2.754	4.169	4.786	0.003	1.259	3.802	6.368	5.702	0.004	1.393	4.093	8.091	4.406	0.006	1.259	3.499	4.92	2.128	0.479	1.107	1.923	2.466
14	117.45	118.89	74.95	sp|P04040|CATA_HUMAN	Catalase	HUMAN	129	0.847	0.391	1.076	0.787	0.912	1.067	0.617	1.086	0.982	1.169	0.366	0.001	1.38	0.305	0.506	0.064	0	2.333	0.047	0.15	1.38	0.082	1.127	1.225	1.5	0.839	0.054	1.076	0.78	0.904	0.37	0	1.368	0.31	0.506
15	112.71	114.04	75.24	sp|P05091|ALDH2_HUMAN	Aldehyde dehydrogenase, mitochondrial	HUMAN	125	1.294	0.664	1.096	1.18	1.432	0.643	0	1.107	0.575	0.711	0.133	0	1.854	0.075	0.247	0.086	0	2.312	0.036	0.198	0.991	0.014	1.076	0.929	1.067	0.705	0	1.086	0.637	0.766	0.249	0	1.419	0.153	0.353
16	110.66	112.5	42.54	sp|Q13576|IQGA2_HUMAN	Ras GTPase-activating-like protein IQGAP2	HUMAN	70	0.625	0	1.18	0.555	0.738	0.56	0	1.271	0.457	0.711	0.273	0	1.738	0.198	0.474	0.256	0	1.77	0.156	0.453	0.973	0.579	1.127	0.871	1.096	0.745	0.001	1.127	0.661	0.839	0.802	0.001	1.117	0.711	0.895
17	108.54	109.05	60.53	sp|P11586|C1TC_HUMAN	C-1-tetrahydrofolate synthase, cytoplasmic	HUMAN	84	0.555	0	1.236	0.453	0.685	0.619	0	1.191	0.52	0.738	0.18	0	1.941	0.109	0.35	0.096	0	2.911	0.048	0.281	1.067	0.574	1.096	0.973	1.18	0.964	0.927	1.086	0.887	1.047	0.55	0	1.225	0.449	0.673
18	108.23	108.88	48.11	sp|P35573|GDE_HUMAN	Glycogen debranching enzyme	HUMAN	83	0.56	0.002	1.259	0.36	0.705	0.525	0.003	1.294	0.377	0.679	0.215	0	1.977	0.134	0.425	0.37	0	1.528	0.217	0.565	1.282	0.133	1.191	1.076	1.445	1.191	0.416	1.202	0.991	1.343	0.887	0.897	1.117	0.794	0.991
19	106.52	106.6	29.93	sp|Q09666|AHNK_HUMAN	Neuroblast differentiation-associated protein AHNAK	HUMAN	86	0.655	0.028	1.318	0.384	0.863	0.938	0.702	1.213	0.679	1.138	4.285	0	1.69	2.535	10	4.487	0	1.754	2.559	11.695	0.766	0.418	1.247	0.535	0.955	1.213	0.669	1.236	0.982	1.542	5.346	0	1.77	3.02	14.454
20	104.36	107.14	54.84	sp|P11498|PYC_HUMAN	Pyruvate carboxylase, mitochondrial	HUMAN	96	2.938	0	1.318	2.228	4.246	1.019	0.882	1.138	0.895	1.225	0.501	0.048	1.282	0.433	0.643	0.515	0.002	1.368	0.421	0.705	0.731	0.091	1.18	0.643	0.863	0.52	0	1.318	0.384	0.685	0.236	0	1.837	0.166	0.433
21	99.8	100.86	66.63	sp|O43707|ACTN4_HUMAN	Alpha-actinin-4	HUMAN	85	1.57	0.719	1.213	1.294	1.923	1.66	0.614	1.247	1.33	1.959	2.831	0.1	1.355	2.089	3.802	7.447	0	1.941	3.837	13.183	3.133	0.081	1.585	1.977	4.742	3.105	0.098	1.644	1.888	4.325	5.546	0	1.803	3.076	10.28
22	99.54	99.71	78.74	sp|P07237|PDIA1_HUMAN	Protein disulfide-isomerase	HUMAN	90	2.858	0.001	1.33	2.148	3.373	4.285	0	1.472	2.911	5.598	1.556	0.198	1.18	1.318	1.854	4.699	0	1.445	3.251	5.97	1.888	0.176	1.159	1.629	2.051	2.729	0.023	1.355	2.014	3.048	1.076	0.565	1.159	0.929	1.18
23	98.94	100.14	40.6	sp|Q00610|CLH1_HUMAN	Clathrin heavy chain 1	HUMAN	72	1.127	0.659	1.159	0.973	1.294	1.5	0.033	1.271	1.18	1.905	1.803	0.127	1.368	1.318	2.582	3.311	0	1.69	1.959	5.702	1.706	0.124	1.445	1.18	2.399	1.923	0.009	1.459	1.318	2.884	2.208	0	1.5	1.472	3.311
24	93.48	94.85	74.65	sp|P05783|K1C18_HUMAN	Keratin, type I cytoskeletal 18	HUMAN	74	0.643	0.003	1.202	0.384	0.773	0.603	0.003	1.33	0.356	0.802	1.786	0.113	1.259	1.419	2.729	4.786	0	1.514	3.162	10.093	1.047	0.034	1.138	0.92	1.18	1.169	0.863	1.159	1.009	1.614	3.631	0	1.472	2.466	7.943
25	92.93	94.18	52.55	sp|P14625|ENPL_HUMAN	Endoplasmin	HUMAN	64	2.128	0.021	1.406	1.514	2.805	2.333	0.002	1.393	1.675	3.133	1.019	0.492	1.259	0.809	1.318	0.515	0	1.18	0.466	0.608	1.977	0.294	1.355	1.459	2.559	1.318	0.497	1.247	1.057	1.629	0.254	0	1.355	0.215	0.344
26	91.84	93.48	52.13	sp|Q9P2E9|RRBP1_HUMAN	Ribosome-binding protein 1	HUMAN	60	2.089	0.007	1.236	1.69	2.377	1.306	0.458	1.148	1.138	1.486	0.649	0.095	1.225	0.54	0.794	1.585	0.104	1.191	1.33	1.82	0.955	0.336	1.271	0.685	1.213	0.964	0.059	1.148	0.787	1.107	2.559	0.002	1.318	1.941	3.281
27	91.62	95.92	64.86	sp|P02768|ALBU_HUMAN	Serum albumin	HUMAN	63	0.581	0.021	1.169	0.497	0.679	0.474	0.004	1.202	0.394	0.57	0.863	0.295	1.096	0.78	0.946	0.631	0.077	1.148	0.55	0.724	0.085	0	1.977	0.054	0.167	0.261	0	1.445	0.177	0.377	0.084	0	2.051	0.056	0.172
28	91.61	92.65	72.2	sp|Q08426|ECHP_HUMAN	Peroxisomal bifunctional enzyme	HUMAN	67	0.964	0.93	1.096	0.871	1.057	0.238	0	1.738	0.115	0.413	0.116	0	2.377	0.078	0.275	0.223	0	1.722	0.132	0.384	0.773	0.004	1.117	0.692	0.863	0.78	0.009	1.107	0.705	0.863	1.236	0.019	1.127	1.096	1.406
29	90.42	90.42	90.85	sp|P69905|HBA_HUMAN	Hemoglobin subunit alpha	HUMAN	132	17.219	0	2.168	7.943	29.376	26.546	0	2.032	13.062	42.462	31.046	0.001	1.905	16.293	46.989	16.596	0	2.399	6.918	31.046	2.291	0.13	2.051	1.117	3.162	1.528	0.393	1.644	0.929	2.208	0.118	0.007	2.729	0.057	0.322
30	87.97	94.74	82.89	sp|P08319|ADH4_HUMAN	Alcohol dehydrogenase 4	HUMAN	117	0.964	0.623	1.028	0.938	0.991	0.92	0.052	1.028	0.895	0.946	0.787	0.038	1.028	0.766	0.809	0.745	0.007	1.019	0.731	0.759	1.028	0.418	1.028	1	1.057	0.973	0.847	1.019	0.955	0.991	0.863	0.001	1.019	0.847	0.879
31	86.73	87	63.89	sp|P08133|ANXA6_HUMAN	Annexin A6	HUMAN	68	1.977	0.007	1.191	1.66	2.27	1.675	0.138	1.117	1.5	1.837	0.466	0.019	1.306	0.409	0.608	0.254	0	1.66	0.219	0.421	1.629	0.31	1.169	1.393	1.837	1.18	0.596	1.086	1.086	1.294	0.322	0	1.318	0.288	0.425
32	85.78	87.3	54.9	sp|P06737|PYGL_HUMAN	Glycogen phosphorylase, liver form	HUMAN	67	0.497	0	1.294	0.38	0.643	0.328	0	1.614	0.191	0.53	0.16	0	2.249	0.069	0.36	0.132	0	2.582	0.059	0.34	1.057	0.964	1.127	0.938	1.213	0.824	0.014	1.127	0.731	0.929	0.619	0	1.18	0.488	0.731
33	85.76	87.64	59.11	sp|P40939|ECHA_HUMAN	Trifunctional enzyme subunit alpha, mitochondrial	HUMAN	77	1.803	0.001	1.236	1.459	2.148	0.698	0.003	1.127	0.625	0.787	0.12	0	2.148	0.073	0.258	0.445	0	1.282	0.337	0.57	0.705	0.001	1.117	0.614	0.787	0.711	0.007	1.107	0.643	0.787	0.461	0	1.271	0.34	0.586
34	85.71	87.32	70.28	sp|P54868|HMCS2_HUMAN	Hydroxymethylglutaryl-CoA synthase, mitochondrial	HUMAN	98	2.805	0.001	1.259	2.228	3.404	1.067	0.083	1.096	0.973	1.169	0.394	0	1.247	0.283	0.492	0.175	0	1.923	0.095	0.337	0.667	0.005	1.138	0.545	0.759	0.54	0.002	1.191	0.398	0.643	0.128	0	1.888	0.065	0.242
35	84.44	85.25	59.49	sp|P25705|ATPA_HUMAN	ATP synthase subunit alpha, mitochondrial	HUMAN	76	1.459	0.004	1.159	1.259	1.69	0.78	0.123	1.159	0.692	0.904	0.187	0	2.148	0.105	0.402	0.391	0	1.486	0.261	0.581	0.711	0.043	1.191	0.597	0.847	0.53	0	1.294	0.409	0.685	0.308	0	1.69	0.167	0.52
36	84.17	84.31	84.44	sp|P21549|SPYA_HUMAN	Serine--pyruvate aminotransferase	HUMAN	98	1.393	0.066	1.107	1.259	1.585	1.127	0.072	1.096	1.028	1.236	0.092	0	1.706	0.058	0.157	0.238	0	1.57	0.117	0.373	0.78	0.448	1.107	0.705	0.863	0.692	0.021	1.138	0.592	0.787	1.076	0.219	1.086	0.991	1.169
37	83.79	85.25	62.34	sp|P68104|EF1A1_HUMAN	Elongation factor 1-alpha 1	HUMAN	77	0.57	0.695	1.306	0.273	0.745	1.047	0.943	1.18	0.887	1.294	0.391	0.962	1.556	0.233	0.608	2.63	0.103	1.432	1.837	4.325	1.282	0.647	1.236	1.038	1.57	1.941	0.266	1.368	1.419	3.192	2.399	0.122	1.393	1.722	4.13
38	83.15	84.64	47.09	sp|P13639|EF2_HUMAN	Elongation factor 2	HUMAN	52	0.92	0.471	1.271	0.667	1.169	2.679	0.002	1.514	1.77	4.365	2.858	0	1.393	2.051	4.093	8.091	0	2.249	3.597	14.859	2.63	0.001	1.6	1.644	4.285	4.325	0	1.941	2.228	7.178	2.831	0	1.57	1.803	3.945
39	82.72	86.26	35.54	sp|P01024|CO3_HUMAN	Complement C3	HUMAN	50	1.82	0.009	1.406	1.294	3.436	1.82	0.001	1.419	1.282	3.837	1.69	0.019	1.282	1.318	3.076	1.995	0.005	1.459	1.368	4.018	0.773	0.544	1.306	0.649	1.009	1.486	0.095	1.33	1.117	2.489	1.368	0.286	1.282	1.067	2.333
40	81.74	82.16	68.12	sp|P05787|K2C8_HUMAN	Keratin, type II cytoskeletal 8	HUMAN	80	0.384	0.076	1.459	0.163	0.56	0.483	0.75	1.459	0.24	0.705	1.614	0.775	1.225	1.318	2.512	4.613	0	1.472	3.133	8.71	0.692	0.723	1.213	0.461	0.839	0.809	0.525	1.148	0.705	0.929	2.63	0.031	1.33	1.977	4.446
41	81.65	82.78	47.88	sp|Q14697|GANAB_HUMAN	Neutral alpha-glucosidase AB	HUMAN	62	1.159	0.28	1.159	1	1.368	1.419	0.443	1.191	1.191	1.722	0.938	0.853	1.148	0.817	1.076	0.334	0.028	1.6	0.249	0.535	1.629	0.033	1.236	1.318	2.07	1.282	0.408	1.159	1.107	1.514	0.511	0.1	1.432	0.308	0.731
42	80.37	80.45	66.15	sp|P07099|HYEP_HUMAN	Epoxide hydrolase 1	HUMAN	79	1.247	0.1	1.117	1.117	1.393	1.33	0.113	1.127	1.18	1.542	0.373	0.059	1.355	0.305	0.506	0.067	0.006	2.443	0.047	0.163	0.817	0.38	1.107	0.745	0.904	0.55	0.006	1.236	0.47	0.679	0.118	0.002	1.959	0.085	0.231
43	79.94	80.51	70.4	sp|P80404|GABT_HUMAN	4-aminobutyrate aminotransferase, mitochondrial	HUMAN	75	2.805	0	1.318	2.128	3.908	1.854	0.002	1.202	1.542	2.27	0.56	0.021	1.18	0.483	0.661	0.256	0	1.854	0.107	0.474	1.117	0.643	1.127	0.991	1.271	0.492	0	1.318	0.319	0.649	0.316	0.016	1.528	0.166	0.483
44	79.87	83.38	80.8	sp|Q04828|AK1C1_HUMAN	Aldo-keto reductase family 1 member C1	HUMAN	99	1.33	0.828	2.965	0.449	6.081	1.159	0.808	3.802	0.305	4.966	3.02	0.355	3.467	0.871	32.211	6.194	0.187	2.655	2.333	55.976	1.33	0.895	2.188	0.608	12.706	2.249	0.639	4.093	0.55	19.588	3.802	0.262	2.188	1.738	42.462
45	79.29	80.75	49.55	sp|P55157|MTP_HUMAN	Microsomal triglyceride transfer protein large subunit	HUMAN	58	0.929	0.987	1.127	0.832	1.047	1.127	0.706	1.148	0.982	1.306	0.278	0.003	1.722	0.219	0.479	0.249	0	1.66	0.156	0.413	1.259	0.357	1.169	1.076	1.542	0.973	0.567	1.159	0.863	1.127	0.483	0.015	1.368	0.363	0.661
46	78.32	90.71	69.26	sp|P00352|AL1A1_HUMAN	Retinal dehydrogenase 1	HUMAN	116	2.938	0.021	1.432	2.051	3.733	2.208	0.348	1.419	1.556	2.754	0.759	0.338	1.086	0.698	0.824	5.346	0	1.675	3.192	7.656	2.355	0.089	1.406	1.675	2.858	2.168	0.165	1.355	1.6	2.399	3.837	0.001	1.585	2.421	5.346
47	78.05	78.64	83.24	sp|P05062|ALDOB_HUMAN	Fructose-bisphosphate aldolase B	HUMAN	121	6.546	0	1.472	4.446	10.864	5.702	0	1.459	3.908	9.29	1.69	0.34	1.107	1.528	1.959	2.355	0.178	1.117	2.109	2.655	3.311	0.103	1.259	2.63	3.981	2.965	0.079	1.191	2.489	3.404	2.78	0.075	1.159	2.399	3.499
48	76.88	79.19	51.74	sp|Q9UL12|SARDH_HUMAN	Sarcosine dehydrogenase, mitochondrial	HUMAN	51	1.629	0.005	1.225	1.33	2.249	1.38	0.351	1.259	1.096	1.69	0.752	0.215	1.202	0.603	0.904	0.409	0.005	1.355	0.225	0.555	0.855	0.078	1.169	0.731	1	0.47	0	1.213	0.356	0.57	0.263	0	1.542	0.121	0.406
49	75.04	75.36	80.86	sp|P42765|THIM_HUMAN	3-ketoacyl-CoA thiolase, mitochondrial	HUMAN	103	4.656	0.009	1.57	2.965	6.138	5.2	0.006	1.644	3.162	6.73	2.168	0.823	1.318	1.644	2.489	1.028	0.576	1.271	0.809	1.191	2.466	0.997	1.486	1.66	2.884	1.213	0.824	1.236	0.982	1.38	0.773	0.069	1.18	0.565	0.912
50	74.28	74.81	66.13	sp|P63261|ACTG_HUMAN	Actin, cytoplasmic 2	HUMAN	129	2.051	0.159	1.5	1.368	3.981	3.192	0.114	1.803	1.77	7.244	4.325	0.11	1.854	2.333	10.666	5.702	0.032	2.051	2.78	15.417	1.33	0.328	1.191	1.117	1.82	1.432	0.236	1.225	1.169	2.421	3.499	0.05	1.837	1.905	9.55
50	0	74.81	66.13	sp|P60709|ACTB_HUMAN	Actin, cytoplasmic 1	HUMAN	129
51	73.61	74.94	27.19	sp|Q9Y490|TLN1_HUMAN	Talin-1	HUMAN	50	2.655	0.249	1.941	1.368	4.055	3.221	0.04	2.109	1.528	5.598	3.873	0.025	2.051	1.888	5.649	5.297	0	2.399	2.208	9.036	2.051	0.572	1.803	1.138	2.858	2.63	0.368	1.995	1.318	3.908	3.404	0.013	2.032	1.675	5.297
52	73.26	73.83	63.44	sp|Q16822|PCKGM_HUMAN	Phosphoenolpyruvate carboxykinase [GTP], mitochondrial	HUMAN	79	1.472	0.001	1.127	1.306	1.738	0.555	0	1.202	0.437	0.667	0.27	0	1.57	0.138	0.425	0.164	0	2.014	0.068	0.331	0.57	0	1.169	0.453	0.667	0.53	0	1.202	0.394	0.637	0.302	0	1.472	0.158	0.445
53	73.07	74.2	56.57	sp|P11021|GRP78_HUMAN	78 kDa glucose-regulated protein	HUMAN	58	2.559	0	1.542	1.66	4.018	3.631	0	1.66	2.188	6.73	2.014	0.196	1.393	1.445	3.221	2.512	0	1.556	1.614	3.837	2.051	0.023	1.445	1.419	2.831	1.837	0.034	1.406	1.306	2.399	0.705	0.225	1.169	0.52	0.824
54	71.14	74.1	44.67	sp|P07900|HS90A_HUMAN	Heat shock protein HSP 90-alpha	HUMAN	50	1.076	0.409	1.225	0.879	1.318	1.148	0.71	1.236	0.929	1.419	1.675	0.233	1.236	1.355	2.032	3.281	0.002	1.77	1.854	4.831	1.629	0.958	1.406	1.159	1.995	1.837	0.216	1.406	1.306	2.355	2.559	0.02	1.629	1.57	3.404
55	70.8	71.96	59.65	sp|Q16851|UGPA_HUMAN	UTP--glucose-1-phosphate uridylyltransferase	HUMAN	72	1.247	0.477	1.236	1.009	1.419	1.107	0.47	1.18	0.938	1.225	0.56	0.006	1.33	0.394	0.745	0.667	0.006	1.18	0.441	0.787	1.871	0.118	1.445	1.294	2.355	1.57	0.21	1.343	1.169	1.977	0.946	0.19	1.096	0.855	1.038
56	70.43	73.37	71.9	sp|P24752|THIL_HUMAN	Acetyl-CoA acetyltransferase, mitochondrial	HUMAN	97	0.625	0	1.148	0.56	0.718	0.466	0	1.159	0.398	0.54	0.079	0	1.585	0.058	0.126	0.045	0	1.871	0.033	0.084	1.009	0.902	1.096	0.92	1.127	0.673	0.001	1.107	0.608	0.745	0.413	0	1.306	0.328	0.54
57	69.25	69.83	51.72	sp|P02787|TRFE_HUMAN	Serotransferrin	HUMAN	51	2.128	0.001	1.368	1.556	3.631	1.77	0.018	1.294	1.368	2.729	1.459	0.567	1.191	1.225	1.905	1.419	0.049	1.225	1.159	2.07	0.466	0.008	1.432	0.305	0.667	1.472	0.052	1.247	1.18	2.109	0.294	0.002	1.786	0.158	0.525
58	68.65	69.87	95.24	sp|P68871|HBB_HUMAN	Hemoglobin subunit beta	HUMAN	117	10.093	0	1.959	5.152	29.107	17.378	0	1.923	9.036	43.251	15.276	0	1.803	8.472	38.019	14.191	0	1.923	7.379	37.67	1.66	0.338	1.432	1.159	2.489	1.5	0.33	1.33	1.127	2.938	0.099	0.095	3.162	0.063	0.313
59	68.52	69.38	53.87	sp|P33121|ACSL1_HUMAN	Long-chain-fatty-acid--CoA ligase 1	HUMAN	51	0.964	0.339	1.107	0.871	1.067	0.887	0.145	1.107	0.809	0.982	0.233	0	1.675	0.138	0.391	0.149	0	2.228	0.072	0.331	0.955	0.421	1.117	0.863	1.067	1.107	0.58	1.138	0.973	1.259	0.337	0	1.445	0.231	0.488
60	68.49	69.03	70.23	sp|P00505|AATM_HUMAN	Aspartate aminotransferase, mitochondrial	HUMAN	61	3.698	0.003	1.614	2.291	6.982	3.499	0.006	1.614	2.168	6.546	1.77	0.983	1.33	1.33	2.805	0.692	0.076	1.213	0.581	0.839	1.754	0.908	1.33	1.318	2.559	1.614	0.531	1.282	1.259	2.559	0.492	0.188	1.472	0.356	0.724
61	68.12	68.78	68.62	sp|P06576|ATPB_HUMAN	ATP synthase subunit beta, mitochondrial	HUMAN	94	2.489	0.004	1.419	1.754	3.698	1.675	0.262	1.247	1.343	2.355	0.36	0.007	1.445	0.302	0.52	0.832	0.181	1.159	0.738	0.964	1.837	0.095	1.343	1.368	2.559	1.159	0.599	1.191	0.973	1.472	0.57	0.102	1.236	0.47	0.705
62	67.2	68.69	50.35	sp|Q9UI17|M2GD_HUMAN	Dimethylglycine dehydrogenase, mitochondrial	HUMAN	42	1.629	0.002	1.213	1.343	1.977	1.528	0.007	1.213	1.259	1.871	1	0.678	1.225	0.817	1.213	0.233	0	2.355	0.074	0.55	1.343	0.359	1.18	1.138	1.585	0.78	0.04	1.225	0.565	0.955	0.233	0	2.188	0.047	0.511
63	67.06	67.78	13.47	sp|Q14204|DYHC1_HUMAN	Cytoplasmic dynein 1 heavy chain 1	HUMAN	46	1.69	0.248	1.486	1.138	2.805	1.343	0.231	1.282	1.047	1.959	2.27	0.001	1.472	1.542	4.613	4.285	0	1.803	2.377	12.474	1.542	0.016	1.355	1.138	3.467	2.559	0	1.6	1.6	6.486	2.312	0.001	1.614	1.432	6.73
64	66.62	67.75	59.21	sp|P30101|PDIA3_HUMAN	Protein disulfide-isomerase A3	HUMAN	57	2.535	0.021	1.432	1.77	4.613	3.404	0.001	1.528	2.228	6.486	2.051	0.218	1.368	1.5	3.251	1.644	0.409	1.259	1.306	2.489	2.466	0.016	1.432	1.722	4.325	2.249	0.039	1.406	1.6	3.873	0.429	0.184	1.486	0.319	0.637
65	66.31	66.68	68.11	sp|P27797|CALR_HUMAN	Calreticulin	HUMAN	55	2.911	0	1.614	1.803	5.861	3.467	0	1.614	2.148	7.656	1.318	0.436	1.202	1.096	2.704	2.27	0.008	1.486	1.528	3.873	1.432	0.523	1.294	1.107	1.959	1.528	0.733	1.306	1.169	2.089	0.679	0.823	1.247	0.445	0.847
66	66.1	66.44	64.64	sp|Q08AH3|ACS2A_HUMAN	Acyl-coenzyme A synthetase ACSM2A, mitochondrial	HUMAN	60	9.204	0.164	2.148	4.285	24.434	5.346	0.469	2.089	2.559	16.596	1.82	0.423	1.528	1.191	4.169	4.742	0.607	2.014	2.355	14.322	5.916	0.308	2.168	2.729	20.512	5.598	0.45	2.148	2.606	19.77	4.875	0.231	2.07	2.355	16.144
67	66.07	66.98	75.36	sp|O75874|IDHC_HUMAN	Isocitrate dehydrogenase [NADP] cytoplasmic	HUMAN	67	0.802	0.296	1.148	0.698	0.92	0.608	0.03	1.236	0.53	0.752	0.251	0	1.905	0.174	0.479	0.322	0	1.644	0.231	0.53	1.057	0.382	1.159	0.912	1.259	1.107	0.848	1.159	0.955	1.355	1.076	0.717	1.148	0.938	1.271
68	65.62	66.35	67.08	sp|P36871|PGM1_HUMAN	Phosphoglucomutase-1	HUMAN	56	0.649	0.017	1.213	0.506	0.787	0.55	0.006	1.294	0.38	0.711	0.294	0	1.786	0.154	0.525	0.16	0	2.512	0.06	0.402	1.148	0.152	1.107	1.038	1.294	0.955	0.961	1.096	0.871	1.047	0.692	0.075	1.18	0.57	0.817
69	65.56	66.14	66.19	sp|P50440|GATM_HUMAN	Glycine amidinotransferase, mitochondrial	HUMAN	66	0.667	0.011	1.18	0.56	0.787	0.57	0.004	1.259	0.479	0.718	0.141	0	2.014	0.093	0.283	0.619	0	1.191	0.535	0.738	1.019	0.833	1.127	0.904	1.159	0.429	0	1.368	0.302	0.586	0.179	0	1.923	0.114	0.344
70	65.38	68.41	49.73	sp|P51659|DHB4_HUMAN	Peroxisomal multifunctional enzyme type 2	HUMAN	60	1.57	0.699	1.236	1.271	1.854	0.52	0.005	1.271	0.387	0.661	0.128	0	1.923	0.088	0.247	0.53	0.001	1.271	0.457	0.673	1.086	0.325	1.138	0.955	1.213	1.127	0.527	1.148	0.982	1.271	1.66	0.369	1.236	1.343	1.995
71	65.15	65.76	68.35	sp|Q3LXA3|DHAK_HUMAN	Bifunctional ATP-dependent dihydroxyacetone kinase/FAD-AMP lyase (cyclizing)	HUMAN	53	1.057	0.955	1.117	0.946	1.18	0.773	0.023	1.117	0.655	0.863	0.294	0	1.66	0.147	0.488	0.134	0	2.582	0.058	0.347	1.5	0.121	1.18	1.271	1.803	1.432	0.128	1.191	1.202	1.738	0.847	0.246	1.117	0.738	0.946
72	64.36	67.32	47.86	sp|P38646|GRP75_HUMAN	Stress-70 protein, mitochondrial	HUMAN	46	2.208	0.003	1.38	1.6	3.192	0.912	0.038	1.191	0.787	1.086	0.299	0.001	1.738	0.231	0.52	1.271	0.489	1.247	1.019	1.6	0.802	0.035	1.138	0.705	0.912	1.047	0.283	1.169	0.895	1.247	0.466	0.005	1.38	0.35	0.643
73	64.24	64.93	67.49	sp|Q93088|BHMT1_HUMAN	Betaine--homocysteine S-methyltransferase 1	HUMAN	59	0.718	0.071	1.127	0.643	0.809	0.745	0.053	1.117	0.667	0.832	0.2	0	1.66	0.15	0.331	0.092	0	1.923	0.064	0.177	1.486	0.403	1.138	1.306	1.754	1.096	0.937	1.107	0.991	1.225	0.457	0.242	1.38	0.37	0.631
74	63.57	65.23	52.56	sp|P02545|LMNA_HUMAN	Prelamin-A/C	HUMAN	42	0.515	0.012	1.393	0.353	0.718	0.441	0.002	1.343	0.308	0.592	0.54	0.477	1.318	0.433	0.711	1.33	0.569	1.259	1.057	1.585	0.938	0.58	1.159	0.745	1.086	0.191	0	1.995	0.127	0.38	1.127	0.508	1.169	0.964	1.318
75	62.1	64.54	51.94	sp|P13667|PDIA4_HUMAN	Protein disulfide-isomerase A4	HUMAN	46	1.486	0.029	1.225	1.213	1.803	1.905	0	1.306	1.459	2.489	1.117	0.742	1.117	1	1.259	0.52	0	1.355	0.413	0.705	1.445	0.118	1.236	1.169	1.803	1.086	0.688	1.148	0.946	1.225	0.265	0	2.109	0.141	0.56
76	61.09	62	74.81	sp|P32754|HPPD_HUMAN	4-hydroxyphenylpyruvate dioxygenase	HUMAN	52	0.398	0	1.459	0.233	0.581	0.213	0	1.722	0.122	0.366	0.288	0.002	1.644	0.18	0.474	0.366	0	1.406	0.227	0.515	1.432	0.137	1.148	1.247	1.69	1.629	0.223	1.169	1.393	1.941	1.941	0.015	1.159	1.675	2.291
77	61.06	61.43	64.62	sp|P09110|THIK_HUMAN	3-ketoacyl-CoA thiolase, peroxisomal	HUMAN	59	2.188	0.005	1.419	1.542	3.221	0.964	0.785	1.148	0.752	1.107	0.196	0.058	2.014	0.142	0.394	0.705	0.225	1.169	0.506	0.824	1.82	0.083	1.393	1.306	2.535	1.722	0.029	1.38	1.247	2.421	2.535	0	1.514	1.675	3.837
78	60.52	60.69	79.14	sp|P30086|PEBP1_HUMAN	Phosphatidylethanolamine-binding protein 1	HUMAN	58	1.038	0.733	1.191	0.871	1.202	0.78	0.207	1.127	0.698	0.879	0.421	0.024	1.514	0.325	0.637	0.294	0.018	1.69	0.213	0.497	1.675	0.235	1.368	1.225	2.089	1.5	0.514	1.368	1.096	1.82	1.33	0.438	1.282	1.038	1.614
79	59.74	69.77	25.31	sp|P21333|FLNA_HUMAN	Filamin-A	HUMAN	45	2.754	0.782	1.5	1.837	4.093	5.058	0.002	1.614	3.133	9.29	10.965	0	1.706	6.427	18.707	28.314	0	1.722	16.444	45.709	2.27	0.099	1.459	1.556	2.938	2.938	0.099	1.318	2.228	3.802	8.318	0.006	1.542	5.395	12.246
80	59.63	60.55	53.59	sp|P49748|ACADV_HUMAN	Very long-chain specific acyl-CoA dehydrogenase, mitochondrial	HUMAN	42	1.738	0.004	1.225	1.419	2.188	0.692	0.174	1.191	0.586	0.824	0.258	0.005	1.871	0.149	0.483	0.366	0.011	1.6	0.213	0.586	0.991	0.941	1.169	0.855	1.159	0.938	0.421	1.148	0.817	1.076	0.384	0.03	1.486	0.278	0.57
81	59.26	59.96	71.2	sp|P06733|ENOA_HUMAN	Alpha-enolase	HUMAN	80	1.888	0.265	1.5	1.259	2.63	2.128	0.423	1.472	1.445	3.342	4.169	0.004	1.803	2.312	11.803	6.73	0	2.032	3.311	18.197	2.512	0.016	1.629	1.542	6.194	4.055	0	1.941	2.089	12.823	4.742	0	2.051	2.312	13.804
82	58.79	59.71	58.01	sp|P30613|KPYR_HUMAN	Pyruvate kinase isozymes R/L	HUMAN	37	0.592	0.001	1.202	0.453	0.711	0.535	0.001	1.247	0.391	0.667	0.179	0	2.208	0.08	0.394	0.084	0	2.805	0.033	0.236	0.895	0.424	1.148	0.766	1.028	0.847	0.079	1.148	0.738	0.973	0.667	0.025	1.202	0.545	0.802
83	58.64	58.9	58.08	sp|P30038|AL4A1_HUMAN	Delta-1-pyrroline-5-carboxylate dehydrogenase, mitochondrial	HUMAN	47	2.965	0	1.343	2.208	4.325	0.904	0.225	1.127	0.745	1.019	0.391	0.011	1.486	0.251	0.581	0.53	0.006	1.282	0.331	0.679	1.076	0.28	1.107	0.973	1.191	0.895	0.135	1.096	0.809	0.982	0.466	0.013	1.472	0.288	0.685
84	58.57	59.34	64.3	sp|Q02252|MMSA_HUMAN	Methylmalonate-semialdehyde dehydrogenase [acylating], mitochondrial	HUMAN	66	1.738	0.006	1.213	1.432	2.208	0.614	0.005	1.213	0.492	0.745	0.449	0	1.419	0.273	0.637	0.319	0	1.629	0.151	0.52	0.698	0.026	1.148	0.56	0.802	0.698	0.019	1.148	0.603	0.802	0.377	0.001	1.5	0.242	0.565
85	58.32	59.45	76.42	sp|P04406|G3P_HUMAN	Glyceraldehyde-3-phosphate dehydrogenase	HUMAN	81	1.038	0.314	1.169	0.887	1.236	0.711	0.432	1.127	0.631	0.802	0.698	0.889	1.282	0.592	0.895	3.342	0	1.486	2.249	4.92	2.704	0.01	1.368	1.977	3.698	3.873	0	1.556	2.489	5.248	3.404	0.018	1.472	2.312	5.058
86	57.41	57.8	67.59	sp|P45954|ACDSB_HUMAN	Short/branched chain specific acyl-CoA dehydrogenase, mitochondrial	HUMAN	44	0.964	0.996	1.169	0.832	1.127	0.47	0.001	1.259	0.337	0.592	0.077	0.053	2.109	0.04	0.161	0.049	0	2.729	0.023	0.134	0.631	0.013	1.18	0.515	0.745	0.501	0	1.236	0.384	0.619	0.227	0	1.629	0.112	0.37
87	56.96	57.26	74.5	sp|Q71U36|TBA1A_HUMAN	Tubulin alpha-1A chain	HUMAN	61
88	56.87	58.46	75.52	sp|P30084|ECHM_HUMAN	Enoyl-CoA hydratase, mitochondrial	HUMAN	59	1.406	0.547	1.138	1.236	1.6	0.409	0	1.432	0.288	0.586	0.101	0.012	2.63	0.064	0.265	0.127	0	2.582	0.055	0.328	0.692	0.024	1.191	0.586	0.824	0.619	0.036	1.213	0.515	0.752	0.461	0.038	1.419	0.366	0.655
89	56.76	60.19	41.34	sp|Q9Y4L1|HYOU1_HUMAN	Hypoxia up-regulated protein 1	HUMAN	37	5.649	0.001	2.421	2.333	11.066	6.792	0	2.63	2.582	13.804	2.858	0.074	1.77	1.614	4.487	5.702	0	2.333	2.443	9.638	3.105	0.018	2.032	1.528	5.248	4.786	0	2.559	1.871	9.817	2.089	0.432	1.738	1.202	2.884
90	56.72	56.87	71.82	sp|Q13228|SBP1_HUMAN	Selenium-binding protein 1	HUMAN	50	0.565	0.005	1.294	0.35	0.731	0.565	0.08	1.306	0.347	0.738	0.174	0	2.188	0.094	0.38	0.27	0	1.754	0.137	0.474	1.028	0.835	1.138	0.904	1.169	1.076	0.512	1.148	0.938	1.225	1.191	0.284	1.127	1.057	1.355
91	56.67	57.18	56.18	sp|P04843|RPN1_HUMAN	Dolichyl-diphosphooligosaccharide--protein glycosyltransferase subunit 1	HUMAN	38	3.281	0	1.69	1.941	6.252	2.831	0	1.542	1.837	5.395	2.168	0.012	1.472	1.472	3.837	1.393	0.995	1.393	1	1.995	1.959	0.125	1.486	1.318	2.992	1.472	0.674	1.432	1.028	2.466	0.832	0.085	1.247	0.661	1.038
92	56.22	85.16	28.04	sp|P35580|MYH10_HUMAN	Myosin-10	HUMAN	58	2.466	0	1.528	1.614	6.668	2.355	0.001	1.472	1.6	6.607	2.249	0.004	1.459	1.542	5.297	1.318	0.204	1.306	1.009	2.421	1.225	0.142	1.294	0.946	1.959	0.661	0.178	1.259	0.402	0.832	0.929	0.849	1.247	0.766	1.159
93	56.02	58.62	53.19	sp|Q9UJS0|CMC2_HUMAN	Calcium-binding mitochondrial carrier protein Aralar2	HUMAN	37	1.486	0.108	1.318	1.127	1.977	1.445	0.096	1.318	1.096	1.871	0.254	0.012	2.168	0.127	0.55	0.483	0.023	1.343	0.275	0.649	0.938	0.89	1.191	0.787	1.117	0.912	0.463	1.18	0.78	1.076	0.497	0.055	1.368	0.278	0.679
94	55.64	56.25	56.39	sp|P31513|FMO3_HUMAN	Dimethylaniline monooxygenase [N-oxide-forming] 3	HUMAN	40	2.443	0	1.271	1.923	3.373	1.923	0	1.247	1.542	2.535	0.78	0.386	1.213	0.667	0.946	0.394	0	1.5	0.18	0.592	0.809	0.126	1.18	0.667	0.955	0.35	0.007	1.556	0.182	0.545	0.042	0	2.512	0.029	0.107
95	55.31	56.15	55.21	sp|P22307|NLTP_HUMAN	Non-specific lipid-transfer protein	HUMAN	50	1.803	0.047	1.393	1.294	2.249	0.718	0.077	1.213	0.449	0.871	0.215	0.001	1.854	0.089	0.398	0.773	0.077	1.191	0.535	0.92	1.096	0.603	1.247	0.879	1.294	1.271	0.779	1.294	0.982	1.486	1.837	0.038	1.419	1.294	2.249
96	55.02	55.33	67.7	sp|P34896|GLYC_HUMAN	Serine hydroxymethyltransferase, cytosolic	HUMAN	53	0.724	0.061	1.169	0.597	0.847	0.78	0.011	1.169	0.655	0.912	0.363	0	1.542	0.281	0.56	0.384	0.016	1.629	0.283	0.625	2.208	0.02	1.432	1.542	2.754	1.977	0.093	1.419	1.393	2.466	1.803	0.153	1.355	1.33	2.168
97	54.53	57.98	50.74	sp|P55072|TERA_HUMAN	Transitional endoplasmic reticulum ATPase	HUMAN	43	3.342	0.002	2.032	1.644	7.586	3.532	0.001	2.089	1.69	7.311	3.698	0.004	1.923	1.923	7.87	7.311	0	2.421	3.02	20.701	1.977	0.155	1.614	1.225	2.704	3.281	0.04	2.032	1.614	8.017	4.13	0	2.128	1.941	11.272
98	54.06	54.59	84.68	sp|P04179|SODM_HUMAN	Superoxide dismutase [Mn], mitochondrial	HUMAN	83	5.649	0.651	2.07	2.729	7.87	11.912	0.137	2.27	5.248	17.539	16.749	0.006	2.128	7.87	25.823	30.2	0	1.754	17.219	40.551	8.872	0.184	2.014	4.406	12.706	23.768	0.048	2.07	11.482	34.674	26.546	0.036	1.995	13.305	38.019
99	53.99	54.97	67.51	sp|P00480|OTC_HUMAN	Ornithine carbamoyltransferase, mitochondrial	HUMAN	43	1.127	0.099	1.148	0.982	1.294	1.117	0.478	1.148	0.973	1.282	0.221	0	1.959	0.094	0.433	0.143	0	2.535	0.037	0.363	0.964	0.938	1.138	0.839	1.096	0.637	0.034	1.18	0.466	0.752	0.38	0.001	1.459	0.156	0.555
100	53.59	53.87	61.34	sp|O60701|UGDH_HUMAN	UDP-glucose 6-dehydrogenase	HUMAN	37	11.588	0	2.63	4.406	27.04	11.803	0	2.559	4.613	24.66	5.861	0.005	2.07	2.831	10.765	8.472	0	2.333	3.631	17.061	3.311	0.165	1.905	1.738	5.395	5.598	0.011	2.377	2.355	11.695	6.546	0	2.754	2.377	9.376
101	53.33	54.67	50.72	sp|Q9Y2P5|S27A5_HUMAN	Bile acyl-CoA synthetase	HUMAN	46	0.946	0.664	1.169	0.809	1.107	0.832	0.995	1.18	0.705	0.982	0.185	0.183	1.722	0.093	0.319	0.082	0.01	2.128	0.042	0.175	0.863	0.446	1.18	0.738	1.019	0.745	0.623	1.18	0.608	0.879	0.158	0.587	1.871	0.07	0.296
102	53.31	54.93	32.78	sp|Q13423|NNTM_HUMAN	NAD(P) transhydrogenase, mitochondrial	HUMAN	36	1.432	0.036	1.18	1.213	1.77	1.472	0.128	1.225	1.202	1.888	0.231	0.017	2.089	0.15	0.483	0.492	0.053	1.38	0.268	0.679	0.92	0.146	1.148	0.802	1.057	0.752	0.013	1.191	0.608	0.895	0.511	0	1.406	0.353	0.718
103	52.49	52.54	73.87	sp|P07437|TBB5_HUMAN	Tubulin beta chain	HUMAN	65	1.057	0.718	1.432	0.738	1.675	1.905	0.975	1.5	1.271	6.486	4.093	0.365	1.754	2.333	18.535	5.916	0.086	1.854	3.192	24.66	1.644	0.999	1.406	1.169	4.92	2.128	0.379	1.542	1.38	9.817	3.631	0.126	1.738	2.089	19.231
104	52.36	52.64	50.83	sp|O95954|FTCD_HUMAN	Formimidoyltransferase-cyclodeaminase	HUMAN	41	1.047	0.703	1.117	0.938	1.169	1.019	0.484	1.107	0.92	1.148	0.479	0.13	1.514	0.268	0.724	0.229	0.001	2.249	0.096	0.515	1.368	0.04	1.169	1.169	1.786	1.169	0.57	1.138	1.028	1.38	0.705	0.424	1.202	0.511	0.847
105	52.32	52.97	45.79	sp|P16435|NCPR_HUMAN	NADPH--cytochrome P450 reductase	HUMAN	40	0.705	0.063	1.236	0.437	0.871	0.78	0.212	1.191	0.497	0.929	0.377	0.008	1.629	0.261	0.614	0.879	0.244	1.191	0.614	1.047	1.66	0.788	1.33	1.247	2.014	1.959	0.142	1.393	1.406	2.559	2.606	0.002	1.445	1.803	3.767
106	52.09	52.24	53.31	sp|P16662|UD2B7_HUMAN	UDP-glucuronosyltransferase 2B7	HUMAN	60	1	0.165	1.159	0.863	1.18	0.973	0.376	1.18	0.839	1.148	0.461	0.021	1.368	0.221	0.631	0.174	0.012	2.312	0.036	0.402	1.368	0.354	1.159	1.18	1.738	1.191	0.77	1.148	1.038	1.459	0.592	0.01	1.259	0.353	0.745
107	51.87	52	68.07	sp|P00338|LDHA_HUMAN	L-lactate dehydrogenase A chain	HUMAN	46	2.754	0.167	1.722	1.6	4.246	4.246	0.026	2.148	1.977	6.546	4.207	0.063	1.66	2.535	8.395	8.318	0	2.606	3.192	18.197	4.613	0.008	2.168	2.128	8.872	7.112	0	2.63	2.704	17.219	5.702	0	2.355	2.421	10.864
108	51.46	52.44	51.02	sp|P11712|CP2C9_HUMAN	Cytochrome P450 2C9	HUMAN	40	2.089	0.556	1.6	1.306	3.631	2.443	0.967	1.644	1.486	4.487	0.745	0.08	1.247	0.597	0.929	0.47	0.004	1.393	0.256	0.655	2.249	0.765	1.629	1.38	4.285	2.032	0.663	1.614	1.259	3.631	1.169	0.04	1.432	0.817	1.738
109	51.4	52.01	51.76	sp|P49419|AL7A1_HUMAN	Alpha-aminoadipic semialdehyde dehydrogenase	HUMAN	38	1.706	0	1.259	1.355	2.489	1.107	0.67	1.191	0.929	1.393	0.34	0.033	1.923	0.182	0.655	0.466	0.002	1.528	0.313	0.711	1.009	0.526	1.159	0.871	1.202	0.973	0.524	1.18	0.839	1.148	0.649	0.01	1.236	0.515	0.802
110	51.3	53.57	34.69	sp|P22314|UBA1_HUMAN	Ubiquitin-like modifier-activating enzyme 1	HUMAN	38	2.27	0.404	1.888	1.202	3.499	2.831	0.137	2.109	1.343	5.105	4.093	0.013	2.421	1.69	7.112	5.297	0	2.535	2.089	10.568	2.992	0.057	2.07	1.445	5.297	3.192	0.034	2.291	1.393	6.194	3.162	0.002	2.051	1.542	5.058
111	51.22	51.66	57.25	sp|P07954|FUMH_HUMAN	Fumarate hydratase, mitochondrial	HUMAN	54	1.754	0.011	1.306	1.343	2.333	1.871	0.015	1.368	1.368	2.512	0.938	0.854	1.159	0.802	1.086	0.286	0.036	2.128	0.154	0.608	1.629	0.084	1.318	1.236	2.208	1.18	0.979	1.191	0.991	1.419	0.497	0.158	1.486	0.373	0.738
112	51.12	53.34	24.31	sp|P0C0L5|CO4B_HUMAN	Complement C4-B	HUMAN	33	1.837	0	1.33	1.38	2.965	1.706	0	1.306	1.306	2.704	1.019	0.11	1.259	0.809	1.271	0.982	0.404	1.282	0.787	1.259	0.637	0.329	1.343	0.406	0.855	0.794	0.778	1.259	0.608	1	0.344	0	1.629	0.07	0.56
112	0	51.18	22.76	sp|P0C0L4|CO4A_HUMAN	Complement C4-A	HUMAN	32
113	51.03	51.98	84.42	sp|P00441|SODC_HUMAN	Superoxide dismutase [Cu-Zn]	HUMAN	45	1.995	0.732	1.368	1.459	2.377	1.786	0.908	1.343	1.33	2.128	1.585	0.849	1.247	1.271	1.871	0.603	0.123	1.236	0.409	0.745	3.105	0.091	1.585	1.959	4.325	2.249	0.227	1.486	1.514	2.992	1.66	0.677	1.432	1.159	2.128
114	50.98	52.85	63.83	sp|P00966|ASSY_HUMAN	Argininosuccinate synthase	HUMAN	47	3.221	0	1.528	2.109	6.194	3.02	0	1.528	1.977	5.649	1.096	0.29	1.148	0.955	1.644	1.542	0.032	1.225	1.259	2.148	0.817	0.281	1.169	0.661	0.955	1.067	0.881	1.127	0.946	1.191	1.009	0.694	1.138	0.887	1.148
115	50.56	51.48	50.16	sp|O14975|S27A2_HUMAN	Very long-chain acyl-CoA synthetase	HUMAN	31	1.282	0.576	1.294	0.991	1.722	1.148	0.786	1.236	0.929	1.445	0.453	0.065	1.393	0.322	0.631	0.36	0.001	1.542	0.238	0.555	1.306	0.442	1.271	1.028	1.66	1.159	0.735	1.271	0.912	1.57	0.305	0	1.738	0.211	0.53
116	50.19	53.13	86.65	sp|P05089|ARGI1_HUMAN	Arginase-1	HUMAN	53	3.733	0.004	1.675	2.228	7.047	2.089	0.071	1.514	1.38	3.251	0.655	0.358	1.202	0.535	0.787	2.07	0.4	1.528	1.355	3.499	0.809	0.198	1.159	0.673	0.938	1.343	0.971	1.306	1.028	1.923	3.311	0.001	1.754	1.888	6.194
117	49.81	51.78	61.15	sp|P00558|PGK1_HUMAN	Phosphoglycerate kinase 1	HUMAN	45	0.912	0.598	1.202	0.773	1.096	1.028	0.484	1.18	0.871	1.271	0.964	0.908	1.169	0.809	1.127	2.089	0.026	1.445	1.445	4.055	1.236	0.957	1.236	1	1.738	1.585	0.347	1.271	1.247	2.831	1.977	0.013	1.38	1.432	3.698
118	49.6	50.41	44.13	sp|P22033|MUTA_HUMAN	Methylmalonyl-CoA mutase, mitochondrial	HUMAN	34	3.02	0	1.486	2.032	4.875	1.738	0.027	1.318	1.318	2.27	0.429	0.11	1.754	0.24	0.752	0.497	0.068	1.528	0.322	0.759	0.78	0.12	1.191	0.661	0.929	0.692	0.024	1.247	0.492	0.863	0.2	0	2.312	0.099	0.461
119	49.52	51.04	25.97	sp|P42704|LPPRC_HUMAN	Leucine-rich PPR motif-containing protein, mitochondrial	HUMAN	28	1.294	0.153	1.271	1.019	1.66	0.973	0.643	1.282	0.766	1.247	0.555	0.086	1.368	0.387	0.759	0.787	0.694	1.236	0.625	0.973	0.614	0.107	1.294	0.387	0.794	0.661	0.089	1.271	0.417	0.839	0.286	0.001	1.977	0.149	0.565
120	48.84	70.05	25.41	sp|Q7Z406|MYH14_HUMAN	Myosin-14	HUMAN	44	1.514	0.063	1.38	1.096	2.27	0.912	0.804	1.271	0.705	1.159	1.406	0.158	1.343	1.047	1.888	1.33	0.182	1.33	1	1.803	1.127	0.911	1.294	0.871	1.486	1.138	0.7	1.294	0.879	1.514	1.459	0.076	1.318	1.107	1.959
121	48.42	49.11	47.59	sp|P31040|DHSA_HUMAN	Succinate dehydrogenase [ubiquinone] flavoprotein subunit, mitochondrial	HUMAN	37	2.128	0.001	1.343	1.585	3.631	2.014	0.005	1.343	1.5	3.192	0.413	0.039	1.644	0.296	0.679	0.461	0.053	1.556	0.313	0.718	1.514	0.113	1.282	1.18	2.421	0.679	0.042	1.271	0.535	0.863	0.625	0.124	1.318	0.291	0.824
122	47.72	49.44	43.59	sp|Q04446|GLGB_HUMAN	1,4-alpha-glucan-branching enzyme	HUMAN	33	1.706	0.664	1.486	1.148	2.377	2.228	0.707	1.837	1.213	3.076	2.089	0.943	1.69	1.236	3.076	4.446	0.009	2.443	1.82	8.091	2.443	0.868	2.051	1.191	3.404	1.82	0.591	1.644	1.107	2.606	0.575	0.281	1.66	0.387	0.955
123	47.38	48.23	49.22	sp|P26038|MOES_HUMAN	Moesin	HUMAN	34	1.472	0.465	1.419	1.038	1.977	2.312	0.022	1.528	1.514	5.395	5.105	0.001	1.995	2.559	12.359	9.638	0	2.188	4.406	28.054	2.168	0.936	1.706	1.271	4.325	4.169	0	2.014	2.07	13.305	6.982	0	2.148	3.251	22.08
124	47.37	48.67	58.19	sp|P28838|AMPL_HUMAN	Cytosol aminopeptidase	HUMAN	40	1.432	0.363	1.33	1.076	1.786	1.282	0.2	1.213	1.057	1.528	0.406	0.024	1.786	0.254	0.724	0.525	0.032	1.406	0.249	0.738	2.421	0.003	1.57	1.542	3.532	2.399	0.005	1.6	1.5	3.664	1.57	0.228	1.294	1.213	1.959
125	47.23	48.65	58.95	sp|Q96KP4|CNDP2_HUMAN	Cytosolic non-specific dipeptidase	HUMAN	37	0.759	0.758	1.33	0.535	1.009	0.863	0.647	1.213	0.731	1.047	1.107	0.604	1.259	0.879	1.33	2.78	0.011	1.459	1.905	4.018	2.466	0.021	1.393	1.77	3.945	3.373	0.002	1.514	2.228	5.702	3.733	0	1.528	2.443	6.607
126	47.02	47.74	52.54	sp|P02679|FIBG_HUMAN	Fibrinogen gamma chain	HUMAN	29	0.488	0.121	1.406	0.384	0.685	4.446	0.003	1.977	2.249	7.87	1.854	0.424	1.393	1.33	2.399	2.128	0.504	1.754	1.213	3.133	9.12	0	2.168	4.207	15.849	3.404	0.008	1.905	1.786	6.081	6.668	0	2.128	3.133	12.706
127	46.95	48.41	46.43	sp|P05165|PCCA_HUMAN	Propionyl-CoA carboxylase alpha chain, mitochondrial	HUMAN	33	3.105	0	1.77	1.754	8.318	3.048	0.001	1.614	1.888	8.872	2.704	0.03	1.629	1.66	7.447	1.6	0.05	1.5	1.067	3.873	1.6	0.109	1.445	1.107	3.02	1.138	0.506	1.282	0.887	1.738	0.685	0.506	1.294	0.511	0.887
128	46.78	47.06	34.39	sp|O95479|G6PE_HUMAN	GDH/6PGL endoplasmic bifunctional protein	HUMAN	27	1.69	0.079	1.432	1.18	3.048	2.148	0.004	1.629	1.318	4.742	2.911	0.001	1.854	1.57	7.379	1.941	0.095	1.644	1.18	3.436	1.871	0.077	1.5	1.247	3.342	1.159	0.415	1.271	0.912	1.5	1.644	0.347	1.472	1.117	3.436
129	46.75	47.8	36.61	sp|Q9UDR5|AASS_HUMAN	Alpha-aminoadipic semialdehyde synthase, mitochondrial	HUMAN	25	2.535	0.014	1.644	1.542	4.207	1.225	0.833	1.368	0.895	1.675	0.445	0.076	1.514	0.325	0.673	0.847	0.361	1.271	0.637	1.076	0.964	0.892	1.282	0.759	1.236	1.107	0.453	1.486	0.745	1.556	1.086	0.831	1.282	0.847	1.393
130	46.63	47.01	54.38	sp|P43490|NAMPT_HUMAN	Nicotinamide phosphoribosyltransferase	HUMAN	30	15.276	0	2.128	7.178	20.137	26.062	0	2.089	12.474	34.995	26.792	0	1.941	13.804	35.975	30.761	0	1.871	16.444	40.179	25.119	0.001	2.07	12.134	33.729	30.761	0	1.923	15.996	40.551	27.04	0	1.977	13.677	36.308
131	46.45	46.71	44.47	sp|P22309|UD11_HUMAN	UDP-glucuronosyltransferase 1-1	HUMAN	52	1.076	0.789	1.33	0.809	1.445	1.019	0.574	1.33	0.766	1.368	0.441	0.073	1.614	0.153	0.711	0.402	0.063	1.528	0.157	0.614	0.773	0.414	1.368	0.525	1.057	0.794	0.342	1.38	0.56	1.096	0.273	0.046	2.032	0.09	0.555
132	46.36	47.34	55.47	sp|P11509|CP2A6_HUMAN	Cytochrome P450 2A6	HUMAN	43	6.026	0.563	1.459	4.13	10.093	4.13	0.001	1.406	2.938	6.792	1.138	0.508	1.225	0.929	1.542	0.738	0.873	1.148	0.631	0.847	0.377	0.043	1.318	0.265	0.497	0.288	0.001	1.614	0.149	0.466	0.065	0	1.69	0.047	0.111
133	46.26	46.75	47.16	sp|P21980|TGM2_HUMAN	Protein-glutamine gamma-glutamyltransferase 2	HUMAN	45	3.076	0.003	2.188	1.406	8.017	5.2	0	2.535	2.051	16.293	6.252	0	2.729	2.291	22.08	5.297	0	2.559	2.07	18.707	4.831	0	2.559	1.888	19.588	4.699	0	2.466	1.905	15.56	3.698	0	2.249	1.644	13.183
134	46.23	47.84	27.55	sp|O43795|MYO1B_HUMAN	Unconventional myosin-Ib	HUMAN	26	1.888	0.045	1.528	1.236	3.698	1.82	0.167	1.5	1.213	3.499	1.995	0.04	1.57	1.271	3.981	2.911	0	1.644	1.77	7.178	0.855	0.561	1.271	0.637	1.086	1.127	0.833	1.294	0.871	1.585	2.704	0.001	1.675	1.614	6.668
135	46.21	47.27	78.03	sp|Q16836|HCDH_HUMAN	Hydroxyacyl-coenzyme A dehydrogenase, mitochondrial	HUMAN	47	1.259	0.749	1.18	1.067	1.514	1.138	0.833	1.169	0.973	1.343	0.322	0.009	1.82	0.256	0.586	0.194	0	2.249	0.09	0.437	1.028	0.583	1.169	0.879	1.213	0.895	0.082	1.18	0.766	1.057	0.172	0.001	2.032	0.118	0.35
136	45.41	45.79	42.18	sp|Q99798|ACON_HUMAN	Aconitate hydratase, mitochondrial	HUMAN	36	3.532	0	1.57	2.249	6.792	1.614	0.195	1.318	1.225	2.606	0.938	0.309	1.191	0.794	1.117	1.127	0.371	1.191	0.946	1.406	0.879	0.215	1.191	0.738	1.047	0.794	0.069	1.271	0.631	1.009	0.745	0.03	1.213	0.597	0.904
137	45.34	45.64	50.77	sp|P22695|QCR2_HUMAN	Cytochrome b-c1 complex subunit 2, mitochondrial	HUMAN	33	1.33	0.167	1.271	1.047	1.722	1.076	0.418	1.225	0.879	1.318	0.57	0.587	1.57	0.302	0.895	0.692	0.237	1.343	0.47	0.929	0.685	0.315	1.343	0.53	0.92	0.637	0.189	1.355	0.35	0.863	0.52	0.034	1.486	0.203	0.773
138	45.3	46.32	69.82	sp|P40926|MDHM_HUMAN	Malate dehydrogenase, mitochondrial	HUMAN	43	2.051	0.002	1.33	1.542	2.655	2.032	0.004	1.318	1.542	2.805	0.847	0.601	1.148	0.752	0.973	1.148	0.786	1.148	1	1.38	1.355	0.181	1.18	1.148	1.629	1.057	0.826	1.127	0.938	1.236	0.55	0.094	1.282	0.461	0.705
139	44.94	45.82	67.31	sp|P17174|AATC_HUMAN	Aspartate aminotransferase, cytoplasmic	HUMAN	47	5.702	0.003	2.421	2.355	8.954	4.406	0.03	2.148	2.051	7.379	3.499	0.142	2.032	1.722	5.152	3.664	0.15	2.07	1.77	5.152	4.365	0.04	2.249	1.941	5.861	5.012	0.016	2.377	2.109	7.87	4.92	0.013	2.312	2.128	7.943
140	44.93	45.73	49.55	sp|P34913|HYES_HUMAN	Bifunctional epoxide hydrolase 2	HUMAN	36	1.191	0.329	1.247	0.955	1.629	0.667	0.072	1.259	0.54	0.839	0.347	0.001	1.722	0.213	0.597	0.299	0	1.82	0.184	0.545	1.57	0.009	1.282	1.225	2.355	1.202	0.142	1.225	0.982	1.644	0.847	0.53	1.202	0.711	1.019
141	44.59	48.5	58.53	sp|P34897|GLYM_HUMAN	Serine hydroxymethyltransferase, mitochondrial	HUMAN	35	2.512	0.002	1.514	1.66	3.908	1.086	0.425	1.202	0.904	1.343	0.745	0.378	1.282	0.56	0.955	0.479	0.078	1.472	0.308	0.705	0.794	0.236	1.213	0.614	0.964	0.711	0.026	1.225	0.57	0.871	0.54	0.116	1.306	0.437	0.705
142	44.45	44.73	59.55	sp|P50395|GDIB_HUMAN	Rab GDP dissociation inhibitor beta	HUMAN	25	1.028	0.713	1.236	0.832	1.294	1.213	0.513	1.306	0.929	1.585	1.271	0.036	1.282	0.991	1.66	1.644	0.252	1.486	1.107	2.355	1.995	0.012	1.6	1.247	3.373	2.128	0.006	1.66	1.282	4.018	1.871	0.038	1.6	1.169	3.436
143	44.21	44.55	66.67	sp|Q16762|THTR_HUMAN	Thiosulfate sulfurtransferase	HUMAN	41	1.419	0.297	1.202	1.18	1.675	0.417	0.003	1.259	0.366	0.525	0.363	0.001	1.445	0.31	0.525	0.154	0	2.109	0.119	0.325	0.887	0.184	1.127	0.787	1	0.637	0.021	1.127	0.565	0.718	0.353	0.005	1.472	0.281	0.52
144	44.06	44.73	48.34	sp|P04844|RPN2_HUMAN	Dolichyl-diphosphooligosaccharide--protein glycosyltransferase subunit 2	HUMAN	29	4.446	0	1.528	2.911	7.447	5.297	0.001	1.644	3.221	8.472	2.27	0.118	1.419	1.6	3.105	2.679	0.188	1.472	1.82	3.837	2.512	0.121	1.343	1.871	3.631	2.333	0.553	1.306	1.786	2.938	0.643	0.22	1.406	0.488	0.904
145	44.02	44.46	71.62	sp|Q9UJM8|HAOX1_HUMAN	Hydroxyacid oxidase 1	HUMAN	42	1.169	0.657	1.169	1	1.355	0.597	0.001	1.247	0.394	0.745	0.147	0	2.63	0.08	0.387	0.344	0	1.614	0.175	0.555	1.127	0.537	1.169	0.964	1.294	0.895	0.235	1.138	0.773	1.019	1.318	0.059	1.202	1.096	1.57
146	44.01	44.9	75.68	sp|P09210|GSTA2_HUMAN	Glutathione S-transferase A2	HUMAN	68	0.809	0.728	1.306	0.592	1.057	0.53	0.508	1.542	0.325	0.817	0.437	0.57	1.629	0.167	0.711	0.151	0.028	3.404	0.042	0.515	1.169	0.202	1.247	0.938	1.542	0.871	0.644	1.213	0.685	1.057	0.441	0.646	1.644	0.275	0.724
147	43.92	52.26	48.14	sp|P11142|HSP7C_HUMAN	Heat shock cognate 71 kDa protein	HUMAN	50	2.831	0.135	1.514	1.871	4.613	3.192	0.191	1.57	2.032	4.169	5.97	0.003	1.82	3.281	9.204	7.047	0	1.888	3.733	13.183	3.342	0.249	1.57	2.128	5.495	3.467	0.018	1.57	2.208	6.31	5.2	0	1.722	3.02	9.908
148	43.88	44.82	40.16	sp|P05181|CP2E1_HUMAN	Cytochrome P450 2E1	HUMAN	36	0.179	0	1.905	0.095	0.34	0.377	0.005	1.33	0.281	0.501	0.117	0	2.07	0.074	0.242	0.058	0.028	2.355	0.034	0.137	1.038	0.873	1.148	0.904	1.191	1.086	0.387	1.148	0.946	1.271	0.655	0.011	1.148	0.565	0.752
149	43.71	44.04	64.2	sp|P09467|F16P1_HUMAN	Fructose-1,6-bisphosphatase 1	HUMAN	48	1.585	0.054	1.282	1.236	2.148	1.542	0.106	1.294	1.191	1.995	0.631	0.342	1.18	0.47	0.745	0.233	0.047	1.888	0.122	0.441	1.6	0.132	1.306	1.225	2.208	1.406	0.132	1.282	1.096	1.82	0.855	0.831	1.138	0.724	0.973
150	43.68	44.36	67.62	sp|P21695|GPDA_HUMAN	Glycerol-3-phosphate dehydrogenase [NAD(+)], cytoplasmic	HUMAN	32	0.731	0.014	1.213	0.603	0.887	0.525	0.001	1.406	0.299	0.738	0.215	0	2.228	0.063	0.479	0.238	0	2.168	0.086	0.515	1.393	0.331	1.202	1.159	1.754	1.486	0.095	1.202	1.236	1.888	1.247	0.928	1.169	1.067	1.472
151	43.29	44.59	30.4	sp|P05023|AT1A1_HUMAN	Sodium/potassium-transporting ATPase subunit alpha-1	HUMAN	28	2.443	0	1.585	1.542	3.436	2.188	0.007	1.528	1.432	3.221	1.905	0.124	1.432	1.33	2.938	1.282	0.245	1.282	1	1.69	1.076	0.65	1.213	0.887	1.318	0.839	0.335	1.259	0.667	1.057	0.273	0.025	2.399	0.184	0.655
152	43.15	44.08	68.35	sp|Q00796|DHSO_HUMAN	Sorbitol dehydrogenase	HUMAN	37	0.525	0.002	1.191	0.363	0.625	0.417	0	1.306	0.247	0.545	0.213	0	1.77	0.096	0.377	0.11	0	2.355	0.024	0.258	0.973	0.768	1.107	0.887	1.076	0.847	0.44	1.086	0.773	0.92	0.492	0.003	1.282	0.344	0.631
153	42.88	43.93	49.26	sp|P00738|HPT_HUMAN	Haptoglobin	HUMAN	24	1.445	0.202	1.306	1.107	2.109	1.959	0.023	1.406	1.393	3.565	1.556	0.159	1.306	1.191	2.208	1.117	0.837	1.236	0.904	1.445	1.472	0.074	1.33	1.107	2.27	2.421	0	1.486	1.629	4.613	0.474	0.048	1.585	0.223	0.752
154	42.77	43.75	51.83	sp|Q9UBQ7|GRHPR_HUMAN	Glyoxylate reductase/hydroxypyruvate reductase	HUMAN	40	1.514	0.485	1.282	1.18	2.208	0.802	0.244	1.18	0.698	0.946	0.283	0.004	1.941	0.164	0.55	0.291	0.006	1.738	0.161	0.506	1.542	0.451	1.282	1.202	2.089	1.514	0.322	1.271	1.191	2.051	1.294	0.865	1.213	1.067	1.614
155	42.64	43.83	51.59	sp|P49326|FMO5_HUMAN	Dimethylaniline monooxygenase [N-oxide-forming] 5	HUMAN	33	0.802	0.297	1.18	0.667	0.946	0.698	0.016	1.225	0.575	0.855	0.391	0.021	1.472	0.227	0.575	0.093	0	2.249	0.034	0.209	0.955	0.646	1.191	0.802	1.138	0.56	0.001	1.271	0.417	0.711	0.167	0	2.014	0.044	0.337
156	42.6	43.55	51.48	sp|P55084|ECHB_HUMAN	Trifunctional enzyme subunit beta, mitochondrial	HUMAN	37	1.294	0.257	1.148	1.127	1.472	0.667	0.001	1.213	0.479	0.809	0.118	0.019	2.582	0.062	0.305	0.31	0	1.6	0.132	0.497	0.608	0.001	1.191	0.402	0.724	0.619	0.001	1.225	0.417	0.759	0.331	0.001	1.556	0.164	0.515
157	42.47	42.53	46.52	sp|P08684|CP3A4_HUMAN	Cytochrome P450 3A4	HUMAN	46	0.31	0	1.57	0.219	0.488	0.347	0	1.445	0.249	0.501	0.05	0.007	3.311	0.029	0.166	0.082	0	2.63	0.044	0.215	0.855	0.156	1.127	0.759	0.964	0.488	0	1.306	0.398	0.637	1.259	0.06	1.138	1.107	1.432
158	42.32	43.24	66.37	sp|P07355|ANXA2_HUMAN	Annexin A2	HUMAN	28	5.649	0.013	1.786	3.162	12.023	12.134	0.001	2.148	5.649	24.889	24.889	0	1.837	13.552	40.926	40.551	0	1.738	23.335	60.256	3.837	0.124	1.82	2.109	6.546	8.091	0.039	1.977	4.093	18.707	25.823	0.003	1.995	12.942	41.687
159	42.28	51.56	52.88	sp|P48735|IDHP_HUMAN	Isocitrate dehydrogenase [NADP], mitochondrial	HUMAN	37	1	0.718	1.138	0.879	1.127	0.201	0	1.837	0.092	0.37	0.089	0.001	2.208	0.049	0.196	0.281	0.066	1.472	0.146	0.413	0.38	0	1.318	0.227	0.501	0.581	0.001	1.225	0.453	0.711	0.501	0.007	1.294	0.353	0.649
160	42.2	46.57	53.22	sp|P08670|VIME_HUMAN	Vimentin	HUMAN	27	4.055	0.001	1.77	2.291	20.324	5.598	0	1.941	2.884	26.303	5.702	0	1.888	3.02	25.823	5.649	0	1.888	2.992	26.062	0.904	0.623	1.318	0.597	1.191	1.107	0.185	1.33	0.832	1.38	1.77	0.199	1.419	1.247	5.058
161	42.12	43.52	28.54	sp|Q02218|ODO1_HUMAN	2-oxoglutarate dehydrogenase, mitochondrial	HUMAN	24	1.318	0.083	1.259	1.047	1.77	0.847	0.91	1.282	0.649	1.086	0.52	0.006	1.486	0.258	0.773	0.501	0.016	1.514	0.242	0.759	0.92	0.902	1.247	0.738	1.148	0.692	0.068	1.294	0.492	0.895	0.391	0.006	1.675	0.131	0.655
162	41.94	43.12	49.24	sp|Q15067|ACOX1_HUMAN	Peroxisomal acyl-coenzyme A oxidase 1	HUMAN	29	0.946	0.895	1.191	0.773	1.127	0.497	0.001	1.355	0.247	0.673	0.296	0	1.82	0.095	0.54	0.34	0	1.542	0.107	0.525	0.745	0.29	1.247	0.575	0.929	0.745	0.163	1.213	0.603	0.904	0.752	0.26	1.225	0.581	0.92
163	41.84	44.46	76.1	sp|P35232|PHB_HUMAN	Prohibitin	HUMAN	27	3.945	0.002	1.995	1.977	6.546	3.565	0.006	1.905	1.871	5.754	0.964	0.445	1.294	0.692	1.247	1.786	0.79	1.472	1.213	2.249	1.343	0.996	1.445	0.929	1.69	1.107	0.354	1.294	0.855	1.355	0.982	0.287	1.236	0.752	1.213
164	41.79	42.15	67.16	sp|Q16698|DECR_HUMAN	2,4-dienoyl-CoA reductase, mitochondrial	HUMAN	38	2.535	0	1.318	1.923	3.981	1.406	0.044	1.202	1.169	1.837	0.525	0.031	1.393	0.36	0.731	0.731	0.304	1.191	0.575	0.871	0.718	0.167	1.169	0.535	0.839	0.692	0.196	1.213	0.47	0.839	0.501	0.034	1.486	0.305	0.745
165	41.6	42.68	29.21	sp|P02671|FIBA_HUMAN	Fibrinogen alpha chain	HUMAN	29	0.53	0.17	1.393	0.413	0.738	3.837	0.007	1.644	2.333	7.244	3.105	0.152	1.66	1.871	5.861	3.048	0.049	1.786	1.706	4.365	13.677	0	2.109	6.486	27.797	5.495	0.001	2.109	2.606	14.454	7.943	0	2.148	3.698	18.707
166	41.43	80.02	57.06	sp|P12814|ACTN1_HUMAN	Alpha-actinin-1	HUMAN	58	0.698	0.067	1.33	0.52	0.929	0.929	0.438	1.225	0.752	1.138	1.282	0.837	1.271	1.009	1.871	2.704	0	1.528	1.77	5.495	0.887	0.207	1.259	0.597	1.117	1.169	0.501	1.282	0.912	1.738	1.82	0.022	1.406	1.294	2.965
167	41.29	41.49	65.57	sp|Q00266|METK1_HUMAN	S-adenosylmethionine synthase isoform type-1	HUMAN	32	1.236	0.379	1.191	1.038	1.459	1.148	0.994	1.191	0.964	1.368	0.305	0.085	1.837	0.191	0.56	0.249	0.001	1.995	0.094	0.497	0.871	0.523	1.18	0.738	1.028	0.667	0.042	1.225	0.492	0.817	0.251	0	2.109	0.115	0.53
168	41.2	41.96	32.4	sp|P21399|ACOC_HUMAN	Cytoplasmic aconitate hydratase	HUMAN	26	1.076	0.278	1.18	0.912	1.542	0.955	0.758	1.191	0.824	1.138	0.565	0.173	1.355	0.457	0.766	0.839	0.332	1.159	0.718	0.973	1.406	0.119	1.247	1.127	2.333	1.067	0.731	1.191	0.895	1.432	0.832	0.396	1.169	0.718	0.973
169	40.97	48.64	44.29	sp|P10632|CP2C8_HUMAN	Cytochrome P450 2C8	HUMAN	39	0.824	0.15	1.148	0.711	0.946	0.759	0.07	1.117	0.673	0.847	0.313	0.001	1.432	0.207	0.449	0.051	0	2.78	0.019	0.142	0.711	0.022	1.138	0.614	0.809	0.34	0	1.38	0.203	0.47	0.056	0	2.938	0.016	0.164
170	40.92	41.56	52.22	sp|Q9Y6N5|SQRD_HUMAN	Sulfide:quinone oxidoreductase, mitochondrial	HUMAN	22	2.443	0.001	1.629	1.5	7.87	3.251	0	1.738	1.871	12.023	1.786	0.004	1.355	1.318	4.571	4.055	0	1.786	2.27	14.322	1.706	0.021	1.5	1.138	3.945	1.629	0.049	1.459	1.117	3.133	1.542	0.042	1.355	1.138	3.532
171	40.78	41.13	65	sp|P08758|ANXA5_HUMAN	Annexin A5	HUMAN	29	1.706	0.476	1.393	1.225	2.109	2.168	0.05	1.644	1.318	3.698	3.404	0.002	1.871	1.82	4.786	12.359	0	2.884	4.285	27.29	4.875	0.019	2.399	2.032	9.204	6.855	0	2.831	2.421	16.444	9.908	0	2.911	3.404	22.08
172	40.68	43.26	32.84	sp|P23378|GCSP_HUMAN	Glycine dehydrogenase [decarboxylating], mitochondrial	HUMAN	33	2.582	0	1.419	1.82	4.055	1.355	0.197	1.282	1.057	1.722	1.019	0.73	1.343	0.759	1.294	0.895	0.152	1.236	0.718	1.107	0.673	0.108	1.247	0.535	0.839	0.36	0.009	1.542	0.121	0.555	0.117	0.001	2.63	0.072	0.308
173	40.07	40.36	46.44	sp|Q02928|CP4AB_HUMAN	Cytochrome P450 4A11	HUMAN	35	1.542	0.032	1.318	1.169	2.07	1.5	0.104	1.282	1.169	1.905	0.667	0.133	1.247	0.515	0.832	0.131	0.002	2.965	0.076	0.387	1.138	0.314	1.247	0.912	1.419	0.506	0.083	1.343	0.316	0.679	0.111	0.004	2.938	0.049	0.325
174	39.99	40.72	57.3	sp|Q93099|HGD_HUMAN	Homogentisate 1,2-dioxygenase	HUMAN	28	1.803	0.008	1.343	1.343	2.78	1.18	0.275	1.213	0.973	1.6	0.441	0.144	1.236	0.37	0.545	0.718	0.409	1.202	0.575	0.863	1.406	0.032	1.294	1.086	2.051	1.127	0.422	1.282	0.879	1.542	0.488	0.321	1.306	0.387	0.637
175	39.9	40.02	49.9	sp|P05177|CP1A2_HUMAN	Cytochrome P450 1A2	HUMAN	32	1.096	0.352	1.148	0.955	1.282	0.773	0.896	1.18	0.655	0.912	0.265	0.009	1.355	0.143	0.36	0.221	0	1.38	0.112	0.305	0.565	0.012	1.202	0.453	0.679	0.149	0.001	1.459	0.054	0.217	0.039	0.002	1.432	0.024	0.056
176	39.83	40.1	53.06	sp|P51570|GALK1_HUMAN	Galactokinase	HUMAN	26	0.294	0	1.82	0.141	0.535	0.474	0.008	1.419	0.209	0.673	0.302	0	1.722	0.126	0.52	0.305	0	1.754	0.092	0.535	1.247	0.268	1.236	1.009	1.614	1.117	0.99	1.213	0.92	1.355	0.955	0.698	1.225	0.787	1.169
177	39.81	40.61	55.79	sp|Q06520|ST2A1_HUMAN	Bile salt sulfotransferase	HUMAN	35	1.406	0.277	1.294	1.086	1.629	1.213	0.731	1.247	0.973	1.419	0.479	0.442	1.343	0.366	0.643	0.637	0.104	1.191	0.429	0.759	3.105	0.003	1.706	1.82	4.246	2.992	0.003	1.675	1.786	3.908	2.168	0.095	1.528	1.419	2.805
178	39.16	39.7	26.92	sp|Q7KZF4|SND1_HUMAN	Staphylococcal nuclease domain-containing protein 1	HUMAN	24	1.57	0.056	1.355	1.159	2.78	1.585	0.118	1.38	1.148	2.884	1.706	0.068	1.318	1.294	2.754	1.923	0.01	1.419	1.355	4.055	1.086	0.945	1.247	0.871	1.343	1.271	0.447	1.282	0.991	1.923	0.855	0.095	1.432	0.667	1.225
179	38.95	39.87	72.67	sp|P13804|ETFA_HUMAN	Electron transfer flavoprotein subunit alpha, mitochondrial	HUMAN	34	2.051	0.004	1.318	1.556	3.499	0.57	0.006	1.306	0.417	0.745	0.429	0.001	1.459	0.331	0.625	1.047	0.137	1.18	0.887	1.282	1.038	0.345	1.18	0.879	1.271	0.871	0.152	1.225	0.745	1.067	0.839	0.031	1.148	0.731	0.964
180	38.78	42.03	43.58	sp|P02675|FIBB_HUMAN	Fibrinogen beta chain	HUMAN	37	0.184	0.001	2.333	0.085	0.429	2.312	0	1.542	1.5	7.798	0.832	0.395	1.5	0.692	1.247	1.66	0.061	1.393	1.191	4.13	6.252	0	1.722	3.631	20.512	2.355	0	1.542	1.528	7.178	5.395	0	1.706	3.162	18.707
181	38.59	39.18	51.91	sp|Q6YN16|HSDL2_HUMAN	Hydroxysteroid dehydrogenase-like protein 2	HUMAN	27	1.644	0.037	1.294	1.271	2.535	0.794	0.131	1.213	0.649	0.964	0.24	0.061	2.032	0.139	0.488	0.52	0.022	1.406	0.221	0.731	0.982	0.529	1.225	0.809	1.202	0.938	0.152	1.247	0.766	1.169	0.745	0.083	1.259	0.525	0.938
182	38.19	38.43	71.68	sp|P60174|TPIS_HUMAN	Triosephosphate isomerase	HUMAN	42	1.191	0.541	1.191	1	1.38	0.619	0.403	1.355	0.445	0.839	0.603	0.598	1.406	0.36	0.847	1.754	0.096	1.38	1.271	2.032	1.837	0.162	1.393	1.318	2.089	2.655	0.003	1.585	1.675	3.373	3.251	0	1.66	1.959	4.207
183	38.15	38.39	57.35	sp|Q03154|ACY1_HUMAN	Aminoacylase-1	HUMAN	31	0.171	0.002	2.333	0.09	0.398	0.261	0.002	1.905	0.133	0.497	0.127	0	2.312	0.052	0.294	0.421	0.005	1.419	0.231	0.597	0.973	0.296	1.169	0.824	1.138	1	0.563	1.169	0.855	1.18	0.871	0.745	1.191	0.745	1.038
184	38.11	39.39	70.98	sp|P30041|PRDX6_HUMAN	Peroxiredoxin-6	HUMAN	24	2.512	0.078	1.343	1.871	3.499	2.291	0.321	1.282	1.786	3.048	0.655	0.337	1.393	0.441	0.912	1.69	0.653	1.169	1.445	2.032	2.679	0.076	1.343	1.995	3.698	2.312	0.164	1.33	1.738	2.965	1.57	0.696	1.159	1.355	1.837
185	37.94	38.05	55.79	sp|Q13011|ECH1_HUMAN	Delta(3,5)-Delta(2,4)-dienoyl-CoA isomerase, mitochondrial	HUMAN	38	1.82	0.891	1.445	1.259	2.249	1.871	0.983	1.432	1.306	2.291	1.445	0.184	1.38	1.047	1.738	0.288	0	1.406	0.194	0.406	1.941	0.477	1.459	1.33	2.399	1.472	0.473	1.406	1.047	1.786	0.581	0.003	1.282	0.384	0.745
186	37.79	38.86	24.6	sp|Q9NSE4|SYIM_HUMAN	Isoleucine--tRNA ligase, mitochondrial	HUMAN	21	1.459	0.175	1.38	1.057	2.208	0.938	0.572	1.318	0.718	1.236	0.296	0.026	1.803	0.196	0.535	0.57	0.015	1.419	0.391	0.809	0.711	0.156	1.355	0.506	0.964	0.698	0.088	1.318	0.511	0.92	0.53	0.03	1.419	0.363	0.752
187	37.46	38.79	21.77	sp|Q00341|VIGLN_HUMAN	Vigilin	HUMAN	22	1.888	0.029	1.486	1.271	4.13	1.406	0.346	1.393	1.009	2.704	0.809	0.776	1.355	0.565	1.096	1.514	0.143	1.419	1.067	2.965	1.18	0.775	1.343	0.879	1.923	1.343	0.318	1.406	0.955	2.421	1.057	0.93	1.343	0.787	1.614
188	37.42	38.73	75.82	sp|Q7Z4W1|DCXR_HUMAN	L-xylulose reductase	HUMAN	49	0.731	0.135	1.18	0.608	0.863	0.692	0.028	1.169	0.55	0.809	0.328	0.001	1.5	0.145	0.492	0.101	0	2.911	0.033	0.294	1.259	0.398	1.159	1.086	1.514	0.929	0.978	1.127	0.824	1.047	0.597	0.039	1.225	0.445	0.731
189	37.33	37.45	62.14	sp|P16219|ACADS_HUMAN	Short-chain specific acyl-CoA dehydrogenase, mitochondrial	HUMAN	40	1.941	0.087	1.368	1.419	2.884	0.711	0.62	1.271	0.565	0.904	0.203	0.082	1.995	0.127	0.406	0.402	0.06	1.6	0.213	0.643	0.586	0.484	1.343	0.425	0.787	0.929	0.365	1.33	0.731	1.236	0.586	0.152	1.38	0.353	0.809
190	37.25	38.19	37.5	sp|P27338|AOFB_HUMAN	Amine oxidase [flavin-containing] B	HUMAN	33	1.786	0.305	1.368	1.306	2.355	1.585	0.907	1.343	1.18	2.051	0.483	0.044	1.406	0.406	0.679	0.322	0.001	1.675	0.254	0.54	0.817	0.037	1.159	0.698	0.946	0.817	0.099	1.202	0.679	0.982	0.501	0.002	1.33	0.337	0.667
191	37.22	39.37	47.31	sp|P78329|CP4F2_HUMAN	Leukotriene-B(4) omega-hydroxylase 1	HUMAN	29	0.802	0.387	1.247	0.608	1	0.655	0.298	1.432	0.429	0.938	0.331	0.087	1.959	0.132	0.649	0.166	0.02	2.377	0.031	0.394	1.236	0.48	1.213	1.019	1.585	0.92	0.983	1.33	0.679	1.225	0.53	0.297	1.368	0.294	0.724
192	37.16	39.47	72.05	sp|P25325|THTM_HUMAN	3-mercaptopyruvate sulfurtransferase	HUMAN	28	0.637	0.014	1.271	0.501	0.809	0.391	0.001	1.528	0.192	0.597	0.251	0	1.923	0.095	0.483	0.211	0	2.014	0.078	0.425	0.929	0.129	1.191	0.787	1.107	0.78	0.118	1.202	0.649	0.938	0.673	0.167	1.259	0.535	0.847
193	37.06	37.9	40.46	sp|O95831|AIFM1_HUMAN	Apoptosis-inducing factor 1, mitochondrial	HUMAN	28	1.191	0.27	1.159	1.028	1.38	0.982	0.677	1.159	0.847	1.138	0.337	0	1.77	0.223	0.597	0.398	0	1.528	0.24	0.608	0.787	0.208	1.159	0.661	0.912	0.637	0.025	1.213	0.479	0.773	0.421	0.001	1.514	0.242	0.637
194	36.78	37.05	36.95	sp|Q16134|ETFD_HUMAN	Electron transfer flavoprotein-ubiquinone oxidoreductase, mitochondrial	HUMAN	31	2.333	0.001	1.419	1.644	4.169	2.377	0.001	1.445	1.644	4.325	0.655	0.302	1.236	0.545	0.809	0.802	0.109	1.18	0.679	0.946	1.282	0.947	1.259	1.019	1.82	0.832	0.016	1.191	0.679	0.991	0.433	0.002	1.528	0.215	0.661
195	36.75	38.08	48.6	sp|P78371|TCPB_HUMAN	T-complex protein 1 subunit beta	HUMAN	23	1.009	0.076	1.803	0.56	1.355	1.66	0.475	1.318	1.259	2.208	2.535	0.143	1.5	1.69	3.733	3.436	0.101	1.722	1.995	6.792	2.148	0.459	1.5	1.432	2.965	2.78	0.304	1.675	1.66	4.742	4.207	0.003	1.871	2.249	8.79
196	36.71	38.96	21.89	sp|O14841|OPLA_HUMAN	5-oxoprolinase	HUMAN	23	0.655	0.24	1.445	0.278	0.946	0.592	0.053	1.472	0.316	0.871	0.738	0.569	1.38	0.474	1.019	0.586	0.083	1.486	0.347	0.871	1.028	0.909	1.306	0.787	1.355	0.649	0.03	1.406	0.36	0.912	0.773	0.139	1.355	0.53	1.047
197	36.68	43.92	45.07	sp|P30837|AL1B1_HUMAN	Aldehyde dehydrogenase X, mitochondrial	HUMAN	31	1.69	0.008	1.259	1.343	2.128	0.698	0.115	1.213	0.55	0.847	0.249	0.003	1.941	0.092	0.483	0.474	0.012	1.33	0.215	0.631	0.661	0.102	1.202	0.525	0.794	0.603	0.107	1.259	0.441	0.759	0.492	0.084	1.368	0.313	0.673
198	36.67	37.76	26.99	sp|Q96HY7|DHTK1_HUMAN	Probable 2-oxoglutarate dehydrogenase E1 component DHKTD1, mitochondrial	HUMAN	32	1.117	0.151	1.191	0.938	1.368	0.597	0.313	1.368	0.35	0.817	0.409	0.004	1.614	0.198	0.661	0.437	0.011	1.419	0.201	0.619	0.57	0.02	1.318	0.38	0.752	0.506	0.023	1.318	0.288	0.667	0.56	0.031	1.33	0.34	0.745
199	36.65	37.73	50.59	sp|P11310|ACADM_HUMAN	Medium-chain specific acyl-CoA dehydrogenase, mitochondrial	HUMAN	24	0.679	0.069	1.159	0.54	0.787	0.305	0	1.528	0.16	0.466	0.217	0	1.871	0.074	0.406	0.12	0	2.421	0.031	0.291	0.643	0.008	1.191	0.501	0.766	0.53	0.004	1.213	0.394	0.643	0.231	0	1.738	0.104	0.402
200	36.32	36.42	54.3	sp|P30048|PRDX3_HUMAN	Thioredoxin-dependent peroxide reductase, mitochondrial	HUMAN	36	6.368	0.014	2.168	2.938	12.942	5.248	0.174	2.27	2.312	10.186	2.489	0.605	1.5	1.66	3.873	2.443	0.414	1.995	1.225	4.529	2.512	0.658	1.77	1.419	4.093	1.722	0.948	1.5	1.148	2.399	1.514	0.581	1.556	0.973	2.228
201	36.3	37.31	44.71	sp|P05166|PCCB_HUMAN	Propionyl-CoA carboxylase beta chain, mitochondrial	HUMAN	23	3.076	0.001	1.629	1.888	10.186	3.532	0	1.675	2.109	11.272	1.786	0.104	1.33	1.343	4.613	1.706	0.05	1.419	1.202	3.162	1.432	0.612	1.306	1.096	3.133	1.009	0.291	1.259	0.802	1.406	0.787	0.635	1.259	0.483	0.991
202	36.24	36.49	43.53	sp|P04424|ARLY_HUMAN	Argininosuccinate lyase	HUMAN	33	1.127	0.591	1.191	0.946	1.368	0.887	0.93	1.159	0.759	1.028	0.506	0.061	1.459	0.402	0.738	0.302	0.108	1.905	0.169	0.575	1.236	0.352	1.202	1.028	1.472	1.236	0.451	1.236	1	1.542	0.946	0.494	1.169	0.809	1.107
203	35.98	36.37	49.48	sp|Q6NVY1|HIBCH_HUMAN	3-hydroxyisobutyryl-CoA hydrolase, mitochondrial	HUMAN	29	2.109	0.016	1.355	1.556	3.499	1.941	0.011	1.33	1.459	3.281	0.453	0.068	1.38	0.288	0.625	0.631	0.045	1.318	0.492	0.832	0.824	0.089	1.213	0.649	1	0.555	0.002	1.282	0.34	0.711	0.34	0	1.82	0.158	0.619
204	35.89	36.41	42.11	sp|P35520|CBS_HUMAN	Cystathionine beta-synthase	HUMAN	23	2.377	0.089	1.888	1.259	3.404	1.5	0.451	1.38	1.086	1.941	1.271	0.493	1.282	0.991	1.614	0.929	0.551	1.419	0.698	1.318	1.905	0.317	1.66	1.148	2.965	2.228	0.095	1.803	1.236	3.342	1.837	0.149	1.514	1.213	3.048
205	35.69	38.45	26.2	sp|P16615|AT2A2_HUMAN	Sarcoplasmic/endoplasmic reticulum calcium ATPase 2	HUMAN	20	1.472	0.114	1.514	0.973	2.355	1.923	0.107	1.644	1.169	3.802	1.159	0.587	1.514	0.766	1.69	1.486	0.255	1.514	0.982	2.466	1.629	0.101	1.585	1.028	3.048	1.738	0.155	1.644	1.057	4.018	0.955	0.518	1.528	0.488	1.459
206	35.69	36.02	66	sp|Q7Z5P4|DHB13_HUMAN	17-beta-hydroxysteroid dehydrogenase 13	HUMAN	28	1.368	0.383	1.225	1.117	1.854	1.445	0.54	1.225	1.18	2.014	0.718	0.164	1.213	0.597	0.871	0.115	0	2.884	0.049	0.331	1.086	0.513	1.191	0.912	1.393	0.685	0.021	1.18	0.565	0.809	0.457	0.002	1.368	0.247	0.625
207	35.68	36.41	34.33	sp|P35221|CTNA1_HUMAN	Catenin alpha-1	HUMAN	26	1.472	0.636	1.432	1.028	2.128	1.047	0.77	1.343	0.78	1.472	1.318	0.503	1.393	0.946	1.837	1.086	0.625	1.368	0.794	1.486	0.47	0.17	1.644	0.219	0.773	0.887	0.233	1.355	0.649	1.202	1.33	0.998	1.406	0.946	1.854
208	35.51	36.25	42.03	sp|O43175|SERA_HUMAN	D-3-phosphoglycerate dehydrogenase	HUMAN	26	0.673	0.125	1.259	0.53	0.847	0.667	0.341	1.236	0.511	0.824	0.283	0.031	1.629	0.114	0.461	0.118	0	2.559	0.048	0.302	1.127	0.233	1.202	0.938	1.393	0.946	0.992	1.191	0.787	1.127	0.603	0.084	1.282	0.398	0.773
209	35.25	35.85	37.77	sp|P17987|TCPA_HUMAN	T-complex protein 1 subunit alpha	HUMAN	23	1.786	0.105	1.486	1.202	3.945	2.377	0.008	1.722	1.38	8.017	3.945	0	2.07	1.905	13.677	3.873	0.001	2.051	1.888	12.942	4.169	0	2.148	1.941	18.03	3.908	0	2.109	1.854	14.454	3.981	0	2.128	1.871	18.365
210	35.2	35.71	44.25	sp|P49411|EFTU_HUMAN	Elongation factor Tu, mitochondrial	HUMAN	23	1.107	0.009	1.191	0.929	1.318	0.353	0.004	1.419	0.111	0.501	0.131	0.001	2.188	0.058	0.286	0.597	0.038	1.247	0.366	0.745	0.535	0.037	1.271	0.325	0.679	0.685	0.207	1.202	0.474	0.824	0.506	0.004	1.294	0.233	0.655
211	35.08	40.94	54.35	sp|P28332|ADH6_HUMAN	Alcohol dehydrogenase 6	HUMAN	31	0.356	0.04	1.556	0.238	0.555	0.441	0.003	1.343	0.331	0.592	0.166	0.001	2.333	0.066	0.387	0.054	0	4.055	0.024	0.221	0.904	0.828	1.148	0.773	1.038	0.817	0.908	1.159	0.705	0.946	0.511	0.005	1.343	0.387	0.685
212	35.04	35.25	50.84	sp|P16930|FAAA_HUMAN	Fumarylacetoacetase	HUMAN	32	0.731	0.402	1.213	0.608	0.887	0.325	0.002	1.445	0.174	0.47	0.073	0	2.355	0.033	0.172	0.192	0	1.738	0.079	0.334	0.421	0.02	1.343	0.258	0.565	0.53	0.034	1.236	0.377	0.655	0.488	0.017	1.282	0.319	0.625
213	34.66	34.9	52.05	sp|Q86YB7|ECHD2_HUMAN	Enoyl-CoA hydratase domain-containing protein 2, mitochondrial	HUMAN	25	2.535	0.024	1.706	1.486	5.97	2.606	0.026	1.66	1.57	5.702	1.754	0.419	1.556	1.127	2.729	1.019	0.931	1.419	0.718	1.38	1.803	0.177	1.528	1.18	3.499	1.406	0.477	1.432	0.982	2.128	0.655	0.399	1.419	0.291	0.929
214	34.62	35.89	54.81	sp|Q02338|BDH_HUMAN	D-beta-hydroxybutyrate dehydrogenase, mitochondrial	HUMAN	28	3.837	0.011	1.803	2.128	6.31	2.884	0.317	1.803	1.6	4.529	1.047	0.113	1.614	0.649	1.38	1.236	0.237	1.318	0.938	1.57	2.421	0.769	1.77	1.368	3.664	1.803	0.523	1.514	1.191	2.399	0.973	0.023	1.306	0.631	1.271
215	34.51	34.68	55.58	sp|Q86TX2|ACOT1_HUMAN	Acyl-coenzyme A thioesterase 1	HUMAN	23	0.863	0.478	1.169	0.724	1.009	0.705	0.331	1.191	0.555	0.839	0.286	0.003	1.66	0.122	0.474	0.319	0.01	1.6	0.096	0.511	0.938	0.834	1.169	0.802	1.096	0.711	0.214	1.202	0.515	0.855	0.625	0.355	1.236	0.384	0.773
216	34.37	34.68	41.97	sp|P50990|TCPQ_HUMAN	T-complex protein 1 subunit theta	HUMAN	22	0.78	0.393	1.393	0.483	1.086	1.282	0.737	1.343	0.955	1.871	1.225	0.95	1.306	0.938	1.629	1.871	0.136	1.556	1.202	4.169	1.69	0.427	1.5	1.127	3.133	1.542	0.309	1.445	1.067	3.162	1.459	0.297	1.445	1.009	2.399
217	34.26	35.67	43.93	sp|P07339|CATD_HUMAN	Cathepsin D	HUMAN	43	0.334	0	1.432	0.179	0.479	0.198	0	1.82	0.095	0.36	0.128	0	2.168	0.074	0.278	0.679	0.037	1.191	0.55	0.809	0.887	0.099	1.138	0.773	1.009	0.619	0.006	1.202	0.497	0.745	0.847	0.4	1.148	0.731	0.973
218	34.24	35.22	71.84	sp|P16152|CBR1_HUMAN	Carbonyl reductase [NADPH] 1	HUMAN	41	2.249	0.038	1.486	1.514	3.404	2.168	0.102	1.459	1.486	3.162	0.766	0.566	1.406	0.614	1.076	0.685	0.602	1.419	0.437	0.973	1.738	0.1	1.306	1.33	2.249	1.282	0.24	1.225	1.047	1.629	1.585	0.127	1.294	1.225	1.923
219	34.2	35.87	40	sp|P51649|SSDH_HUMAN	Succinate-semialdehyde dehydrogenase, mitochondrial	HUMAN	24	1.259	0.254	1.236	1.019	1.6	0.631	0.04	1.282	0.406	0.809	0.215	0.001	2.228	0.076	0.479	0.387	0.001	1.528	0.114	0.592	0.614	0.031	1.282	0.433	0.787	0.479	0.004	1.432	0.319	0.685	0.421	0.001	1.542	0.205	0.649
220	34.15	34.97	74.64	sp|Q9NQR4|NIT2_HUMAN	Omega-amidase NIT2	HUMAN	25	1.706	0.811	1.528	1.117	2.704	1.271	0.742	1.343	0.946	1.888	0.515	0.06	1.472	0.402	0.759	0.863	0.065	1.236	0.667	1.067	3.311	0.043	1.888	1.754	5.248	2.704	0.321	1.803	1.5	3.945	1.722	0.755	1.432	1.202	2.399
221	33.91	34.43	6.58	sp|P04114|APOB_HUMAN	Apolipoprotein B-100	HUMAN	24	0.479	0.005	1.6	0.189	0.766	0.698	0.013	1.318	0.377	0.92	1.282	0.022	1.33	0.964	1.888	0.619	0.112	1.556	0.328	0.964	0.425	0	1.675	0.113	0.711	1.057	0.794	1.306	0.809	1.368	0.802	0.246	1.343	0.453	1.076
222	33.88	35.72	21.32	sp|P53621|COPA_HUMAN	Coatomer subunit alpha	HUMAN	19	1.236	0.957	1.406	0.879	1.786	1.888	0.377	1.754	1.076	3.565	1.69	0.537	1.514	1.117	2.938	3.281	0.007	2.089	1.57	8.166	1.614	0.288	1.542	1.047	2.911	2.704	0.041	1.941	1.393	5.649	2.128	0.192	1.706	1.247	4.365
223	33.5	33.92	31.92	sp|Q9H6R3|ACSS3_HUMAN	Acyl-CoA synthetase short-chain family member 3, mitochondrial	HUMAN	20	0.608	0.085	1.306	0.449	0.794	0.356	0	1.542	0.141	0.55	0.215	0	1.923	0.084	0.413	0.296	0	1.69	0.103	0.501	0.698	0.15	1.259	0.55	0.879	0.832	0.198	1.191	0.692	0.991	0.631	0.046	1.282	0.492	0.809
224	33.4	34.3	41.09	sp|P29401|TKT_HUMAN	Transketolase	HUMAN	24	1.556	0.111	1.318	1.18	2.377	1.514	0.951	1.393	1.086	2.355	1.117	0.712	1.282	0.871	1.445	2.07	0.162	1.406	1.472	3.981	1.047	0.513	1.282	0.817	1.306	1.282	0.862	1.294	0.991	1.754	1.556	0.256	1.33	1.169	2.128
225	33.36	34.58	43.29	sp|P23526|SAHH_HUMAN	Adenosylhomocysteinase	HUMAN	23	0.809	0.089	1.191	0.655	0.964	0.614	0.051	1.343	0.466	0.824	0.497	0.147	1.528	0.296	0.759	0.603	0.003	1.259	0.437	0.759	0.964	0.588	1.169	0.817	1.127	1.009	0.955	1.191	0.847	1.225	0.794	0.211	1.202	0.631	0.955
226	33.29	33.48	47.12	sp|P00439|PH4H_HUMAN	Phenylalanine-4-hydroxylase	HUMAN	19	0.887	0.744	1.282	0.705	1.138	0.752	0.291	1.259	0.581	0.946	0.603	0.459	1.393	0.437	0.839	0.787	0.285	1.294	0.619	1.019	1.33	0.161	1.306	1.019	1.888	0.991	0.784	1.368	0.773	1.355	0.515	0.084	1.5	0.305	0.773
227	33.21	33.54	41.79	sp|P13796|PLSL_HUMAN	Plastin-2	HUMAN	27	3.133	0.625	2.051	1.528	8.395	5.012	0.01	2.089	2.399	12.706	3.698	0.104	2.014	1.837	8.166	2.333	0.185	1.803	1.294	4.246	0.832	0.343	1.69	0.429	1.406	0.904	0.108	1.614	0.479	1.459	0.839	0.446	1.528	0.47	1.282
228	33.17	33.38	58.36	sp|O14756|H17B6_HUMAN	17-beta-hydroxysteroid dehydrogenase type 6	HUMAN	28	2.489	0.006	1.393	1.786	4.093	2.489	0.005	1.393	1.786	3.981	1.057	0.422	1.225	0.863	1.306	0.356	0.035	1.57	0.211	0.56	1.18	0.342	1.259	0.938	1.69	0.895	0.563	1.306	0.718	1.169	0.089	0.003	2.884	0.051	0.256
229	32.97	33.1	45.97	sp|P05141|ADT2_HUMAN	ADP/ATP translocase 2	HUMAN	24	2.911	0.131	1.675	1.738	5.395	2.109	0.276	1.585	1.33	3.342	0.565	0.943	1.419	0.254	0.802	1.282	0.915	1.406	0.912	1.854	1.368	0.932	1.445	0.946	2.188	1.148	0.741	1.355	0.847	1.629	0.501	0.319	1.514	0.316	0.759
230	32.95	33.63	51.83	sp|Q14117|DPYS_HUMAN	Dihydropyrimidinase	HUMAN	23	1.542	0.05	1.247	1.236	2.249	1.368	0.244	1.236	1.107	1.77	1.009	0.744	1.202	0.839	1.213	0.453	0.008	1.542	0.131	0.698	1.393	0.232	1.236	1.127	1.905	1.019	0.408	1.191	0.855	1.236	0.773	0.063	1.247	0.555	0.964
231	32.92	33.21	55.99	sp|Q9UBR1|BUP1_HUMAN	Beta-ureidopropionase	HUMAN	28	1.169	0.748	1.236	0.946	1.432	1.009	0.618	1.169	0.863	1.18	0.655	0.1	1.202	0.497	0.787	0.194	0.006	2.148	0.076	0.417	1.66	0.089	1.306	1.271	2.27	1.225	0.925	1.247	0.982	1.57	0.679	0.073	1.191	0.445	0.809
232	32.73	33.87	23.91	sp|Q9BSJ8|ESYT1_HUMAN	Extended synaptotagmin-1	HUMAN	18	1.038	0.793	1.585	0.655	1.419	1.472	0.166	1.528	0.964	2.208	2.443	0.019	1.803	1.355	4.169	3.076	0.008	1.786	1.722	5.598	1.368	0.935	1.432	0.955	1.959	1.888	0.078	1.528	1.236	3.162	4.699	0	2.168	2.168	9.727
233	32.58	32.85	52.49	sp|P00387|NB5R3_HUMAN	NADH-cytochrome b5 reductase 3	HUMAN	23	1.6	0.321	1.5	1.067	2.208	1.38	0.183	1.459	0.946	1.905	0.597	0.777	1.542	0.449	0.92	1.754	0.296	1.514	1.159	2.858	1.271	0.354	1.33	0.955	1.77	1.837	0.052	1.614	1.138	2.831	2.051	0.051	1.69	1.213	3.499
234	32.54	33.3	46.3	sp|Q8NBS9|TXND5_HUMAN	Thioredoxin domain-containing protein 5	HUMAN	25	2.704	0.493	1.905	1.419	4.529	3.597	0.013	2.07	1.738	6.252	2.535	0.459	1.77	1.432	3.802	1.977	0.341	1.69	1.169	3.105	2.128	0.869	1.82	1.169	3.281	1.959	0.71	1.77	1.107	2.679	0.698	0.084	1.318	0.445	0.92
235	32.38	32.95	32.05	sp|P28331|NDUS1_HUMAN	NADH-ubiquinone oxidoreductase 75 kDa subunit, mitochondrial	HUMAN	17	2.333	0.168	1.486	1.57	3.076	1.959	0.483	1.355	1.445	2.582	0.824	0.918	1.33	0.625	1.096	1.432	0.631	1.368	1.047	1.854	2.63	0.06	1.629	1.614	3.565	2.148	0.347	1.614	1.33	2.911	1.225	0.942	1.355	0.904	1.585
236	32.37	32.84	32.29	sp|P49368|TCPG_HUMAN	T-complex protein 1 subunit gamma	HUMAN	18	0.525	0.05	1.585	0.302	0.832	1.18	0.317	1.271	0.929	1.706	1	0.411	1.282	0.78	1.259	2.032	0.002	1.432	1.419	3.837	1.528	0.103	1.343	1.138	2.512	1.803	0.009	1.368	1.318	3.532	1.977	0.012	1.343	1.472	3.767
237	32.26	34	53.82	sp|Q06323|PSME1_HUMAN	Proteasome activator complex subunit 1	HUMAN	23	0.586	0.008	1.368	0.377	0.802	0.391	0.002	1.66	0.294	0.649	0.506	0.005	1.445	0.38	0.731	1.057	0.588	1.18	0.895	1.259	1.585	0.4	1.306	1.213	2.128	1.406	0.19	1.259	1.117	1.754	0.863	0.953	1.202	0.738	1.038
238	32.23	32.28	75	sp|P30039|PBLD_HUMAN	Phenazine biosynthesis-like domain-containing protein	HUMAN	22	0.52	0.017	1.282	0.325	0.667	0.47	0.003	1.33	0.316	0.625	0.132	0	2.512	0.046	0.331	0.164	0	2.168	0.053	0.356	0.991	0.882	1.213	0.809	1.202	0.863	0.331	1.202	0.705	1.038	0.54	0.013	1.271	0.334	0.685
239	32.16	33.71	22.52	sp|P53396|ACLY_HUMAN	ATP-citrate synthase	HUMAN	19	0.745	0.593	1.514	0.406	1.127	1.38	0.109	1.355	1.019	3.076	1.57	0.272	1.486	1.057	3.436	2.032	0.009	1.528	1.33	5.97	1	0.997	1.419	0.705	1.585	1.169	0.756	1.459	0.802	2.884	1.528	0.088	1.432	1.067	2.858
240	32.1	33.01	24.87	sp|Q99460|PSMD1_HUMAN	26S proteasome non-ATPase regulatory subunit 1	HUMAN	19	0.887	0.722	1.368	0.631	1.213	1.117	0.641	1.271	0.879	1.528	0.871	0.694	1.445	0.575	1.259	1.393	0.261	1.406	0.991	2.07	0.887	0.614	1.406	0.631	1.247	1.18	0.476	1.271	0.929	1.66	1.406	0.143	1.393	1.009	2.109
241	31.99	53.96	40.57	sp|P11216|PYGB_HUMAN	Glycogen phosphorylase, brain form	HUMAN	35	0.363	0.046	1.6	0.149	0.581	0.667	0.225	1.355	0.344	0.904	0.929	0.736	1.343	0.711	1.247	2.188	0.004	1.472	1.486	3.251	1.159	0.794	1.368	0.847	1.556	1.343	0.496	1.368	0.982	1.837	1.629	0.041	1.393	1.169	2.355
242	31.97	34.12	10.38	sp|P15924|DESP_HUMAN	Desmoplakin	HUMAN	20	1.306	0.208	1.355	0.964	1.941	1.159	0.292	1.33	0.871	1.556	1.247	0.268	1.33	0.938	1.722	1.318	0.15	1.355	0.973	1.923	0.673	0.032	1.445	0.256	0.973	0.955	0.459	1.306	0.711	1.247	1.271	0.074	1.318	0.964	1.722
243	31.91	32.6	9.55	sp|Q92616|GCN1L_HUMAN	Translational activator GCN1	HUMAN	19	0.643	0.662	1.706	0.402	1.096	1.148	0.593	1.406	0.817	1.854	1.343	0.511	1.514	0.887	2.051	1.738	0.144	1.614	1.076	2.992	0.718	0.251	1.514	0.433	1.086	1.368	0.247	1.459	0.938	2.312	0.982	0.207	1.472	0.649	1.445
244	31.85	32.08	52.41	sp|P22626|ROA2_HUMAN	Heterogeneous nuclear ribonucleoproteins A2/B1	HUMAN	29	0.895	0.67	1.236	0.692	1.107	0.619	0.376	1.368	0.363	0.847	0.38	0.091	1.754	0.184	0.667	0.555	0.136	1.393	0.296	0.773	0.929	0.821	1.225	0.773	1.138	0.745	0.275	1.202	0.575	0.895	0.912	0.454	1.225	0.738	1.117
245	31.66	32.18	41.96	sp|P49257|LMAN1_HUMAN	Protein ERGIC-53	HUMAN	27	0.929	0.364	1.282	0.724	1.191	1.191	0.744	1.282	0.929	1.514	0.649	0.11	1.459	0.492	0.946	0.316	0.004	2.051	0.174	0.649	1.057	0.608	1.306	0.809	1.355	0.955	0.463	1.282	0.738	1.225	0.229	0.002	2.535	0.106	0.581
246	31.65	32.16	46.81	sp|Q14914|PTGR1_HUMAN	Prostaglandin reductase 1	HUMAN	25	3.192	0.002	1.82	1.754	6.427	2.911	0.003	1.82	1.6	6.427	1.38	0.466	1.259	1.096	2.333	4.406	0	1.905	2.312	11.588	1.722	0.429	1.5	1.148	3.105	2.109	0.066	1.722	1.225	4.169	1.33	0.434	1.282	1.038	1.82
247	31.51	32.19	23.94	sp|P19338|NUCL_HUMAN	Nucleolin	HUMAN	19	1.432	0.656	1.306	1.096	1.837	2.109	0.046	1.528	1.38	3.631	2.291	0.059	1.542	1.486	3.597	3.076	0.02	1.754	1.754	5.97	2.63	0.132	1.786	1.472	4.742	2.421	0.043	1.69	1.432	3.981	1.82	0.169	1.5	1.213	2.831
248	31.35	33.88	25.55	sp|P36776|LONM_HUMAN	Lon protease homolog, mitochondrial	HUMAN	22	1.127	0.841	1.38	0.817	1.585	0.631	0.051	1.406	0.36	0.887	0.18	0.005	2.679	0.069	0.483	0.705	0.097	1.406	0.461	0.991	0.38	0.004	1.786	0.131	0.679	0.586	0.03	1.459	0.268	0.855	0.492	0.015	1.556	0.166	0.766
249	31.34	31.92	34.81	sp|P12956|XRCC6_HUMAN	X-ray repair cross-complementing protein 6	HUMAN	21	2.014	0.288	1.585	1.271	3.597	2.089	0.572	1.706	1.225	3.532	1.738	0.589	1.445	1.202	2.911	3.733	0.019	2.148	1.738	8.63	1.722	0.712	1.486	1.159	2.312	2.148	0.21	1.556	1.38	3.664	2.884	0.02	2.051	1.406	4.786
250	31.19	31.4	85.44	sp|Q99714|HCD2_HUMAN	3-hydroxyacyl-CoA dehydrogenase type-2	HUMAN	32	1.738	0.009	1.306	1.33	3.105	0.982	0.332	1.18	0.832	1.159	0.461	0.011	1.528	0.281	0.705	0.895	0.101	1.202	0.752	1.076	1.459	0.445	1.282	1.138	2.109	1.318	0.934	1.259	1.047	2.109	0.912	0.709	1.191	0.766	1.086
251	31.17	31.32	39.82	sp|P07858|CATB_HUMAN	Cathepsin B	HUMAN	24	0.78	0.933	1.33	0.555	1.038	0.449	0.086	1.585	0.233	0.711	0.631	0.162	1.406	0.296	0.887	0.946	0.926	1.259	0.745	1.191	0.457	0.092	1.514	0.131	0.692	0.488	0.146	1.5	0.247	0.731	1.191	0.26	1.259	0.946	1.614
252	30.95	31.24	31.28	sp|Q99424|ACOX2_HUMAN	Peroxisomal acyl-coenzyme A oxidase 2	HUMAN	24	0.832	0.063	1.169	0.685	0.973	0.319	0	1.585	0.147	0.506	0.16	0	2.07	0.045	0.331	0.163	0	1.995	0.042	0.325	0.655	0.015	1.247	0.488	0.817	0.718	0.005	1.169	0.581	0.839	0.679	0.016	1.213	0.506	0.824
253	30.76	30.8	64.74	sp|Q08257|QOR_HUMAN	Quinone oxidoreductase	HUMAN	32	3.698	0.138	1.837	2.014	6.081	4.13	0.036	1.977	2.089	7.112	2.188	0.724	1.528	1.432	2.78	2.704	0.36	1.803	1.5	4.207	3.162	0.209	1.837	1.722	4.571	2.992	0.368	1.854	1.614	4.742	3.698	0.046	1.977	1.871	6.194
254	30.73	31.48	30.57	sp|P27824|CALX_HUMAN	Calnexin	HUMAN	18	1.754	0.586	1.542	1.138	2.679	2.805	0.001	1.854	1.514	4.699	1.77	0.103	1.57	1.127	2.399	1.706	0.018	1.542	1.107	2.559	1.556	0.473	1.585	0.982	2.27	1.69	0.601	1.614	1.047	2.291	0.643	0.158	1.271	0.515	0.817
255	30.69	31.53	60.92	sp|P14550|AK1A1_HUMAN	Alcohol dehydrogenase [NADP(+)]	HUMAN	23	0.445	0.005	1.282	0.35	0.57	0.384	0.007	1.247	0.31	0.479	0.24	0.003	1.629	0.175	0.391	0.286	0	1.69	0.227	0.483	2.377	0.045	1.419	1.675	3.436	2.291	0.078	1.432	1.6	3.436	2.312	0.057	1.459	1.585	3.767
256	30.59	34.16	34.22	sp|Q07065|CKAP4_HUMAN	Cytoskeleton-associated protein 4	HUMAN	21	1.722	0.427	1.486	1.159	6.138	1.905	0.011	1.432	1.33	7.244	1.923	0.011	1.445	1.33	5.754	2.63	0.002	1.6	1.644	11.912	1.247	0.488	1.33	0.938	2.938	1.33	0.659	1.406	0.946	4.487	1.977	0.008	1.5	1.318	8.954
257	30.56	30.63	59.12	sp|Q6IB77|GLYAT_HUMAN	Glycine N-acyltransferase	HUMAN	41	2.208	0.01	1.306	1.69	3.373	1.706	0.163	1.282	1.33	2.399	0.242	0.059	1.486	0.158	0.36	0.421	0.179	1.432	0.196	0.603	1.225	0.911	1.236	0.991	1.528	1.169	0.995	1.225	0.955	1.472	0.698	0.018	1.271	0.387	0.887
258	30.32	30.38	41.63	sp|Q14032|BAAT_HUMAN	Bile acid-CoA:amino acid N-acyltransferase	HUMAN	35	2.228	0.328	1.754	1.271	4.018	0.832	0.213	1.225	0.497	1.019	1.076	0.45	1.306	0.824	1.38	2.399	0.428	1.738	1.38	4.446	1.107	0.326	1.259	0.879	1.38	3.02	0.036	1.905	1.585	6.026	4.169	0.062	1.923	2.168	7.447
259	30.13	30.78	44.06	sp|P61978|HNRPK_HUMAN	Heterogeneous nuclear ribonucleoprotein K	HUMAN	22	1.159	0.798	1.306	0.887	1.445	1.459	0.227	1.406	1.038	1.888	1.77	0.342	1.556	1.138	2.704	2.089	0.219	1.629	1.282	3.281	1.294	0.732	1.38	0.938	1.77	1.472	0.568	1.472	1	1.959	2.312	0.114	1.706	1.355	3.597
260	30.1	30.19	40.42	sp|P31930|QCR1_HUMAN	Cytochrome b-c1 complex subunit 1, mitochondrial	HUMAN	32	2.377	0.031	1.528	1.556	4.831	1.871	0.074	1.472	1.271	3.565	0.887	0.411	1.202	0.731	1.067	1.294	0.991	1.282	1.009	2.07	1.169	0.656	1.282	0.912	1.69	1.282	0.885	1.318	0.973	1.837	1.259	0.835	1.294	0.973	1.82
261	29.89	30.21	33.59	sp|P23786|CPT2_HUMAN	Carnitine O-palmitoyltransferase 2, mitochondrial	HUMAN	17	1.067	0.387	1.225	0.871	1.294	0.449	0.009	1.406	0.305	0.631	0.236	0.001	2.089	0.097	0.492	0.261	0.001	1.871	0.11	0.488	0.497	0.039	1.343	0.313	0.667	0.474	0.057	1.393	0.305	0.661	0.37	0.041	1.585	0.192	0.586
262	29.69	30.28	54.85	sp|Q99623|PHB2_HUMAN	Prohibitin-2	HUMAN	18	1.614	0.039	1.343	1.202	2.399	1.271	0.45	1.282	0.991	1.675	0.413	0.007	1.66	0.18	0.685	0.912	0.117	1.213	0.738	1.107	0.773	0.076	1.236	0.53	0.955	0.766	0.199	1.247	0.492	0.955	0.631	0.066	1.318	0.294	0.832
263	29.68	33.83	62.27	sp|P51857|AK1D1_HUMAN	3-oxo-5-beta-steroid 4-dehydrogenase	HUMAN	25	0.555	0.006	1.236	0.429	0.685	0.391	0	1.294	0.247	0.506	0.187	0	1.69	0.057	0.316	0.062	0	2.992	0.02	0.185	1.086	0.447	1.18	0.92	1.282	0.946	0.7	1.159	0.794	1.096	0.47	0.001	1.282	0.319	0.603
264	29.62	30.02	39.08	sp|Q9HCC0|MCCB_HUMAN	Methylcrotonoyl-CoA carboxylase beta chain, mitochondrial	HUMAN	20	1.871	0.038	1.368	1.368	2.965	1.191	0.745	1.247	0.955	1.486	0.863	0.979	1.294	0.592	1.117	0.525	0.033	1.57	0.299	0.824	0.832	0.51	1.259	0.637	1.047	0.592	0.187	1.432	0.275	0.847	0.337	0.022	2.014	0.161	0.679
265	29.62	29.92	48.28	sp|P60842|IF4A1_HUMAN	Eukaryotic initiation factor 4A-I	HUMAN	26	1.202	0.435	1.629	0.738	3.733	3.048	0.135	2.128	1.432	16.596	1.837	0.462	1.923	0.955	6.855	3.373	0.056	2.188	1.542	18.535	2.312	0.224	2.032	1.138	14.454	2.911	0.156	2.128	1.368	17.865	2.168	0.233	1.995	1.086	11.912
266	29.49	31.74	43.67	sp|Q4G0N4|NAKD1_HUMAN	NAD kinase domain-containing protein 1	HUMAN	20	1.225	0.412	1.191	1.028	1.486	0.409	0.004	1.406	0.275	0.575	0.334	0.001	1.585	0.18	0.53	0.166	0	2.291	0.057	0.38	0.817	0.119	1.191	0.673	0.973	0.625	0.025	1.236	0.483	0.773	0.334	0	1.585	0.2	0.53
267	29.34	30.44	40.88	sp|P31939|PUR9_HUMAN	Bifunctional purine biosynthesis protein PURH	HUMAN	18	0.698	0.324	1.528	0.474	1.067	1.82	0.486	1.445	1.259	5.861	3.048	0.109	1.644	1.854	10.093	4.613	0.001	1.82	2.535	18.03	2.679	0.066	1.629	1.644	9.727	3.048	0.016	1.706	1.786	13.932	3.945	0.007	1.77	2.228	17.061
268	29.31	29.31	76.97	sp|P62937|PPIA_HUMAN	Peptidyl-prolyl cis-trans isomerase A	HUMAN	26	0.738	0.99	1.225	0.57	0.904	0.78	0.897	1.259	0.479	0.982	1.343	0.413	1.169	1.148	1.66	3.076	0.001	1.585	1.941	5.702	1.57	0.188	1.306	1.202	2.421	1.706	0.042	1.343	1.271	2.679	2.188	0.002	1.432	1.528	3.499
269	29.28	29.48	67.49	sp|P21796|VDAC1_HUMAN	Voltage-dependent anion-selective channel protein 1	HUMAN	24	3.499	0	1.754	1.995	6.31	3.251	0.001	1.738	1.871	5.861	1.644	0.149	1.38	1.191	2.333	2.911	0.008	1.644	1.77	5.808	0.581	0.367	1.445	0.429	0.839	1.047	0.593	1.282	0.817	1.343	0.887	0.903	1.259	0.673	1.117
270	29.26	30.48	27.56	sp|P17858|K6PL_HUMAN	6-phosphofructokinase, liver type	HUMAN	20	0.445	0.044	1.614	0.143	0.718	0.794	0.391	1.306	0.56	1.038	0.511	0.099	1.614	0.201	0.824	0.373	0.01	1.854	0.163	0.692	1.028	0.597	1.294	0.794	1.33	0.955	0.881	1.294	0.724	1.236	0.938	0.96	1.294	0.692	1.213
271	29.26	29.63	41.67	sp|P14314|GLU2B_HUMAN	Glucosidase 2 subunit beta	HUMAN	26	1	0.429	1.213	0.824	1.236	1.191	0.873	1.236	0.964	1.82	1.368	0.734	1.247	1.096	2.355	0.53	0.057	1.486	0.398	0.787	1.706	0.135	1.343	1.271	3.664	1.138	0.584	1.236	0.92	2.051	0.597	0.086	1.33	0.461	0.794
272	29.05	30.39	14.16	sp|P26640|SYVC_HUMAN	Valine--tRNA ligase	HUMAN	17	1.585	0.23	1.514	1.047	6.427	2.27	0.279	1.6	1.419	8.551	3.532	0.037	1.66	2.128	17.701	4.529	0.002	1.69	2.679	17.219	1.941	0.474	1.486	1.306	7.516	2.128	0.126	1.542	1.38	9.908	3.048	0.023	1.706	1.786	12.474
273	29.02	29.86	47.44	sp|Q9P0Z9|SOX_HUMAN	Peroxisomal sarcosine oxidase	HUMAN	21	0.964	0.268	1.247	0.745	1.202	1.096	0.581	1.259	0.871	1.355	0.261	0.001	2.188	0.106	0.57	0.213	0	2.63	0.075	0.56	1.754	0.426	1.318	1.33	2.355	1.318	0.339	1.259	1.047	1.69	1.343	0.526	1.271	1.057	1.706
274	28.94	30.81	17.32	sp|Q86VP6|CAND1_HUMAN	Cullin-associated NEDD8-dissociated protein 1	HUMAN	15	0.773	0.448	1.406	0.535	1.086	1.057	0.968	1.355	0.78	1.432	0.929	0.62	1.419	0.661	1.318	1.585	0.325	1.614	0.982	2.754	1.77	0.179	1.644	1.076	3.404	1.107	0.979	1.393	0.794	1.69	1.445	0.525	1.472	0.982	2.63
275	28.85	47.73	47.43	sp|P08107|HSP71_HUMAN	Heat shock 70 kDa protein 1A/1B	HUMAN	37	0.759	0.275	1.225	0.545	0.929	1.738	0.064	1.445	1.202	2.679	1.306	0.547	1.294	1.009	1.786	1.432	0.39	1.355	1.057	2.051	2.089	0.038	1.5	1.393	3.837	1.614	0.443	1.406	1.148	2.333	1.019	0.315	1.294	0.787	1.33
276	28.82	31.12	14.64	sp|O60437|PEPL_HUMAN	Periplakin	HUMAN	19	0.406	0.062	1.803	0.125	0.731	0.698	0.258	1.445	0.363	1.009	0.946	0.786	1.368	0.679	1.294	1	0.904	1.432	0.698	1.355	1.343	0.681	1.432	0.938	1.941	0.711	0.127	1.445	0.402	1.028	1.556	0.183	1.445	1.076	2.355
277	28.8	30.29	34.95	sp|P06744|G6PI_HUMAN	Glucose-6-phosphate isomerase	HUMAN	30	1.675	0.052	1.393	1.202	3.499	1.225	0.125	1.271	0.964	2.421	1.148	0.556	1.236	0.929	1.542	1.419	0.208	1.343	1.057	2.421	1.629	0.019	1.432	1.138	4.018	2.032	0.005	1.514	1.343	5.445	1.66	0.07	1.393	1.191	3.499
278	28.72	28.94	45	sp|Q15084|PDIA6_HUMAN	Protein disulfide-isomerase A6	HUMAN	19	2.148	0.017	1.445	1.486	3.664	2.559	0.001	1.486	1.722	4.365	2.032	0.016	1.368	1.486	2.805	2.07	0.02	1.432	1.445	3.404	1.786	0.014	1.368	1.306	2.965	1.459	0.219	1.318	1.107	2.014	0.685	0.113	1.282	0.449	0.879
279	28.51	28.61	67.46	sp|P23527|H2B1O_HUMAN	Histone H2B type 1-O	HUMAN	34	1.038	0.748	1.406	0.738	1.459	0.373	0.3	1.614	0.166	0.603	0.032	0.174	6.668	0.014	0.211	0.141	0.222	2.377	0.028	0.334	0.149	0.207	2.377	0.037	0.353	0.265	0.278	1.66	0.085	0.441	0.581	0.519	1.629	0.334	0.946
279	0	28.61	67.46	sp|Q16778|H2B2E_HUMAN	Histone H2B type 2-E	HUMAN	34
279	0	28.61	67.46	sp|P33778|H2B1B_HUMAN	Histone H2B type 1-B	HUMAN	34
279	0	28.16	67.46	sp|P06899|H2B1J_HUMAN	Histone H2B type 1-J	HUMAN	34
280	28.45	36.36	53.72	sp|Q9H2M3|BHMT2_HUMAN	S-methylmethionine--homocysteine S-methyltransferase BHMT2	HUMAN	21	0.817	0.392	1.225	0.661	1	0.847	0.814	1.236	0.679	1.047	0.406	0.086	1.614	0.203	0.655	0.402	0.058	1.472	0.203	0.592	1.33	0.538	1.271	1.047	1.905	1.047	0.996	1.236	0.847	1.419	0.738	0.577	1.259	0.545	0.929
281	28.38	30.11	16.14	sp|Q08211|DHX9_HUMAN	ATP-dependent RNA helicase A	HUMAN	18	0.461	0.139	1.585	0.244	0.731	0.373	0.408	1.871	0.231	0.698	0.425	0.217	1.854	0.238	0.787	0.731	0.591	1.419	0.501	1.038	0.802	0.444	1.343	0.581	1.076	0.738	0.492	1.343	0.52	0.991	0.631	0.648	1.514	0.35	0.955
282	28.34	29.78	14.6	sp|Q9NYU2|UGGG1_HUMAN	UDP-glucose:glycoprotein glucosyltransferase 1	HUMAN	16	1.57	0.066	1.542	1.019	2.421	1.38	0.235	1.5	0.92	2.128	1.837	0.021	1.6	1.148	2.858	0.692	0.321	1.486	0.441	1.028	1.343	0.338	1.5	0.895	2.032	0.929	0.706	1.419	0.667	1.318	0.555	0.089	1.585	0.286	0.879
283	28.34	28.64	48.48	sp|P13716|HEM2_HUMAN	Delta-aminolevulinic acid dehydratase	HUMAN	25	0.54	0.018	1.294	0.316	0.698	0.506	0.007	1.318	0.288	0.667	0.221	0	1.941	0.076	0.429	0.209	0.001	1.871	0.07	0.391	1.271	0.774	1.18	1.076	1.675	0.991	0.981	1.18	0.847	1.169	0.871	0.376	1.191	0.698	1.038
284	28.33	29.53	21.7	sp|Q00839|HNRPU_HUMAN	Heterogeneous nuclear ribonucleoprotein U	HUMAN	18	0.879	0.54	1.225	0.711	1.076	0.773	0.829	1.259	0.603	0.973	0.586	0.297	1.472	0.413	0.863	0.679	0.225	1.306	0.479	0.887	0.316	0.067	1.871	0.143	0.592	0.643	0.064	1.318	0.409	0.847	0.592	0.257	1.406	0.331	0.832
285	28.24	30.16	31.77	sp|Q9ULC5|ACSL5_HUMAN	Long-chain-fatty-acid--CoA ligase 5	HUMAN	17	0.483	0.022	1.472	0.27	0.711	0.637	0.003	1.294	0.474	0.824	0.344	0.021	1.706	0.139	0.586	0.138	0	2.805	0.028	0.387	1.318	0.488	1.318	1	1.854	1.225	0.636	1.282	0.955	1.786	0.597	0.016	1.294	0.466	0.773
286	28.14	68.84	66.25	sp|P17516|AK1C4_HUMAN	Aldo-keto reductase family 1 member C4	HUMAN	68	0.855	0.962	1.282	0.667	1.096	0.839	0.645	1.294	0.581	1.086	0.36	0.238	1.644	0.244	0.592	0.299	0.04	1.754	0.112	0.525	1.393	0.337	1.343	1.038	1.888	1.445	0.128	1.355	1.067	1.959	1.202	0.834	1.294	0.929	1.542
287	28.08	32.54	20.11	sp|P47989|XDH_HUMAN	Xanthine dehydrogenase/oxidase	HUMAN	18	1.66	0.395	1.556	1.067	2.606	1.644	0.322	1.528	1.076	2.655	0.515	0.03	1.66	0.189	0.855	0.229	0.04	2.466	0.052	0.565	1.355	0.657	1.528	0.887	2.051	1.107	0.957	1.5	0.738	1.69	0.705	0.149	1.528	0.305	1.076
288	27.98	28.39	44.21	sp|P26440|IVD_HUMAN	Isovaleryl-CoA dehydrogenase, mitochondrial	HUMAN	24	2.805	0.003	1.57	1.786	4.406	1.66	0.221	1.38	1.202	2.148	0.839	0.512	1.247	0.679	1.047	0.731	0.171	1.294	0.479	0.946	1.271	0.505	1.318	0.964	1.629	0.817	0.433	1.271	0.501	1.038	0.643	0.417	1.294	0.238	0.832
289	27.84	28.95	39.52	sp|P24298|ALAT1_HUMAN	Alanine aminotransferase 1	HUMAN	20	0.847	0.564	1.213	0.649	1.028	0.824	0.365	1.191	0.631	0.982	0.449	0.06	1.556	0.184	0.698	0.515	0.064	1.432	0.238	0.738	0.973	0.943	1.191	0.817	1.159	0.929	0.522	1.169	0.78	1.086	1.107	0.982	1.169	0.946	1.343
290	27.77	31.23	34.21	sp|P49189|AL9A1_HUMAN	4-trimethylaminobutyraldehyde dehydrogenase	HUMAN	21	1.236	0.152	1.18	1.047	1.5	1.009	0.811	1.236	0.817	1.236	0.492	0.244	1.486	0.273	0.731	0.597	0.144	1.343	0.398	0.802	0.773	0.716	1.247	0.592	0.964	0.809	0.504	1.18	0.661	0.955	0.555	0.072	1.38	0.322	0.766
291	27.69	27.82	29.93	sp|Q6XQN6|PNCB_HUMAN	Nicotinate phosphoribosyltransferase	HUMAN	16	0.55	0.033	1.419	0.331	0.78	0.387	0.022	1.644	0.215	0.637	0.254	0.005	2.051	0.082	0.52	0.227	0.001	2.051	0.059	0.466	1.096	0.789	1.306	0.839	1.459	0.973	0.684	1.259	0.78	1.225	0.817	0.583	1.368	0.581	1.117
292	27.66	27.79	44.68	sp|O00151|PDLI1_HUMAN	PDZ and LIM domain protein 1	HUMAN	15	0.373	0.328	2.992	0.069	1.117	1.202	0.894	1.585	0.759	2.032	4.699	0.021	2.109	2.228	15.56	8.472	0	2.228	3.802	28.576	1.057	0.757	1.542	0.685	1.644	2.704	0.044	1.905	1.419	6.607	5.754	0.001	2.188	2.63	20.701
293	27.59	30.51	23.08	sp|O60763|USO1_HUMAN	General vesicular transport factor p115	HUMAN	17	1.419	0.564	1.419	1	1.923	3.105	0.004	1.959	1.585	6.668	3.162	0.01	1.941	1.629	5.546	4.699	0.001	2.208	2.128	10.666	2.965	0.044	1.837	1.614	7.311	3.873	0.004	2.128	1.82	7.656	3.162	0.031	2.109	1.5	7.379
294	27.57	30.6	41.07	sp|Q9H2A2|AL8A1_HUMAN	Aldehyde dehydrogenase family 8 member A1	HUMAN	19	0.929	0.808	1.225	0.773	1.138	0.824	0.532	1.213	0.667	1	0.185	0.002	2.489	0.086	0.461	0.35	0.011	1.514	0.192	0.53	1.107	0.955	1.236	0.895	1.419	1.067	0.924	1.225	0.871	1.406	0.871	0.812	1.202	0.718	1.047
295	27.54	28.29	55.69	sp|P38117|ETFB_HUMAN	Electron transfer flavoprotein subunit beta	HUMAN	20	1.318	0.061	1.191	1.107	1.66	0.251	0.001	1.977	0.126	0.497	0.161	0.015	2.805	0.081	0.453	0.302	0.001	1.837	0.171	0.555	0.457	0.031	1.445	0.325	0.661	0.497	0.037	1.368	0.36	0.679	0.555	0.076	1.282	0.377	0.711
296	27.46	27.46	66.52	sp|Q9UIJ7|KAD3_HUMAN	GTP:AMP phosphotransferase, mitochondrial	HUMAN	16	1.675	0.01	1.225	1.368	2.291	1.202	0.175	1.225	0.982	1.5	0.251	0.017	1.837	0.103	0.461	0.27	0.003	1.786	0.114	0.483	0.679	0.347	1.282	0.501	0.871	0.325	0.016	1.585	0.15	0.515	0.233	0.001	1.77	0.08	0.413
297	27.43	27.88	26.64	sp|P48449|ERG7_HUMAN	Lanosterol synthase	HUMAN	17	1.66	0.149	1.556	1.067	3.467	1.57	0.353	1.5	1.047	2.704	1.343	0.172	1.432	0.938	2.421	1.585	0.289	1.556	1.019	2.965	1.236	0.698	1.419	0.871	1.977	1.57	0.358	1.528	1.028	2.805	1.614	0.079	1.542	1.047	2.884
298	27.4	28	20.68	sp|P15144|AMPN_HUMAN	Aminopeptidase N	HUMAN	16	2.78	0.002	1.629	1.706	5.916	2.535	0.007	1.629	1.556	5.248	1.5	0.431	1.406	1.067	2.089	1.871	0.096	1.5	1.247	3.311	0.242	0.059	2.704	0.069	0.655	1.675	0.333	1.472	1.138	2.582	1.306	0.446	1.393	0.938	1.854
299	27.34	38.74	33.96	sp|P54855|UDB15_HUMAN	UDP-glucuronosyltransferase 2B15	HUMAN	22	0.964	0.824	1.236	0.78	1.191	0.847	0.919	1.271	0.655	1.076	0.413	0.14	1.629	0.275	0.673	0.263	0.016	2.089	0.117	0.55	1.191	0.596	1.213	0.982	1.528	0.655	0.406	1.259	0.421	0.824	0.402	0.034	1.675	0.182	0.673
300	27.33	30	38.78	sp|P50991|TCPD_HUMAN	T-complex protein 1 subunit delta	HUMAN	23	1.614	0.634	1.66	0.973	2.831	2.089	0.24	1.871	1.117	5.861	2.754	0.072	1.941	1.419	6.026	3.133	0.013	1.995	1.57	10.765	1.977	0.268	1.754	1.127	4.487	2.754	0.047	1.995	1.38	8.71	2.679	0.041	1.941	1.38	9.462
301	27.32	27.91	41.7	sp|P19971|TYPH_HUMAN	Thymidine phosphorylase	HUMAN	16	0.258	0.021	2.051	0.048	0.53	0.731	0.444	1.393	0.387	1.019	1.445	0.872	1.343	1.076	1.905	3.597	0.026	1.754	2.051	5.97	2.208	0.185	1.6	1.38	3.251	2.443	0.222	1.675	1.459	3.698	3.251	0.146	1.706	1.905	5.105
302	27.09	28.14	19.11	sp|P49588|SYAC_HUMAN	Alanine--tRNA ligase, cytoplasmic	HUMAN	20	0.92	0.696	1.38	0.679	1.271	0.759	0.84	1.406	0.479	1.067	0.535	0.278	1.629	0.189	0.871	0.863	0.907	1.38	0.56	1.191	0.895	0.94	1.368	0.655	1.225	1.393	0.195	1.406	0.991	2.128	1.067	0.597	1.368	0.78	1.5
303	27.07	27.29	24.94	sp|Q9Y678|COPG1_HUMAN	Coatomer subunit gamma-1	HUMAN	18	2.27	0.303	1.66	1.368	3.281	3.342	0.053	1.995	1.675	7.798	1.923	0.426	1.528	1.259	2.606	5.012	0.004	2.148	2.333	13.062	3.076	0.066	1.854	1.66	6.427	3.631	0.022	2.014	1.803	9.204	3.565	0.068	1.923	1.854	9.036
304	27.06	27.06	78.54	sp|P04792|HSPB1_HUMAN	Heat shock protein beta-1	HUMAN	19	0.299	0.003	1.629	0.114	0.488	0.394	0.036	1.614	0.156	0.637	2.228	0.027	1.419	1.57	3.945	4.365	0	1.514	2.884	10.186	1.096	0.719	1.169	0.938	1.355	1.459	0.035	1.271	1.148	2.312	4.325	0	1.486	2.911	10.375
305	26.98	27.04	51.36	sp|O95154|ARK73_HUMAN	Aflatoxin B1 aldehyde reductase member 3	HUMAN	23	2.109	0.024	1.542	1.368	3.499	1.706	0.14	1.445	1.18	2.559	0.54	0.371	1.57	0.331	0.847	0.863	0.847	1.271	0.685	1.096	1.138	0.601	1.459	0.78	1.57	1.282	0.41	1.355	0.946	1.69	0.871	0.72	1.271	0.698	1.107
306	26.91	27.46	27.07	sp|O60716|CTND1_HUMAN	Catenin delta-1	HUMAN	17	1.995	0.112	1.393	1.432	3.698	0.759	0.379	1.406	0.429	1.067	0.832	0.589	1.355	0.57	1.127	0.879	0.407	1.306	0.679	1.148	0.56	0.142	1.528	0.325	0.855	0.296	0.069	2.128	0.128	0.631	0.724	0.145	1.393	0.511	1.009
307	26.76	67.53	47.1	sp|P08238|HS90B_HUMAN	Heat shock protein HSP 90-beta	HUMAN	45	1.202	0.143	1.259	0.955	1.57	2.032	0.065	1.754	1.159	3.221	3.281	0.055	1.905	1.722	5.395	2.858	0.035	1.977	1.445	5.297	2.27	0.166	1.77	1.282	3.945	2.399	0.158	1.905	1.259	4.875	1.107	0.521	1.271	0.871	1.472
308	26.75	36.41	39.09	sp|P21397|AOFA_HUMAN	Amine oxidase [flavin-containing] A	HUMAN	25	1.6	0.391	1.368	1.169	2.679	1.629	0.301	1.368	1.191	2.63	1.009	0.906	1.236	0.817	1.247	0.973	0.484	1.236	0.794	1.202	1.019	0.486	1.236	0.824	1.271	0.855	0.585	1.247	0.555	1.067	0.824	0.248	1.259	0.53	1.038
309	26.69	27	48.55	sp|P78417|GSTO1_HUMAN	Glutathione S-transferase omega-1	HUMAN	19	2.07	0.091	1.419	1.459	3.105	1.202	0.236	1.202	1	1.644	0.479	0.336	1.343	0.398	0.643	2.377	0.072	1.472	1.614	4.018	1.318	0.317	1.18	1.117	1.675	1.57	0.303	1.318	1.191	2.582	2.333	0.156	1.486	1.57	3.981
310	26.5	26.62	45.68	sp|P32929|CGL_HUMAN	Cystathionine gamma-lyase	HUMAN	18	1.117	0.929	1.33	0.839	1.486	0.973	0.875	1.282	0.752	1.247	0.344	0.373	2.051	0.247	0.705	0.229	0.031	1.977	0.124	0.453	0.787	0.779	1.33	0.597	1.047	0.871	0.242	1.282	0.673	1.117	0.492	0.126	1.644	0.302	0.809
311	26.43	30.75	49.22	sp|P09525|ANXA4_HUMAN	Annexin A4	HUMAN	19	2.679	0.03	1.722	1.556	6.486	2.729	0.023	1.738	1.57	6.368	1.107	0.943	1.236	0.895	1.445	1.82	0.504	1.486	1.225	3.532	2.208	0.167	1.66	1.33	4.169	1.722	0.914	1.542	1.117	3.133	1.169	0.873	1.282	0.912	1.472
312	26.39	26.39	56.78	sp|P63244|GBLP_HUMAN	Guanine nucleotide-binding protein subunit beta-2-like 1	HUMAN	18	3.281	0.1	2.249	1.459	6.918	2.655	0.168	2.051	1.294	3.981	3.221	0.245	2.148	1.5	6.486	3.221	0.039	2.291	1.406	6.081	1.514	0.377	1.542	0.982	2.466	3.105	0.037	2.355	1.318	6.194	2.831	0.1	2.168	1.306	5.346
313	26.34	26.38	33.21	sp|Q9NNW7|TRXR2_HUMAN	Thioredoxin reductase 2, mitochondrial	HUMAN	20	1.127	0.305	1.614	0.698	1.837	0.809	0.649	1.66	0.445	1.343	0.705	0.844	1.675	0.429	1.18	0.466	0.29	1.959	0.139	0.912	1.556	0.389	1.675	0.929	2.884	1.117	0.646	1.419	0.787	1.644	0.592	0.376	1.803	0.316	1.067
314	26.27	27.03	19.93	sp|Q13200|PSMD2_HUMAN	26S proteasome non-ATPase regulatory subunit 2	HUMAN	15	1.18	0.669	1.355	0.871	2.938	1.355	0.322	1.368	0.991	2.754	1.009	0.713	1.406	0.718	1.5	2.07	0.043	1.5	1.38	6.668	1.282	0.577	1.282	1	2.884	1.66	0.18	1.419	1.169	5.346	1.259	0.69	1.406	0.895	2.168
315	26.24	26.38	49.23	sp|P00918|CAH2_HUMAN	Carbonic anhydrase 2	HUMAN	20	3.945	0.007	1.977	1.995	8.551	4.742	0.022	2.109	2.249	10.093	2.559	0.184	1.738	1.472	5.297	3.373	0.175	1.977	1.706	7.516	1.923	0.805	1.675	1.148	3.733	1.77	0.649	1.644	1.076	2.965	1.282	0.275	1.282	1	1.675
316	26.24	26.38	38.99	sp|P31937|3HIDH_HUMAN	3-hydroxyisobutyrate dehydrogenase, mitochondrial	HUMAN	31	1.343	0.027	1.191	1.127	1.629	0.938	0.949	1.18	0.787	1.107	0.158	0.022	1.69	0.06	0.268	0.283	0.003	1.556	0.122	0.441	0.938	0.556	1.191	0.787	1.117	0.752	0.179	1.191	0.592	0.895	0.331	0.063	1.419	0.145	0.47
317	26.04	27.29	26.36	sp|P43155|CACP_HUMAN	Carnitine O-acetyltransferase	HUMAN	16	1.629	0.243	1.343	1.213	2.208	0.625	0.055	1.393	0.421	0.871	0.328	0.001	2.014	0.166	0.661	0.205	0.002	2.679	0.085	0.55	0.794	0.366	1.306	0.592	1.038	0.667	0.083	1.33	0.441	0.887	0.457	0.08	1.393	0.283	0.637
318	25.85	26.59	70.9	sp|Q99497|PARK7_HUMAN	Protein DJ-1	HUMAN	19	0.794	0.455	1.343	0.581	1.067	0.904	0.353	1.368	0.673	1.236	0.52	0.41	1.644	0.288	0.855	1.047	0.786	1.355	0.773	1.445	1.419	0.733	1.486	0.955	2.333	1.247	0.415	1.459	0.855	1.959	1.318	0.314	1.472	0.895	2.148
319	25.76	25.84	58.43	sp|P62258|1433E_HUMAN	14-3-3 protein epsilon	HUMAN	23	1.159	0.929	1.282	0.904	1.486	0.724	0.473	1.343	0.319	0.973	0.955	0.7	1.236	0.766	1.18	1.66	0.178	1.445	1.148	2.333	1.5	0.621	1.406	1.067	2.109	1.675	0.1	1.459	1.148	2.535	1.66	0.044	1.419	1.169	2.228
320	25.74	25.81	45.31	sp|Q96DG6|CMBL_HUMAN	Carboxymethylenebutenolidase homolog	HUMAN	16	1.117	0.689	1.236	0.904	1.393	0.955	0.314	1.191	0.794	1.138	0.38	0.001	1.614	0.189	0.614	0.249	0	2.014	0.098	0.501	1.343	0.714	1.271	1.057	1.754	1.191	0.431	1.247	0.955	1.486	0.912	0.137	1.202	0.766	1.096
321	25.49	25.57	61.62	sp|P32119|PRDX2_HUMAN	Peroxiredoxin-2	HUMAN	17	0.895	0.244	1.18	0.745	1.057	1.432	0.66	1.343	1.067	1.837	0.501	0.233	1.202	0.421	0.603	0.649	0.183	1.213	0.535	0.787	0.912	0.545	1.18	0.773	1.076	1.169	0.692	1.294	0.904	1.486	0.649	0.125	1.213	0.511	0.787
322	25.47	25.64	47.01	sp|P00167|CYB5_HUMAN	Cytochrome b5	HUMAN	42	0.973	0.277	1.117	0.855	1.086	1.019	0.37	1.117	0.912	1.138	0.363	0.41	1.585	0.244	0.575	0.126	0.064	3.048	0.055	0.384	0.887	0.864	1.117	0.787	0.991	0.631	0.551	1.202	0.488	0.759	0.302	0.108	1.722	0.117	0.52
323	25.34	26.17	25.82	sp|P13010|XRCC5_HUMAN	X-ray repair cross-complementing protein 5	HUMAN	15	1.57	0.38	1.585	0.991	3.945	2.109	0.044	1.706	1.236	6.486	1.959	0.15	1.66	1.18	5.649	2.399	0.045	1.754	1.368	6.918	1.837	0.247	1.629	1.127	6.194	1.837	0.076	1.629	1.127	5.754	1.343	0.937	1.486	0.904	2.63
324	25.31	25.9	37	sp|P36578|RL4_HUMAN	60S ribosomal protein L4	HUMAN	17	2.559	0.093	1.803	1.419	3.981	2.312	0.522	1.629	1.419	3.981	2.655	0.188	1.722	1.542	3.873	3.981	0.027	2.032	1.959	8.318	2.089	0.612	1.706	1.225	3.192	3.499	0.06	2.014	1.738	6.982	1.959	0.354	1.514	1.294	2.911
325	25.31	25.47	5.17	sp|Q07954|LRP1_HUMAN	Prolow-density lipoprotein receptor-related protein 1	HUMAN	18	0.832	0.306	1.306	0.608	1.086	0.745	0.058	1.271	0.52	0.946	0.752	0.147	1.38	0.497	1.038	0.794	0.16	1.282	0.581	1.019	0.649	0.012	1.318	0.421	0.855	0.855	0.503	1.343	0.619	1.148	0.895	0.555	1.236	0.705	1.107
326	25.21	28.53	29.9	sp|P51648|AL3A2_HUMAN	Fatty aldehyde dehydrogenase	HUMAN	17	0.871	0.503	1.18	0.745	1.028	0.731	0.61	1.191	0.55	0.871	0.203	0.048	1.888	0.089	0.384	0.325	0.038	1.614	0.189	0.525	1.096	0.477	1.202	0.912	1.306	1.028	0.92	1.213	0.847	1.236	0.353	0.013	1.69	0.244	0.597
327	25.2	26.74	33.33	sp|Q96I99|SUCB2_HUMAN	Succinyl-CoA ligase [GDP-forming] subunit beta, mitochondrial	HUMAN	21	3.467	0	1.6	2.168	6.194	2.884	0.001	1.556	1.854	4.831	0.973	0.7	1.225	0.787	1.191	1.009	0.687	1.259	0.802	1.247	1.459	0.251	1.343	1.086	1.888	0.938	0.423	1.259	0.603	1.18	0.461	0.085	1.5	0.136	0.692
328	25.16	25.67	27.69	sp|Q709F0|ACD11_HUMAN	Acyl-CoA dehydrogenase family member 11	HUMAN	17	0.731	0.248	1.5	0.483	1.096	0.506	0.22	1.5	0.313	0.759	0.179	0.056	2.858	0.06	0.511	0.273	0.098	2.249	0.129	0.614	0.433	0.164	1.722	0.265	0.745	0.938	0.991	1.419	0.661	1.33	0.759	0.918	1.514	0.497	1.148
329	25.13	25.52	61.57	sp|P30042|ES1_HUMAN	ES1 protein homolog, mitochondrial	HUMAN	25	1.995	0.102	1.306	1.528	3.02	1.754	0.175	1.282	1.368	2.582	0.254	0.008	1.786	0.174	0.453	0.294	0.013	1.69	0.184	0.497	1.086	0.48	1.191	0.912	1.306	0.429	0.026	1.343	0.344	0.575	0.184	0.018	2.208	0.098	0.406
330	25.08	26.4	22.56	sp|P53618|COPB_HUMAN	Coatomer subunit beta	HUMAN	16	0.731	0.377	1.419	0.305	1.038	1.318	0.439	1.472	0.895	1.905	1.57	0.221	1.472	1.067	2.377	2.188	0.05	1.66	1.318	4.446	1.33	0.348	1.432	0.929	2.07	1.419	0.372	1.5	0.946	2.128	1.6	0.437	1.528	1.047	2.805
331	25.01	30.37	20.68	sp|Q05682|CALD1_HUMAN	Caldesmon	HUMAN	18	1.282	0.756	1.406	0.912	1.995	1.888	0.663	1.542	1.225	2.992	5.546	0.036	2.128	2.606	13.428	9.036	0	2.208	4.093	21.281	1.754	0.81	1.69	1.038	2.355	3.311	0.22	2.032	1.629	5.916	9.036	0	2.399	3.767	23.988
332	24.93	25.7	24.89	sp|Q14974|IMB1_HUMAN	Importin subunit beta-1	HUMAN	20	2.489	0.245	1.941	1.282	4.487	1.202	0.76	1.77	0.679	1.959	2.208	0.173	1.837	1.202	4.325	2.582	0.076	1.888	1.368	6.31	2.679	0.038	2.051	1.306	6.982	3.311	0.012	2.128	1.556	9.204	2.992	0.041	2.128	1.406	8.395
333	24.9	25.17	43.15	sp|P28845|DHI1_HUMAN	Corticosteroid 11-beta-dehydrogenase isozyme 1	HUMAN	23	1.138	0.658	1.236	0.92	1.5	1.236	0.67	1.259	0.982	1.629	0.461	0.035	1.472	0.247	0.679	0.223	0.014	2.148	0.067	0.479	0.946	0.431	1.259	0.766	1.191	0.991	0.613	1.294	0.794	1.282	0.402	0.22	1.6	0.273	0.643
334	24.85	25.22	36.65	sp|P52209|6PGD_HUMAN	6-phosphogluconate dehydrogenase, decarboxylating	HUMAN	16	2.128	0.437	1.644	1.294	4.699	1.995	0.741	1.629	1.225	4.446	1.343	0.863	1.343	1	2.148	2.333	0.423	1.69	1.38	6.138	1.754	0.906	1.585	1.107	4.656	2.228	0.504	1.722	1.294	6.252	1.318	0.969	1.343	0.982	2.729
335	24.83	27.34	35.03	sp|P11766|ADHX_HUMAN	Alcohol dehydrogenase class-3	HUMAN	15	0.305	0	1.614	0.138	0.492	0.268	0	1.754	0.146	0.47	0.121	0	2.704	0.055	0.328	0.402	0	1.432	0.258	0.575	0.879	0.2	1.191	0.745	1.047	1.096	0.855	1.191	0.92	1.343	1.33	0.204	1.225	1.086	1.66
336	24.82	25.56	39.82	sp|P40925|MDHC_HUMAN	Malate dehydrogenase, cytoplasmic	HUMAN	17	0.929	0.957	1.247	0.752	1.159	0.673	0.074	1.247	0.53	0.839	0.384	0.075	1.738	0.223	0.667	0.745	0.224	1.236	0.597	0.92	1.096	0.544	1.247	0.879	1.432	1.138	0.542	1.247	0.912	1.514	0.817	0.189	1.247	0.649	1.019
337	24.8	25.53	38.04	sp|P01009|A1AT_HUMAN	Alpha-1-antitrypsin	HUMAN	16	0.319	0.124	2.089	0.18	0.667	10.864	0	2.938	3.698	32.81	10.864	0.004	2.884	3.767	33.113	6.607	0	2.858	2.312	22.284	15.56	0	3.105	5.012	45.709	7.379	0.016	2.858	2.582	26.546	2.377	0.292	2.421	0.982	5.808
338	24.73	26.38	35.95	sp|P09622|DLDH_HUMAN	Dihydrolipoyl dehydrogenase, mitochondrial	HUMAN	16	1.905	0.055	1.406	1.355	2.606	1.355	0.298	1.247	1.086	1.675	0.474	0.765	1.754	0.308	0.832	0.895	0.963	1.236	0.643	1.107	0.895	0.738	1.225	0.661	1.096	0.879	0.934	1.202	0.711	1.057	0.705	0.728	1.33	0.525	0.938
339	24.71	27.86	36.41	sp|P48643|TCPE_HUMAN	T-complex protein 1 subunit epsilon	HUMAN	19	0.679	0.103	1.542	0.363	1.047	1.271	0.725	1.393	0.912	1.871	1.556	0.025	1.393	1.117	2.729	2.148	0.002	1.432	1.5	4.365	1.33	0.55	1.38	0.964	2.168	1.614	0.087	1.393	1.159	3.02	1.754	0.034	1.343	1.306	3.597
340	24.62	24.93	37.29	sp|O75083|WDR1_HUMAN	WD repeat-containing protein 1	HUMAN	14	1.786	0.665	1.528	1.169	2.63	1.905	0.509	1.837	1.038	2.965	1.585	0.385	1.355	1.169	2.249	7.586	0.011	2.754	2.754	11.066	1.614	0.83	1.82	0.887	2.312	4.207	0.221	2.466	1.706	5.808	5.012	0.029	2.128	2.355	7.047
341	24.52	24.93	47.95	sp|P05388|RLA0_HUMAN	60S acidic ribosomal protein P0	HUMAN	12	2.858	0.039	1.77	1.614	10.864	2.148	0.268	1.66	1.294	6.73	2.188	0.079	1.66	1.318	5.808	2.938	0.033	1.77	1.66	10.765	1.33	0.646	1.406	0.946	2.489	2.312	0.13	1.675	1.38	8.954	1.82	0.368	1.57	1.159	5.346
342	24.42	24.86	52.49	sp|P30040|ERP29_HUMAN	Endoplasmic reticulum resident protein 29	HUMAN	15	1.096	0.555	1.294	0.847	1.459	0.745	0.307	1.282	0.57	0.955	0.52	0.209	1.528	0.37	0.794	0.738	0.136	1.294	0.466	0.955	0.938	0.577	1.259	0.752	1.18	0.592	0.108	1.318	0.433	0.78	0.384	0.074	1.419	0.275	0.545
343	24.41	25.56	28.8	sp|O00748|EST2_HUMAN	Cocaine esterase	HUMAN	17	0.946	0.107	1.213	0.759	1.148	0.912	0.16	1.236	0.643	1.127	0.545	0.105	1.486	0.334	0.809	0.855	0.187	1.236	0.637	1.057	1.259	0.922	1.225	1.028	1.486	1.294	0.401	1.271	1.019	1.556	1.038	0.368	1.169	0.887	1.213
344	24.39	25.97	51.6	sp|P10412|H14_HUMAN	Histone H1.4	HUMAN	14	0.667	0.313	1.282	0.506	0.855	0.273	0.018	1.445	0.15	0.394	0.187	0.055	1.738	0.061	0.325	0.05	0.269	2.443	0.011	0.122	0.24	0.011	1.393	0.124	0.334	0.242	0.014	1.528	0.147	0.37	0.331	0.025	1.393	0.201	0.461
345	24.24	24.72	55.06	sp|Q15365|PCBP1_HUMAN	Poly(rC)-binding protein 1	HUMAN	25	1.854	0.239	1.837	1.009	4.093	1.225	0.571	1.786	0.685	2.421	1.977	0.134	2.032	0.973	4.406	3.162	0.058	1.995	1.585	9.376	2.312	0.125	2.089	1.107	5.702	2.559	0.087	1.82	1.406	7.586	2.858	0.074	2.014	1.419	7.87
346	24.21	25.08	57.5	sp|P51858|HDGF_HUMAN	Hepatoma-derived growth factor	HUMAN	13	0.855	0.716	1.33	0.614	1.138	0.56	0.364	1.419	0.37	0.794	0.294	0.293	1.77	0.171	0.52	0.619	0.5	1.393	0.398	0.863	0.929	0.831	1.343	0.673	1.247	0.817	0.597	1.38	0.575	1.127	0.973	0.996	1.318	0.738	1.282
347	24.18	24.4	63.68	sp|P27144|KAD4_HUMAN	Adenylate kinase isoenzyme 4, mitochondrial	HUMAN	17	1.432	0.899	1.259	1.138	1.82	0.288	0.086	1.514	0.194	0.437	0.16	0.023	1.738	0.099	0.278	0.402	0.016	1.368	0.263	0.55	0.281	0.009	1.614	0.128	0.453	0.457	0.045	1.355	0.302	0.619	0.322	0.048	1.419	0.227	0.457
348	24.12	25.6	21.51	sp|P35222|CTNB1_HUMAN	Catenin beta-1	HUMAN	14	1.786	0.09	1.614	1.107	3.767	1.318	0.565	1.514	0.871	2.377	1.057	0.977	1.432	0.738	1.514	0.887	0.544	1.445	0.57	1.282	0.752	0.389	1.406	0.525	1.057	0.619	0.275	1.514	0.347	0.938	1.096	0.963	1.459	0.752	1.995
349	24.09	25.59	22.82	sp|Q16891|IMMT_HUMAN	Mitochondrial inner membrane protein	HUMAN	17	1.191	0.224	1.213	0.982	1.486	0.964	0.737	1.259	0.745	1.213	0.166	0.001	2.535	0.052	0.421	0.649	0.111	1.343	0.437	0.871	0.384	0.003	1.6	0.139	0.614	0.698	0.205	1.259	0.47	0.879	0.637	0.134	1.368	0.466	0.871
350	24.06	24.52	26.89	sp|Q92841|DDX17_HUMAN	Probable ATP-dependent RNA helicase DDX17	HUMAN	16	0.718	0.182	1.66	0.409	1.191	0.483	0.146	1.854	0.203	0.895	0.879	0.679	1.722	0.55	1.514	1.019	0.874	1.614	0.631	1.675	1.18	0.966	1.629	0.724	2.014	0.887	0.263	1.629	0.56	1.445	0.492	0.223	1.854	0.268	0.912
351	23.9	24.29	38.93	sp|P21912|DHSB_HUMAN	Succinate dehydrogenase [ubiquinone] iron-sulfur subunit, mitochondrial	HUMAN	17	1.614	0.183	1.33	1.213	2.089	1.138	0.458	1.259	0.904	1.432	0.15	0.023	2.884	0.095	0.433	0.597	0.058	1.355	0.394	0.809	0.745	0.985	1.282	0.575	0.955	0.773	0.174	1.282	0.52	0.991	0.409	0.023	1.854	0.254	0.759
352	23.87	24.39	16.22	sp|P63010|AP2B1_HUMAN	AP-2 complex subunit beta	HUMAN	15	1.432	0.786	2.168	0.661	3.162	1.086	0.831	2.333	0.466	2.443	1.393	0.741	2.168	0.643	3.076	2.089	0.315	2.014	1.038	4.831	1.556	0.416	1.786	0.871	3.311	2.051	0.223	2.051	1	4.656	3.311	0.111	1.854	1.786	7.87
353	23.82	109.69	79.73	sp|P00326|ADH1G_HUMAN	Alcohol dehydrogenase 1C	HUMAN	109	0.794	0.921	1.225	0.643	0.973	0.692	0.474	1.259	0.55	0.871	0.34	0.041	1.556	0.223	0.53	0.146	0.028	2.399	0.078	0.35	1.169	0.371	1.213	0.964	1.472	0.855	0.532	1.202	0.673	1.028	0.201	0.198	1.77	0.157	0.356
354	23.71	24.04	51.17	sp|Q15493|RGN_HUMAN	Regucalcin	HUMAN	17	0.273	0.013	2.07	0.129	0.565	0.265	0.002	1.959	0.074	0.52	0.316	0.003	1.837	0.112	0.581	0.127	0	2.754	0.016	0.35	1.127	0.55	1.343	0.839	1.528	0.973	0.89	1.355	0.711	1.318	0.855	0.412	1.343	0.631	1.148
355	23.67	24.11	45.2	sp|Q15166|PON3_HUMAN	Serum paraoxonase/lactonase 3	HUMAN	16	1.355	0.098	1.38	0.982	1.941	1.675	0.061	1.432	1.169	2.582	0.982	0.719	1.355	0.724	1.33	0.461	0.237	1.614	0.145	0.745	1.148	0.344	1.33	0.863	1.556	0.832	0.812	1.343	0.597	1.117	0.194	0.035	2.606	0.036	0.506
356	23.62	26.71	53.7	sp|P23284|PPIB_HUMAN	Peptidyl-prolyl cis-trans isomerase B	HUMAN	18	1.995	0.134	1.419	1.406	3.076	2.051	0.202	1.419	1.445	3.281	1.282	0.745	1.18	1.086	1.556	1.585	0.307	1.318	1.202	2.249	1.259	0.504	1.225	1.028	1.57	1.127	0.505	1.191	0.946	1.406	0.236	0.108	2.148	0.167	0.506
357	23.62	24.07	24.25	sp|P52272|HNRPM_HUMAN	Heterogeneous nuclear ribonucleoprotein M	HUMAN	14	0.667	0.75	1.486	0.479	0.991	0.912	0.698	1.419	0.667	1.294	1.009	0.543	1.368	0.738	1.57	0.929	0.37	1.406	0.679	1.306	1.191	0.383	1.419	0.839	1.837	0.387	0.215	1.722	0.263	0.667	0.809	0.999	1.528	0.575	1.236
358	23.57	23.57	66.93	sp|Q9BSH5|HDHD3_HUMAN	Haloacid dehalogenase-like hydrolase domain-containing protein 3	HUMAN	15	0.955	0.899	1.355	0.685	1.294	0.904	0.711	1.318	0.673	1.191	0.661	0.366	1.5	0.316	0.991	0.402	0.015	1.754	0.067	0.705	1.236	0.62	1.355	0.912	1.754	1.067	0.721	1.318	0.809	1.472	0.794	0.78	1.393	0.511	1.107
359	23.51	23.76	51.13	sp|Q9BWD1|THIC_HUMAN	Acetyl-CoA acetyltransferase, cytosolic	HUMAN	18	2.07	0.747	1.282	1.614	2.655	1.786	0.969	1.393	1.282	2.312	1.803	0.668	1.5	1.202	2.355	2.291	0.614	1.306	1.754	2.938	2.805	0.398	1.282	2.188	3.597	3.837	0.358	1.368	2.805	5.058	4.966	0.258	1.368	3.631	6.73
360	23.49	23.88	61.92	sp|P54819|KAD2_HUMAN	Adenylate kinase 2, mitochondrial	HUMAN	23	1.019	0.698	1.247	0.817	1.282	0.809	0.652	1.271	0.619	1.028	0.421	0.093	1.629	0.163	0.685	0.457	0.007	1.445	0.132	0.661	0.673	0.161	1.343	0.466	0.904	0.625	0.078	1.282	0.433	0.802	0.525	0.027	1.432	0.249	0.752
361	23.45	45.45	46.43	sp|P19224|UD16_HUMAN	UDP-glucuronosyltransferase 1-6	HUMAN	49	1.82	0.042	1.419	1.282	4.246	1.871	0.015	1.445	1.294	4.13	1.057	0.945	1.343	0.787	1.542	1.995	0.004	1.406	1.419	5.395	1.067	0.535	1.282	0.832	1.419	1.127	0.73	1.306	0.863	1.542	0.871	0.285	1.282	0.637	1.117
362	23.36	23.41	80.31	sp|P07148|FABPL_HUMAN	Fatty acid-binding protein, liver	HUMAN	54	0.667	0.427	1.202	0.581	0.802	1.057	0.198	1.086	0.973	1.169	0.215	0.242	1.472	0.164	0.316	0.136	0.039	1.585	0.098	0.215	1.047	0.27	1.086	0.964	1.18	1.067	0.622	1.096	0.973	1.247	0.479	0.169	1.343	0.366	0.643
363	23.3	23.75	26.74	sp|A1L0T0|ILVBL_HUMAN	Acetolactate synthase-like protein	HUMAN	14	0.824	0.265	1.368	0.575	1.127	0.724	0.203	1.432	0.394	1.038	0.457	0.041	1.803	0.196	0.824	0.483	0.011	1.754	0.163	0.847	0.964	0.936	1.393	0.692	1.343	1.067	0.545	1.406	0.759	1.528	1.009	0.937	1.445	0.698	1.459
364	23.25	23.55	23.59	sp|Q96RQ3|MCCA_HUMAN	Methylcrotonoyl-CoA carboxylase subunit alpha, mitochondrial	HUMAN	17	2.249	0.057	1.556	1.445	3.404	1.169	0.342	1.406	0.832	1.644	1.127	0.325	1.393	0.809	1.6	1.019	0.361	1.393	0.731	1.419	1.009	0.348	1.393	0.724	1.406	0.938	0.447	1.393	0.673	1.306	0.724	0.503	1.472	0.391	1.067
365	23.25	23.38	19.15	sp|P50416|CPT1A_HUMAN	Carnitine O-palmitoyltransferase 1, liver isoform	HUMAN	14	3.02	0.008	1.542	1.959	5.2	2.831	0.013	1.556	1.82	4.831	0.871	0.705	1.629	0.501	1.419	1.486	0.596	1.432	1.038	2.168	1.117	0.689	1.614	0.692	1.629	1.18	0.676	1.556	0.759	1.69	0.231	0.131	2.559	0.138	0.592
366	23.05	23.63	40.13	sp|Q9Y2S2|CRYL1_HUMAN	Lambda-crystallin homolog	HUMAN	15	0.929	0.845	1.225	0.759	1.138	0.847	0.576	1.282	0.637	1.086	0.54	0.094	1.472	0.356	0.794	0.787	0.742	1.236	0.608	0.973	1.282	0.167	1.236	1.038	1.614	1.107	0.65	1.225	0.904	1.393	1.107	0.371	1.213	0.912	1.368
367	23.03	24.36	24.88	sp|P34932|HSP74_HUMAN	Heat shock 70 kDa protein 4	HUMAN	14	0.724	0.409	1.69	0.445	1.225	1.282	0.466	1.614	0.794	3.767	2.78	0.101	1.959	1.419	9.12	5.546	0	2.355	2.355	21.878	2.014	0.153	1.837	1.096	7.047	2.582	0.053	1.941	1.33	12.023	3.767	0.004	2.188	1.722	15.996
368	22.97	27.77	59.49	sp|O60218|AK1BA_HUMAN	Aldo-keto reductase family 1 member B10	HUMAN	18	15.704	0.001	2.512	6.252	36.308	16.293	0	2.63	6.194	41.687	9.638	0.008	2.399	4.018	25.823	17.865	0	2.489	7.178	42.462	1.629	0.375	1.871	0.871	2.582	1.107	0.5	1.77	0.625	1.77	12.134	0	2.606	4.656	35.645
369	22.95	24.27	26.32	sp|P30153|2AAA_HUMAN	Serine/threonine-protein phosphatase 2A 65 kDa regulatory subunit A alpha isoform	HUMAN	14	0.955	0.619	1.343	0.745	1.282	1.086	0.663	1.318	0.824	1.5	1.472	0.328	1.393	1.057	2.535	1.905	0.18	1.445	1.318	3.631	1.368	0.818	1.393	0.982	2.443	1.306	0.708	1.355	0.964	2.188	1.959	0.075	1.486	1.318	4.246
370	22.95	23.4	67.1	sp|P10620|MGST1_HUMAN	Microsomal glutathione S-transferase 1	HUMAN	29	4.831	0.206	1.419	3.404	6.486	3.981	0.257	1.355	2.938	5.395	0.982	0.651	1.472	0.773	1.445	3.631	0.253	1.33	2.729	4.487	2.443	0.418	1.282	1.905	2.992	3.802	0.336	1.393	2.729	4.966	3.076	0.406	1.259	2.443	4.018
371	22.89	22.93	29.29	sp|P26641|EF1G_HUMAN	Elongation factor 1-gamma	HUMAN	15	1.368	0.764	1.5	0.912	1.977	1.888	0.518	1.722	1.096	2.884	1.754	0.578	1.514	1.159	2.421	4.246	0.005	2.089	2.032	9.55	1.644	0.972	1.6	1.028	2.312	2.606	0.054	1.959	1.33	4.406	2.051	0.047	1.69	1.213	2.805
372	22.83	30.24	49.21	sp|O75452|RDH16_HUMAN	Retinol dehydrogenase 16	HUMAN	23	2.377	0.08	1.393	1.706	3.802	1.888	0.268	1.33	1.419	2.754	1.159	0.423	1.247	0.929	1.472	0.331	0.015	1.528	0.124	0.506	1.318	0.963	1.306	1.009	1.905	1.057	0.503	1.247	0.847	1.38	0.153	0.007	2.421	0.055	0.37
373	22.8	23.06	60.28	sp|P10768|ESTD_HUMAN	S-formylglutathione hydrolase	HUMAN	16	0.817	0.914	1.294	0.625	1.057	0.614	0.408	1.514	0.429	0.929	0.515	0.869	1.675	0.286	0.863	0.871	0.88	1.282	0.673	1.117	1.585	0.024	1.393	1.138	2.312	1.306	0.177	1.343	0.973	1.837	1.148	0.246	1.271	0.904	1.472
374	22.78	24.18	16.06	sp|P27816|MAP4_HUMAN	Microtubule-associated protein 4	HUMAN	13	0.308	0.22	1.77	0.111	0.545	0.655	0.264	1.419	0.391	0.929	3.162	0.031	1.69	1.871	5.346	9.817	0	1.941	5.058	17.701	0.34	0.087	1.5	0.185	0.511	2.512	0.161	1.754	1.432	4.487	9.29	0	1.995	4.656	17.701
375	22.72	23.24	54.17	sp|P27105|STOM_HUMAN	Erythrocyte band 7 integral membrane protein	HUMAN	21	1.028	0.343	1.459	0.705	1.528	0.328	0.07	1.629	0.128	0.535	0.24	0.052	1.837	0.077	0.441	1.18	0.772	1.38	0.855	1.6	0.363	0.075	1.486	0.143	0.54	0.24	0.128	1.941	0.111	0.466	0.794	0.288	1.38	0.492	1.096
376	22.71	23.57	69.88	sp|P23528|COF1_HUMAN	Cofilin-1	HUMAN	18	1.019	0.843	1.5	0.679	2.168	1.905	0.07	1.585	1.202	7.516	4.207	0.132	2.148	1.959	12.246	8.63	0	2.512	3.436	34.674	1.282	0.882	1.419	0.904	2.831	3.162	0.027	1.977	1.6	18.03	5.808	0	2.312	2.512	30.479
377	22.69	27.37	58.29	sp|Q06830|PRDX1_HUMAN	Peroxiredoxin-1	HUMAN	18	0.752	0.159	1.282	0.608	0.964	0.679	0.38	1.306	0.515	0.887	0.198	0.011	2.606	0.137	0.515	1.038	0.932	1.259	0.824	1.644	0.839	0.971	1.343	0.685	1.127	1.057	0.943	1.259	0.839	1.738	1.406	0.167	1.271	1.107	2.312
378	22.68	22.92	32.54	sp|P49821|NDUV1_HUMAN	NADH dehydrogenase [ubiquinone] flavoprotein 1, mitochondrial	HUMAN	13	1.127	0.668	1.306	0.863	1.528	1.213	0.337	1.318	0.92	1.629	0.698	0.515	1.432	0.449	1	0.649	0.314	1.406	0.328	0.912	1.169	0.443	1.306	0.895	1.585	0.78	0.38	1.318	0.525	1.028	0.625	0.079	1.393	0.331	0.871
379	22.67	22.86	53.94	sp|P18669|PGAM1_HUMAN	Phosphoglycerate mutase 1	HUMAN	17	0.938	0.935	1.236	0.692	1.159	0.938	0.942	1.225	0.718	1.148	1.028	0.468	1.294	0.794	1.282	1.803	0.285	1.38	1.306	3.133	1.459	0.508	1.294	1.127	2.489	1.706	0.356	1.318	1.294	3.251	2.399	0.046	1.445	1.66	4.742
380	22.65	23.26	28.18	sp|P54136|SYRC_HUMAN	Arginine--tRNA ligase, cytoplasmic	HUMAN	15	2.249	0.324	2.089	1.076	5.598	1.556	0.98	1.66	0.938	2.582	2.559	0.326	1.995	1.282	4.875	2.679	0.234	2.109	1.271	4.966	1.66	0.916	1.69	0.982	2.582	1.355	0.611	1.614	0.839	2.07	1.127	0.893	1.514	0.745	1.706
381	22.64	23.16	75.49	sp|P61604|CH10_HUMAN	10 kDa heat shock protein, mitochondrial	HUMAN	18	1.644	0.225	1.343	1.225	2.291	1.236	0.79	1.236	1	1.556	0.429	0.421	1.445	0.244	0.619	0.506	0.062	1.318	0.294	0.667	0.982	0.47	1.225	0.802	1.202	0.847	0.088	1.18	0.705	1	0.54	0.046	1.343	0.334	0.724
382	22.62	22.76	48.14	sp|P50225|ST1A1_HUMAN	Sulfotransferase 1A1	HUMAN	19	0.895	0.797	1.419	0.625	1.271	0.938	0.777	1.318	0.705	1.236	0.839	0.605	1.368	0.608	1.148	0.54	0.397	1.459	0.325	0.787	1.057	1	1.5	0.705	1.614	0.946	0.773	1.528	0.625	1.445	0.492	0.372	1.542	0.273	0.759
383	22.61	23.38	23.06	sp|Q8NE62|CHDH_HUMAN	Choline dehydrogenase, mitochondrial	HUMAN	13	1.5	0.126	1.5	1	2.333	0.794	0.237	1.445	0.55	1.148	0.619	0.122	1.542	0.347	0.955	0.457	0.046	1.754	0.16	0.802	0.787	0.518	1.472	0.53	1.159	0.649	0.131	1.406	0.353	0.912	0.429	0.036	1.722	0.136	0.738
384	22.55	24.39	41.84	sp|P37837|TALDO_HUMAN	Transaldolase	HUMAN	17	1.5	0.423	1.343	1.117	1.977	1.355	0.522	1.294	1.047	1.923	0.895	0.964	1.213	0.731	1.086	2.559	0.017	1.629	1.57	5.861	1.803	0.272	1.432	1.259	3.373	2.109	0.05	1.542	1.368	3.733	1.871	0.114	1.406	1.33	3.436
385	22.52	22.88	15.08	sp|O94979|SC31A_HUMAN	Protein transport protein Sec31A	HUMAN	17	1.038	0.352	1.585	0.655	1.514	1.247	0.314	1.459	0.855	2.466	1.138	0.434	1.432	0.794	2.249	1.888	0.037	1.585	1.191	5.152	1.393	0.188	1.5	0.929	2.831	1.528	0.076	1.419	1.076	5.445	1.754	0.049	1.542	1.138	5.861
386	22.41	23.98	13.62	sp|P07814|SYEP_HUMAN	Bifunctional glutamate/proline--tRNA ligase	HUMAN	17	1.675	0.768	1.82	0.92	3.281	3.221	0.009	1.941	1.66	15.996	2.421	0.155	1.803	1.343	7.516	3.767	0.006	2.128	1.77	16.596	1.803	0.498	1.837	0.982	3.664	2.089	0.16	1.923	1.086	8.872	2.109	0.075	1.786	1.18	12.359
387	22.35	22.81	29.73	sp|P54577|SYYC_HUMAN	Tyrosine--tRNA ligase, cytoplasmic	HUMAN	13	1.057	0.734	1.445	0.731	2.249	1.977	0.073	1.675	1.18	7.047	1.959	0.15	1.556	1.259	5.495	2.63	0.042	1.77	1.486	9.29	1.585	0.277	1.614	0.982	5.916	2.014	0.055	1.722	1.169	7.178	1.871	0.075	1.69	1.107	6.368
388	22.34	22.39	47.13	sp|Q96GK7|FAH2A_HUMAN	Fumarylacetoacetate hydrolase domain-containing protein 2A	HUMAN	15	1.191	0.463	1.343	0.887	1.629	0.973	0.505	1.368	0.724	1.33	0.773	0.985	1.393	0.474	1.076	0.575	0.416	1.445	0.24	0.832	0.809	0.698	1.355	0.56	1.096	0.929	0.934	1.355	0.692	1.259	0.698	0.706	1.393	0.402	0.973
389	22.27	22.68	55.02	sp|P00491|PNPH_HUMAN	Purine nucleoside phosphorylase	HUMAN	12	1.294	0.99	1.419	0.912	2.831	1.888	0.4	1.585	1.191	4.13	1.556	0.496	1.432	1.086	3.076	0.661	0.442	1.5	0.461	0.991	1.854	0.291	1.57	1.18	4.699	1.923	0.168	1.6	1.202	5.152	0.586	0.273	1.472	0.384	0.863
390	22.26	22.36	19.33	sp|P10253|LYAG_HUMAN	Lysosomal alpha-glucosidase	HUMAN	16	1	0.9	1.318	0.759	1.419	1.076	0.723	1.355	0.794	1.542	0.377	0.161	1.959	0.225	0.738	0.384	0.032	1.786	0.128	0.685	0.982	0.993	1.445	0.773	1.419	0.904	0.851	1.38	0.667	1.247	0.679	0.21	1.445	0.394	0.982
391	22.19	22.97	50.44	sp|Q9Y2Q3|GSTK1_HUMAN	Glutathione S-transferase kappa 1	HUMAN	17	1.854	0.184	1.306	1.419	2.754	0.373	0.038	1.542	0.09	0.575	0.142	0.113	2.421	0.058	0.344	0.929	0.638	1.271	0.745	1.18	0.429	0.062	1.614	0.175	0.692	0.794	0.648	1.271	0.614	1.009	1.406	0.787	1.247	1.127	1.854
392	22.18	22.69	24.37	sp|P11940|PABP1_HUMAN	Polyadenylate-binding protein 1	HUMAN	14	1.393	0.674	1.585	0.879	2.27	2.188	0.302	1.82	1.202	3.767	1.271	0.643	1.803	0.705	2.109	2.938	0.116	2.014	1.459	8.472	3.281	0.071	2.148	1.528	9.29	2.992	0.168	2.089	1.432	7.87	2.559	0.192	2.032	1.259	5.754
393	22.1	22.32	5.64	sp|P78527|PRKDC_HUMAN	DNA-dependent protein kinase catalytic subunit	HUMAN	17	0.895	0.268	1.247	0.718	1.117	0.895	0.252	1.169	0.766	1.047	0.938	0.427	1.318	0.711	1.236	0.982	0.661	1.236	0.794	1.213	0.929	0.469	1.213	0.766	1.127	0.938	0.403	1.225	0.766	1.148	0.904	0.265	1.236	0.731	1.117
394	22.05	22.08	45.83	sp|O75489|NDUS3_HUMAN	NADH dehydrogenase [ubiquinone] iron-sulfur protein 3, mitochondrial	HUMAN	11	0.847	0.788	1.419	0.581	1.202	0.745	0.273	1.318	0.501	0.982	0.698	0.613	1.459	0.457	1.019	0.433	0.099	1.69	0.157	0.731	1.282	0.161	1.282	1	1.77	0.787	0.418	1.247	0.57	0.982	0.34	0.012	1.837	0.079	0.625
395	22.04	23.97	9.11	sp|O00763|ACACB_HUMAN	Acetyl-CoA carboxylase 2	HUMAN	16	1.138	0.991	1.66	0.685	2.992	0.973	0.875	1.754	0.603	1.706	1.355	0.541	1.706	0.794	2.606	0.929	0.808	2.051	0.54	1.905	1.343	0.588	1.722	0.78	3.342	1.803	0.046	1.66	1.086	6.368	1.18	0.579	1.738	0.679	3.373
396	21.95	23.05	36.07	sp|Q92947|GCDH_HUMAN	Glutaryl-CoA dehydrogenase, mitochondrial	HUMAN	24	1.432	0.267	1.306	1.096	2.014	0.731	0.293	1.419	0.483	1.038	0.187	0.094	2.655	0.052	0.497	0.249	0.066	2.128	0.082	0.53	0.535	0.168	1.459	0.24	0.78	0.794	0.801	1.459	0.53	1.159	0.525	0.2	1.614	0.205	0.847
397	21.91	22.43	19.12	sp|Q8WUM4|PDC6I_HUMAN	Programmed cell death 6-interacting protein	HUMAN	13	0.535	0.136	1.542	0.198	0.824	0.991	0.978	1.38	0.724	1.368	1.318	0.406	1.419	0.929	1.871	2.128	0.001	1.528	1.393	3.945	0.581	0.128	1.472	0.265	0.855	1.009	0.958	1.368	0.738	1.38	1.393	0.203	1.419	0.982	1.995
398	21.86	22.35	46.01	sp|P25786|PSA1_HUMAN	Proteasome subunit alpha type-1	HUMAN	12	0.203	0.004	2.679	0.128	0.545	0.667	0.183	1.368	0.479	0.912	0.483	0.203	1.629	0.229	0.787	0.731	0.197	1.368	0.54	1	0.711	0.158	1.419	0.511	1.009	1.127	0.878	1.445	0.78	1.754	1.236	0.8	1.459	0.847	2.188
399	21.83	24.28	15.61	sp|P18206|VINC_HUMAN	Vinculin	HUMAN	12	4.613	0.029	3.251	1.419	9.036	5.248	0.001	3.251	1.614	12.589	7.943	0	3.565	2.228	21.677	6.427	0.001	2.911	2.208	12.246	2.377	0.166	1.959	1.213	3.981	2.938	0.126	2.606	1.127	5.105	3.597	0.036	2.421	1.486	6.081
400	21.72	23.06	39.69	sp|P35914|HMGCL_HUMAN	Hydroxymethylglutaryl-CoA lyase, mitochondrial	HUMAN	16	2.911	0.211	1.556	1.871	4.742	1.542	0.629	1.393	1.107	2.228	0.24	0.033	1.854	0.171	0.445	0.895	0.062	1.343	0.698	1.202	1.148	0.399	1.33	0.863	1.6	1.159	0.134	1.33	0.871	1.614	0.483	0.018	1.419	0.356	0.685
401	21.71	21.97	57.97	sp|P08865|RSSA_HUMAN	40S ribosomal protein SA	HUMAN	16	1.82	0.039	1.393	1.306	3.221	1.854	0.237	1.393	1.33	3.251	2.089	0.052	1.459	1.432	3.698	2.128	0.008	1.419	1.5	3.945	1.514	0.082	1.33	1.138	2.535	1.941	0.017	1.406	1.38	3.499	1.472	0.176	1.33	1.107	2.466
402	21.56	22.56	13.02	sp|O95342|ABCBB_HUMAN	Bile salt export pump	HUMAN	15	2.729	0.002	1.432	1.905	5.808	1.786	0.023	1.282	1.393	3.767	0.938	0.785	1.542	0.614	1.445	0.685	0.083	1.57	0.36	1.076	0.817	0.473	1.6	0.417	1.306	0.597	0.082	1.585	0.249	0.946	0.238	0.027	2.679	0.055	0.637
403	21.55	22.18	29.86	sp|O60506|HNRPQ_HUMAN	Heterogeneous nuclear ribonucleoprotein Q	HUMAN	15	1.318	0.695	1.406	0.938	1.941	1.294	0.733	1.472	0.879	2.014	1.318	0.794	1.406	0.938	1.941	1.486	0.962	1.472	1.009	2.249	1.57	0.923	1.514	1.038	2.377	1.786	0.641	1.585	1.127	3.342	1.225	0.739	1.355	0.904	1.786
404	21.54	22.97	10.78	sp|Q14152|EIF3A_HUMAN	Eukaryotic translation initiation factor 3 subunit A	HUMAN	14	0.938	0.792	1.419	0.711	1.33	1.306	0.261	1.368	0.955	2.377	0.711	0.873	1.406	0.445	1	1.614	0.079	1.432	1.127	3.499	1.393	0.161	1.406	0.991	2.805	1.472	0.184	1.419	1.038	2.729	1.282	0.209	1.355	0.946	1.854
405	21.46	21.52	38.85	sp|P22760|AAAD_HUMAN	Arylacetamide deacetylase	HUMAN	17	2.109	0.138	1.528	1.38	3.048	1.66	0.435	1.432	1.159	2.291	1.127	0.817	1.282	0.879	1.432	0.625	0.197	1.393	0.425	0.871	1.644	0.329	1.432	1.148	2.291	0.802	0.503	1.271	0.631	1.019	0.474	0.132	1.629	0.305	0.773
406	21.45	21.95	29.01	sp|O15229|KMO_HUMAN	Kynurenine 3-monooxygenase	HUMAN	13	1.213	0.489	1.432	0.847	1.754	1.271	0.891	1.445	0.879	1.837	0.855	0.169	1.406	0.603	1.202	0.461	0.005	1.5	0.18	0.692	0.946	0.211	1.419	0.667	1.343	0.692	0.015	1.432	0.453	0.991	0.15	0	2.443	0.036	0.366
407	21.44	22.53	27.16	sp|P10635|CP2D6_HUMAN	Cytochrome P450 2D6	HUMAN	14	3.981	0.003	1.556	2.559	8.79	4.018	0	1.542	2.606	9.036	1.486	0.478	1.294	1.148	2.249	1.038	0.764	1.259	0.824	1.368	1.117	0.787	1.247	0.895	1.38	0.555	0.516	1.445	0.286	0.802	0.31	0.167	1.995	0.096	0.619
408	21.43	26.37	36.62	sp|P09493|TPM1_HUMAN	Tropomyosin alpha-1 chain	HUMAN	14	1.66	0.257	1.5	1.107	2.63	1.271	0.64	1.6	0.794	1.871	2.911	0.054	1.754	1.66	6.607	13.932	0.001	2.377	5.861	35.645	0.946	0.637	1.6	0.299	1.514	1.406	0.468	1.57	0.895	2.128	3.767	0.793	2.188	1.722	9.29
409	21.43	21.81	39.94	sp|O95210|STBD1_HUMAN	Starch-binding domain-containing protein 1	HUMAN	17	0.089	0.211	1.977	0.039	0.175	0.308	0.004	1.871	0.121	0.575	0.474	0.624	1.5	0.319	0.711	0.738	0.609	1.355	0.515	1	1.107	0.413	1.33	0.832	1.5	1.067	0.368	1.33	0.802	1.432	2.249	0.007	1.318	1.706	3.373
410	21.33	40.56	43.37	sp|P06133|UD2B4_HUMAN	UDP-glucuronosyltransferase 2B4	HUMAN	40	2.606	0.132	1.486	1.754	6.252	3.162	0.025	1.514	2.089	7.943	1.528	0.872	1.282	1.191	2.729	1.159	0.566	1.213	0.955	1.941	1.213	0.392	1.247	0.973	1.959	1.202	0.233	1.271	0.946	2.128	0.824	0.035	1.202	0.655	0.991
411	21.24	21.57	42.71	sp|Q16795|NDUA9_HUMAN	NADH dehydrogenase [ubiquinone] 1 alpha subcomplex subunit 9, mitochondrial	HUMAN	12	0.78	0.454	1.318	0.575	1.028	0.679	0.131	1.259	0.497	0.855	0.322	0.001	1.837	0.112	0.592	0.249	0.001	2.07	0.079	0.515	0.773	0.209	1.294	0.57	1	0.631	0.092	1.38	0.437	0.871	0.249	0.039	2.208	0.12	0.55
412	21.2	21.39	74.58	sp|P30046|DOPD_HUMAN	D-dopachrome decarboxylase	HUMAN	13	8.872	0.009	2.148	4.13	38.019	6.368	0.015	2.032	3.133	33.419	9.036	0.009	2.128	4.246	38.019	4.246	0.061	2.014	2.109	22.491	2.805	0.139	1.754	1.6	15.136	2.089	0.398	1.66	1.259	6.982	0.535	0.654	1.614	0.263	0.863
412	0	19.26	57.46	sp|A6NHG4|DDTL_HUMAN	D-dopachrome decarboxylase-like protein	HUMAN	11
413	21.19	21.62	34.72	sp|Q02878|RL6_HUMAN	60S ribosomal protein L6	HUMAN	12	1.259	0.216	1.271	0.991	1.57	0.809	0.651	1.225	0.649	0.991	0.904	0.25	1.225	0.738	1.107	1.148	0.469	1.271	0.904	1.445	0.213	0.01	2.089	0.055	0.445	1.169	0.304	1.247	0.938	1.5	0.724	0.825	1.294	0.57	0.938
414	21.13	21.5	37.46	sp|P04899|GNAI2_HUMAN	Guanine nucleotide-binding protein G(i) subunit alpha-2	HUMAN	10	2.148	0.043	1.294	1.66	2.858	1.6	0.164	1.282	1.247	2.148	1.213	0.386	1.355	0.895	1.706	1.271	0.305	1.472	0.863	1.941	1.096	0.631	1.343	0.817	1.514	0.887	0.81	1.282	0.685	1.138	0.738	0.726	1.528	0.461	1.127
415	21.05	21.66	16.9	sp|P00450|CERU_HUMAN	Ceruloplasmin	HUMAN	12	2.938	0.001	1.57	1.871	7.798	3.404	0.001	1.6	2.128	8.954	0.679	0.838	1.69	0.441	1.148	0.773	0.457	1.528	0.506	1.18	2.27	0.025	1.66	1.368	5.495	0.655	0.207	1.528	0.325	1	0.331	0.099	1.871	0.102	0.619
416	21.01	21.72	44.67	sp|Q8NBQ5|DHB11_HUMAN	Estradiol 17-beta-dehydrogenase 11	HUMAN	13	4.786	0.003	2.148	2.228	23.768	4.365	0.007	2.109	2.07	23.55	3.311	0.127	1.977	1.675	11.376	2.911	0.119	1.959	1.486	14.454	1.159	0.553	1.343	0.863	1.888	1.459	0.656	1.542	0.946	3.251	2.679	0.095	1.905	1.406	13.804
417	20.93	22.35	22.75	sp|Q15436|SC23A_HUMAN	Protein transport protein Sec23A	HUMAN	17	0.955	0.556	1.159	0.824	1.107	1.019	0.555	1.225	0.832	1.247	0.982	0.817	1.247	0.787	1.225	0.973	0.759	1.225	0.794	1.191	0.964	0.861	1.213	0.794	1.169	0.991	0.913	1.127	0.879	1.117	1	0.967	1.169	0.855	1.169
418	20.92	21.41	22.99	sp|Q96HC4|PDLI5_HUMAN	PDZ and LIM domain protein 5	HUMAN	15	1.259	0.52	1.528	0.824	2.679	1.614	0.2	1.614	1	4.875	1.629	0.312	1.6	1.019	4.571	2.992	0.006	1.803	1.66	13.932	1.514	0.362	1.556	0.973	3.945	1.445	0.219	1.556	0.929	3.631	1.629	0.052	1.629	1	6.427
419	20.91	21.26	28.31	sp|P54840|GYS2_HUMAN	Glycogen [starch] synthase, liver	HUMAN	18	2.249	0.04	1.629	1.38	4.325	2.228	0.033	1.629	1.368	4.246	1.236	0.606	1.528	0.809	1.888	0.637	0.186	1.542	0.265	0.982	1.057	0.968	1.514	0.698	1.6	0.824	0.867	1.542	0.54	1.271	0.131	0.052	3.532	0.055	0.461
420	20.88	21.6	32.75	sp|Q02818|NUCB1_HUMAN	Nucleobindin-1	HUMAN	12	1.514	0.35	1.406	1.076	2.089	2.148	0.081	1.542	1.393	4.207	2.421	0.028	1.57	1.542	5.152	1.247	0.758	1.343	0.929	1.738	1.148	0.982	1.294	0.887	1.5	1.191	0.869	1.294	0.92	1.585	0.847	0.604	1.318	0.535	1.117
421	20.82	37.83	52.53	sp|P13929|ENOB_HUMAN	Beta-enolase	HUMAN	32	0.238	0.004	1.77	0.087	0.421	0.132	0.001	2.535	0.035	0.334	0.125	0.194	2.128	0.031	0.265	0.161	0.001	2.228	0.042	0.36	0.938	0.511	1.236	0.752	1.159	0.895	0.298	1.138	0.773	1.019	0.53	0.106	1.38	0.331	0.731
422	20.81	21.75	36.83	sp|Q8NBX0|SCPDL_HUMAN	Saccharopine dehydrogenase-like oxidoreductase	HUMAN	16	0.946	0.804	1.77	0.53	1.675	1	0.826	1.754	0.57	1.77	0.515	0.394	2.148	0.215	1.107	0.286	0.06	2.606	0.079	0.745	1.009	0.818	1.629	0.619	1.754	0.809	0.465	1.294	0.597	1.047	0.413	0.089	1.871	0.108	0.773
423	20.79	21.47	25.56	sp|Q8N1G4|LRC47_HUMAN	Leucine-rich repeat-containing protein 47	HUMAN	14	0.437	0.386	1.837	0.166	0.802	0.52	0.288	1.754	0.256	0.912	0.56	0.491	1.706	0.34	0.955	0.535	0.236	1.644	0.169	0.879	0.879	0.99	1.486	0.586	1.306	0.483	0.12	1.82	0.238	0.879	0.824	0.506	1.318	0.592	1.086
424	20.76	22.16	24.4	sp|Q53FZ2|ACSM3_HUMAN	Acyl-coenzyme A synthetase ACSM3, mitochondrial	HUMAN	11	1.107	0.765	1.306	0.847	1.445	0.334	0.003	1.556	0.194	0.52	0.263	0	1.82	0.089	0.479	0.122	0.001	2.992	0.051	0.366	0.637	0.027	1.33	0.441	0.847	0.817	0.132	1.236	0.649	1.009	0.501	0.029	1.459	0.299	0.731
425	20.76	20.96	32.43	sp|Q9Y617|SERC_HUMAN	Phosphoserine aminotransferase	HUMAN	13	1.148	0.343	1.343	0.855	1.585	1.107	0.358	1.343	0.824	1.486	0.643	0.667	1.368	0.322	0.879	0.457	0.298	1.585	0.125	0.724	1.77	0.012	1.472	1.202	3.192	1.77	0.023	1.486	1.191	3.251	0.904	0.532	1.318	0.643	1.191
426	20.74	21.1	27.5	sp|Q02318|CP27A_HUMAN	Sterol 26-hydroxylase, mitochondrial	HUMAN	13	1.067	0.873	1.306	0.817	1.393	0.809	0.136	1.306	0.619	1.057	0.18	0.012	1.803	0.085	0.325	0.131	0	2.535	0.037	0.331	0.698	0.034	1.306	0.525	0.912	0.488	0.001	1.38	0.316	0.673	0.094	0.012	1.871	0.041	0.175
427	20.72	42.7	43.07	sp|P22310|UD14_HUMAN	UDP-glucuronosyltransferase 1-4	HUMAN	49	1.038	0.852	1.191	0.871	1.259	1.117	0.612	1.213	0.92	1.393	0.56	0.119	1.271	0.366	0.711	0.153	0.012	2.78	0.036	0.425	0.766	0.725	1.282	0.57	0.982	0.603	0.264	1.368	0.441	0.824	0.149	0.011	3.02	0.034	0.449
428	20.57	28.12	53.3	sp|P04075|ALDOA_HUMAN	Fructose-bisphosphate aldolase A	HUMAN	24	2.512	0.052	2.089	1.202	6.026	4.742	0.011	2.291	2.07	19.409	6.194	0.003	2.535	2.443	22.284	8.318	0.001	2.466	3.373	29.107	3.467	0.134	2.168	1.6	12.589	4.406	0.014	2.355	1.871	14.723	5.152	0.012	2.377	2.168	22.909
429	20.56	20.71	41.02	sp|Q9H2U2|IPYR2_HUMAN	Inorganic pyrophosphatase 2, mitochondrial	HUMAN	17	2.168	0.034	1.57	1.38	4.325	1.514	0.465	1.5	1.009	2.535	0.863	0.806	1.445	0.483	1.247	1.259	0.839	1.406	0.895	1.923	1.148	0.836	1.419	0.809	1.722	0.787	0.324	1.432	0.398	1.127	1.076	0.959	1.393	0.773	1.6
430	20.5	23.15	12.97	sp|Q27J81|INF2_HUMAN	Inverted formin-2	HUMAN	12	0.223	0.361	2.333	0.109	0.52	0.34	0.079	2.512	0.133	0.855	1.486	0.391	1.959	0.759	2.911	1.459	0.161	1.941	0.752	2.884	0.325	0.244	2.051	0.166	0.667	0.863	0.584	1.837	0.466	1.585	0.809	0.818	1.977	0.402	1.6
431	20.47	25.29	15.34	sp|O94973|AP2A2_HUMAN	AP-2 complex subunit alpha-2	HUMAN	13	1.028	0.588	1.77	0.581	1.77	0.794	0.73	1.738	0.453	1.38	0.575	0.437	1.959	0.305	1.127	1.77	0.195	1.854	0.955	3.981	1.871	0.055	1.803	1.038	4.92	1.393	0.364	1.786	0.78	3.076	1.706	0.139	1.77	0.964	4.055
432	20.43	21.28	19.21	sp|P35606|COPB2_HUMAN	Coatomer subunit beta'	HUMAN	12	1.076	0.8	1.406	0.766	1.514	1.294	0.269	1.432	0.904	1.854	1.343	0.53	1.675	0.802	2.249	1.294	0.307	1.486	0.871	1.923	1.225	0.385	1.472	0.832	1.803	1.159	0.63	1.542	0.752	1.786	1.159	0.599	1.445	0.802	1.675
433	20.39	20.88	16.37	sp|Q15155|NOMO1_HUMAN	Nodal modulator 1	HUMAN	15	2.535	0.131	1.837	1.38	19.953	2.535	0.139	1.837	1.38	19.409	2.228	0.253	1.923	1.159	9.376	2.128	0.353	1.854	1.148	10.666	2.07	0.132	1.6	1.294	13.305	2.355	0.297	1.941	1.213	15.417	2.128	0.425	1.888	1.127	8.551
433	0	20.85	16.37	sp|P69849|NOMO3_HUMAN	Nodal modulator 3	HUMAN	15
433	0	20.78	15.79	sp|Q5JPE7|NOMO2_HUMAN	Nodal modulator 2	HUMAN	15
434	20.35	22.21	42.91	sp|Q14847|LASP1_HUMAN	LIM and SH3 domain protein 1	HUMAN	16	0.982	0.842	1.5	0.655	1.472	0.982	0.572	1.318	0.745	1.294	1.067	0.148	1.343	0.794	1.472	1.77	0.028	1.542	1.148	2.805	1	0.574	1.486	0.673	1.5	0.991	0.766	1.419	0.692	1.406	1.419	0.158	1.445	0.982	2.168
435	20.35	20.81	12.74	sp|Q9HC35|EMAL4_HUMAN	Echinoderm microtubule-associated protein-like 4	HUMAN	11	0.52	0.008	1.644	0.196	0.855	0.425	0.131	1.722	0.24	0.731	0.614	0.153	1.6	0.27	0.982	0.283	0.097	2.312	0.149	0.655	1.191	0.855	1.406	0.847	1.722	0.673	0.495	1.5	0.425	1.009	0.711	0.283	1.459	0.492	1.038
436	20.33	20.79	29.89	sp|Q16719|KYNU_HUMAN	Kynureninase	HUMAN	11	1.614	0.619	1.629	0.991	2.63	1.047	0.963	1.406	0.745	1.486	1.294	0.505	1.343	0.964	1.754	2.128	0.087	1.786	1.191	4.13	2.188	0.175	1.803	1.213	4.169	2.559	0.079	1.854	1.38	5.598	2.291	0.092	1.82	1.259	4.285
437	20.31	21.08	48.69	sp|P02647|APOA1_HUMAN	Apolipoprotein A-I	HUMAN	12	1.159	0.589	1.247	0.929	1.486	1.202	0.459	1.259	0.955	1.528	1.459	0.066	1.259	1.159	1.888	1.076	0.871	1.236	0.871	1.343	0.839	0.213	1.259	0.631	1.057	0.275	0.002	1.941	0.07	0.535	0.35	0.006	1.69	0.063	0.592
438	20.24	20.33	26.11	sp|O14773|TPP1_HUMAN	Tripeptidyl-peptidase 1	HUMAN	14	3.436	0.058	1.854	1.854	12.246	1.57	0.957	1.786	0.879	3.373	1.472	0.763	1.754	0.839	2.992	1.406	0.844	1.803	0.78	3.733	1.38	0.875	1.786	0.773	3.436	1.138	0.73	1.706	0.667	3.532	1.159	0.982	1.69	0.685	2.884
439	20.22	21.74	36.29	sp|P09651|ROA1_HUMAN	Heterogeneous nuclear ribonucleoprotein A1	HUMAN	19	0.802	0.752	1.6	0.53	1.282	1.047	0.88	1.514	0.692	1.706	0.832	0.832	1.585	0.525	1.318	1.191	0.368	1.542	0.773	2.168	0.54	0.506	1.66	0.268	0.895	1.117	0.844	1.556	0.718	1.854	2.228	0.091	1.722	1.294	4.966
440	20.22	20.45	35.26	sp|P53597|SUCA_HUMAN	Succinyl-CoA ligase [ADP/GDP-forming] subunit alpha, mitochondrial	HUMAN	20	4.966	0.047	1.803	2.754	13.677	3.532	0.019	1.786	1.977	9.727	1.368	0.381	1.38	0.991	1.959	1.941	0.615	1.486	1.306	3.597	2.249	0.124	1.585	1.419	5.297	1.107	0.656	1.393	0.794	1.77	1.057	0.585	1.445	0.731	1.486
441	20.19	20.64	32.35	sp|Q86WU2|LDHD_HUMAN	Probable D-lactate dehydrogenase, mitochondrial	HUMAN	14	1.614	0.219	1.459	1.107	2.421	2.333	0.116	1.854	1.259	3.499	2.07	0.335	1.644	1.259	3.105	1.514	0.592	1.5	1.009	2.168	1.837	0.225	1.644	1.117	2.655	1.556	0.698	1.585	0.982	2.249	0.57	0.528	1.722	0.225	0.982
442	20.13	20.18	62.14	sp|P30043|BLVRB_HUMAN	Flavin reductase (NADPH)	HUMAN	24	0.938	0.605	1.213	0.673	1.138	1.096	0.543	1.202	0.912	1.318	1.019	0.845	1.236	0.824	1.225	0.501	0.055	1.33	0.258	0.667	2.014	0.198	1.432	1.406	2.729	1.556	0.622	1.38	1.127	2.148	1.66	0.674	1.445	1.148	2.228
443	20.11	20.48	37.47	sp|O76054|S14L2_HUMAN	SEC14-like protein 2	HUMAN	16	1.368	0.69	1.393	0.982	1.995	0.973	0.976	1.343	0.731	1.306	0.575	0.192	1.542	0.34	0.887	0.344	0.024	1.738	0.106	0.597	2.109	0.009	1.445	1.459	3.467	1.393	0.279	1.393	1	2.07	0.649	0.201	1.406	0.466	0.912
444	20.08	20.89	46.32	sp|O94760|DDAH1_HUMAN	N(G),N(G)-dimethylarginine dimethylaminohydrolase 1	HUMAN	12	0.608	0.042	1.406	0.377	0.855	0.603	0.066	1.271	0.398	0.766	0.479	0.027	1.486	0.211	0.711	0.565	0.049	1.33	0.347	0.752	1.096	0.773	1.282	0.855	1.432	0.955	0.912	1.282	0.752	1.225	1.096	0.693	1.282	0.855	1.432
445	20.02	20.67	18.72	sp|P13798|ACPH_HUMAN	Acylamino-acid-releasing enzyme	HUMAN	11	1.076	0.973	1.33	0.809	1.419	1.202	0.249	1.306	0.92	1.6	1.5	0.044	1.355	1.107	2.291	1.542	0.086	1.406	1.096	2.606	1.675	0.094	1.393	1.202	3.192	0.938	0.91	1.343	0.575	1.259	0.802	0.763	1.406	0.535	1.127
446	20	21.56	19.31	sp|Q06210|GFPT1_HUMAN	Glutamine--fructose-6-phosphate aminotransferase [isomerizing] 1	HUMAN	11	0.586	0.729	1.754	0.268	1.028	1.38	0.248	1.33	1.038	2.312	1.33	0.175	1.368	0.973	1.923	1.837	0.023	1.393	1.318	2.884	0.705	0.391	1.514	0.425	1.067	1.086	0.934	1.368	0.794	1.5	0.802	0.596	1.355	0.52	1.086
447	20	20.62	40.22	sp|P21964|COMT_HUMAN	Catechol O-methyltransferase	HUMAN	13	0.643	0.181	1.355	0.457	0.871	0.555	0.058	1.528	0.36	0.847	0.27	0.017	2.443	0.143	0.661	0.38	0.034	1.837	0.169	0.698	0.929	0.846	1.355	0.685	1.259	0.973	0.417	1.318	0.745	1.282	0.871	0.399	1.271	0.637	1.107
448	19.98	20.03	65.69	sp|P52758|UK114_HUMAN	Ribonuclease UK114	HUMAN	34	1.675	0.213	1.271	1.318	2.089	1.355	0.329	1.169	1.159	1.585	0.973	0.776	1.159	0.809	1.127	0.711	0.407	1.271	0.535	0.904	1.585	0.327	1.259	1.259	2.051	1.393	0.506	1.225	1.138	1.754	0.794	1	1.213	0.54	0.964
449	19.94	20.25	17.44	sp|Q13724|MOGS_HUMAN	Mannosyl-oligosaccharide glucosidase	HUMAN	11	3.311	0.362	1.854	1.786	6.31	2.729	0.34	1.644	1.66	4.92	1.923	0.669	1.419	1.355	3.048	1.432	0.565	1.472	0.973	2.032	2.312	0.902	1.706	1.355	3.631	1.837	0.799	1.614	1.138	2.704	1.472	0.678	1.542	0.955	2.805
450	19.92	20.18	29.25	sp|P83111|LACTB_HUMAN	Serine beta-lactamase-like protein LACTB, mitochondrial	HUMAN	13	1.722	0.079	1.459	1.18	2.704	1.213	0.558	1.368	0.887	1.82	0.794	0.922	1.294	0.614	1.028	1.067	0.851	1.343	0.794	1.514	1.306	0.507	1.38	0.946	1.905	0.78	0.882	1.294	0.597	1.009	0.302	0.074	2.109	0.147	0.637
451	19.81	20.1	46.95	sp|P53007|TXTP_HUMAN	Tricarboxylate transport protein, mitochondrial	HUMAN	15	2.07	0.006	1.38	1.5	3.698	1.722	0.012	1.318	1.306	3.02	0.597	0.156	1.406	0.325	0.839	1.368	0.284	1.282	1.067	2.128	0.545	0.376	1.445	0.302	0.787	0.581	0.282	1.419	0.356	0.824	0.879	0.701	1.225	0.705	1.076
452	19.72	19.92	44.9	sp|Q02978|M2OM_HUMAN	Mitochondrial 2-oxoglutarate/malate carrier protein	HUMAN	11	1.706	0.701	1.6	1.067	2.63	1.202	0.944	1.486	0.809	1.803	0.256	0.068	2.168	0.145	0.555	0.492	0.297	1.675	0.281	0.824	1.306	0.766	1.542	0.847	1.995	0.718	0.377	1.528	0.461	1.096	0.402	0.193	1.923	0.219	0.773
453	19.67	20.04	35.4	sp|P13861|KAP2_HUMAN	cAMP-dependent protein kinase type II-alpha regulatory subunit	HUMAN	15	0.794	0.666	1.445	0.483	1.148	0.575	0.335	1.675	0.281	0.964	0.52	0.616	1.803	0.217	0.938	0.879	0.853	1.406	0.608	1.236	0.809	0.809	1.528	0.479	1.236	1.086	0.682	1.393	0.78	1.556	1.169	0.511	1.406	0.832	1.706
454	19.61	20.87	18.49	sp|P54886|P5CS_HUMAN	Delta-1-pyrroline-5-carboxylate synthase	HUMAN	10	1.047	0.677	2.729	0.384	2.858	1	0.896	1.585	0.631	1.585	0.92	0.834	2.128	0.433	1.959	1	0.766	2.858	0.35	2.858	0.991	0.993	1.528	0.649	1.514	1.076	0.818	1.6	0.673	1.722	0.904	0.74	1.38	0.655	1.247
455	19.52	19.66	34.63	sp|Q969Z3|MOSC2_HUMAN	MOSC domain-containing protein 2, mitochondrial	HUMAN	15	1.837	0.127	1.318	1.393	2.377	1.69	0.129	1.33	1.271	2.249	0.34	0.004	1.542	0.189	0.525	0.692	0.123	1.294	0.497	0.895	0.738	0.13	1.259	0.54	0.929	0.964	0.41	1.247	0.78	1.202	0.223	0.02	2.208	0.096	0.492
456	19.49	20.65	28.06	sp|P40227|TCPZ_HUMAN	T-complex protein 1 subunit zeta	HUMAN	13	2.014	0.845	1.871	1.076	3.342	1.169	0.721	1.419	0.824	1.738	3.499	0.053	2.228	1.57	6.855	3.733	0.011	2.07	1.803	6.668	2.831	0.26	2.014	1.406	5.152	3.698	0.042	2.291	1.614	8.472	4.13	0.025	2.312	1.786	8.318
457	19.4	19.67	25.37	sp|P09960|LKHA4_HUMAN	Leukotriene A-4 hydrolase	HUMAN	10	1.486	0.49	1.614	0.92	2.535	1.067	0.457	1.556	0.685	1.786	0.809	0.623	1.556	0.497	1.259	1.57	0.417	1.644	0.955	2.992	1.542	0.92	1.629	0.946	2.704	1.675	0.32	1.706	0.982	3.436	1.803	0.448	1.738	1.038	3.597
458	19.4	19.4	74.17	sp|P60660|MYL6_HUMAN	Myosin light polypeptide 6	HUMAN	21	8.091	0.031	3.133	2.582	14.723	8.395	0.214	3.251	2.582	15.136	8.017	0.627	3.162	2.535	13.183	19.77	0.006	2.858	6.918	34.041	3.251	0.809	2.188	1.486	4.742	6.792	0.271	3.499	1.941	12.589	17.219	0.004	3.133	5.495	33.419
459	19.31	22.39	8.99	sp|Q86UP2|KTN1_HUMAN	Kinectin	HUMAN	9	1.076	0.892	1.514	0.711	1.706	0.847	0.156	1.5	0.56	1.271	0.54	0.072	1.754	0.238	0.946	1.127	0.858	1.514	0.745	1.786	0.347	0.003	2.014	0.138	0.698	0.55	0.048	1.675	0.302	0.92	0.832	0.147	1.486	0.55	1.236
460	19.26	19.57	31.55	sp|O75390|CISY_HUMAN	Citrate synthase, mitochondrial	HUMAN	12	0.614	0.103	1.445	0.373	0.887	0.511	0.011	1.459	0.24	0.745	0.313	0.006	1.69	0.111	0.53	0.384	0.01	1.69	0.203	0.649	0.802	0.361	1.33	0.586	1.067	0.603	0.01	1.38	0.373	0.832	0.488	0.002	1.542	0.225	0.752
461	18.98	19.15	42.8	sp|P23396|RS3_HUMAN	40S ribosomal protein S3	HUMAN	12	1.837	0.07	1.486	1.236	3.105	1.514	0.363	1.445	1.047	2.443	1.393	0.83	1.343	1.038	1.959	1.803	0.239	1.514	1.191	3.105	1.722	0.35	1.514	1.138	2.938	1.66	0.389	1.486	1.117	2.704	1.271	0.928	1.368	0.929	1.803
462	18.97	20.34	30.22	sp|Q6NUN0|ACSM5_HUMAN	Acyl-coenzyme A synthetase ACSM5, mitochondrial	HUMAN	14	2.109	0.021	1.368	1.542	3.565	1.038	0.608	1.355	0.766	1.419	0.55	0.13	1.644	0.263	0.904	0.429	0.09	1.888	0.192	0.809	0.581	0.082	1.585	0.34	0.92	0.738	0.227	1.368	0.474	1.009	0.394	0.047	1.923	0.11	0.759
463	18.92	20.04	17.71	sp|Q96QK1|VPS35_HUMAN	Vacuolar protein sorting-associated protein 35	HUMAN	12	1.486	0.817	1.6	0.929	3.733	1.047	0.945	1.614	0.649	1.6	2.051	0.368	1.706	1.202	4.13	1.837	0.282	1.614	1.138	4.325	1.69	0.603	1.675	1.009	3.597	1.096	0.6	1.5	0.731	1.722	1.542	0.146	1.259	1.225	4.365
464	18.92	19.01	32.3	sp|Q12907|LMAN2_HUMAN	Vesicular integral-membrane protein VIP36	HUMAN	13	1.138	0.665	1.355	0.839	1.514	1.66	0.526	1.459	1.138	2.655	0.402	0.227	1.803	0.229	0.724	1.406	0.76	1.406	1	2.051	1.259	0.706	1.318	0.955	1.675	1.282	0.966	1.368	0.938	1.803	0.824	0.705	1.306	0.608	1.076
465	18.88	18.94	23.67	sp|P51687|SUOX_HUMAN	Sulfite oxidase, mitochondrial	HUMAN	11	1.629	0.273	1.445	1.127	3.105	2.032	0.074	1.38	1.472	4.246	1.445	0.438	1.459	0.991	2.606	0.231	0.047	2.606	0.067	0.603	1.294	0.781	1.445	0.895	2.312	1.096	0.902	1.445	0.759	1.722	0.565	0.12	1.542	0.334	0.871
466	18.86	21.07	10.11	sp|O95255|MRP6_HUMAN	Multidrug resistance-associated protein 6	HUMAN	11	1.5	0.108	1.368	1.096	2.208	1.148	0.452	1.445	0.794	1.675	0.441	0.076	1.786	0.194	0.787	0.384	0.07	1.905	0.133	0.731	0.649	0.338	1.556	0.363	1.009	0.661	0.105	1.282	0.441	0.847	0.236	0.001	2.014	0.04	0.474
467	18.86	19.08	51.25	sp|P29692|EF1D_HUMAN	Elongation factor 1-delta	HUMAN	14	5.495	0.256	2.831	1.941	8.872	10.093	0.192	3.767	2.679	19.953	8.872	0.038	2.965	2.992	14.06	14.322	0.048	3.837	3.733	27.542	9.12	0.17	4.093	2.228	15.276	10.28	0.073	4.325	2.377	19.409	10.568	0.116	3.981	2.655	19.588
468	18.82	18.83	70.39	sp|P22392|NDKB_HUMAN	Nucleoside diphosphate kinase B	HUMAN	12	2.208	0.16	1.77	1.247	5.058	1.472	0.562	1.6	0.92	2.582	1.905	0.174	1.57	1.213	3.664	3.281	0.026	1.803	1.82	8.472	0.631	0.835	1.528	0.413	0.964	2.291	0.079	1.722	1.33	5.598	2.228	0.176	1.738	1.282	5.105
469	18.79	19.04	31.41	sp|Q96HE7|ERO1A_HUMAN	ERO1-like protein alpha	HUMAN	12	1.355	0.954	1.923	0.705	2.512	1.528	0.958	2.07	0.738	3.02	1.169	0.79	1.871	0.625	2.228	2.466	0.121	2.312	1.067	5.861	1.33	0.419	2.089	0.637	2.805	2.032	0.429	2.249	0.904	4.487	2.399	0.193	2.333	1.028	5.445
470	18.77	19	40.71	sp|Q9Y394|DHRS7_HUMAN	Dehydrogenase/reductase SDR family member 7	HUMAN	12	0.417	0.013	1.66	0.139	0.692	0.597	0.079	1.318	0.296	0.787	0.705	0.418	1.419	0.402	1	0.991	0.856	1.318	0.759	1.306	0.863	0.571	1.318	0.631	1.138	1.107	0.898	1.318	0.839	1.5	0.973	0.747	1.318	0.711	1.282
471	18.76	19.23	24.85	sp|Q96N76|HUTU_HUMAN	Urocanate hydratase	HUMAN	15	1.803	0.339	1.738	1.038	3.698	1.77	0.226	1.722	1.028	3.133	1.614	0.332	1.706	0.946	2.992	0.759	0.777	1.959	0.425	1.486	1.754	0.079	1.644	1.067	4.093	0.904	0.81	1.585	0.501	1.432	0.305	0.101	2.831	0.077	0.863
472	18.74	18.89	51.94	sp|O95336|6PGL_HUMAN	6-phosphogluconolactonase	HUMAN	11	0.817	0.821	1.343	0.555	1.096	0.809	0.852	1.368	0.545	1.107	0.938	0.626	1.343	0.643	1.259	1.66	0.02	1.406	1.18	2.704	1.271	0.206	1.38	0.92	1.871	1.294	0.152	1.355	0.955	1.977	1.629	0.065	1.38	1.18	2.655
473	18.72	18.79	60.8	sp|P37802|TAGL2_HUMAN	Transgelin-2	HUMAN	15	1.837	0.791	1.306	1.406	2.312	2.27	0.852	1.614	1.406	4.875	9.55	0	1.995	4.786	25.823	20.893	0	1.995	10.471	47.863	3.221	0.093	1.706	1.888	5.598	7.586	0.001	2.109	3.597	23.988	15.704	0	1.854	8.472	40.551
474	18.65	22.02	45.63	sp|P27169|PON1_HUMAN	Serum paraoxonase/arylesterase 1	HUMAN	21	0.685	0.241	1.432	0.413	0.982	0.649	0.293	1.406	0.384	0.912	0.479	0.132	1.585	0.263	0.759	0.149	0.094	2.679	0.024	0.398	1.236	0.402	1.355	0.912	1.722	0.555	0.174	1.318	0.325	0.731	0.223	0.06	2.168	0.063	0.483
475	18.65	18.8	49.39	sp|Q9UFN0|NPS3A_HUMAN	Protein NipSnap homolog 3A	HUMAN	14	2.208	0.095	1.6	1.38	4.093	1.923	0.26	1.5	1.282	2.884	1.66	0.3	1.486	1.117	2.421	1.77	0.351	1.528	1.159	3.02	0.745	0.177	1.459	0.433	1.086	0.619	0.061	1.419	0.425	0.879	0.679	0.169	1.432	0.474	0.973
476	18.62	19.85	11.5	sp|Q14203|DCTN1_HUMAN	Dynactin subunit 1	HUMAN	10	0.832	0.548	1.38	0.603	1.148	0.766	0.372	2.188	0.35	1.675	0.78	0.42	1.38	0.565	1.076	0.855	0.575	3.565	0.24	3.048	0.773	0.403	2.07	0.373	1.6	0.832	0.525	2.333	0.356	1.941	0.794	0.439	2.421	0.328	1.923
477	18.59	18.77	30.83	sp|P15104|GLNA_HUMAN	Glutamine synthetase	HUMAN	14	0.065	0	2.228	0.028	0.145	0.078	0	1.82	0.03	0.142	0.103	0	1.82	0.039	0.187	0.076	0	1.905	0.024	0.145	0.863	0.14	1.271	0.679	1.096	0.191	0	1.459	0.115	0.278	0.028	0	2.489	0.011	0.07
478	18.56	19.39	30.07	sp|P07910|HNRPC_HUMAN	Heterogeneous nuclear ribonucleoproteins C1/C2	HUMAN	12	0.946	0.481	1.282	0.692	1.213	0.54	0.35	1.472	0.35	0.794	0.273	0.314	1.871	0.164	0.511	0.614	0.014	1.38	0.296	0.847	0.575	0.15	1.33	0.316	0.766	0.597	0.219	1.318	0.283	0.787	0.78	0.542	1.33	0.474	1.038
479	18.55	18.55	41.55	sp|Q9BPW8|NIPS1_HUMAN	Protein NipSnap homolog 1	HUMAN	15	1.445	0.168	1.271	1.138	1.854	1	0.275	1.236	0.809	1.247	0.24	0.003	2.208	0.095	0.53	0.461	0.001	1.5	0.182	0.692	0.863	0.232	1.213	0.685	1.047	0.631	0.011	1.33	0.425	0.839	0.525	0.013	1.459	0.215	0.766
480	18.54	30.95	23.96	sp|Q9ULD0|OGDHL_HUMAN	2-oxoglutarate dehydrogenase-like, mitochondrial	HUMAN	18	2.032	0.205	1.722	1.18	3.873	1.77	0.157	1.706	1.038	3.373	0.316	0.05	1.888	0.084	0.597	0.57	0.235	1.6	0.337	0.912	1.247	0.743	1.614	0.773	2.051	0.832	0.349	1.585	0.535	1.318	0.667	0.375	1.556	0.417	1.038
481	18.54	18.89	21.11	sp|P20073|ANXA7_HUMAN	Annexin A7	HUMAN	16	1.923	0.193	1.629	1.18	5.346	1.675	0.596	1.585	1.057	4.207	1.086	0.875	1.528	0.711	1.629	1.614	0.405	1.556	1.038	3.698	1.614	0.295	1.472	1.096	4.966	1.754	0.171	1.445	1.213	5.754	1.738	0.27	1.514	1.148	5.105
482	18.46	20.49	36.89	sp|Q9H8H3|MET7A_HUMAN	Methyltransferase-like protein 7A	HUMAN	21	1.138	0.679	1.191	0.955	1.343	1.019	0.865	1.18	0.863	1.191	0.31	0.002	1.959	0.105	0.608	0.525	0.043	1.419	0.278	0.745	0.817	0.061	1.202	0.608	0.982	0.673	0.036	1.271	0.409	0.855	0.479	0.005	1.472	0.203	0.705
483	18.46	18.49	47.28	sp|Q96LJ7|DHRS1_HUMAN	Dehydrogenase/reductase SDR family member 1	HUMAN	12	3.664	0	1.738	2.109	10.093	2.466	0.002	1.629	1.514	5.297	0.643	0.455	1.486	0.421	0.955	1.169	0.43	1.419	0.824	1.888	1.528	0.1	1.459	1.047	2.679	0.946	0.328	1.995	0.673	1.888	0.525	0.386	1.585	0.31	0.832
484	18.44	19.72	23.6	sp|Q14254|FLOT2_HUMAN	Flotillin-2	HUMAN	10	2.291	0.219	2.032	1.127	4.487	3.311	0.098	2.333	1.419	7.047	4.093	0.002	2.355	1.738	12.823	1.514	0.519	1.644	0.92	2.78	2.014	0.279	1.995	1.009	4.529	2.228	0.273	2.07	1.076	4.285	1.432	0.636	1.754	0.817	2.679
485	18.44	18.44	54.9	sp|P46952|3HAO_HUMAN	3-hydroxyanthranilate 3,4-dioxygenase	HUMAN	12	0.973	0.445	1.294	0.752	1.259	0.946	0.799	1.282	0.738	1.213	0.488	0.129	1.528	0.213	0.745	0.425	0.007	1.472	0.169	0.625	0.991	0.643	1.247	0.78	1.236	0.794	0.489	1.202	0.625	0.955	0.718	0.11	1.294	0.515	0.929
486	18.4	18.68	35.28	sp|O75521|ECI2_HUMAN	Enoyl-CoA delta isomerase 2, mitochondrial	HUMAN	18	1.472	0.132	1.247	1.18	1.923	0.53	0.019	1.406	0.291	0.745	0.238	0.001	2.168	0.077	0.515	0.265	0.001	1.941	0.055	0.515	0.794	0.183	1.225	0.614	0.973	0.802	0.333	1.247	0.614	1	0.515	0.134	1.445	0.242	0.745
487	18.4	18.62	35.34	sp|Q9HDC9|APMAP_HUMAN	Adipocyte plasma membrane-associated protein	HUMAN	13	1.213	0.329	1.38	0.879	1.706	1.33	0.565	1.355	0.982	1.888	0.597	0.123	1.556	0.308	0.929	0.597	0.196	1.514	0.291	0.904	1.107	0.703	1.355	0.817	1.542	0.946	0.834	1.33	0.711	1.259	0.461	0.041	1.675	0.139	0.773
488	18.26	18.78	17.29	sp|P47897|SYQ_HUMAN	Glutamine--tRNA ligase	HUMAN	11	0.483	0.186	1.754	0.099	0.847	0.592	0.254	1.66	0.207	0.982	0.625	0.27	1.629	0.328	1.019	1.202	0.809	1.629	0.738	1.977	0.802	0.191	1.614	0.515	1.294	1	0.814	1.6	0.625	1.614	1.294	0.567	1.675	0.773	2.228
489	18.14	18.18	34.21	sp|P61158|ARP3_HUMAN	Actin-related protein 3	HUMAN	13	1.33	0.134	1.225	1.086	1.941	1.038	0.095	1.306	0.794	1.318	1.213	0.445	1.282	0.946	1.556	1.472	0.108	1.271	1.159	2.208	1.019	0.353	1.259	0.809	1.282	0.824	0.6	1.259	0.581	1.038	1.028	0.325	1.271	0.809	1.306
490	18.12	21.78	24.86	sp|Q12931|TRAP1_HUMAN	Heat shock protein 75 kDa, mitochondrial	HUMAN	16	0.619	0.434	1.614	0.344	1	0.506	0.246	1.644	0.334	0.832	0.421	0.501	1.923	0.258	0.809	0.313	0.085	2.109	0.136	0.661	1.368	0.253	1.472	0.929	2.089	0.912	0.75	1.432	0.643	1.306	0.839	0.602	1.419	0.592	1.191
491	18.07	18.27	36.96	sp|Q9H9B4|SFXN1_HUMAN	Sideroflexin-1	HUMAN	18	1.202	0.2	1.33	0.904	1.82	1.038	0.374	1.38	0.752	1.419	0.506	0.596	1.69	0.194	0.855	0.391	0.366	1.905	0.187	0.745	1.019	0.534	1.343	0.759	1.393	0.515	0.367	1.629	0.223	0.839	0.466	0.583	1.77	0.217	0.824
492	18.05	18.78	42.71	sp|Q53H82|LACB2_HUMAN	Beta-lactamase-like protein 2	HUMAN	10	0.619	0.303	1.393	0.402	0.863	0.37	0.076	1.803	0.163	0.667	0.55	0.53	1.6	0.273	0.879	1.393	0.092	1.318	1.057	2.032	0.946	0.659	1.393	0.685	1.318	1.247	0.136	1.368	0.912	1.803	1.888	0.015	1.33	1.419	2.884
493	18.03	22.2	23.25	sp|Q16555|DPYL2_HUMAN	Dihydropyrimidinase-related protein 2	HUMAN	11	0.871	0.9	1.786	0.461	1.556	0.479	0.93	2.466	0.117	1.18	0.938	0.92	1.706	0.387	1.6	1.236	0.197	2.032	0.608	2.559	0.824	0.808	1.528	0.47	1.259	1.644	0.278	1.528	1.076	3.342	3.733	0.062	1.66	2.249	9.462
494	18.03	18.23	7.33	sp|P02751|FINC_HUMAN	Fibronectin	HUMAN	9	0.182	0.003	2.535	0.034	0.461	0.225	0.014	2.559	0.077	0.575	1.738	0.122	1.472	1.18	2.704	1.393	0.047	1.419	0.982	2.089	0.291	0.02	1.941	0.094	0.565	0.78	0.217	1.38	0.545	1.076	1.66	0.084	1.432	1.159	2.466
495	18	18.21	23.15	sp|Q9UNU6|CP8B1_HUMAN	7-alpha-hydroxycholest-4-en-3-one 12-alpha-hydroxylase	HUMAN	13	0.766	0.444	1.271	0.56	0.973	0.847	0.524	1.225	0.685	1.038	0.449	0.191	1.57	0.156	0.705	0.391	0.076	1.69	0.147	0.661	0.787	0.596	1.271	0.614	1	0.879	0.814	1.202	0.711	1.057	0.497	0.037	1.486	0.225	0.738
496	17.97	19.72	12.13	sp|P56199|ITA1_HUMAN	Integrin alpha-1	HUMAN	11	1.368	0.378	1.722	0.794	2.466	1.585	0.137	1.33	1.191	2.679	1.028	0.907	1.706	0.603	1.77	0.565	0.328	1.69	0.137	0.955	1	0.983	1.77	0.565	1.738	0.802	0.536	1.69	0.449	1.355	0.445	0.192	2.228	0.153	0.991
497	17.95	18.26	17.61	sp|P48444|COPD_HUMAN	Coatomer subunit delta	HUMAN	9	2.051	0.242	1.754	1.169	9.638	2.109	0.183	1.77	1.191	8.954	2.249	0.142	1.786	1.259	12.823	3.467	0.022	1.977	1.754	17.378	1.803	0.439	1.675	1.076	7.87	2.559	0.088	1.854	1.38	13.677	1.871	0.213	1.722	1.086	9.462
498	17.85	18.06	30.95	sp|P06748|NPM_HUMAN	Nucleophosmin	HUMAN	19	0.619	0.123	1.432	0.322	0.887	0.759	0.35	1.38	0.54	1.047	0.391	0.117	1.905	0.163	0.745	1.271	0.142	1.271	1	1.614	1.067	0.639	1.225	0.871	1.318	1.202	0.374	1.159	1.038	1.514	1.191	0.342	1.18	1.009	1.5
499	17.82	18.14	15.6	sp|P55884|EIF3B_HUMAN	Eukaryotic translation initiation factor 3 subunit B	HUMAN	9	1.614	0.166	1.706	0.946	4.875	1.837	0.064	1.66	1.107	7.447	2.559	0.006	1.754	1.459	10.765	2.148	0.027	1.786	1.202	8.017	1.556	0.095	1.66	0.938	4.656	2.188	0.021	1.854	1.18	7.516	1.18	0.713	1.706	0.692	2.421
500	17.78	74.36	74.61	sp|P42330|AK1C3_HUMAN	Aldo-keto reductase family 1 member C3	HUMAN	76	1.614	0.452	1.871	0.863	6.855	1.472	0.461	1.837	0.802	5.861	1.355	0.761	1.69	0.802	3.908	2.208	0.33	2.032	1.086	13.062	1.159	0.564	1.706	0.679	2.559	1.096	0.465	1.6	0.685	4.207	2.606	0.401	1.977	1.318	15.417
501	17.77	17.77	40.8	sp|P02763|A1AG1_HUMAN	Alpha-1-acid glycoprotein 1	HUMAN	12	1.169	0.464	1.38	0.847	4.406	3.373	0.024	1.644	2.051	13.305	1.803	0.08	1.393	1.294	6.194	1.247	0.504	1.368	0.912	5.495	3.873	0.02	1.675	2.312	15.849	3.908	0.023	1.69	2.312	17.865	0.299	0.261	1.57	0.175	0.47
502	17.75	17.79	47.51	sp|Q9NVS9|PNPO_HUMAN	Pyridoxine-5'-phosphate oxidase	HUMAN	16	0.955	0.716	1.57	0.685	1.5	1.459	0.974	1.459	1	2.535	0.325	0.058	1.754	0.225	0.57	0.724	0.123	1.786	0.506	1.294	1.754	0.384	1.528	1.148	3.162	1.486	0.851	1.445	1.028	3.436	1.169	0.974	1.393	0.839	2.27
503	17.74	38.71	46.42	sp|O60656|UD19_HUMAN	UDP-glucuronosyltransferase 1-9	HUMAN	49	1.786	0.588	1.472	1.213	3.404	2.07	0.132	1.445	1.432	4.446	0.938	0.606	1.33	0.685	1.247	1.047	0.652	1.343	0.78	1.38	1.419	0.961	1.419	1	2.421	1.343	0.982	1.355	0.991	1.959	0.655	0.728	1.585	0.453	1.038
504	17.68	17.89	29.56	sp|P30479|1B41_HUMAN	HLA class I histocompatibility antigen, B-41 alpha chain	HUMAN	10	0.474	0.311	2.089	0.227	0.991	0.52	0.345	2.089	0.247	1.086	1.803	0.37	2.109	0.855	3.767	0.305	0.205	2.109	0.146	0.643	1.754	0.384	2.109	0.832	3.664	1.472	0.496	2.089	0.705	3.076	1.047	0.913	2.089	0.501	2.188
504	0	15.81	26.24	sp|Q04826|1B40_HUMAN	HLA class I histocompatibility antigen, B-40 alpha chain	HUMAN	9
504	0	15.73	25.69	sp|P30460|1B08_HUMAN	HLA class I histocompatibility antigen, B-8 alpha chain	HUMAN	9
504	0	15.73	25.69	sp|P30480|1B42_HUMAN	HLA class I histocompatibility antigen, B-42 alpha chain	HUMAN	9
505	17.65	17.92	30.08	sp|Q99447|PCY2_HUMAN	Ethanolamine-phosphate cytidylyltransferase	HUMAN	10	1.282	0.879	1.472	0.871	2.168	1.159	0.92	1.486	0.78	1.995	0.425	0.216	2.07	0.196	0.879	0.929	0.649	1.445	0.631	1.343	1.542	0.594	1.542	1	2.559	1.459	0.758	1.542	0.946	2.466	1.459	0.66	1.514	0.964	2.355
506	17.57	17.9	25.61	sp|P36957|ODO2_HUMAN	Dihydrolipoyllysine-residue succinyltransferase component of 2-oxoglutarate dehydrogenase complex, mitochondrial	HUMAN	14	2.188	0.04	1.472	1.486	3.436	1.225	0.868	1.355	0.904	1.69	0.575	0.174	1.528	0.334	0.879	0.946	0.885	1.355	0.705	1.282	0.347	0.189	2.032	0.146	0.705	0.54	0.15	1.459	0.373	0.787	0.441	0.05	1.514	0.233	0.667
507	17.55	23.36	15.52	sp|O00159|MYO1C_HUMAN	Unconventional myosin-Ic	HUMAN	13	1.77	0.202	1.854	0.955	8.091	1.82	0.253	2.128	0.855	7.447	1.738	0.625	2.291	0.759	4.325	3.281	0.157	2.535	1.294	12.706	0.673	0.398	2.27	0.251	1.528	0.34	0.252	2.858	0.105	0.973	1.259	0.94	2.291	0.55	3.192
508	17.55	17.75	40.94	sp|Q96CN7|ISOC1_HUMAN	Isochorismatase domain-containing protein 1	HUMAN	10	1.159	0.999	1.419	0.817	1.722	1.213	0.928	1.432	0.847	1.888	0.38	0.16	2.109	0.065	0.802	1.076	0.562	1.355	0.794	1.585	1.445	0.591	1.406	1.028	2.754	1.754	0.529	1.542	1.138	3.048	1.923	0.271	1.5	1.282	3.945
509	17.52	19.4	21.85	sp|P28288|ABCD3_HUMAN	ATP-binding cassette sub-family D member 3	HUMAN	13	0.661	0.026	1.318	0.457	0.871	0.55	0.007	1.368	0.337	0.752	0.331	0.039	1.644	0.141	0.545	0.398	0.005	1.486	0.225	0.592	0.879	0.706	1.259	0.698	1.107	0.895	0.546	1.271	0.711	1.138	1.096	0.744	1.271	0.863	1.406
510	17.52	17.52	40.68	sp|Q14749|GNMT_HUMAN	Glycine N-methyltransferase	HUMAN	13	4.055	0.003	1.706	2.377	13.428	3.767	0.002	1.675	2.249	12.134	2.421	0.386	1.57	1.542	5.702	0.904	0.749	1.5	0.608	1.355	1.706	0.273	1.486	1.148	3.945	1.202	0.588	1.406	0.855	1.786	0.698	0.821	1.5	0.36	1.047
511	17.48	17.65	30.7	sp|Q5R3I4|TTC38_HUMAN	Tetratricopeptide repeat protein 38	HUMAN	11	0.766	0.493	1.406	0.525	1.076	0.839	0.33	1.355	0.608	1.138	0.402	0.005	1.837	0.164	0.738	0.711	0.062	1.343	0.391	0.955	0.895	0.736	1.368	0.637	1.225	0.929	0.443	1.294	0.705	1.202	0.692	0.229	1.432	0.425	0.991
512	17.47	18.5	30.02	sp|P01011|AACT_HUMAN	Alpha-1-antichymotrypsin	HUMAN	11	8.472	0.088	2.489	3.404	14.322	20.701	0.008	2.399	8.63	40.551	25.823	0.002	2.377	10.864	45.709	8.551	0.184	2.333	3.664	18.365	24.434	0.002	2.249	10.864	42.855	15.849	0.025	2.399	6.607	30.761	2.729	0.589	1.923	1.419	4.093
513	17.35	17.58	28.63	sp|Q01518|CAP1_HUMAN	Adenylyl cyclase-associated protein 1	HUMAN	13	1.138	0.386	1.355	0.839	1.614	1.629	0.436	1.556	1.047	2.754	3.664	0.003	2.07	1.77	9.12	5.808	0.001	2.249	2.582	18.197	1.213	0.46	1.343	0.904	1.738	1.941	0.033	1.644	1.18	4.365	4.018	0.006	2.128	1.888	12.706
514	17.33	20.66	11.35	sp|P46940|IQGA1_HUMAN	Ras GTPase-activating-like protein IQGAP1	HUMAN	12	4.325	0.038	2.228	1.941	13.932	6.194	0.001	2.512	2.466	32.211	4.093	0.112	2.014	2.032	10.186	6.982	0.003	2.377	2.938	33.113	1.247	0.558	1.803	0.692	2.754	1.854	0.639	1.803	1.028	5.97	3.311	0.147	2.27	1.459	13.428
515	17.29	17.75	24.53	sp|Q13838|DX39B_HUMAN	Spliceosome RNA helicase DDX39B	HUMAN	10	0.871	0.594	1.343	0.649	1.169	0.982	0.932	1.355	0.731	1.33	0.643	0.429	1.432	0.283	0.92	1.107	0.553	1.368	0.809	1.514	0.912	0.889	1.368	0.643	1.247	0.809	0.804	1.343	0.581	1.086	0.879	0.961	1.368	0.565	1.202
516	17.24	17.24	20.33	sp|Q15043|S39AE_HUMAN	Zinc transporter ZIP14	HUMAN	13	1.6	0.41	1.905	0.839	4.831	2.249	0.342	2.051	1.096	7.87	1.355	0.434	1.82	0.745	3.373	1.236	0.626	1.738	0.711	2.831	1.923	0.431	1.923	1	7.112	1.18	0.631	1.675	0.705	2.535	0.78	0.9	1.754	0.278	1.368
517	17.22	17.7	36.29	sp|O14818|PSA7_HUMAN	Proteasome subunit alpha type-7	HUMAN	10	1.096	0.867	1.306	0.839	1.486	0.92	0.454	1.282	0.724	1.18	0.991	0.871	1.306	0.752	1.294	1.047	0.824	1.294	0.809	1.406	1.247	0.715	1.282	0.973	1.837	1.259	0.596	1.318	0.955	1.786	1.213	0.582	1.282	0.946	1.754
518	17.17	17.36	38.05	sp|Q15274|NADC_HUMAN	Nicotinate-nucleotide pyrophosphorylase [carboxylating]	HUMAN	13	1.047	0.53	1.282	0.817	1.459	0.871	0.461	1.247	0.637	1.086	0.488	0.381	1.57	0.316	0.766	1.009	0.917	1.259	0.802	1.722	1.445	0.542	1.368	1.057	2.911	1.514	0.368	1.38	1.096	3.733	1.923	0.081	1.419	1.355	4.831
519	17.13	18.57	32.71	sp|O75356|ENTP5_HUMAN	Ectonucleoside triphosphate diphosphohydrolase 5	HUMAN	10	1.306	0.206	1.259	1.038	1.69	1.33	0.077	1.247	1.067	1.706	0.575	0.211	1.445	0.347	0.832	0.581	0.152	1.393	0.316	0.809	1.107	0.763	1.236	0.895	1.406	0.608	0.112	1.459	0.331	0.887	0.497	0.028	1.614	0.231	0.802
520	17.08	18.83	18.43	sp|P20700|LMNB1_HUMAN	Lamin-B1	HUMAN	9	0.724	0.897	1.57	0.466	1.138	0.479	0.145	1.66	0.164	0.794	0.402	0.013	1.57	0.133	0.631	0.299	0.007	1.977	0.064	0.592	0.773	0.671	1.486	0.511	1.148	0.506	0.052	1.6	0.251	0.809	0.592	0.265	1.614	0.268	0.955
521	17.06	19.32	38.32	sp|P61160|ARP2_HUMAN	Actin-related protein 2	HUMAN	18	4.055	0.003	2.399	1.69	18.03	4.018	0.021	2.355	1.706	11.912	4.406	0.002	2.421	1.82	14.588	3.802	0.018	2.333	1.629	17.061	2.911	0.006	2.228	1.306	10.666	2.249	0.032	1.959	1.148	4.875	3.281	0.048	2.27	1.445	13.804
522	17.06	17.09	46.2	sp|Q9BY49|PECR_HUMAN	Peroxisomal trans-2-enoyl-CoA reductase	HUMAN	13	0.955	0.76	1.282	0.724	1.225	0.497	0.002	1.445	0.251	0.718	0.201	0.004	2.559	0.064	0.515	0.231	0.011	2.291	0.074	0.53	0.802	0.064	1.259	0.614	1.009	0.667	0.076	1.282	0.47	0.855	0.667	0.157	1.33	0.453	0.887
523	17.03	17.16	26.15	sp|P08559|ODPA_HUMAN	Pyruvate dehydrogenase E1 component subunit alpha, somatic form, mitochondrial	HUMAN	9	0.679	0.476	1.472	0.37	1	0.191	0.032	2.559	0.036	0.488	0.581	0.206	1.738	0.238	1.009	0.501	0.197	1.803	0.263	0.904	0.366	0.054	1.959	0.172	0.718	0.501	0.146	1.66	0.153	0.832	0.824	0.597	1.486	0.525	1.225
524	17	19.36	18.51	sp|P07602|SAP_HUMAN	Proactivator polypeptide	HUMAN	13	1.213	0.44	1.271	0.955	1.542	2.109	0.661	1.514	1.393	2.805	3.945	0.39	1.722	2.291	5.546	8.091	0.017	2.014	4.018	13.677	2.443	0.816	1.57	1.556	3.162	3.342	0.17	1.888	1.77	5.012	5.546	0.087	2.032	2.729	8.79
525	16.95	17.07	16.62	sp|Q9H4A4|AMPB_HUMAN	Aminopeptidase B	HUMAN	9	0.839	0.49	1.38	0.614	1.159	1.38	0.766	1.528	0.904	2.333	1.585	0.334	1.57	1.009	2.831	1.6	0.332	1.556	1.028	2.831	1.343	0.461	1.472	0.912	2.051	0.887	0.454	1.38	0.597	1.225	1.368	0.853	1.486	0.92	2.208
526	16.94	29.38	33.65	sp|P13797|PLST_HUMAN	Plastin-3	HUMAN	19	1.33	0.513	1.445	0.92	3.048	0.879	0.648	1.722	0.565	1.514	1.259	0.6	1.614	0.78	2.965	2.489	0.394	1.675	1.486	6.252	1.247	0.681	1.472	0.847	1.923	1.57	0.537	1.514	1.038	6.026	2.032	0.224	1.629	1.247	5.808
527	16.9	17.05	36.21	sp|Q9BS26|ERP44_HUMAN	Endoplasmic reticulum resident protein 44	HUMAN	12	1.107	0.148	1.318	0.839	1.5	1.905	0.051	1.459	1.306	3.373	1.959	0.029	1.445	1.355	3.342	1.076	0.236	1.33	0.809	1.432	1.282	0.347	1.343	0.955	1.837	0.766	0.911	1.355	0.57	1.038	0.169	0.04	3.436	0.117	0.581
528	16.89	19.79	11.13	sp|Q04637|IF4G1_HUMAN	Eukaryotic translation initiation factor 4 gamma 1	HUMAN	17	1.038	0.977	1.432	0.724	1.923	1.419	0.637	1.486	0.955	3.945	1.096	0.996	1.472	0.745	1.803	2.489	0.029	1.706	1.459	8.472	1.225	0.793	1.459	0.839	1.959	1.923	0.134	1.6	1.202	7.311	2.443	0.012	1.6	1.528	9.908
529	16.87	16.97	84.29	sp|P07737|PROF1_HUMAN	Profilin-1	HUMAN	18	1.169	0.59	1.282	0.912	1.486	1.202	0.489	1.306	0.92	1.514	1.086	0.643	1.213	0.895	1.368	3.532	0.019	1.754	2.014	6.546	1.343	0.731	1.368	0.982	1.69	2.188	0.281	1.66	1.318	3.532	2.992	0.023	1.77	1.69	5.861
530	16.86	16.89	55.19	sp|P61019|RAB2A_HUMAN	Ras-related protein Rab-2A	HUMAN	9	1.393	0.245	1.432	0.973	2.606	0.991	0.849	1.5	0.692	1.486	1.019	0.996	1.5	0.679	1.542	1.038	0.937	1.432	0.724	1.542	0.929	0.737	1.472	0.637	1.368	1.225	0.632	1.5	0.817	1.995	0.759	0.584	1.6	0.449	1.213
531	16.85	17.61	37.38	sp|Q9HC38|GLOD4_HUMAN	Glyoxalase domain-containing protein 4	HUMAN	9	0.555	0.02	1.282	0.299	0.711	0.497	0.019	1.5	0.251	0.745	0.294	0.026	1.959	0.09	0.575	0.608	0.025	1.306	0.316	0.794	0.802	0.779	1.259	0.57	1.009	0.887	0.721	1.213	0.673	1.076	0.847	0.308	1.225	0.625	1.038
532	16.85	17.43	27.41	sp|P39656|OST48_HUMAN	Dolichyl-diphosphooligosaccharide--protein glycosyltransferase 48 kDa subunit	HUMAN	13	2.188	0.044	1.614	1.355	3.767	2.63	0.021	1.644	1.6	4.966	1.706	0.262	1.542	1.107	2.704	0.973	0.795	1.419	0.492	1.38	1.259	0.465	1.368	0.92	1.722	0.863	0.869	1.355	0.619	1.169	0.57	0.401	1.722	0.305	0.982
533	16.82	17.38	25.6	sp|Q99832|TCPH_HUMAN	T-complex protein 1 subunit eta	HUMAN	13	0.78	0.287	1.585	0.474	1.236	1.271	0.586	1.644	0.773	2.333	1.585	0.72	1.722	0.92	3.221	2.421	0.208	1.923	1.259	8.241	1.803	0.81	1.837	0.982	6.026	1.675	0.948	1.803	0.929	4.093	2.858	0.199	2.032	1.406	9.55
534	16.76	17.08	20.88	sp|Q13586|STIM1_HUMAN	Stromal interaction molecule 1	HUMAN	9	0.912	0.49	1.306	0.698	1.191	0.982	0.771	1.368	0.718	1.343	1.009	0.958	1.343	0.752	1.355	0.955	0.429	1.459	0.655	1.393	0.946	0.55	1.33	0.705	1.259	1	0.747	1.393	0.718	1.393	0.847	0.096	1.247	0.679	1.057
535	16.76	16.89	44.62	sp|O00264|PGRC1_HUMAN	Membrane-associated progesterone receptor component 1	HUMAN	11	0.724	0.695	1.343	0.461	0.973	0.773	0.805	1.306	0.506	1.009	0.501	0.091	1.614	0.251	0.809	0.413	0.028	1.738	0.138	0.718	0.692	0.237	1.247	0.492	0.863	0.515	0.056	1.343	0.296	0.692	0.461	0.056	1.66	0.24	0.766
536	16.75	23.29	46.13	sp|Q13162|PRDX4_HUMAN	Peroxiredoxin-4	HUMAN	13	2.291	0.261	1.871	1.225	3.251	2.911	0.06	2.014	1.445	4.613	2.128	0.047	1.585	1.343	2.992	3.664	0.024	2.291	1.6	5.861	2.992	0.059	2.109	1.419	4.571	2.535	0.079	1.995	1.271	3.802	1.432	0.713	1.528	0.938	1.888
537	16.66	17.32	22.68	sp|Q13884|SNTB1_HUMAN	Beta-1-syntrophin	HUMAN	9	0.711	0.196	1.282	0.429	0.912	0.643	0.155	1.556	0.328	1	0.575	0.158	1.66	0.249	0.955	0.356	0.046	2.148	0.138	0.766	0.679	0.138	1.406	0.398	0.955	0.673	0.161	1.445	0.38	0.973	0.268	0.006	2.333	0.095	0.625
538	16.65	17	48.55	sp|P28066|PSA5_HUMAN	Proteasome subunit alpha type-5	HUMAN	13	1.009	0.794	1.33	0.759	1.343	1.169	0.74	1.38	0.847	1.69	0.929	0.869	1.343	0.679	1.247	1.629	0.458	1.528	1.067	2.938	2.051	0.086	1.629	1.259	3.532	1.959	0.075	1.585	1.236	3.251	1.66	0.392	1.556	1.067	2.805
539	16.62	47.8	46.97	sp|P36537|UDB10_HUMAN	UDP-glucuronosyltransferase 2B10	HUMAN	47	1.159	0.965	1.318	0.879	1.614	1.148	0.888	1.318	0.871	1.6	0.608	0.032	1.306	0.409	0.794	0.158	0.005	2.63	0.038	0.417	1.355	0.693	1.355	1	1.977	1.236	0.639	1.33	0.929	1.82	0.488	0.021	1.406	0.275	0.685
540	16.6	17.58	24.27	sp|Q14108|SCRB2_HUMAN	Lysosome membrane protein 2	HUMAN	12	0.294	0.01	2.051	0.136	0.603	0.421	0.012	1.57	0.207	0.661	0.308	0.017	1.923	0.117	0.592	0.377	0.019	1.77	0.201	0.667	0.724	0.117	1.282	0.52	0.929	0.565	0.132	1.432	0.347	0.809	0.167	0.001	2.831	0.042	0.474
541	16.57	16.64	51.46	sp|P19105|ML12A_HUMAN	Myosin regulatory light chain 12A	HUMAN	14	2.655	0.177	1.644	1.614	13.552	1.66	0.296	1.614	1.028	5.754	3.981	0.248	1.77	2.249	16.444	6.668	0.058	1.905	3.499	36.644	1.786	0.379	1.486	1.202	7.244	1.888	0.345	1.542	1.225	6.668	4.571	0.265	1.82	2.512	27.542
541	0	16.64	51.16	sp|O14950|ML12B_HUMAN	Myosin regulatory light chain 12B	HUMAN	14
542	16.52	16.89	25.84	sp|Q9H4M9|EHD1_HUMAN	EH domain-containing protein 1	HUMAN	12	0.946	0.568	1.445	0.667	1.368	0.649	0.18	1.585	0.353	1.028	0.982	0.84	1.419	0.692	1.393	1.82	0.019	1.528	1.191	2.884	0.655	0.274	1.472	0.217	0.964	0.824	0.629	1.445	0.474	1.191	0.619	0.397	1.585	0.281	0.982
543	16.51	16.76	24.89	sp|Q9Y2T3|GUAD_HUMAN	Guanine deaminase	HUMAN	9	0.964	0.857	1.38	0.692	1.33	0.817	0.561	1.38	0.479	1.127	0.614	0.439	1.585	0.38	0.973	1.138	0.883	1.393	0.817	1.644	1.514	0.253	1.419	1.067	2.655	1.259	0.794	1.432	0.879	1.871	1.086	0.458	1.406	0.773	1.528
544	16.48	16.9	48.11	sp|Q86WA6|BPHL_HUMAN	Valacyclovir hydrolase	HUMAN	10	1.5	0.192	1.343	1.117	2.208	1.138	0.992	1.282	0.887	1.66	0.231	0.028	2.399	0.111	0.555	0.347	0.041	1.77	0.15	0.614	0.973	0.637	1.294	0.759	1.259	0.802	0.339	1.282	0.631	1.028	0.377	0.047	1.77	0.153	0.667
545	16.44	16.54	50.24	sp|P51149|RAB7A_HUMAN	Ras-related protein Rab-7a	HUMAN	9	1.888	0.251	1.528	1.236	2.78	1.419	0.979	1.459	0.973	2.032	1.556	0.641	1.57	0.991	2.333	2.128	0.319	1.675	1.271	3.436	2.014	0.281	1.644	1.225	3.133	2.399	0.15	1.738	1.38	4.92	0.738	0.568	1.556	0.334	1.148
546	16.37	16.86	12.92	sp|Q9Y4F1|FARP1_HUMAN	FERM, RhoGEF and pleckstrin domain-containing protein 1	HUMAN	10	1.148	0.5	1.419	0.809	1.629	1.028	0.955	2.729	0.377	2.805	1.009	0.99	2.729	0.37	2.754	1.445	0.153	1.406	1.028	2.032	1.355	0.269	1.923	0.705	2.606	1.259	0.318	1.675	0.752	2.089	1.406	0.177	1.406	1	1.977
547	16.35	16.53	40.78	sp|Q07021|C1QBP_HUMAN	Complement component 1 Q subcomponent-binding protein, mitochondrial	HUMAN	9	2.399	0.077	1.585	1.514	8.63	2.858	0.315	1.629	1.754	9.29	2.032	0.53	1.542	1.318	5.105	2.466	0.179	1.614	1.528	8.318	2.148	0.6	1.57	1.368	7.379	1.213	0.909	1.445	0.839	2.938	0.174	0.097	2.911	0.088	0.506
548	16.32	19.19	26.74	sp|P14618|KPYM_HUMAN	Pyruvate kinase isozymes M1/M2	HUMAN	10	2.188	0.079	1.888	1.159	10.864	1.803	0.168	1.837	0.982	7.112	2.559	0.015	1.77	1.445	14.859	3.342	0.02	2.148	1.556	17.378	1.019	0.526	1.837	0.555	2.559	0.855	0.704	3.631	0.429	3.105	1.406	0.32	1.706	0.824	5.346
549	16.32	16.34	48.05	sp|P63241|IF5A1_HUMAN	Eukaryotic translation initiation factor 5A-1	HUMAN	10	0.912	0.907	1.225	0.718	1.117	1.445	0.557	1.191	1.213	1.905	2.089	0.327	1.282	1.629	3.02	2.355	0.34	1.259	1.871	3.311	1.445	0.479	1.213	1.191	1.923	1.871	0.366	1.247	1.5	2.606	1.33	0.574	1.282	1.038	1.754
550	16.31	16.69	18.53	sp|P45974|UBP5_HUMAN	Ubiquitin carboxyl-terminal hydrolase 5	HUMAN	10	1.009	0.918	1.585	0.637	1.66	1.191	0.575	1.629	0.731	2.051	1.786	0.318	1.542	1.159	3.404	1.722	0.33	1.486	1.159	3.192	1.82	0.272	1.614	1.127	3.467	1.33	0.535	1.472	0.904	2.249	1.556	0.413	1.722	0.904	2.884
551	16.29	16.35	32.42	sp|Q9ULA0|DNPEP_HUMAN	Aspartyl aminopeptidase	HUMAN	10	0.273	0.168	5.702	0.051	1.556	0.363	0.432	5.105	0.06	1.854	0.084	0.16	10.375	0.018	0.871	0.698	0.709	4.325	0.154	3.02	1.117	0.758	1.977	0.565	2.249	1.107	0.778	2.512	0.441	2.831	0.608	0.428	4.285	0.129	2.606
552	16.21	16.81	34.68	sp|P04083|ANXA1_HUMAN	Annexin A1	HUMAN	8	5.808	0.001	2.582	2.249	21.281	6.486	0.004	2.606	2.489	21.677	5.97	0.007	2.582	2.312	21.281	4.966	0.005	2.535	1.959	12.359	1.977	0.394	1.803	1.096	3.499	1.191	0.938	1.803	0.661	3.281	1.738	0.405	1.722	1.009	3.076
553	16.2	16.31	18.79	sp|Q9Y262|EIF3L_HUMAN	Eukaryotic translation initiation factor 3 subunit L	HUMAN	8	0.817	0.469	1.445	0.457	1.18	0.847	0.809	1.459	0.406	1.236	1.202	0.362	1.393	0.863	1.803	1.837	0.016	1.445	1.271	4.325	1.191	0.449	1.247	0.955	2.333	1.406	0.161	1.368	1.028	2.805	1.343	0.233	1.33	1.009	2.992
554	16.2	16.24	57.14	sp|P49773|HINT1_HUMAN	Histidine triad nucleotide-binding protein 1	HUMAN	10	0.802	0.741	1.355	0.511	1.086	0.56	0.419	1.445	0.177	0.809	0.283	0.183	1.977	0.058	0.56	0.879	0.457	1.33	0.643	1.169	1.028	0.855	1.318	0.78	1.38	1.148	0.846	1.33	0.863	1.556	1.38	0.783	1.368	1.009	1.905
555	16.19	16.27	27.95	sp|P52597|HNRPF_HUMAN	Heterogeneous nuclear ribonucleoprotein F	HUMAN	12	2.421	0.384	1.82	1.33	4.571	2.27	0.522	1.905	1.191	4.018	2.421	0.236	1.854	1.306	4.169	2.704	0.277	2.051	1.318	6.546	3.597	0.166	2.188	1.644	10.093	2.377	0.768	1.959	1.213	4.699	1.888	0.885	1.738	1.086	3.837
556	16.16	16.46	42.47	sp|P49755|TMEDA_HUMAN	Transmembrane emp24 domain-containing protein 10	HUMAN	13	1.247	0.379	1.294	0.964	2.27	1.432	0.244	1.343	1.067	2.911	0.679	0.807	1.6	0.387	1.086	1.406	0.351	1.306	1.076	2.884	0.759	0.959	1.343	0.356	1.019	1.038	0.829	1.271	0.817	1.406	1.019	0.798	1.318	0.773	1.5
557	16.14	16.25	45.54	sp|P48047|ATPO_HUMAN	ATP synthase subunit O, mitochondrial	HUMAN	12	1.5	0.223	1.406	1.067	2.228	1.028	0.291	1.306	0.787	1.368	0.283	0.004	2.051	0.082	0.581	0.759	0.221	1.294	0.506	0.982	1.086	0.733	1.33	0.817	1.472	1	0.738	1.294	0.773	1.306	0.832	0.281	1.282	0.637	1.067
558	16.1	16.56	46.44	sp|Q9UL46|PSME2_HUMAN	Proteasome activator complex subunit 2	HUMAN	12	0.637	0.308	1.368	0.461	0.871	0.619	0.586	1.514	0.37	0.938	0.251	0.118	2.014	0.145	0.506	0.608	0.293	1.406	0.421	0.855	1.009	0.934	1.38	0.731	1.38	1.191	0.981	1.38	0.863	1.629	0.92	0.572	1.38	0.57	1.271
559	16.09	16.35	29.09	sp|Q5T2W1|NHRF3_HUMAN	Na(+)/H(+) exchange regulatory cofactor NHE-RF3	HUMAN	9	0.839	0.346	1.542	0.453	1.294	0.34	0.052	2.148	0.092	0.731	0.794	0.593	1.57	0.331	1.247	1.5	0.303	1.644	0.912	2.512	0.824	0.623	1.57	0.479	1.294	1.117	0.953	1.556	0.718	1.871	1.127	0.602	1.556	0.724	1.77
560	16.06	17.1	55.34	sp|P62805|H4_HUMAN	Histone H4	HUMAN	18	0.631	0.32	1.18	0.545	0.745	0.275	0.002	1.419	0.194	0.391	0.177	0.011	1.644	0.11	0.291	0.042	0.021	1.486	0.03	0.063	0.209	0.001	1.514	0.121	0.316	0.072	0	2.249	0.039	0.163	0.198	0.009	1.343	0.15	0.265
561	16.04	16.33	23.39	sp|P10909|CLUS_HUMAN	Clusterin	HUMAN	11	4.92	0.416	2.291	2.148	8.79	6.668	0.985	2.655	2.512	12.246	25.586	0.009	2.312	11.066	44.463	27.797	0.009	2.312	12.023	50.582	2.655	0.536	2.109	1.259	4.487	13.305	0.191	2.911	4.571	31.915	22.284	0.062	2.535	8.79	43.251
562	16.03	16.2	41.87	sp|P60900|PSA6_HUMAN	Proteasome subunit alpha type-6	HUMAN	10	1.057	0.76	1.432	0.738	1.486	0.938	0.533	1.432	0.661	1.343	1.096	0.806	1.542	0.711	1.614	1.009	0.733	1.614	0.625	1.5	2.109	0.175	1.542	1.368	4.487	1.738	0.366	1.5	1.159	3.048	1.343	0.668	1.432	0.938	2.07
563	16.02	25.48	44.49	sp|P63104|1433Z_HUMAN	14-3-3 protein zeta/delta	HUMAN	17	1.343	0.872	1.318	1.019	3.162	1.472	0.645	1.368	1.076	3.664	2.333	0.278	1.57	1.486	5.97	5.2	0.025	1.738	2.992	18.197	1.086	0.522	1.271	0.855	2.443	1.959	0.725	1.472	1.33	7.112	3.311	0.007	1.6	2.07	13.428
564	16	16.05	44.3	sp|P62158|CALM_HUMAN	Calmodulin	HUMAN	14	2.911	0.503	1.585	1.837	4.285	1.585	0.739	1.38	1.148	2.148	0.667	0.861	1.644	0.263	1.096	1.528	0.641	1.472	1.038	2.128	0.839	0.853	1.406	0.53	1.18	1.644	0.855	1.38	1.191	2.249	1.629	0.524	1.528	1.067	2.228
565	15.97	80.19	81.11	sp|P52895|AK1C2_HUMAN	Aldo-keto reductase family 1 member C2	HUMAN	96	1.995	0.234	1.445	1.38	3.467	2.938	0.214	1.614	1.82	7.87	2.559	0.207	1.629	1.57	6.138	6.486	0.167	2.014	3.221	22.699	1.393	0.336	2.148	0.649	1.854	3.251	0.245	1.82	1.786	8.79	5.012	0.208	2.051	2.443	16.904
566	15.96	16.06	42.6	sp|P47756|CAPZB_HUMAN	F-actin-capping protein subunit beta	HUMAN	13	1.486	0.329	1.5	0.991	2.965	1.33	0.427	1.459	0.912	2.535	1.419	0.414	1.432	0.991	2.312	2.07	0.063	1.528	1.355	4.786	1.202	0.916	1.445	0.832	1.995	1.393	0.583	1.472	0.946	2.679	1.69	0.149	1.514	1.117	3.467
567	15.96	15.97	36.96	sp|Q9Y6C9|MTCH2_HUMAN	Mitochondrial carrier homolog 2	HUMAN	9	0.824	0.949	1.271	0.643	1.047	0.391	0.302	1.629	0.27	0.637	0.047	0.121	5.012	0.023	0.236	0.353	0.123	1.644	0.209	0.581	0.334	0.133	1.675	0.189	0.56	0.661	0.541	1.282	0.497	0.847	0.679	0.159	1.247	0.479	0.847
568	15.95	16.13	25.71	sp|P62333|PRS10_HUMAN	26S protease regulatory subunit 10B	HUMAN	13	0.964	0.845	1.259	0.766	1.213	0.973	0.469	1.236	0.787	1.202	1	0.914	1.38	0.724	1.38	0.912	0.607	1.247	0.731	1.138	0.991	0.905	1.259	0.787	1.247	1.009	0.984	1.191	0.847	1.202	0.938	0.777	1.236	0.759	1.159
569	15.93	16.25	48.21	sp|P30049|ATPD_HUMAN	ATP synthase subunit delta, mitochondrial	HUMAN	10	1.107	0.694	1.514	0.731	1.675	0.787	0.986	1.629	0.421	1.282	0.619	0.55	1.432	0.275	0.887	0.592	0.464	1.542	0.207	0.912	0.938	0.866	1.528	0.592	1.432	0.603	0.596	1.6	0.194	0.964	0.52	0.415	1.706	0.182	0.887
570	15.89	16.47	21.21	sp|P49591|SYSC_HUMAN	Serine--tRNA ligase, cytoplasmic	HUMAN	10	1.393	0.819	1.542	0.904	2.291	1.995	0.273	1.754	1.138	4.966	1.905	0.219	1.675	1.138	4.169	2.377	0.047	1.77	1.343	6.792	1.585	0.48	1.585	1	2.858	2.582	0.061	1.803	1.432	9.204	1.236	0.454	1.738	0.711	1.959
571	15.87	15.96	30.03	sp|P56470|LEG4_HUMAN	Galectin-4	HUMAN	9	0.263	0.831	2.188	0.133	0.575	0.182	0.165	1.722	0.111	0.313	1.528	0.399	1.445	1.057	2.312	7.112	0.018	1.854	3.837	24.434	1.644	0.446	1.486	1.107	3.048	2.07	0.166	1.5	1.38	8.241	11.169	0.004	1.905	5.861	34.995
572	15.86	17.33	50	sp|P45880|VDAC2_HUMAN	Voltage-dependent anion-selective channel protein 2	HUMAN	13	2.704	0.006	1.738	1.556	10.28	2.805	0.006	1.754	1.6	10.093	1.69	0.112	1.459	1.159	4.656	3.767	0	1.786	2.109	14.322	1.318	0.598	1.459	0.904	2.148	1.871	0.044	1.57	1.191	5.808	1.247	0.799	1.406	0.887	2.109
573	15.8	15.84	34.57	sp|P51665|PSD7_HUMAN	26S proteasome non-ATPase regulatory subunit 7	HUMAN	8	0.575	0.455	1.69	0.143	0.973	0.92	0.854	1.368	0.511	1.259	0.667	0.8	1.738	0.225	1.159	1.282	0.353	1.445	0.887	2.014	0.847	0.918	1.5	0.492	1.271	1.213	0.592	1.318	0.92	1.803	1.019	0.552	1.57	0.649	1.528
574	15.69	16.1	26.84	sp|O94905|ERLN2_HUMAN	Erlin-2	HUMAN	8	0.586	0.159	1.5	0.308	0.879	0.904	0.875	1.259	0.705	1.138	0.363	0.219	1.854	0.138	0.673	0.425	0.033	1.432	0.161	0.608	0.619	0.091	1.294	0.38	0.802	0.643	0.147	1.271	0.437	0.817	0.461	0.075	1.6	0.179	0.738
575	15.68	15.72	35.23	sp|Q9BSE5|SPEB_HUMAN	Agmatinase, mitochondrial	HUMAN	11	1.977	0.204	1.294	1.528	2.831	0.586	0.378	1.472	0.391	0.863	0.535	0.26	1.542	0.319	0.824	0.649	0.24	1.38	0.394	0.895	0.55	0.156	1.432	0.308	0.787	0.474	0.176	1.6	0.231	0.759	0.492	0.153	1.432	0.209	0.705
576	15.63	15.66	43.3	sp|P35270|SPRE_HUMAN	Sepiapterin reductase	HUMAN	11	1.514	0.423	1.528	0.991	2.443	1.127	0.722	1.459	0.773	1.629	0.474	0.471	1.472	0.334	0.698	1.514	0.291	1.528	0.991	2.704	1.585	0.087	1.5	1.057	2.535	1.117	0.764	1.406	0.794	1.629	1.247	0.833	1.445	0.863	1.837
577	15.56	15.58	26.22	sp|P48506|GSH1_HUMAN	Glutamate--cysteine ligase catalytic subunit	HUMAN	11	0.78	0.363	1.406	0.445	1.096	0.964	0.581	1.445	0.679	1.393	0.461	0.149	1.585	0.273	0.731	0.759	0.18	1.393	0.479	1.057	0.982	0.942	1.419	0.685	1.393	1.076	0.906	1.406	0.766	1.542	0.809	0.477	1.38	0.492	1.117
578	15.54	15.63	39.37	sp|Q14376|GALE_HUMAN	UDP-glucose 4-epimerase	HUMAN	11	0.679	0.77	1.644	0.429	1.117	0.711	0.811	1.57	0.421	1.117	0.433	0.029	1.57	0.141	0.679	0.38	0.207	1.923	0.09	0.731	1.191	0.336	1.432	0.832	1.786	1.159	0.416	1.343	0.863	1.675	0.824	0.66	1.5	0.453	1.236
579	15.45	16.33	11.32	sp|P55786|PSA_HUMAN	Puromycin-sensitive aminopeptidase	HUMAN	8	0.705	0.345	1.69	0.217	1.191	0.871	0.8	1.675	0.363	1.459	1.585	0.107	1.629	0.973	3.162	1.33	0.272	1.343	0.991	2.208	1.096	0.615	1.69	0.649	1.871	1.38	0.237	1.614	0.855	2.606	1.148	0.46	1.871	0.614	2.051
580	15.45	15.71	47.62	sp|Q96IU4|ABHEB_HUMAN	Alpha/beta hydrolase domain-containing protein 14B	HUMAN	10	0.809	0.602	1.38	0.56	1.117	0.679	0.516	1.368	0.402	0.929	0.31	0.181	1.941	0.069	0.603	0.294	0.138	1.923	0.047	0.565	1.225	0.618	1.259	0.973	1.614	1.086	0.634	1.18	0.92	1.318	1.047	0.953	1.202	0.871	1.271
581	15.4	16.24	19.76	sp|P14868|SYDC_HUMAN	Aspartate--tRNA ligase, cytoplasmic	HUMAN	11	1.138	0.382	1.459	0.78	1.66	1.138	0.569	1.528	0.745	1.738	1.096	0.678	1.445	0.759	1.585	1.127	0.443	1.406	0.802	1.585	1.138	0.519	1.486	0.766	1.706	1.169	0.482	1.419	0.824	1.66	1.107	0.201	1.445	0.766	1.6
582	15.36	15.4	45	sp|P30711|GSTT1_HUMAN	Glutathione S-transferase theta-1	HUMAN	11	0.196	0.006	1.77	0.086	0.347	0.288	0.01	1.528	0.118	0.441	0.111	0.004	2.535	0.052	0.281	0.163	0.005	1.905	0.047	0.31	1.148	0.357	1.225	0.938	1.432	0.955	0.887	1.202	0.794	1.148	0.92	0.975	1.159	0.794	1.067
583	15.34	17.63	55.61	sp|P30085|KCY_HUMAN	UMP-CMP kinase	HUMAN	12	1.69	0.219	1.432	1.18	2.884	0.904	0.955	1.306	0.692	1.18	0.344	0.556	1.722	0.249	0.592	1.282	0.309	1.355	0.946	1.738	1.629	0.182	1.38	1.18	2.355	1.69	0.137	1.419	1.191	2.729	0.802	0.998	1.368	0.608	1.096
584	15.33	15.36	49.08	sp|Q9Y5M8|SRPRB_HUMAN	Signal recognition particle receptor subunit beta	HUMAN	10	0.895	0.465	1.722	0.511	1.542	1.57	0.092	1.738	0.904	3.192	1.406	0.169	1.355	1.038	2.858	0.817	0.861	1.754	0.466	1.432	1.754	0.033	1.556	1.127	3.873	1.6	0.079	1.629	0.982	3.342	0.511	0.237	1.959	0.157	1
585	15.29	30.11	46.98	sp|P09972|ALDOC_HUMAN	Fructose-bisphosphate aldolase C	HUMAN	22	1.259	0.942	1.614	0.78	2.355	1.66	0.244	1.644	1.009	3.565	0.429	0.201	2.228	0.175	0.955	0.157	0.054	3.802	0.028	0.597	0.982	0.504	1.614	0.597	1.585	1.5	0.535	1.614	0.929	3.162	2.07	0.22	1.722	1.202	4.613
586	15.22	15.36	22.18	sp|P04004|VTNC_HUMAN	Vitronectin	HUMAN	12	1.225	0.868	1.514	0.809	2.399	6.668	0.033	3.499	1.905	17.865	13.552	0.003	3.281	4.13	31.915	22.491	0	2.965	7.586	44.463	4.966	0.104	3.251	1.528	11.066	10.666	0.007	3.467	3.076	28.054	19.409	0	3.221	6.026	44.875
587	15.22	15.36	38.28	sp|P24539|AT5F1_HUMAN	ATP synthase subunit b, mitochondrial	HUMAN	14	1.585	0.106	1.406	1.127	2.312	1.148	0.496	1.33	0.863	1.556	0.474	0.209	1.585	0.278	0.752	0.661	0.19	1.33	0.483	0.879	0.817	0.788	1.306	0.603	1.067	0.887	0.828	1.282	0.692	1.138	0.661	0.068	1.282	0.466	0.847
588	15.21	15.37	38.01	sp|P50135|HNMT_HUMAN	Histamine N-methyltransferase	HUMAN	12	1.191	0.702	1.406	0.847	2.421	1.117	0.787	1.393	0.802	2.051	0.955	0.931	1.393	0.711	1.33	1.138	0.747	1.393	0.817	2.655	1.738	0.044	1.486	1.169	4.207	1.542	0.177	1.445	1.067	3.802	1.406	0.564	1.406	1	3.499
589	15.18	15.7	14.27	sp|O60313|OPA1_HUMAN	Dynamin-like 120 kDa protein, mitochondrial	HUMAN	10	1.076	0.943	1.514	0.711	2.089	1.148	0.922	1.5	0.766	1.923	0.52	0.343	1.722	0.256	0.895	0.766	0.384	1.486	0.511	1.138	0.824	0.263	1.585	0.56	1.306	0.973	0.599	1.82	0.655	1.77	0.643	0.234	1.837	0.425	1.18
590	15.16	15.82	35.66	sp|Q13561|DCTN2_HUMAN	Dynactin subunit 2	HUMAN	9	1.009	0.738	1.486	0.679	1.5	0.991	0.75	1.706	0.581	1.69	1.076	0.502	1.419	0.759	1.528	1.191	0.407	1.432	0.832	1.706	0.929	0.746	1.514	0.614	1.406	1.047	0.585	1.343	0.78	1.419	1.076	0.694	1.343	0.802	1.445
591	15.11	15.9	34.07	sp|P02649|APOE_HUMAN	Apolipoprotein E	HUMAN	10	1.107	0.666	1.355	0.817	1.542	3.532	0.078	2.188	1.614	8.63	1.977	0.989	1.5	1.318	3.631	4.13	0.075	2.188	1.888	11.588	3.767	0.166	2.27	1.66	11.169	2.992	0.201	2.128	1.406	6.486	4.786	0.05	2.249	2.128	12.942
592	15.11	15.45	15.45	sp|Q14764|MVP_HUMAN	Major vault protein	HUMAN	9	4.571	0.26	2.729	1.675	9.908	6.31	0.156	3.404	1.854	14.454	11.695	0.063	3.597	3.251	23.55	14.06	0.035	3.565	3.945	28.576	4.571	0.362	2.992	1.528	9.036	4.786	0.283	2.312	2.07	11.169	6.982	0.22	2.704	2.582	13.428
593	15.07	33.07	33.62	sp|P35241|RADI_HUMAN	Radixin	HUMAN	18	1.236	0.936	1.419	0.871	1.941	1.459	0.467	1.406	1.038	3.631	1.675	0.053	1.5	1.117	3.436	2.679	0.014	1.675	1.6	7.244	1.675	0.376	1.514	1.107	3.532	1.905	0.097	1.556	1.225	4.446	2.858	0.013	1.57	1.82	9.12
594	15.04	15.29	26.57	sp|O95822|DCMC_HUMAN	Malonyl-CoA decarboxylase, mitochondrial	HUMAN	12	1.69	0.074	1.393	1.213	2.992	1.343	0.536	1.368	0.982	2.188	0.608	0.325	1.528	0.387	0.929	0.673	0.221	1.393	0.421	0.938	0.973	0.615	1.419	0.731	1.38	0.863	0.789	1.33	0.649	1.148	0.506	0.049	1.614	0.296	0.817
595	15.02	15.4	24.47	sp|P02774|VTDB_HUMAN	Vitamin D-binding protein	HUMAN	8	1.556	0.058	1.191	1.306	1.995	1.459	0.083	1.236	1.18	1.941	0.745	0.951	1.343	0.55	1	0.603	0.505	1.486	0.406	0.895	0.57	0.125	1.393	0.283	0.794	0.344	0.021	1.837	0.147	0.631	0.117	0.002	3.311	0.028	0.387
596	15.01	15.39	11.46	sp|Q53SF7|COBL1_HUMAN	Cordon-bleu protein-like 1	HUMAN	9	1.368	0.969	2.333	0.586	3.311	1.941	0.637	2.535	0.766	4.875	1.754	0.866	2.489	0.705	4.365	0.649	0.144	2.333	0.194	1.514	1.959	0.58	2.559	0.766	5.395	1.69	0.873	2.421	0.698	4.093	1.138	0.623	2.291	0.497	2.679
597	14.98	15.24	12.38	sp|Q99613|EIF3C_HUMAN	Eukaryotic translation initiation factor 3 subunit C	HUMAN	8	1.127	0.483	1.459	0.773	1.706	1.355	0.241	1.306	1.038	2.559	0.912	0.395	1.542	0.586	1.406	2.014	0.049	1.585	1.271	4.446	1.905	0.074	1.5	1.271	4.169	1.675	0.144	1.459	1.148	3.802	1.528	0.139	1.542	0.991	2.754
598	14.97	15.04	55.98	sp|P61224|RAP1B_HUMAN	Ras-related protein Rap-1b	HUMAN	11	2.489	0.077	1.959	1.271	8.954	1.871	0.196	1.905	0.982	6.486	1.159	0.558	1.66	0.698	1.977	1.786	0.148	1.82	0.982	4.529	1.225	0.65	1.706	0.718	2.148	1.5	0.504	1.803	0.832	3.221	1.247	0.818	1.706	0.731	2.312
598	0	12.9	50	sp|A6NIZ1|RP1BL_HUMAN	Ras-related protein Rap-1b-like protein	HUMAN	10
599	14.96	15.45	27.25	sp|O00231|PSD11_HUMAN	26S proteasome non-ATPase regulatory subunit 11	HUMAN	9	1.306	0.589	1.528	0.855	2.089	1.6	0.224	1.585	1.009	5.395	1.803	0.077	1.57	1.148	3.342	1.923	0.079	1.675	1.148	3.597	2.729	0.037	2.014	1.355	7.516	2.312	0.127	1.923	1.202	5.702	2.188	0.141	1.854	1.18	6.194
600	14.96	15.27	73.17	sp|Q96AB3|ISOC2_HUMAN	Isochorismatase domain-containing protein 2, mitochondrial	HUMAN	13	1.047	0.965	1.959	0.535	2.051	1.259	0.449	1.38	0.912	1.738	0.667	0.034	2.291	0.288	1.528	0.973	0.905	1.38	0.705	1.343	0.946	0.767	1.38	0.685	1.306	0.895	0.554	1.419	0.631	1.271	0.731	0.162	2.208	0.331	1.614
601	14.96	15.12	18.6	sp|Q15392|DHC24_HUMAN	Delta(24)-sterol reductase	HUMAN	9	2.333	0.033	1.675	1.393	5.649	1.514	0.115	1.585	0.955	3.162	0.705	0.819	2.128	0.35	1.5	0.356	0.211	2.489	0.052	0.887	1	0.672	1.786	0.56	1.77	0.839	0.994	1.675	0.449	1.406	0.356	0.23	2.443	0.113	0.871
602	14.95	16.09	5.35	sp|Q5JRA6|MIA3_HUMAN	Melanoma inhibitory activity protein 3	HUMAN	8	0.982	0.554	1.406	0.705	1.38	1.028	0.695	1.38	0.745	1.528	0.879	0.444	1.432	0.608	1.259	0.353	0.002	1.995	0.171	0.705	0.809	0.372	1.393	0.565	1.127	0.794	0.1	1.368	0.575	1.086	0.233	0	2.704	0.06	0.631
603	14.95	15	55.81	sp|P61106|RAB14_HUMAN	Ras-related protein Rab-14	HUMAN	8	1.406	0.399	1.38	1.019	1.941	1.236	0.512	2.07	0.597	2.559	1.236	0.517	1.556	0.794	1.923	1.202	0.602	1.923	0.625	2.312	1.271	0.472	1.585	0.802	2.032	1.355	0.457	1.675	0.809	2.27	1.028	0.94	1.722	0.597	1.77
604	14.89	15.02	36.27	sp|P54920|SNAA_HUMAN	Alpha-soluble NSF attachment protein	HUMAN	9	1.629	0.876	1.854	0.879	3.532	2.07	0.311	2.014	1.028	4.018	1.959	0.381	1.888	1.038	3.698	3.342	0.024	2.466	1.355	8.79	3.02	0.04	2.355	1.282	9.55	2.228	0.35	2.148	1.038	4.613	1.047	0.871	2.109	0.497	1.738
605	14.88	14.96	33.25	sp|P07902|GALT_HUMAN	Galactose-1-phosphate uridylyltransferase	HUMAN	9	0.809	0.635	1.393	0.565	1.127	0.745	0.56	1.419	0.429	1.057	0.433	0.162	1.941	0.231	0.839	0.631	0.189	1.459	0.373	0.92	1.33	0.566	1.368	0.973	2.148	1.009	0.985	1.355	0.745	1.419	1.225	0.625	1.259	0.973	1.977
606	14.87	16.48	54.7	sp|P84077|ARF1_HUMAN	ADP-ribosylation factor 1	HUMAN	15	1.117	0.68	1.38	0.809	1.542	1.138	0.647	1.355	0.839	1.542	1.202	0.679	1.18	1.019	1.419	1.318	0.396	1.614	0.817	2.128	1.169	0.57	1.355	0.863	1.585	1.191	0.521	1.459	0.817	1.738	1.247	0.469	1.514	0.824	1.888
607	14.85	15.02	33.79	sp|P15880|RS2_HUMAN	40S ribosomal protein S2	HUMAN	10	3.837	0.144	1.871	2.051	10.28	2.754	0.487	1.66	1.66	4.487	2.938	0.211	1.66	1.77	7.112	4.246	0.045	1.77	2.399	8.395	1.66	0.465	1.528	1.086	2.399	4.92	0.063	1.959	2.512	13.183	3.631	0.113	1.786	2.032	8.241
608	14.78	15.12	30.54	sp|P50053|KHK_HUMAN	Ketohexokinase	HUMAN	9	1.5	0.505	1.432	1.047	2.109	1.644	0.428	1.514	1.086	2.679	0.904	0.291	1.282	0.698	1.159	0.356	0.024	2.014	0.179	0.718	1.528	0.315	1.445	1.057	2.559	1.556	0.834	1.486	1.047	2.679	0.879	0.332	1.33	0.643	1.169
609	14.77	14.99	25.06	sp|P14324|FPPS_HUMAN	Farnesyl pyrophosphate synthase	HUMAN	15	1.995	0.339	1.614	1.236	2.754	2.399	0.364	1.6	1.5	3.281	2.754	0.234	1.585	1.738	3.802	5.916	0.028	1.977	2.992	10.965	1.706	0.496	2.168	0.787	2.582	3.597	0.137	1.854	1.941	5.346	5.808	0.016	2.128	2.729	11.482
610	14.77	14.89	30.79	sp|Q9H0W9|CK054_HUMAN	Ester hydrolase C11orf54	HUMAN	11	1.722	0.149	1.486	1.159	3.767	1.57	0.15	1.5	1.047	4.055	0.871	0.75	1.445	0.586	1.259	1.406	0.297	1.5	0.938	3.02	0.871	0.766	1.393	0.597	1.213	1.343	0.48	1.445	0.929	2.754	1.514	0.185	1.419	1.067	4.406
611	14.7	14.79	28.9	sp|O43772|MCAT_HUMAN	Mitochondrial carnitine/acylcarnitine carrier protein	HUMAN	9	0.973	0.567	1.38	0.705	1.343	0.667	0.687	1.368	0.483	0.912	0.15	0.116	2.333	0.074	0.35	0.373	0.17	1.486	0.149	0.555	0.488	0.209	1.38	0.299	0.673	0.344	0.018	1.57	0.187	0.54	0.31	0.003	1.6	0.211	0.497
612	14.69	15.01	16.07	sp|Q6NUM9|RETST_HUMAN	All-trans-retinol 13,14-reductase	HUMAN	8	0.254	0.004	2.07	0.108	0.525	0.305	0.002	1.871	0.153	0.57	0.353	0.042	1.959	0.207	0.692	0.265	0.002	2.148	0.143	0.57	0.766	0.236	1.271	0.581	0.973	0.731	0.115	1.225	0.57	0.895	0.637	0.05	1.259	0.474	0.802
613	14.68	14.95	10.36	sp|O94875|SRBS2_HUMAN	Sorbin and SH3 domain-containing protein 2	HUMAN	8	0.692	0.021	1.393	0.488	0.964	0.661	0.038	1.445	0.441	0.955	0.625	0.081	1.459	0.421	0.912	0.991	0.742	1.406	0.711	1.393	0.887	0.361	1.368	0.649	1.213	0.794	0.12	1.318	0.597	1.047	1.18	0.177	1.38	0.855	1.66
614	14.67	14.68	37.46	sp|A6ND91|ASPD_HUMAN	Putative L-aspartate dehydrogenase	HUMAN	11	0.745	0.919	1.419	0.525	1.057	0.855	0.839	1.406	0.619	1.202	0.637	0.936	1.486	0.429	0.946	0.217	0.105	2.63	0.104	0.57	1.047	0.403	1.393	0.752	1.5	0.597	0.816	1.542	0.398	0.92	0.839	0.865	1.406	0.575	1.18
615	14.66	15.06	7.37	sp|P29144|TPP2_HUMAN	Tripeptidyl-peptidase 2	HUMAN	8	0.592	0.223	1.644	0.337	0.973	0.766	0.401	1.528	0.483	1.169	0.745	0.353	1.542	0.488	1.148	0.946	0.946	1.585	0.614	1.5	0.738	0.463	1.542	0.453	1.138	1.259	0.66	1.585	0.794	2.606	1.191	0.707	1.57	0.759	2.377
616	14.63	14.63	30.5	sp|P27695|APEX1_HUMAN	DNA-(apurinic or apyrimidinic site) lyase	HUMAN	8	1.009	0.844	1.225	0.824	1.236	0.973	0.925	1.236	0.787	1.202	1	0.799	1.282	0.78	1.282	0.946	0.908	1.294	0.731	1.225	1.047	0.651	1.213	0.863	1.271	0.946	0.944	1.318	0.718	1.247	1.057	0.602	1.259	0.839	1.33
617	14.62	14.76	12.99	sp|P50570|DYN2_HUMAN	Dynamin-2	HUMAN	8	0.973	0.833	1.644	0.586	1.6	0.759	0.197	1.528	0.441	1.159	1.107	0.551	1.355	0.817	1.556	1.117	0.609	1.738	0.643	1.959	0.839	0.573	1.614	0.497	1.355	1.148	0.435	1.514	0.759	1.837	1.159	0.432	1.675	0.692	1.995
618	14.59	14.7	39.65	sp|P00403|COX2_HUMAN	Cytochrome c oxidase subunit 2	HUMAN	13	2.109	0.201	1.585	1.33	3.373	1.77	0.345	1.514	1.169	2.729	0.35	0.559	2.148	0.157	0.752	0.912	0.715	1.459	0.614	1.33	1.282	0.836	1.459	0.879	1.854	0.955	0.754	1.445	0.637	1.38	0.288	0.577	2.291	0.169	0.661
619	14.59	14.61	22.25	sp|P36551|HEM6_HUMAN	Coproporphyrinogen-III oxidase, mitochondrial	HUMAN	10	1.343	0.291	1.38	0.973	2.089	1.138	0.759	1.393	0.817	1.614	0.614	0.695	1.722	0.363	1.057	0.581	0.181	1.6	0.229	0.929	1.406	0.221	1.355	1.038	2.333	0.863	0.918	1.406	0.603	1.213	0.863	0.689	1.343	0.608	1.159
620	14.58	14.74	25.1	sp|P62701|RS4X_HUMAN	40S ribosomal protein S4, X isoform	HUMAN	8	1.355	0.371	1.486	0.912	2.07	1.047	0.647	1.514	0.692	1.585	1.38	0.461	1.528	0.904	2.109	1.5	0.341	1.542	0.973	2.291	1.076	0.525	1.514	0.711	1.644	1.169	0.643	1.514	0.773	1.786	1.202	0.509	1.5	0.802	1.82
621	14.51	14.67	22.22	sp|P26599|PTBP1_HUMAN	Polypyrimidine tract-binding protein 1	HUMAN	10	1.138	0.393	1.905	0.597	2.188	1.028	0.853	1.905	0.54	1.959	0.991	0.673	1.941	0.511	1.923	1.202	0.504	2.249	0.535	2.704	1.202	0.28	1.977	0.608	2.377	1.191	0.386	2.512	0.474	2.992	1.202	0.48	2.032	0.592	2.443
622	14.47	14.49	35.25	sp|Q9BTZ2|DHRS4_HUMAN	Dehydrogenase/reductase SDR family member 4	HUMAN	10	1.225	0.3	1.556	0.787	1.923	0.366	0.423	2.208	0.201	0.809	0.631	0.692	1.706	0.366	1.076	0.679	0.938	1.614	0.363	1.096	0.938	0.782	1.556	0.614	1.459	1.047	0.743	1.542	0.679	1.675	0.855	0.881	1.528	0.54	1.306
623	14.46	15.5	23.6	sp|O43242|PSMD3_HUMAN	26S proteasome non-ATPase regulatory subunit 3	HUMAN	9	0.698	0.677	1.69	0.38	1.18	1.556	0.408	1.854	0.839	3.873	1.995	0.196	1.941	1.028	5.97	1.69	0.299	1.888	0.895	4.786	1.644	0.291	1.871	0.879	4.875	0.705	0.722	1.888	0.384	1.33	1.294	0.512	1.675	0.773	2.249
624	14.4	18.07	28.03	sp|P40261|NNMT_HUMAN	Nicotinamide N-methyltransferase	HUMAN	11	13.552	0.075	3.767	3.597	27.797	15.704	0.237	3.076	5.105	27.797	9.727	0.201	2.884	3.373	15.704	10.864	0.101	3.698	2.938	22.491	12.134	0.046	3.532	3.436	23.55	18.365	0.058	3.281	5.598	34.041	10.965	0.179	3.767	2.911	23.335
625	14.38	14.47	42.8	sp|P28070|PSB4_HUMAN	Proteasome subunit beta type-4	HUMAN	12	0.973	0.856	2.089	0.466	2.032	1.18	0.503	2.884	0.409	3.404	1.202	0.445	2.831	0.425	3.404	0.824	0.356	1.38	0.597	1.138	1.086	0.635	1.66	0.655	1.803	0.946	0.749	1.514	0.625	1.432	0.929	0.724	1.38	0.673	1.282
626	14.34	14.85	20.28	sp|P48163|MAOX_HUMAN	NADP-dependent malic enzyme	HUMAN	10	2.014	0.404	2.032	0.991	4.699	1.096	0.992	1.82	0.603	2.032	2.07	0.136	1.888	1.096	5.808	2.249	0.255	2.051	1.096	5.546	0.479	0.524	1.941	0.236	0.929	1.6	0.317	1.57	1.019	4.406	1.047	0.723	1.803	0.581	1.888
627	14.33	14.36	25.48	sp|Q8IWW8|HOT_HUMAN	Hydroxyacid-oxoacid transhydrogenase, mitochondrial	HUMAN	8	1.271	0.767	1.459	0.871	1.871	0.871	0.542	1.406	0.603	1.225	0.661	0.328	1.57	0.406	1.038	0.501	0.102	1.432	0.201	0.718	1.096	0.904	1.393	0.787	1.556	0.824	0.544	1.38	0.55	1.138	0.53	0.181	1.514	0.258	0.802
628	14.31	14.52	44.04	sp|Q15907|RB11B_HUMAN	Ras-related protein Rab-11B	HUMAN	9	0.938	0.858	1.629	0.565	1.528	0.619	0.031	1.5	0.157	0.929	1.282	0.888	1.754	0.731	2.78	1.445	0.936	1.754	0.824	2.78	0.847	0.416	1.629	0.492	1.38	0.679	0.055	1.585	0.325	1.076	1.271	0.901	1.675	0.759	2.228
628	0	13.51	34.72	sp|P62491|RB11A_HUMAN	Ras-related protein Rab-11A	HUMAN	8
629	14.3	14.9	11.85	sp|P09327|VILI_HUMAN	Villin-1	HUMAN	8	0.991	0.976	1.82	0.55	1.803	0.555	0.484	1.977	0.283	1.096	1.941	0.115	1.923	1.009	6.546	3.499	0.01	2.128	1.644	12.706	0.614	0.49	1.941	0.325	1.191	1.038	0.937	1.722	0.603	1.941	1.5	0.2	1.6	0.938	4.093
630	14.3	14.66	12.03	sp|P26639|SYTC_HUMAN	Threonine--tRNA ligase, cytoplasmic	HUMAN	8	0.614	0.187	1.585	0.38	0.973	1.5	0.595	1.6	0.938	2.938	1.786	0.389	1.614	1.107	3.908	2.249	0.148	1.837	1.225	4.365	1.614	0.573	1.69	0.955	3.105	1.459	0.654	1.614	0.904	2.399	1.259	0.532	1.5	0.839	2.489
631	14.29	14.7	15.61	sp|Q96CM8|ACSF2_HUMAN	Acyl-CoA synthetase family member 2, mitochondrial	HUMAN	8	0.692	0.181	1.445	0.449	1	0.437	0.04	1.82	0.215	0.794	0.294	0.019	2.148	0.109	0.631	0.201	0.001	2.399	0.044	0.483	0.294	0.012	2.168	0.138	0.637	0.425	0.012	1.629	0.213	0.692	0.565	0.087	1.66	0.331	0.938
632	14.19	14.44	47.2	sp|P52907|CAZA1_HUMAN	F-actin-capping protein subunit alpha-1	HUMAN	14	3.105	0.154	2.399	1.294	9.817	3.945	0.083	2.489	1.585	15.276	4.446	0.059	2.679	1.66	19.77	5.058	0.066	2.858	1.77	22.699	3.281	0.212	2.399	1.368	11.482	2.858	0.154	2.377	1.202	10.28	3.281	0.244	2.421	1.355	14.997
633	14.18	14.72	18.47	sp|Q969V3|NCLN_HUMAN	Nicalin	HUMAN	7	1.019	0.848	1.148	0.887	1.169	0.946	0.676	1.294	0.731	1.225	0.912	0.515	1.282	0.711	1.169	1.038	0.829	1.556	0.667	1.614	0.955	0.806	1.486	0.643	1.419	0.991	0.982	1.38	0.718	1.368	0.92	0.597	1.271	0.724	1.169
634	14.17	14.59	26.24	sp|P22830|HEMH_HUMAN	Ferrochelatase, mitochondrial	HUMAN	10	1.355	0.449	1.406	0.964	1.941	1.028	0.961	1.169	0.879	1.213	0.679	0.457	1.941	0.347	1.318	0.879	0.552	1.57	0.56	1.38	0.938	0.678	1.213	0.766	1.138	0.718	0.265	1.432	0.492	1.028	0.667	0.254	1.738	0.373	1.159
635	14.16	14.46	45.73	sp|P25787|PSA2_HUMAN	Proteasome subunit alpha type-2	HUMAN	9	1.888	0.921	1.959	0.964	4.325	1.306	0.57	2.63	0.497	2.312	2.704	0.754	2.014	1.343	5.105	2.754	0.435	2.051	1.343	6.368	2.582	0.974	2.089	1.236	6.026	3.565	0.332	2.27	1.57	10.28	2.911	0.414	2.27	1.282	6.546
636	14.13	16.47	34.61	sp|Q96I15|SCLY_HUMAN	Selenocysteine lyase	HUMAN	10	1.837	0.215	1.69	1.086	3.133	0.973	0.96	1.5	0.603	1.459	1.259	0.321	1.5	0.839	1.871	0.92	0.941	1.556	0.619	1.432	1.941	0.113	1.77	1.096	3.733	1.419	0.49	1.675	0.847	2.466	0.863	0.983	1.528	0.535	1.318
637	14.13	14.38	39.35	sp|P62826|RAN_HUMAN	GTP-binding nuclear protein Ran	HUMAN	9	0.773	0.568	1.406	0.52	1.086	1.514	0.244	1.556	0.973	2.911	1.57	0.636	1.556	1.009	2.582	2.109	0.07	1.69	1.247	4.613	1.459	0.325	1.5	0.973	2.965	1.738	0.127	1.57	1.107	3.908	1.854	0.113	1.6	1.159	4.13
638	14.12	15.07	34.56	sp|Q71DI3|H32_HUMAN	Histone H3.2	HUMAN	10	0.625	0.031	1.247	0.483	0.78	0.325	0.003	1.459	0.219	0.474	0.138	0.159	2.051	0.082	0.283	0.03	0.046	3.436	0.016	0.102	0.215	0	1.6	0.11	0.344	0.096	0	2.512	0.041	0.242	0.139	0.001	2.089	0.054	0.291
638	0	15.07	34.56	sp|P84243|H33_HUMAN	Histone H3.3	HUMAN	10
638	0	15	29.41	sp|P68431|H31_HUMAN	Histone H3.1	HUMAN	9
639	14.12	14.22	48.99	sp|Q9Y6B6|SAR1B_HUMAN	GTP-binding protein SAR1b	HUMAN	13	0.766	0.563	1.247	0.608	0.955	0.839	0.478	1.282	0.655	1.076	0.773	0.395	1.355	0.565	1.047	0.773	0.461	1.282	0.603	0.991	0.946	0.717	1.247	0.759	1.18	1.019	0.84	1.368	0.745	1.393	0.832	0.553	1.127	0.731	0.938
640	14.09	15.41	9.11	sp|P41252|SYIC_HUMAN	Isoleucine--tRNA ligase, cytoplasmic	HUMAN	7	0.619	0.298	1.57	0.192	0.973	1.169	0.195	1.432	0.817	1.738	1.888	0.014	1.393	1.355	3.499	2.051	0.02	1.393	1.472	3.908	0.794	0.802	1.629	0.313	1.294	1.138	0.292	1.306	0.871	1.66	0.787	0.643	1.419	0.38	1.117
641	14.08	14.62	37.82	sp|P62979|RS27A_HUMAN	Ubiquitin-40S ribosomal protein S27a	HUMAN	13	0.692	0.24	1.259	0.506	0.871	0.417	0.003	1.556	0.215	0.649	0.445	0.298	1.585	0.273	0.705	0.661	0.338	1.236	0.466	0.817	0.325	0.06	1.888	0.158	0.614	0.766	0.242	1.159	0.649	0.887	1.067	0.697	1.236	0.863	1.282
641	0	14.34	46.09	sp|P62987|RL40_HUMAN	Ubiquitin-60S ribosomal protein L40	HUMAN	13
641	0	14.34	77.52	sp|P0CG48|UBC_HUMAN	Polyubiquitin-C	HUMAN	13
641	0	14.34	77.29	sp|P0CG47|UBB_HUMAN	Polyubiquitin-B	HUMAN	13
642	14.07	20.32	13.52	sp|P58107|EPIPL_HUMAN	Epiplakin	HUMAN	18	0.655	0.552	1.675	0.268	1.096	0.802	0.687	1.614	0.453	1.294	1.271	0.597	1.585	0.802	2.014	1.096	0.374	1.77	0.619	2.109	1.067	0.969	1.77	0.603	2.032	3.281	0.049	2.014	1.629	8.166	4.285	0.013	1.995	2.148	10.28
643	14.07	16.95	10.69	sp|O95373|IPO7_HUMAN	Importin-7	HUMAN	9	1.514	0.107	1.644	0.92	2.535	1.66	0.067	1.614	1.028	2.805	1.514	0.096	1.644	0.92	2.535	1.406	0.071	1.629	0.863	2.312	1.888	0.061	1.66	1.138	3.192	1.69	0.071	1.644	1.028	2.831	1.282	0.188	1.629	0.787	2.109
644	14.07	14.34	30.1	sp|O14874|BCKD_HUMAN	[3-methyl-2-oxobutanoate dehydrogenase [lipoamide]] kinase, mitochondrial	HUMAN	7	1.57	0.451	2.109	0.745	3.281	1.542	0.462	2.089	0.738	3.221	1.191	0.716	2.089	0.57	2.489	1.127	0.794	2.089	0.54	2.355	1.191	0.722	2.089	0.57	2.489	1.247	0.662	2.089	0.597	2.606	0.752	0.613	2.109	0.36	1.585
645	14.07	14.3	45.45	sp|O14579|COPE_HUMAN	Coatomer subunit epsilon	HUMAN	9	1.306	0.423	2.582	0.506	3.436	1.117	0.766	2.729	0.409	3.02	1.6	0.151	1.923	0.832	3.105	1.803	0.12	1.959	0.92	3.597	1.6	0.167	1.977	0.809	3.221	1.486	0.237	2.291	0.649	3.467	1.096	0.674	2.355	0.466	2.606
646	14.06	14.27	25.84	sp|P50454|SERPH_HUMAN	Serpin H1	HUMAN	8	2.992	0.529	2.014	1.486	7.311	2.805	0.622	1.959	1.432	6.081	2.466	0.639	1.837	1.343	4.92	2.78	0.482	1.941	1.432	5.97	1.169	0.906	1.722	0.679	1.905	0.904	0.912	1.69	0.474	1.528	1.722	0.935	1.837	0.938	3.767
647	14.06	14.17	28.37	sp|Q9UJZ1|STML2_HUMAN	Stomatin-like protein 2	HUMAN	10	2.512	0.042	2.014	1.247	10.186	1.445	0.316	1.959	0.738	3.532	1.614	0.583	2.051	0.787	4.365	0.991	0.768	2.399	0.53	2.377	1.368	0.563	1.803	0.759	5.598	0.946	0.73	2.754	0.453	2.606	0.752	0.392	1.888	0.331	1.419
648	14.05	14.27	53.91	sp|P14174|MIF_HUMAN	Macrophage migration inhibitory factor	HUMAN	11	19.055	0.175	3.908	4.875	45.709	19.409	0.162	3.908	4.966	48.306	18.535	0.181	3.837	4.831	44.875	28.84	0.122	3.404	8.472	61.376	13.062	0.255	4.487	2.911	40.179	13.804	0.242	4.207	3.281	35.975	14.191	0.217	3.908	3.631	38.371
649	14.04	14.27	28.93	sp|Q8TC12|RDH11_HUMAN	Retinol dehydrogenase 11	HUMAN	10	0.991	0.995	1.343	0.738	1.33	1.047	0.748	1.675	0.625	1.754	0.773	0.167	1.445	0.53	1.117	0.738	0.285	1.977	0.373	1.459	0.991	0.991	1.977	0.501	1.959	1.107	0.563	1.644	0.673	1.82	0.973	0.951	1.871	0.52	1.82
650	14.01	14.11	45.79	sp|P30044|PRDX5_HUMAN	Peroxiredoxin-5, mitochondrial	HUMAN	11	0.863	0.716	1.213	0.698	1.047	0.47	0.037	1.355	0.305	0.637	0.384	0.029	1.528	0.192	0.586	0.685	0.178	1.213	0.535	0.832	0.904	0.655	1.127	0.794	1.019	0.847	0.822	1.18	0.698	1	0.832	0.527	1.159	0.698	0.964
651	14.01	14.05	10.21	sp|P46977|STT3A_HUMAN	Dolichyl-diphosphooligosaccharide--protein glycosyltransferase subunit STT3A	HUMAN	9	1.738	0.19	1.419	1.225	3.565	2.051	0.053	1.5	1.368	4.325	2.228	0.089	1.5	1.486	5.2	1.169	0.523	1.368	0.855	1.644	1.191	0.556	1.368	0.871	1.754	1.148	0.705	1.294	0.887	1.722	0.449	0.207	1.871	0.07	0.839
652	14	14.8	31.86	sp|Q15019|SEPT2_HUMAN	Septin-2	HUMAN	7	0.904	0.767	1.514	0.592	1.368	1.009	0.928	1.472	0.685	1.5	1.941	0.351	1.614	1.202	3.373	2.606	0.061	1.66	1.57	4.966	1.18	0.68	1.486	0.794	1.77	1.169	0.895	1.486	0.787	1.738	1.854	0.3	1.614	1.148	3.076
653	13.98	14.04	30.99	sp|Q96NU7|HUTI_HUMAN	Probable imidazolonepropionase	HUMAN	9	2.168	0.299	1.38	1.57	3.076	1.905	0.313	1.77	1.076	3.467	1.871	0.337	1.57	1.191	2.965	1.047	0.759	1.786	0.586	1.888	1.019	0.704	2.27	0.449	2.312	0.855	0.855	1.38	0.619	1.18	0.649	0.719	2.188	0.291	1.419
654	13.96	14.25	46.31	sp|P09417|DHPR_HUMAN	Dihydropteridine reductase	HUMAN	14	1.803	0.224	1.556	1.159	3.467	1.514	0.35	1.514	1	2.754	0.506	0.693	1.57	0.291	0.794	1.343	0.925	1.486	0.904	2.377	2.109	0.171	1.6	1.318	4.529	2.188	0.172	1.614	1.355	4.613	1.738	0.419	1.556	1.117	3.908
655	13.96	14.09	29.12	sp|Q8N0X4|CLYBL_HUMAN	Citrate lyase subunit beta-like protein, mitochondrial	HUMAN	12	4.966	0.003	1.959	2.535	15.276	4.406	0.019	1.888	2.333	13.932	2.805	0.011	1.706	1.644	7.516	1.69	0.312	1.459	1.159	2.831	2.535	0.212	1.722	1.472	6.607	1.905	0.19	1.6	1.191	3.133	0.667	0.417	1.432	0.261	0.955
656	13.91	14.3	15.65	sp|P31948|STIP1_HUMAN	Stress-induced-phosphoprotein 1	HUMAN	11	1.076	0.33	1.419	0.759	1.754	1.306	0.691	1.5	0.871	2.333	1.69	0.705	1.514	1.117	2.831	1.871	0.153	1.57	1.191	3.664	1.294	0.77	1.486	0.871	2.291	1.614	0.461	1.542	1.047	3.133	1.738	0.263	1.514	1.148	3.565
657	13.87	14.26	23.18	sp|P00390|GSHR_HUMAN	Glutathione reductase, mitochondrial	HUMAN	11	1.148	0.944	1.406	0.817	1.675	1.117	0.654	1.393	0.802	1.6	1.406	0.422	1.445	0.973	2.089	1.213	0.384	1.368	0.887	1.754	1.191	0.621	1.419	0.839	1.722	1.213	0.444	1.355	0.895	1.738	1.057	0.667	1.432	0.738	1.528
658	13.83	14.7	13.76	sp|Q12906|ILF3_HUMAN	Interleukin enhancer-binding factor 3	HUMAN	11	1.009	0.267	1.355	0.745	1.528	0.773	0.162	1.368	0.55	1.057	0.802	0.32	1.406	0.56	1.127	1.159	0.989	1.393	0.832	1.77	1.028	0.954	1.368	0.752	1.419	0.817	0.225	1.393	0.575	1.138	1.355	0.696	1.432	0.946	2.333
659	13.81	14.02	45.41	sp|Q8WW59|SPRY4_HUMAN	SPRY domain-containing protein 4	HUMAN	8	3.281	0	1.38	2.377	5.861	1.905	0.073	1.432	1.33	3.02	0.759	0.416	1.432	0.53	1.086	1.127	0.386	1.38	0.817	1.57	0.887	0.949	1.33	0.592	1.18	0.555	0.373	1.6	0.316	0.887	0.667	0.61	1.585	0.373	1.057
660	13.8	23.02	28.46	sp|P35558|PCKGC_HUMAN	Phosphoenolpyruvate carboxykinase, cytosolic [GTP]	HUMAN	21	3.162	0.102	1.905	1.66	6.486	3.499	0.008	1.472	2.377	6.982	0.718	0.473	1.854	0.398	1.33	0.52	0.607	2.109	0.151	1.096	1.977	0.221	1.837	1.076	3.767	0.088	0.031	4.831	0.016	0.425	0.313	0.351	2.032	0.114	0.637
661	13.77	15.38	54.67	sp|P20674|COX5A_HUMAN	Cytochrome c oxidase subunit 5A, mitochondrial	HUMAN	11	1.432	0.891	1.528	0.938	2.443	1.6	0.477	1.542	1.038	2.704	0.488	0.117	1.706	0.299	0.832	0.745	0.123	1.459	0.449	1.086	0.766	0.121	1.486	0.515	1.138	0.92	0.394	1.486	0.625	1.368	0.929	0.28	1.486	0.631	1.38
662	13.76	13.83	62.96	sp|P09382|LEG1_HUMAN	Galectin-1	HUMAN	16	0.054	0.001	3.373	0.023	0.182	0.055	0	2.884	0.017	0.16	0.126	0.092	2.014	0.03	0.254	0.692	0.457	1.33	0.515	0.92	0.912	0.894	1.191	0.759	1.086	0.787	0.554	1.213	0.643	0.955	1.191	0.286	1.169	1.019	1.406
663	13.76	13.82	32.81	sp|P12694|ODBA_HUMAN	2-oxoisovalerate dehydrogenase subunit alpha, mitochondrial	HUMAN	14	1.738	0.166	1.472	1.18	2.858	0.685	0.404	1.6	0.406	1.096	0.37	0.135	2.032	0.128	0.752	0.565	0.173	1.644	0.265	0.929	1.419	0.384	1.445	0.982	2.249	1.067	0.813	1.486	0.718	1.614	0.991	0.664	1.542	0.649	1.528
664	13.72	13.75	40.66	sp|P20618|PSB1_HUMAN	Proteasome subunit beta type-1	HUMAN	15	0.895	0.339	1.803	0.417	1.614	1.38	0.433	1.459	0.946	3.133	1.318	0.46	1.57	0.839	2.831	1.57	0.308	1.445	1.086	4.786	1.067	0.625	1.585	0.673	1.754	1.959	0.149	1.57	1.247	6.668	1.644	0.281	1.6	1.028	4.529
665	13.58	13.63	45.45	sp|P16104|H2AX_HUMAN	Histone H2A.x	HUMAN	17	0.06	0.039	3.251	0.023	0.196	0.57	0.286	1.225	0.441	0.698	0.238	0.059	1.629	0.061	0.387	0.227	0.065	1.675	0.104	0.38	0.433	0.111	1.282	0.263	0.555	0.511	0.142	1.282	0.34	0.655	0.698	0.287	1.368	0.515	0.955
666	13.56	15.57	9.59	sp|O60610|DIAP1_HUMAN	Protein diaphanous homolog 1	HUMAN	10	0.752	0.312	1.459	0.483	1.096	0.685	0.46	1.472	0.363	1.009	0.316	0.068	2.291	0.095	0.724	1.076	0.618	1.419	0.759	1.542	0.802	0.415	1.368	0.57	1.096	0.855	0.481	1.38	0.643	1.18	0.92	0.831	1.419	0.631	1.306
667	13.56	14.34	18	sp|Q14247|SRC8_HUMAN	Src substrate cortactin	HUMAN	8	0.946	0.813	1.445	0.625	1.368	0.92	0.875	1.432	0.619	1.318	1.419	0.327	1.514	0.938	2.312	1.644	0.129	1.486	1.107	2.831	0.895	0.625	1.5	0.597	1.343	0.946	0.753	1.5	0.631	1.419	1.271	0.658	1.528	0.832	2.032
668	13.56	13.68	31.27	sp|O94903|PROSC_HUMAN	Proline synthase co-transcribed bacterial homolog protein	HUMAN	9	1.047	0.817	1.406	0.745	1.6	0.545	0.215	1.66	0.143	0.904	1.067	0.529	1.556	0.685	1.644	0.904	0.791	1.585	0.54	1.432	0.982	0.586	1.629	0.592	1.6	1.294	0.498	1.472	0.879	2.168	1.419	0.382	1.432	0.991	2.443
669	13.53	13.67	2.9	sp|Q7Z6Z7|HUWE1_HUMAN	E3 ubiquitin-protein ligase HUWE1	HUMAN	8	0.78	0.544	20.701	0.046	16.144	0.752	0.519	4.325	0.174	3.251	1.076	0.832	3.133	0.344	3.373	0.752	0.518	2.089	0.36	1.57	1	0.977	2.911	0.344	2.911	1.028	0.923	5.97	0.172	6.138	0.839	0.66	3.532	0.238	2.965
670	13.5	13.85	21.18	sp|P22570|ADRO_HUMAN	NADPH:adrenodoxin oxidoreductase, mitochondrial	HUMAN	8	1.028	0.838	1.585	0.649	1.629	0.205	0.032	2.78	0.066	0.57	0.398	0.407	2.168	0.157	0.863	0.254	0.294	2.421	0.079	0.614	0.738	0.754	1.614	0.453	1.191	0.802	0.556	1.459	0.53	1.169	0.832	0.47	1.445	0.565	1.202
671	13.49	14.96	29.28	sp|P39023|RL3_HUMAN	60S ribosomal protein L3	HUMAN	15	0.698	0.166	1.486	0.457	1.038	0.863	0.501	2.188	0.575	1.888	0.817	0.562	1.528	0.53	1.247	1.614	0.293	1.556	1.038	4.446	0.912	0.612	1.585	0.637	1.445	1.706	0.179	1.57	1.086	4.966	1.445	0.408	1.514	0.955	3.436
672	13.49	13.68	41.35	sp|P62241|RS8_HUMAN	40S ribosomal protein S8	HUMAN	7	1.556	0.401	1.472	1.057	3.499	1.393	0.795	1.486	0.938	2.228	0.855	0.654	1.57	0.586	1.343	1.5	0.318	1.459	1.028	3.192	1.213	0.905	1.432	0.847	2.07	1.556	0.754	1.5	1.038	2.559	0.565	0.385	1.69	0.288	0.955
673	13.47	17.36	27.78	sp|P51991|ROA3_HUMAN	Heterogeneous nuclear ribonucleoprotein A3	HUMAN	12	2.333	0.184	2.07	1.127	6.792	2.27	0.333	2.188	1.038	7.244	0.904	0.842	1.923	0.53	1.738	1.786	0.647	1.977	0.904	4.571	2.109	0.437	2.07	1.019	6.194	1.33	0.925	1.888	0.705	3.802	0.938	0.88	2.188	0.501	2.051
674	13.47	13.67	30.14	sp|Q14103|HNRPD_HUMAN	Heterogeneous nuclear ribonucleoprotein D0	HUMAN	10	1.38	0.721	1.786	0.773	2.466	1.459	0.426	1.754	0.832	2.559	1.225	0.677	1.77	0.692	2.168	1.406	0.641	1.786	0.787	2.512	1.236	0.866	1.786	0.692	2.208	1.247	0.649	1.786	0.698	2.228	1.213	0.773	1.786	0.679	2.168
675	13.45	13.48	31.08	sp|Q9UNZ2|NSF1C_HUMAN	NSFL1 cofactor p47	HUMAN	9	0.619	0.399	3.221	0.166	1.995	1.486	0.799	2.965	0.501	9.12	0.904	0.817	3.281	0.325	2.965	0.724	0.722	3.532	0.249	2.559	1.076	0.852	2.884	0.373	5.395	1.406	0.876	2.938	0.479	7.447	1.722	0.615	2.992	0.575	10.864
676	13.41	13.58	27.56	sp|P17980|PRS6A_HUMAN	26S protease regulatory subunit 6A	HUMAN	9	0.847	0.995	1.854	0.429	1.57	1.138	0.646	1.57	0.724	2.249	1.486	0.06	1.69	0.879	3.162	1.941	0.045	1.542	1.259	8.954	1.213	0.685	1.629	0.745	2.089	1.722	0.224	1.629	1.057	7.379	1.459	0.153	1.514	0.964	3.837
677	13.37	14.05	16.94	sp|P22234|PUR6_HUMAN	Multifunctional protein ADE2	HUMAN	7	0.809	0.603	1.5	0.506	1.213	1.213	0.567	1.57	0.773	1.923	0.249	0.062	2.249	0.065	0.56	0.344	0.051	1.888	0.076	0.649	1.528	0.248	1.585	0.964	2.443	1.271	0.453	1.556	0.817	1.959	1.107	0.497	1.629	0.679	1.69
678	13.35	13.48	58.55	sp|P61586|RHOA_HUMAN	Transforming protein RhoA	HUMAN	8	1.236	0.993	1.514	0.817	2.051	0.759	0.37	1.6	0.38	1.213	1.057	0.736	1.57	0.673	1.706	0.738	0.38	1.472	0.356	1.086	0.474	0.219	1.995	0.103	0.946	0.847	0.552	1.225	0.637	1.038	0.752	0.402	1.271	0.474	0.955
679	13.33	13.38	28.15	sp|Q15738|NSDHL_HUMAN	Sterol-4-alpha-carboxylate 3-dehydrogenase, decarboxylating	HUMAN	7	0.794	0.513	1.888	0.356	1.5	1.995	0.514	2.228	0.895	5.105	1.028	0.738	1.82	0.565	1.854	1.905	0.539	2.089	0.912	4.246	0.887	0.564	1.923	0.441	1.706	1.33	0.814	1.888	0.705	2.512	2.704	0.125	2.291	1.18	7.447
680	13.31	13.76	19.35	sp|P08236|BGLR_HUMAN	Beta-glucuronidase	HUMAN	11	0.679	0.344	1.585	0.394	1.076	0.964	0.698	1.5	0.643	1.445	0.863	0.996	1.69	0.515	1.459	0.087	0.047	5.395	0.02	0.47	0.625	0.237	1.66	0.322	1.038	0.581	0.115	1.282	0.406	0.745	0.679	0.176	1.225	0.511	0.832
681	13.3	14.25	6.86	sp|Q92614|MY18A_HUMAN	Unconventional myosin-XVIIIa	HUMAN	9	1.096	0.329	1.343	0.817	1.486	0.982	0.886	1.18	0.832	1.159	1.057	0.776	1.368	0.773	1.459	0.964	0.83	1.38	0.698	1.33	1.191	0.242	1.271	0.938	1.528	1	0.809	1.259	0.794	1.259	0.982	0.864	1.368	0.718	1.343
682	13.24	13.34	13.58	sp|P23246|SFPQ_HUMAN	Splicing factor, proline- and glutamine-rich	HUMAN	8	1.086	0.672	1.786	0.608	1.941	1.282	0.222	1.585	0.809	2.089	1.057	0.992	2.655	0.398	2.78	0.964	0.932	1.514	0.637	1.459	0.863	0.37	1.33	0.637	1.148	1.028	0.838	1.905	0.54	1.959	0.904	0.75	1.786	0.506	1.614
683	13.19	13.22	28.41	sp|P11177|ODPB_HUMAN	Pyruvate dehydrogenase E1 component subunit beta, mitochondrial	HUMAN	10	1.086	0.803	1.459	0.745	1.585	0.433	0.039	1.675	0.124	0.724	0.506	0.046	1.57	0.114	0.794	0.711	0.403	1.5	0.37	1.067	0.787	0.669	1.459	0.474	1.148	0.955	0.683	1.459	0.673	1.393	0.698	0.946	1.472	0.441	1.028
684	13.12	14.08	24.15	sp|P38606|VATA_HUMAN	V-type proton ATPase catalytic subunit A	HUMAN	10	1.076	0.742	1.33	0.809	1.432	1.138	0.53	1.294	0.879	1.472	1.18	0.369	1.556	0.759	1.837	1.096	0.555	1.5	0.731	1.644	1.096	0.478	1.905	0.575	2.089	1.271	0.337	1.368	0.929	1.738	1.127	0.536	1.318	0.855	1.486
685	13.11	14.31	9.21	sp|O00410|IPO5_HUMAN	Importin-5	HUMAN	7	1.556	0.511	1.905	0.817	3.192	2.291	0.275	2.032	1.127	5.058	1.959	0.471	2.032	0.964	4.169	2.355	0.459	2.051	1.148	5.152	1.995	0.272	1.888	1.057	4.325	2.228	0.183	1.871	1.191	4.92	1.888	0.281	1.77	1.067	3.981
686	13.1	13.14	40.31	sp|P08574|CY1_HUMAN	Cytochrome c1, heme protein, mitochondrial	HUMAN	14	10	0.1	3.733	2.679	21.677	7.586	0.23	3.467	2.188	17.865	2.443	0.919	1.995	1.225	3.837	3.467	0.711	2.679	1.294	6.427	6.546	0.468	3.311	1.977	13.305	3.908	0.734	2.729	1.432	7.798	3.02	0.288	2.78	1.086	5.97
687	13.06	13.96	8.78	sp|O75153|CLU_HUMAN	Clustered mitochondria protein homolog	HUMAN	7	0.895	0.579	1.837	0.483	1.644	1.107	0.636	1.754	0.631	1.941	1.318	0.278	1.905	0.692	2.512	1.445	0.186	1.38	1.047	1.995	1.459	0.184	1.977	0.738	2.911	1.33	0.267	1.57	0.847	2.089	0.929	0.75	1.38	0.673	1.282
688	13.03	15.27	21.79	sp|P20813|CP2B6_HUMAN	Cytochrome P450 2B6	HUMAN	11	3.873	0.021	1.837	2.109	10.568	2.704	0.076	1.977	1.368	6.855	0.738	0.512	2.377	0.366	1.754	1.096	0.86	1.923	0.57	2.291	1.33	0.491	1.706	0.78	3.133	0.643	0.596	2.032	0.299	1.306	0.281	0.292	2.911	0.112	0.817
689	13.02	13.02	31.79	sp|P67809|YBOX1_HUMAN	Nuclease-sensitive element-binding protein 1	HUMAN	11	1.33	0.683	1.629	0.817	4.018	1.977	0.437	1.854	1.067	7.943	1.837	0.389	1.837	1	6.607	2.109	0.41	1.82	1.159	9.29	1.57	0.691	1.675	0.938	6.792	1.247	0.933	1.722	0.724	3.105	1.368	0.551	1.57	0.871	4.093
690	13	13.37	29.28	sp|Q00325|MPCP_HUMAN	Phosphate carrier protein, mitochondrial	HUMAN	11	3.631	0.139	1.977	1.837	17.701	3.221	0.17	1.888	1.706	16.293	2.051	0.874	1.644	1.247	8.091	3.467	0.055	1.959	1.77	19.055	1.127	0.527	1.419	0.794	5.346	1.69	0.825	1.542	1.096	6.427	1.738	0.506	1.542	1.127	4.529
691	12.97	115.63	77.33	sp|P07327|ADH1A_HUMAN	Alcohol dehydrogenase 1A	HUMAN	143	0.474	0.229	1.225	0.331	0.581	0.461	0.19	1.294	0.296	0.597	0.18	0.057	1.77	0.07	0.319	0.097	0.026	1.722	0.037	0.167	0.929	0.897	1.169	0.794	1.086	0.711	0.46	1.169	0.597	0.832	0.377	0.08	1.432	0.231	0.54
692	12.91	13.98	7.81	sp|Q16531|DDB1_HUMAN	DNA damage-binding protein 1	HUMAN	8	0.773	0.59	1.393	0.52	1.076	0.718	0.127	1.306	0.492	0.938	0.649	0.225	1.528	0.384	0.991	0.855	0.362	1.191	0.685	1.019	0.895	0.713	1.33	0.614	1.191	0.692	0.089	1.355	0.437	0.938	0.912	0.798	1.282	0.692	1.169
693	12.89	13.43	63.22	sp|P07108|ACBP_HUMAN	Acyl-CoA-binding protein	HUMAN	13	0.619	0.906	1.306	0.421	0.809	0.597	0.375	1.282	0.421	0.766	0.38	0.299	1.706	0.2	0.649	0.515	0.203	1.406	0.308	0.724	1.127	0.16	1.169	0.964	1.38	1.191	0.159	1.191	1	1.472	1.236	0.208	1.169	1.057	1.528
694	12.89	12.96	54.04	sp|O75947|ATP5H_HUMAN	ATP synthase subunit d, mitochondrial	HUMAN	8	1.282	0.206	1.247	1.028	1.614	1.086	0.58	1.236	0.879	1.33	0.182	0.15	2.831	0.078	0.515	0.619	0.238	1.306	0.429	0.809	0.643	0.33	1.282	0.474	0.824	0.597	0.064	1.318	0.409	0.787	0.57	0.067	1.343	0.308	0.766
695	12.88	12.97	26.86	sp|Q9UNM6|PSD13_HUMAN	26S proteasome non-ATPase regulatory subunit 13	HUMAN	8	0.973	0.731	1.271	0.766	1.236	0.895	0.188	1.282	0.698	1.148	1.086	0.35	1.318	0.824	1.432	1	0.75	1.355	0.738	1.355	0.938	0.41	1.432	0.655	1.343	1.086	0.384	1.213	0.895	1.318	1.019	0.686	1.259	0.809	1.282
696	12.85	14.21	10.06	sp|P09874|PARP1_HUMAN	Poly [ADP-ribose] polymerase 1	HUMAN	7	0.698	0.814	2.355	0.157	1.644	2.208	0.075	1.905	1.159	9.908	1.738	0.285	2.291	0.759	5.445	1.472	0.264	1.556	0.946	5.248	1.6	0.287	2.208	0.724	5.598	1.067	0.89	2.109	0.506	2.512	0.353	0.199	2.992	0.089	1.057
697	12.82	12.98	54.73	sp|P02753|RET4_HUMAN	Retinol-binding protein 4	HUMAN	11	5.495	0.272	3.597	1.528	11.803	7.656	0.188	3.631	2.109	17.539	4.571	0.909	2.399	1.905	9.55	11.912	0.052	3.281	3.631	25.823	6.138	0.449	3.631	1.69	14.06	7.244	0.364	3.251	2.228	14.859	5.248	0.585	2.831	1.854	9.55
698	12.8	13.22	12.41	sp|Q15393|SF3B3_HUMAN	Splicing factor 3B subunit 3	HUMAN	10	1.941	0.38	2.168	0.895	4.571	2.148	0.214	2.208	0.973	5.546	0.887	0.756	2.051	0.445	1.82	1.614	0.572	2.089	0.773	4.13	1.18	0.963	1.871	0.631	2.421	0.824	0.332	1.854	0.449	1.528	0.991	0.604	2.089	0.52	2.07
699	12.78	17.03	5.52	sp|O15020|SPTN2_HUMAN	Spectrin beta chain, non-erythrocytic 2	HUMAN	10	0.78	0.331	1.614	0.483	1.259	0.871	0.354	1.514	0.575	1.318	0.384	0.054	2.014	0.133	0.773	0.281	0.001	1.754	0.034	0.492	1.047	0.9	1.614	0.649	1.675	0.631	0.211	1.706	0.344	1.076	0.479	0.066	1.82	0.187	0.871
700	12.77	13.34	19.12	sp|P05455|LA_HUMAN	Lupus La protein	HUMAN	7	1.69	0.872	1.977	0.855	3.404	2.377	0.164	2.228	1.067	7.379	2.399	0.352	2.188	1.096	5.649	2.938	0.141	2.399	1.225	9.638	2.07	0.462	2.109	0.982	5.445	2.168	0.322	2.148	1.009	4.875	1.738	0.384	1.854	0.938	3.404
701	12.76	12.95	59.39	sp|P30050|RL12_HUMAN	60S ribosomal protein L12	HUMAN	9	1.419	0.261	1.393	1.019	2.148	0.738	0.394	1.306	0.56	0.964	1.096	0.872	1.318	0.832	1.445	0.92	0.78	1.33	0.692	1.225	1.117	0.991	1.355	0.824	1.556	0.929	0.96	1.355	0.705	1.259	1.159	0.686	1.343	0.863	1.629
702	12.67	12.83	6.96	sp|P46019|KPB2_HUMAN	Phosphorylase b kinase regulatory subunit alpha, liver isoform	HUMAN	7	0.745	0.792	1.905	0.263	1.419	0.384	0.177	2.208	0.069	0.847	0.855	0.813	2.168	0.366	1.854	0.673	0.508	2.208	0.16	1.486	1.057	0.917	1.923	0.55	2.051	1.486	0.326	1.614	0.92	2.911	1.107	0.929	1.923	0.575	2.228
703	12.66	13.16	9.9	sp|P22102|PUR2_HUMAN	Trifunctional purine biosynthetic protein adenosine-3	HUMAN	7	0.938	0.76	1.941	0.488	1.82	1.067	0.901	1.923	0.555	2.07	1.047	0.738	1.871	0.56	1.977	1.5	0.236	1.432	1.047	2.312	1.445	0.284	1.82	0.794	2.754	1.514	0.218	1.66	0.912	2.704	1.107	0.759	1.38	0.802	1.556
704	12.65	12.72	23.33	sp|O15144|ARPC2_HUMAN	Actin-related protein 2/3 complex subunit 2	HUMAN	7	1.66	0.282	1.66	1	2.582	1.82	0.241	1.77	1.028	2.831	1.514	0.434	1.644	0.92	2.312	2.582	0.035	2.014	1.282	4.786	0.946	0.873	1.556	0.506	1.472	1.406	0.614	1.6	0.879	2.128	2.089	0.177	1.905	1.096	3.981
705	12.63	12.77	17.53	sp|O95394|AGM1_HUMAN	Phosphoacetylglucosamine mutase	HUMAN	8	0.863	0.558	3.373	0.525	2.911	3.945	0.119	2.377	1.66	17.865	3.499	0.129	1.959	1.786	13.932	6.668	0.002	2.466	2.704	22.909	4.406	0.076	2.421	1.82	18.197	4.571	0.046	2.443	1.871	19.409	1.706	0.041	2.148	0.794	3.373
706	12.61	13.89	26.32	sp|O00232|PSD12_HUMAN	26S proteasome non-ATPase regulatory subunit 12	HUMAN	10	0.353	0.709	5.346	0.061	1.888	0.929	0.976	2.63	0.337	2.443	1.159	0.738	4.246	0.273	4.365	1.923	0.475	3.133	0.614	7.244	1.067	0.933	2.051	0.52	2.333	1.107	0.885	1.77	0.625	2.051	1.306	0.668	4.325	0.302	5.649
707	12.59	15.74	32.86	sp|Q9Y277|VDAC3_HUMAN	Voltage-dependent anion-selective channel protein 3	HUMAN	9	2.188	0.101	1.837	1.191	5.297	1.38	0.672	1.69	0.817	2.831	0.56	0.761	2.291	0.233	1.282	1.191	0.78	1.69	0.705	2.377	0.794	0.935	1.803	0.402	1.432	1.294	0.558	1.77	0.731	2.489	0.912	0.983	1.905	0.394	1.738
708	12.55	14.71	31.84	sp|O15173|PGRC2_HUMAN	Membrane-associated progesterone receptor component 2	HUMAN	13	0.273	0.045	2.128	0.093	0.581	0.929	0.756	1.343	0.692	1.247	0.308	0.132	2.228	0.143	0.685	0.441	0.141	1.57	0.16	0.692	0.718	0.634	1.432	0.466	1.028	0.887	0.667	1.306	0.667	1.159	0.824	0.775	1.306	0.608	1.076
709	12.55	13.03	14.84	sp|Q14554|PDIA5_HUMAN	Protein disulfide-isomerase A5	HUMAN	7	2.754	0.411	2.032	1.355	6.607	3.311	0.111	2.128	1.556	9.638	1.202	0.587	1.614	0.745	2.128	1.472	0.904	1.77	0.832	3.767	2.399	0.235	1.888	1.271	5.058	1.738	0.676	1.82	0.955	4.966	1.706	0.464	1.803	0.946	5.346
710	12.54	13.41	9.48	sp|Q9NZB2|F120A_HUMAN	Constitutive coactivator of PPAR-gamma-like protein 1	HUMAN	7	1.127	0.789	2.089	0.54	2.355	1.127	0.793	3.499	0.322	3.945	1.585	0.426	2.089	0.759	3.311	1.556	0.444	4.742	0.328	7.379	1.282	0.62	18.197	0.07	19.055	1.191	0.713	8.017	0.149	9.55	1.343	0.563	4.786	0.281	6.427
711	12.54	12.81	13.79	sp|Q9UI32|GLSL_HUMAN	Glutaminase liver isoform, mitochondrial	HUMAN	6	8.017	0.002	1.786	4.487	24.434	3.373	0.015	1.6	2.109	9.376	2.249	0.053	1.514	1.486	3.945	1.047	0.832	1.486	0.705	2.089	0.724	0.624	1.486	0.47	1.076	0.809	0.973	1.486	0.53	1.202	0.169	0.164	2.729	0.061	0.461
712	12.54	12.57	29.21	sp|P07306|ASGR1_HUMAN	Asialoglycoprotein receptor 1	HUMAN	7	1.057	0.687	1.318	0.802	1.393	0.78	0.352	1.33	0.56	1.038	0.78	0.322	1.355	0.545	1.057	0.685	0.306	1.66	0.398	1.138	0.586	0.095	1.271	0.417	0.745	0.54	0.07	1.259	0.377	0.679	0.445	0.053	1.6	0.205	0.711
713	12.52	13.15	19.66	sp|Q9Y2X3|NOP58_HUMAN	Nucleolar protein 58	HUMAN	8	0.904	0.784	2.148	0.421	1.941	0.802	0.639	2.014	0.398	1.614	0.855	0.773	1.459	0.586	1.247	0.738	0.551	2.512	0.294	1.854	0.839	0.766	1.38	0.608	1.159	0.586	0.424	1.38	0.425	0.809	0.964	0.934	1.38	0.698	1.33
714	12.52	12.97	20.37	sp|Q9NQ94|A1CF_HUMAN	APOBEC1 complementation factor	HUMAN	9	1.107	0.397	1.306	0.847	1.57	0.824	0.793	1.542	0.53	1.271	0.637	0.554	1.66	0.291	1.057	1.138	0.528	1.472	0.773	1.69	0.887	0.512	1.5	0.586	1.33	0.759	0.734	1.486	0.402	1.127	0.787	0.707	1.528	0.47	1.202
715	12.5	12.73	42.01	sp|P13073|COX41_HUMAN	Cytochrome c oxidase subunit 4 isoform 1, mitochondrial	HUMAN	10	1.138	0.301	1.33	0.855	1.514	1.067	0.402	1.294	0.824	1.393	0.586	0.162	1.445	0.261	0.847	0.501	0.06	1.472	0.221	0.738	0.705	0.548	1.306	0.449	0.92	0.597	0.118	1.306	0.36	0.78	0.417	0.034	1.6	0.172	0.667
716	12.49	29.75	31.68	sp|Q9HBI6|CP4FB_HUMAN	Cytochrome P450 4F11	HUMAN	21	0.863	0.577	1.888	0.457	1.629	1.236	0.531	2.399	0.515	2.965	0.802	0.576	2.729	0.294	2.188	1.038	0.794	1.706	0.608	1.77	0.871	0.512	1.514	0.575	1.318	0.973	0.946	1.247	0.78	1.213	0.895	0.601	1.514	0.592	1.355
717	12.49	13.49	8.18	sp|Q07157|ZO1_HUMAN	Tight junction protein ZO-1	HUMAN	9	1.191	0.485	1.406	0.847	1.959	0.511	0.243	2.148	0.151	1.096	1.096	0.816	1.57	0.698	1.82	1.057	0.732	2.032	0.52	2.109	0.679	0.539	1.66	0.103	1.127	1.318	0.417	1.355	0.973	2.208	2.249	0.041	1.459	1.542	4.487
718	12.45	12.92	25.93	sp|P46777|RL5_HUMAN	60S ribosomal protein L5	HUMAN	10	0.824	0.573	1.393	0.592	1.148	0.614	0.082	1.38	0.402	0.847	0.863	0.707	1.318	0.637	1.138	0.698	0.334	1.445	0.441	1.009	0.445	0.013	1.644	0.175	0.731	0.946	0.684	1.38	0.685	1.306	0.759	0.283	1.406	0.535	1.067
719	12.45	12.55	32.06	sp|Q9UBX3|DIC_HUMAN	Mitochondrial dicarboxylate carrier	HUMAN	7	1.614	0.117	1.6	1.009	3.837	0.839	0.452	1.514	0.555	1.271	0.457	0.696	1.905	0.249	0.871	0.608	0.946	1.69	0.356	1.028	0.718	0.361	1.419	0.406	1.019	0.673	0.501	1.5	0.356	1.009	0.802	0.846	1.528	0.545	1.225
720	12.39	12.52	36.24	sp|Q9BRX8|F213A_HUMAN	Redox-regulatory protein FAM213A	HUMAN	9	0.912	0.572	1.318	0.705	1.202	1.191	0.816	1.318	0.904	1.57	0.366	0.021	1.854	0.174	0.679	0.479	0.086	1.556	0.249	0.745	1.294	0.506	1.318	0.982	1.675	1.514	0.576	1.368	1.107	2.014	1.009	0.662	1.318	0.766	1.33
721	12.37	12.7	53.37	sp|Q9BX68|HINT2_HUMAN	Histidine triad nucleotide-binding protein 2, mitochondrial	HUMAN	12	1.213	0.819	1.271	0.955	1.6	1.057	0.802	1.271	0.832	1.368	0.217	0.095	2.128	0.08	0.461	0.328	0.115	1.585	0.118	0.52	0.863	0.658	1.259	0.679	1.086	0.649	0.322	1.33	0.453	0.863	0.738	0.336	1.282	0.555	0.946
722	12.37	12.58	19.21	sp|P42126|ECI1_HUMAN	Enoyl-CoA delta isomerase 1, mitochondrial	HUMAN	10	1.127	0.703	1.33	0.847	1.556	0.887	0.736	1.306	0.673	1.159	0.413	0.348	1.66	0.112	0.685	0.344	0.053	1.738	0.094	0.597	1	0.669	1.318	0.759	1.343	1.047	0.847	1.282	0.817	1.432	0.581	0.274	1.343	0.337	0.78
723	12.34	12.44	47.49	sp|Q9UKK9|NUDT5_HUMAN	ADP-sugar pyrophosphatase	HUMAN	11	0.667	0.654	1.542	0.331	1.028	0.457	0.331	1.888	0.251	0.863	0.711	0.573	1.486	0.479	1.057	0.738	0.267	1.38	0.511	1.019	1.343	0.605	1.459	0.92	2.355	1.542	0.218	1.432	1.076	2.489	1.445	0.503	1.355	1.067	2.754
724	12.33	12.85	18.97	sp|P50502|F10A1_HUMAN	Hsc70-interacting protein	HUMAN	8	0.619	0.382	1.5	0.308	0.929	0.964	0.792	1.486	0.692	1.432	1.009	0.814	1.393	0.724	1.393	1.271	0.35	1.393	0.912	1.923	1.57	0.14	1.393	1.127	3.251	1.009	0.541	1.368	0.738	1.445	1.368	0.346	1.318	1.038	2.559
724	0	10.76	15.18	sp|Q8NFI4|F10A5_HUMAN	Putative protein FAM10A5	HUMAN	7
725	12.33	12.46	22.91	sp|P62195|PRS8_HUMAN	26S protease regulatory subunit 8	HUMAN	7	0.839	0.753	3.076	0.273	2.582	1.076	0.657	1.5	0.718	1.614	1.076	0.58	2.559	0.421	2.754	1.225	0.406	2.679	0.457	3.281	1.028	0.654	2.78	0.37	2.858	0.991	0.875	1.432	0.692	1.419	1.138	0.497	2.399	0.474	2.729
726	12.27	13.22	13.49	sp|Q14258|TRI25_HUMAN	E3 ubiquitin/ISG15 ligase TRIM25	HUMAN	7	1.038	0.992	1.472	0.705	1.754	0.711	0.943	1.644	0.429	1.169	0.497	0.932	1.722	0.231	0.855	1.905	0.027	1.629	1.169	3.945	1.096	0.325	1.5	0.731	1.66	1.556	0.171	1.57	0.991	2.884	1.294	0.423	1.542	0.839	2.032
727	12.24	12.34	26.26	sp|O14745|NHRF1_HUMAN	Na(+)/H(+) exchange regulatory cofactor NHE-RF1	HUMAN	7	1.019	0.568	1.614	0.631	1.837	1.837	0.58	1.754	1.047	3.467	2.63	0.255	1.959	1.343	5.445	4.207	0.057	2.168	1.941	16.144	1.905	0.397	1.82	1.047	4.613	2.109	0.264	1.77	1.191	4.018	3.631	0.087	2.089	1.738	14.859
728	12.24	12.29	22.5	sp|Q92734|TFG_HUMAN	Protein TFG	HUMAN	12	1.556	0.564	2.535	0.614	4.487	1.923	0.399	3.499	0.55	7.311	2.07	0.437	3.221	0.643	7.311	1.888	0.364	4.487	0.421	8.472	3.221	0.252	2.168	1.486	9.12	2.911	0.26	4.487	0.649	13.428	2.911	0.282	3.404	0.855	11.272
729	12.21	12.81	24.13	sp|P05198|IF2A_HUMAN	Eukaryotic translation initiation factor 2 subunit 1	HUMAN	6	0.887	0.683	1.419	0.625	1.259	1	0.916	1.528	0.655	1.528	1.169	0.41	1.556	0.752	1.82	1.138	0.706	1.69	0.673	1.923	0.955	0.923	1.368	0.698	1.306	1.18	0.344	1.18	1	1.393	0.973	0.938	1.306	0.745	1.271
730	12.2	12.39	6.61	sp|O15438|MRP3_HUMAN	Canalicular multispecific organic anion transporter 2	HUMAN	6	2.355	0.249	2.355	1	6.607	2.399	0.114	2.228	1.076	8.395	1.169	0.584	1.995	0.586	2.355	2.128	0.098	2.291	0.929	6.368	2.128	0.181	2.312	0.92	6.368	2.208	0.189	2.249	0.982	6.73	2.421	0.11	2.051	1.18	9.376
731	12.18	12.61	27.33	sp|Q9UJ70|NAGK_HUMAN	N-acetyl-D-glucosamine kinase	HUMAN	6	0.673	0.143	1.259	0.319	0.847	0.847	0.531	1.406	0.555	1.191	0.809	0.367	1.406	0.501	1.138	0.637	0.161	1.585	0.256	1.009	0.773	0.214	1.33	0.433	1.028	0.625	0.135	1.6	0.263	1	0.619	0.084	1.432	0.205	0.887
732	12.16	12.78	14.05	sp|Q92499|DDX1_HUMAN	ATP-dependent RNA helicase DDX1	HUMAN	9	0.964	0.847	1.585	0.614	1.528	0.973	0.947	1.33	0.731	1.294	1.117	0.419	1.38	0.809	1.542	1.213	0.245	1.459	0.832	1.77	0.982	0.87	2.032	0.483	1.995	0.895	0.769	1.472	0.608	1.318	0.912	0.95	1.542	0.592	1.406
733	12.15	12.63	21.81	sp|P36542|ATPG_HUMAN	ATP synthase subunit gamma, mitochondrial	HUMAN	7	1.82	0.454	1.406	1.294	2.938	1.236	0.81	1.306	0.946	1.803	0.288	0.022	1.803	0.185	0.52	0.492	0.027	1.556	0.366	0.766	1.067	0.874	1.247	0.855	1.38	0.92	0.465	1.393	0.724	1.282	0.53	0.22	1.368	0.421	0.724
734	12.15	12.4	42.76	sp|P62269|RS18_HUMAN	40S ribosomal protein S18	HUMAN	8	1.528	0.776	1.644	0.929	3.631	2.355	0.071	1.82	1.294	8.091	2.377	0.039	1.69	1.406	9.727	2.679	0.036	1.854	1.445	8.71	1.528	0.967	1.69	0.904	3.597	1.995	0.19	1.77	1.127	6.546	2.014	0.147	1.786	1.127	6.31
735	12.14	12.28	11.72	sp|Q8IZ83|A16A1_HUMAN	Aldehyde dehydrogenase family 16 member A1	HUMAN	6	1.995	0.178	1.905	1.047	29.107	2.032	0.191	1.614	1.259	35.318	3.251	0.065	2.333	1.393	33.729	2.704	0.105	2.312	1.169	34.995	2.858	0.088	1.803	1.585	40.926	2.128	0.213	1.722	1.236	43.652	2.512	0.127	2.443	1.028	32.81
736	12.13	13.12	4.15	sp|Q14571|ITPR2_HUMAN	Inositol 1,4,5-trisphosphate receptor type 2	HUMAN	9	0.824	0.559	1.754	0.449	1.445	0.488	0.119	2.249	0.129	1.096	0.655	0.255	1.282	0.47	0.839	0.278	0.031	1.754	0.021	0.488	0.738	0.389	1.941	0.356	1.432	0.441	0.099	2.421	0.117	1.067	0.261	0.033	2.421	0.032	0.631
737	12.13	12.57	29.56	sp|P55263|ADK_HUMAN	Adenosine kinase	HUMAN	9	0.453	0.011	1.472	0.179	0.667	0.57	0.388	1.419	0.384	0.809	0.231	0.195	2.188	0.104	0.506	0.229	0.03	1.995	0.115	0.457	1.225	0.513	1.393	0.879	1.786	1.343	0.605	1.419	0.946	2.333	1.047	0.77	1.355	0.773	1.82
738	12.13	12.18	34.02	sp|O00299|CLIC1_HUMAN	Chloride intracellular channel protein 1	HUMAN	7	0.824	0.709	1.585	0.492	1.306	1.629	0.726	1.722	0.946	3.105	4.093	0.031	2.109	1.941	10.28	3.162	0.181	1.754	1.803	7.244	1.213	0.609	1.722	0.705	1.995	1.306	0.57	1.77	0.738	2.992	2.109	0.06	1.722	1.225	4.365
739	12.11	12.11	44.44	sp|Q6P1X6|CH082_HUMAN	UPF0598 protein C8orf82	HUMAN	8	1.202	0.204	1.419	0.847	1.786	0.711	0.293	1.644	0.398	1.169	0.673	0.14	1.514	0.413	1.019	0.711	0.43	1.585	0.429	1.127	0.946	0.682	1.528	0.619	1.445	0.511	0.512	1.82	0.247	0.929	0.281	0.01	2.188	0.062	0.614
740	12.1	65.79	54.59	sp|Q68CK6|ACS2B_HUMAN	Acyl-coenzyme A synthetase ACSM2B, mitochondrial	HUMAN	57	23.121	0.164	3.251	7.112	41.687	13.932	0.971	3.981	3.499	31.333	6.081	0.074	3.404	1.786	14.723	16.749	0.39	3.631	4.613	36.983	13.552	0.738	3.597	3.767	29.107	17.061	0.395	3.597	4.742	36.644	22.491	0.132	3.499	6.427	42.855
741	12.08	12.37	13.36	sp|P11168|GTR2_HUMAN	Solute carrier family 2, facilitated glucose transporter member 2	HUMAN	9	1.019	0.534	1.236	0.824	1.247	0.56	0.355	1.282	0.402	0.718	0.441	0.039	1.306	0.322	0.575	0.194	0.204	1.57	0.08	0.305	0.479	0.078	1.236	0.347	0.592	0.191	0.023	1.6	0.055	0.305	0.035	0.065	1.803	0.021	0.064
742	12.05	12.71	11.78	sp|P22413|ENPP1_HUMAN	Ectonucleotide pyrophosphatase/phosphodiesterase family member 1	HUMAN	8	2.089	0.034	1.66	1.259	4.742	2.965	0.008	1.888	1.57	8.872	1.905	0.162	1.722	1.107	4.446	0.879	0.871	1.644	0.53	1.445	2.333	0.028	1.871	1.247	6.546	1.148	0.923	1.629	0.705	1.888	0.946	0.943	1.6	0.57	1.514
743	12.03	12.25	26.82	sp|P62191|PRS4_HUMAN	26S protease regulatory subunit 4	HUMAN	8	0.929	0.939	1.6	0.55	1.486	1.905	0.389	1.82	1.047	4.246	1.406	0.684	1.644	0.855	2.291	2.377	0.242	1.923	1.236	5.346	0.929	0.84	1.6	0.575	1.486	1.432	0.876	1.786	0.802	2.704	1.368	0.966	1.69	0.809	2.535
744	12.01	12.01	44.51	sp|Q9Y2B0|CNPY2_HUMAN	Protein canopy homolog 2	HUMAN	6	0.724	0.456	1.675	0.413	1.213	0.879	0.529	1.459	0.515	1.282	0.964	0.957	1.585	0.603	1.528	0.47	0.209	1.871	0.113	0.879	1.318	0.664	1.556	0.847	2.228	0.619	0.337	1.629	0.221	1.009	0.37	0.149	2.148	0.065	0.794
745	12	12.14	19.41	sp|Q6DD88|ATLA3_HUMAN	Atlastin-3	HUMAN	7	0.488	0.169	1.888	0.129	0.92	1.271	0.518	1.355	0.938	1.959	1.236	0.62	1.542	0.802	1.995	0.946	0.939	1.6	0.586	1.514	0.817	0.558	1.271	0.55	1.038	0.92	0.972	1.542	0.53	1.419	1.148	0.589	1.514	0.759	1.803
746	11.98	12	40.31	sp|P10606|COX5B_HUMAN	Cytochrome c oxidase subunit 5B, mitochondrial	HUMAN	9	1.306	0.505	1.18	1.107	1.614	1.191	0.329	1.282	0.929	1.556	0.545	0.201	1.355	0.288	0.738	0.711	0.214	1.318	0.506	0.938	0.614	0.443	1.33	0.38	0.817	0.637	0.137	1.191	0.457	0.759	0.661	0.103	1.306	0.445	0.863
747	11.89	12.5	14.22	sp|Q96G03|PGM2_HUMAN	Phosphoglucomutase-2	HUMAN	7	0.863	0.739	1.837	0.479	1.585	0.597	0.454	1.82	0.278	1.086	0.286	0.134	2.312	0.103	0.661	0.52	0.307	1.871	0.27	0.973	0.855	0.984	1.837	0.47	1.57	1.009	0.845	1.82	0.555	1.888	1.076	0.968	1.786	0.603	2.128
748	11.88	12.03	21.72	sp|Q9NTK5|OLA1_HUMAN	Obg-like ATPase 1	HUMAN	6	3.404	0.302	2.559	1.33	14.723	4.571	0.222	2.78	1.644	17.701	6.855	0.018	2.805	2.443	28.84	7.379	0.018	2.884	2.559	25.586	3.981	0.318	2.704	1.472	14.06	4.966	0.076	2.78	1.786	19.588	4.786	0.037	2.704	1.77	18.88
749	11.87	12.25	20.88	sp|Q96AC1|FERM2_HUMAN	Fermitin family homolog 2	HUMAN	9	1.343	0.574	1.247	1.076	1.66	1.528	0.449	1.57	0.973	2.421	1.33	0.539	2.032	0.655	2.729	1.629	0.429	1.236	1.318	2.032	1.38	0.508	1.644	0.839	2.27	1.247	0.731	1.69	0.738	2.128	1.306	0.587	1.393	0.938	1.837
750	11.87	11.95	32.03	sp|P16083|NQO2_HUMAN	Ribosyldihydronicotinamide dehydrogenase [quinone]	HUMAN	6	1.33	0.976	2.032	0.655	4.529	0.973	0.765	2.559	0.511	2.489	0.938	0.845	1.941	0.497	1.82	0.847	0.664	1.959	0.445	1.66	2.754	0.23	2.228	1.236	9.727	2.109	0.471	2.148	0.982	8.017	1.69	0.202	1.871	0.904	8.395
751	11.86	13.01	5.62	sp|A3KMH1|VWA8_HUMAN	von Willebrand factor A domain-containing protein 8	HUMAN	8	0.964	0.918	1.282	0.752	1.236	0.655	0.205	1.33	0.461	0.871	0.492	0.052	1.406	0.308	0.692	0.565	0.111	1.368	0.384	0.773	0.895	0.657	1.38	0.649	1.236	0.787	0.39	1.459	0.53	1.148	0.824	0.525	1.432	0.565	1.18
752	11.82	11.94	26.13	sp|O75306|NDUS2_HUMAN	NADH dehydrogenase [ubiquinone] iron-sulfur protein 2, mitochondrial	HUMAN	9	1.019	0.96	1.318	0.773	1.355	0.731	0.329	1.318	0.492	0.964	0.871	0.701	1.294	0.667	1.127	0.429	0.101	1.614	0.184	0.692	0.973	0.789	1.306	0.752	1.271	0.445	0.127	1.69	0.247	0.752	0.912	0.475	1.294	0.705	1.18
753	11.82	11.87	55.56	sp|P0CW22|RS17L_HUMAN	40S ribosomal protein S17-like	HUMAN	10	2.208	0.119	1.959	1.127	6.73	1.888	0.331	1.888	1	4.13	1.355	0.125	1.585	0.855	2.188	2.168	0.087	1.941	1.117	5.546	1.941	0.253	1.722	1.127	7.047	2.27	0.1	1.803	1.259	7.87	2.421	0.066	1.977	1.225	7.798
753	0	11.87	55.56	sp|P08708|RS17_HUMAN	40S ribosomal protein S17	HUMAN	10
754	11.78	11.85	34.59	sp|Q14165|MLEC_HUMAN	Malectin	HUMAN	9	1.706	0.041	1.459	1.169	3.281	2.312	0.163	1.528	1.514	4.446	1.138	0.968	1.393	0.817	1.66	0.832	0.662	1.38	0.575	1.148	0.766	0.523	1.432	0.54	1.096	0.398	0.144	1.977	0.203	0.787	0.328	0.031	2.291	0.18	0.752
755	11.73	11.77	66.96	sp|P05387|RLA2_HUMAN	60S acidic ribosomal protein P2	HUMAN	9	3.373	0.087	1.995	1.69	18.707	1.977	0.145	1.706	1.159	6.855	2.679	0.034	1.803	1.486	10.093	3.162	0.035	1.977	1.6	16.904	2.512	0.055	1.854	1.355	11.272	2.729	0.094	1.905	1.432	13.932	2.911	0.06	1.941	1.5	14.454
756	11.71	12.43	15.3	sp|Q12797|ASPH_HUMAN	Aspartyl/asparaginyl beta-hydroxylase	HUMAN	7	0.597	0.271	1.837	0.296	1.096	0.904	0.795	1.675	0.545	1.514	0.679	0.665	1.905	0.316	1.294	0.413	0.021	1.803	0.086	0.745	0.603	0.082	1.585	0.299	0.955	0.461	0.241	1.995	0.229	0.92	0.445	0.06	1.959	0.113	0.871
757	11.68	12.33	13.18	sp|Q96EN8|MOCOS_HUMAN	Molybdenum cofactor sulfurase	HUMAN	7	1.117	0.454	2.729	0.409	3.048	0.946	0.919	2.249	0.433	2.128	2.228	0.116	1.888	1.18	5.495	1.77	0.212	2.679	0.661	4.875	1.77	0.16	2.754	0.643	4.966	1.837	0.14	2.78	0.661	5.152	1.57	0.276	2.421	0.649	4.13
758	11.68	11.73	30.19	sp|Q16775|GLO2_HUMAN	Hydroxyacylglutathione hydrolase, mitochondrial	HUMAN	12	0.929	0.84	1.585	0.614	1.472	0.661	0.962	1.542	0.433	1.019	0.394	0.625	2.089	0.231	0.824	0.373	0.233	1.941	0.185	0.724	1.343	0.282	1.57	0.855	2.421	1.33	0.364	1.556	0.855	2.168	0.863	0.655	1.722	0.555	1.486
759	11.66	11.77	22.76	sp|O00764|PDXK_HUMAN	Pyridoxal kinase	HUMAN	7	0.946	0.751	1.722	0.55	1.629	1.019	0.523	1.629	0.625	1.66	0.879	0.742	1.459	0.603	1.282	0.847	0.586	1.459	0.581	1.236	1.086	0.619	1.355	0.802	1.472	1.076	0.698	1.355	0.794	1.459	1.117	0.588	1.18	0.946	1.318
760	11.61	11.74	45.83	sp|P32969|RL9_HUMAN	60S ribosomal protein L9	HUMAN	8	3.873	0.271	2.421	1.6	12.706	3.908	0.651	2.559	1.528	11.912	3.02	0.839	2.249	1.343	5.97	5.546	0.148	2.729	2.032	18.197	3.945	0.411	2.559	1.542	12.942	3.908	0.745	2.559	1.528	11.912	3.908	0.471	2.535	1.542	13.428
761	11.59	11.7	21.9	sp|Q96IJ6|GMPPA_HUMAN	Mannose-1-phosphate guanyltransferase alpha	HUMAN	7	1.585	0.274	1.722	0.92	5.248	0.545	0.949	2.679	0.236	1.459	0.614	0.799	2.188	0.2	1.343	1.406	0.566	1.905	0.738	4.365	1.406	0.593	1.995	0.705	3.565	1.675	0.4	1.995	0.839	5.395	2.208	0.099	1.941	1.138	7.244
762	11.55	11.63	39.41	sp|P07203|GPX1_HUMAN	Glutathione peroxidase 1	HUMAN	9	1.028	0.921	2.148	0.479	2.208	1.393	0.114	1.236	1.127	1.738	1.169	0.495	1.837	0.637	2.148	1.159	0.36	1.459	0.794	1.69	1.159	0.364	1.459	0.794	1.69	1.047	0.867	2.089	0.501	2.188	1.318	0.16	1.259	1.047	1.66
763	11.53	11.8	15.64	sp|Q9UHG3|PCYOX_HUMAN	Prenylcysteine oxidase 1	HUMAN	8	0.929	0.904	1.393	0.643	1.294	1.169	0.401	1.355	0.863	1.706	0.545	0.488	1.722	0.328	0.938	0.619	0.446	1.514	0.353	0.938	1.028	0.747	1.306	0.787	1.445	1.019	0.746	1.247	0.817	1.393	0.36	0.243	2.089	0.092	0.752
764	11.53	11.63	26.9	sp|Q96C23|GALM_HUMAN	Aldose 1-epimerase	HUMAN	6	0.773	0.557	1.459	0.506	1.127	0.711	0.4	1.486	0.433	1.057	0.261	0.135	2.421	0.05	0.631	0.625	0.494	1.528	0.325	0.955	1.009	0.871	1.445	0.698	1.585	1.127	0.612	1.445	0.78	1.786	0.904	0.796	1.472	0.625	1.33
765	11.52	11.75	12.99	sp|P40763|STAT3_HUMAN	Signal transducer and activator of transcription 3	HUMAN	7	0.938	0.742	1.5	0.625	1.406	1.138	0.564	1.995	0.57	2.27	1.047	0.93	2.729	0.384	2.858	1.127	0.697	2.535	0.445	2.858	1.009	0.971	2.208	0.457	2.228	1.127	0.471	1.644	0.685	1.854	0.824	0.496	2.07	0.398	1.706
766	11.51	13.22	18.94	sp|P35998|PRS7_HUMAN	26S protease regulatory subunit 7	HUMAN	6	1.941	0.447	2.051	0.946	7.311	2.805	0.188	2.228	1.259	11.803	2.128	0.609	2.051	1.038	4.966	3.133	0.086	2.07	1.514	15.56	2.831	0.261	2.148	1.318	15.704	2.655	0.24	2.168	1.225	12.589	3.105	0.184	2.228	1.393	13.932
767	11.49	13.16	9.71	sp|O14980|XPO1_HUMAN	Exportin-1	HUMAN	8	1.086	0.676	2.188	0.497	2.377	1.282	0.368	4.446	0.288	5.702	1.191	0.554	4.446	0.268	5.297	1.096	0.63	4.246	0.258	4.656	1.585	0.169	3.664	0.433	5.861	1.202	0.45	4.446	0.27	5.346	0.92	0.843	4.446	0.207	4.093
768	11.49	12.12	18.77	sp|P30533|AMRP_HUMAN	Alpha-2-macroglobulin receptor-associated protein	HUMAN	7	0.991	0.4	1.33	0.745	1.318	0.938	0.889	1.318	0.711	1.236	0.946	0.702	1.294	0.731	1.225	0.946	0.44	1.33	0.711	1.259	0.904	0.599	1.294	0.698	1.169	0.855	0.78	1.236	0.692	1.057	0.887	0.893	1.306	0.679	1.159
769	11.47	11.85	23.87	sp|Q15293|RCN1_HUMAN	Reticulocalbin-1	HUMAN	7	0.839	0.294	4.613	0.506	3.873	1.614	0.769	1.69	0.955	4.699	1.995	0.623	1.706	1.169	6.982	2.355	0.213	2.014	1.169	10.965	2.63	0.693	2.291	1.148	14.723	1.803	0.59	1.786	1.009	9.29	0.847	0.401	2.606	0.417	2.208
770	11.42	11.91	23.73	sp|O60664|PLIN3_HUMAN	Perilipin-3	HUMAN	6	0.879	0.929	1.69	0.497	1.486	1.236	0.293	1.57	0.787	2.014	1.514	0.118	1.528	0.991	2.512	2.148	0.031	1.66	1.294	3.837	0.946	0.737	1.66	0.57	1.57	0.698	0.736	1.77	0.302	1.236	1.38	0.224	1.585	0.871	2.291
771	11.4	11.5	28.53	sp|Q53GQ0|DHB12_HUMAN	Estradiol 17-beta-dehydrogenase 12	HUMAN	9	0.356	0.036	1.754	0.082	0.625	0.581	0.069	1.406	0.328	0.817	0.52	0.11	1.614	0.227	0.839	0.249	0.009	2.355	0.082	0.586	0.679	0.843	1.514	0.429	1.028	0.887	0.549	1.368	0.631	1.213	0.353	0.033	1.854	0.121	0.655
772	11.4	11.4	37.5	sp|Q15185|TEBP_HUMAN	Prostaglandin E synthase 3	HUMAN	9	0.53	0.706	1.722	0.337	0.912	1.047	0.636	1.445	0.724	1.445	0.863	0.558	1.5	0.625	1.294	2.27	0.208	1.644	1.38	4.487	2.355	0.181	1.69	1.393	5.495	2.168	0.178	1.585	1.368	4.529	1.57	0.64	1.472	1.067	2.228
773	11.37	11.5	21.8	sp|Q8IVS8|GLCTK_HUMAN	Glycerate kinase	HUMAN	9	1.614	0.474	7.943	0.203	12.823	1.236	0.684	2.089	0.592	2.582	1.191	0.811	9.462	0.126	11.272	0.787	0.675	2.089	0.377	1.644	0.92	0.934	2.089	0.441	1.923	1.107	0.878	2.466	0.449	2.729	0.353	0.233	27.797	0.029	9.817
774	11.36	15.86	11.63	sp|Q15029|U5S1_HUMAN	116 kDa U5 small nuclear ribonucleoprotein component	HUMAN	8	0.483	0.013	1.514	0.263	0.731	0.54	0.026	1.514	0.261	0.817	0.54	0.296	1.837	0.283	0.991	0.281	0.275	2.089	0.139	0.586	0.738	0.136	1.5	0.474	1.107	0.413	0.002	1.432	0.221	0.592	0.445	0.023	1.528	0.198	0.679
775	11.3	11.41	19.8	sp|P54727|RD23B_HUMAN	UV excision repair protein RAD23 homolog B	HUMAN	9	0.887	0.859	1.675	0.474	1.486	0.692	0.987	1.722	0.322	1.191	0.47	0.583	1.754	0.18	0.824	2.78	0.16	2.128	1.306	4.613	0.56	0.847	1.77	0.2	0.991	2.148	0.358	2.109	1.019	3.597	2.27	0.144	2.051	1.107	3.767
776	11.3	11.33	33.65	sp|Q8WUY1|THEM6_HUMAN	UPF0670 protein THEM6	HUMAN	7	0.711	0.728	1.69	0.387	1.202	0.698	0.478	1.542	0.413	1.076	0.614	0.823	1.871	0.256	1.148	0.406	0.429	2.27	0.156	0.92	0.738	0.374	1.406	0.47	1.038	0.946	0.759	1.614	0.592	1.528	0.78	0.425	1.528	0.474	1.191
777	11.29	11.8	15.2	sp|P32455|GBP1_HUMAN	Interferon-induced guanylate-binding protein 1	HUMAN	9	0.946	0.903	1.675	0.433	1.585	5.248	0.114	2.128	2.466	9.908	4.207	0.178	1.66	2.535	6.427	8.091	0.025	2.128	3.802	15.417	4.207	0.153	1.905	2.208	6.668	6.138	0.037	2.168	2.831	12.023	7.379	0.002	2.208	3.342	14.322
778	11.26	11.79	17.82	sp|Q9Y3I0|RTCB_HUMAN	tRNA-splicing ligase RtcB homolog	HUMAN	7	0.929	0.529	1.445	0.649	1.343	1.318	0.43	1.6	0.824	2.249	1.959	0.053	1.38	1.419	3.597	1.871	0.106	1.556	1.202	3.467	1.294	0.551	1.6	0.809	2.188	1.18	0.745	1.355	0.871	1.854	1.169	0.993	1.69	0.692	1.959
779	11.26	11.56	11.71	sp|Q9NSD9|SYFB_HUMAN	Phenylalanine--tRNA ligase beta subunit	HUMAN	7	0.871	0.534	1.837	0.466	1.6	1.138	0.903	1.941	0.586	2.188	1.871	0.337	1.854	1.009	3.597	1.306	0.962	1.941	0.673	2.535	0.545	0.242	1.77	0.273	0.964	0.847	0.381	1.722	0.483	1.459	0.787	0.374	1.941	0.406	1.528
780	11.25	11.34	48.36	sp|P0DJI8|SAA1_HUMAN	Serum amyloid A-1 protein	HUMAN	8	0.692	0.379	4.699	0.154	3.251	3.597	0.139	4.966	0.724	16.749	2.377	0.157	4.786	0.497	10.965	1.343	0.285	4.875	0.275	6.368	4.169	0.12	4.786	0.871	19.231	2.249	0.182	4.92	0.457	10.471	0.402	0.113	5.2	0.059	2.089
781	11.23	11.52	21.32	sp|Q8NC51|PAIRB_HUMAN	Plasminogen activator inhibitor 1 RNA-binding protein	HUMAN	6	0.863	0.382	1.18	0.724	1.019	0.946	0.907	1.236	0.759	1.169	0.973	0.882	1.202	0.809	1.169	0.955	0.795	1.159	0.824	1.107	0.912	0.49	1.138	0.802	1.038	0.904	0.612	1.148	0.794	1.038	0.887	0.465	1.138	0.773	1.009
782	11.23	11.28	22.94	sp|P62140|PP1B_HUMAN	Serine/threonine-protein phosphatase PP1-beta catalytic subunit	HUMAN	6	0.625	0.529	1.368	0.256	0.855	0.497	0.495	1.585	0.182	0.787	1.294	0.618	1.202	1.076	1.722	1.459	0.378	1.271	1.148	2.089	0.766	0.86	1.343	0.453	1.028	1.047	0.865	1.282	0.817	1.355	0.384	0.672	2.07	0.185	0.794
782	0	9.35	18.48	sp|P62136|PP1A_HUMAN	Serine/threonine-protein phosphatase PP1-alpha catalytic subunit	HUMAN	5
783	11.22	11.5	35.02	sp|P62906|RL10A_HUMAN	60S ribosomal protein L10a	HUMAN	7	3.565	0.285	3.192	1.117	10.186	3.133	0.374	3.162	0.991	9.29	0.787	0.288	2.333	0.31	1.837	4.325	0.188	3.133	1.38	12.023	2.535	0.587	2.965	0.855	7.178	3.436	0.355	3.221	1.067	10.186	3.467	0.35	3.162	1.096	10.471
784	11.2	11.49	33.33	sp|Q12904|AIMP1_HUMAN	Aminoacyl tRNA synthase complex-interacting multifunctional protein 1	HUMAN	6	1.271	0.497	1.754	0.724	5.297	1.722	0.889	1.959	0.879	5.754	1.159	0.643	1.82	0.637	3.342	1.225	0.54	1.786	0.685	3.597	1.66	0.929	1.905	0.871	4.406	1.585	0.921	1.871	0.847	6.607	0.904	0.265	3.133	0.501	2.831
785	11.18	11.36	20.57	sp|Q13131|AAPK1_HUMAN	5'-AMP-activated protein kinase catalytic subunit alpha-1	HUMAN	8	0.964	0.993	1.803	0.535	1.738	1.086	0.829	1.459	0.745	1.585	0.879	0.712	1.629	0.54	1.432	1.038	0.93	1.786	0.581	1.854	1.127	0.716	1.406	0.802	1.585	1.057	0.884	1.38	0.766	1.459	1.213	0.684	1.66	0.731	2.014
786	11.15	11.35	24.4	sp|Q02790|FKBP4_HUMAN	Peptidyl-prolyl cis-trans isomerase FKBP4	HUMAN	7	0.724	0.835	1.905	0.273	1.38	1	0.847	2.032	0.492	1.905	1.419	0.203	1.528	0.929	2.512	1.282	0.345	1.432	0.895	2.128	1.213	0.398	1.556	0.78	2.109	0.929	0.885	1.486	0.592	1.38	1.107	0.72	1.368	0.809	1.66
787	11.11	11.25	22.98	sp|Q14166|TTL12_HUMAN	Tubulin--tyrosine ligase-like protein 12	HUMAN	11	1.019	0.938	4.365	0.233	4.446	1.514	0.376	3.373	0.449	5.105	1.803	0.288	2.089	0.863	3.767	1.18	0.633	3.664	0.322	4.325	1.445	0.404	2.089	0.692	3.048	1.259	0.546	2.148	0.586	2.704	1.306	0.5	2.089	0.625	2.729
788	11.11	11.14	19.93	sp|Q9Y619|ORNT1_HUMAN	Mitochondrial ornithine transporter 1	HUMAN	7	0.982	0.851	2.208	0.441	2.168	1.202	0.814	2.128	0.565	2.655	0.474	0.082	1.706	0.056	0.809	0.457	0.08	2.421	0.141	1.107	0.263	0.076	2.992	0.058	0.787	0.592	0.278	2.291	0.233	1.355	0.501	0.3	2.399	0.175	1.202
789	11.08	11.16	22.8	sp|Q96AG4|LRC59_HUMAN	Leucine-rich repeat-containing protein 59	HUMAN	7	1.803	0.071	1.629	1.107	3.221	1.459	0.41	1.57	0.929	2.355	2.032	0.26	1.706	1.191	3.251	3.311	0.005	1.995	1.66	6.73	0.955	0.893	1.459	0.643	1.393	1.556	0.204	1.614	0.964	2.512	1.66	0.115	1.629	1.019	2.63
790	11.02	11.18	35.15	sp|Q9NR28|DBLOH_HUMAN	Diablo homolog, mitochondrial	HUMAN	9	1.33	0.607	2.228	0.597	3.133	1.127	0.634	1.629	0.692	1.905	0.191	0.134	4.875	0.06	0.929	0.692	0.625	2.399	0.231	1.66	1.318	0.574	1.69	0.78	2.399	1.202	0.547	2.535	0.474	3.105	0.929	0.928	2.312	0.377	2.148
791	11.01	11.29	14.59	sp|O00116|ADAS_HUMAN	Alkyldihydroxyacetonephosphate synthase, peroxisomal	HUMAN	6	0.832	0.52	1.614	0.453	1.343	0.242	0.102	3.133	0.11	0.759	0.614	0.496	1.77	0.347	1.086	0.871	0.44	1.754	0.479	1.528	0.871	0.674	1.675	0.511	1.459	0.832	0.943	1.754	0.461	1.459	1.486	0.064	1.675	0.887	2.512
792	11.01	11.13	17.49	sp|Q9H9P8|L2HDH_HUMAN	L-2-hydroxyglutarate dehydrogenase, mitochondrial	HUMAN	7	0.773	0.303	1.6	0.47	1.236	0.261	0.049	1.786	0.105	0.466	0.201	0.048	2.63	0.055	0.53	0.254	0.033	2.27	0.07	0.575	0.55	0.134	1.837	0.296	1.009	0.614	0.164	1.706	0.344	1.047	0.515	0.104	1.754	0.278	0.904
793	11	12.17	7.52	sp|Q9P2M7|CING_HUMAN	Cingulin	HUMAN	7	0.731	0.304	1.82	0.384	1.33	0.643	0.163	1.786	0.288	1.148	1.067	0.74	1.69	0.631	1.871	0.802	0.627	1.941	0.409	1.556	0.847	0.646	1.905	0.445	1.614	0.766	0.21	1.556	0.449	1.191	1.225	0.467	1.854	0.661	2.312
794	10.98	10.98	22.93	sp|Q9P035|HACD3_HUMAN	Very-long-chain (3R)-3-hydroxyacyl-[acyl-carrier protein] dehydratase 3	HUMAN	7	0.895	0.447	1.393	0.661	1.247	1.038	0.815	1.343	0.773	1.472	0.586	0.275	1.6	0.294	0.938	0.773	0.407	1.406	0.525	1.086	1.117	0.817	1.355	0.824	1.722	1.057	0.927	1.368	0.773	1.5	0.488	0.085	1.528	0.154	0.745
795	10.93	11.31	18.66	sp|Q9UF12|PROD2_HUMAN	Probable proline dehydrogenase 2	HUMAN	6	1.169	0.305	1.6	0.731	2.109	1.067	0.696	1.675	0.637	1.871	0.261	0.188	2.07	0.109	0.54	0.705	0.622	1.675	0.417	1.18	0.575	0.3	1.706	0.337	0.982	0.413	0.125	1.837	0.227	0.759	0.614	0.135	1.556	0.387	0.955
796	10.91	11.37	40.47	sp|P61020|RAB5B_HUMAN	Ras-related protein Rab-5B	HUMAN	7	1.225	0.44	1.959	0.625	2.399	0.794	0.364	2.606	0.305	2.07	0.92	0.731	2.188	0.421	2.014	1.047	0.836	1.66	0.631	1.738	1.169	0.511	1.5	0.78	1.754	1.067	0.775	2.07	0.515	2.208	1.355	0.289	1.82	0.745	2.466
797	10.91	11.35	30.27	sp|P00915|CAH1_HUMAN	Carbonic anhydrase 1	HUMAN	8	8.872	0.013	2.312	3.837	37.325	14.454	0.008	2.291	6.31	48.306	11.695	0.103	2.228	5.248	40.551	10	0.031	2.228	4.487	36.983	0.497	0.168	1.722	0.278	0.855	0.929	0.653	1.585	0.586	1.472	0.325	0.543	3.192	0.156	1.038
798	10.87	10.91	35.97	sp|P49638|TTPA_HUMAN	Alpha-tocopherol transfer protein	HUMAN	8	1.117	0.856	1.57	0.711	1.923	1.159	0.811	1.66	0.698	2.089	1.107	0.925	1.803	0.614	2.07	0.283	0.171	3.02	0.066	0.855	1.306	0.776	1.888	0.692	2.512	1.368	0.572	1.82	0.752	2.655	0.57	0.31	2.014	0.238	1.148
799	10.84	11.18	11.4	sp|P05556|ITB1_HUMAN	Integrin beta-1	HUMAN	6	1.202	0.427	1.271	0.946	1.754	1.368	0.124	1.343	1.019	1.923	0.661	0.679	1.542	0.347	1.019	1.419	0.118	1.306	1.086	2.228	0.511	0.182	1.542	0.242	0.787	0.879	0.837	1.306	0.661	1.148	1.138	0.438	1.202	0.946	1.66
800	10.82	11.46	10.13	sp|Q5JRX3|PREP_HUMAN	Presequence protease, mitochondrial	HUMAN	8	1.18	0.509	1.585	0.745	1.871	1.076	0.49	1.432	0.752	1.528	1.318	0.066	1.528	0.863	2.014	1.202	0.214	1.445	0.832	1.738	1.067	0.531	1.318	0.809	1.406	1.096	0.504	1.38	0.794	1.514	1.225	0.176	1.406	0.871	1.722
801	10.82	11.17	12.73	sp|Q15046|SYK_HUMAN	Lysine--tRNA ligase	HUMAN	7	1.138	0.82	1.69	0.673	1.923	1.445	0.176	1.556	0.929	2.312	1.368	0.508	1.77	0.773	2.443	1.38	0.295	1.472	0.938	2.089	1.247	0.565	1.66	0.752	2.109	1.086	0.718	1.556	0.698	1.69	1.247	0.424	1.514	0.824	1.923
802	10.82	11.13	17.39	sp|Q9H845|ACAD9_HUMAN	Acyl-CoA dehydrogenase family member 9, mitochondrial	HUMAN	7	0.497	0.09	1.722	0.238	0.855	0.347	0.063	2.051	0.142	0.711	0.139	0.093	2.831	0.047	0.394	0.47	0.111	1.905	0.223	0.895	0.698	0.611	2.188	0.316	1.528	0.603	0.155	1.614	0.347	0.973	0.421	0.117	2.249	0.156	0.946
803	10.79	11.17	11.77	sp|Q9Y223|GLCNE_HUMAN	Bifunctional UDP-N-acetylglucosamine 2-epimerase/N-acetylmannosamine kinase	HUMAN	7	1.096	0.807	2.443	0.449	2.679	0.871	0.894	4.446	0.196	3.873	0.863	0.78	2.992	0.288	2.582	1.445	0.509	3.404	0.425	4.92	1.259	0.553	4.446	0.283	5.546	1.614	0.407	4.446	0.363	7.178	1.067	0.846	3.698	0.288	3.981
804	10.79	10.97	14.48	sp|Q10713|MPPA_HUMAN	Mitochondrial-processing peptidase subunit alpha	HUMAN	6	0.887	0.192	1.486	0.597	1.318	0.52	0.238	1.585	0.319	0.824	0.118	0.237	2.421	0.046	0.286	0.384	0.059	1.585	0.251	0.608	0.37	0.018	1.706	0.196	0.631	0.592	0.136	1.528	0.387	0.904	0.565	0.13	1.542	0.366	0.871
805	10.78	10.97	19.79	sp|Q15008|PSMD6_HUMAN	26S proteasome non-ATPase regulatory subunit 6	HUMAN	6	0.331	0.176	1.854	0.207	0.614	1.169	0.656	1.542	0.759	1.905	0.705	0.873	1.5	0.47	1.057	1.127	0.873	1.528	0.738	1.871	0.655	0.744	1.556	0.429	1.019	1.18	0.688	1.585	0.745	2.128	1.294	0.583	1.585	0.817	2.466
806	10.77	11.15	5.72	sp|O75923|DYSF_HUMAN	Dysferlin	HUMAN	8	0.53	0.111	1.675	0.179	0.887	0.766	0.332	1.542	0.445	1.18	0.425	0.418	2.377	0.132	1.009	0.887	0.808	1.738	0.501	1.542	0.242	0.035	2.78	0.056	0.673	0.466	0.072	2.051	0.121	0.955	0.895	0.898	1.941	0.461	1.738
807	10.76	10.79	28.04	sp|P27635|RL10_HUMAN	60S ribosomal protein L10	HUMAN	8	0.565	0.643	1.738	0.288	0.982	0.631	0.977	1.6	0.281	1.009	0.619	0.599	1.66	0.213	1.028	1.33	0.104	1.432	0.929	2.128	0.592	0.631	1.614	0.196	0.955	1.236	0.152	1.368	0.904	1.905	1.213	0.306	1.259	0.964	1.754
808	10.76	10.76	29.66	sp|P28074|PSB5_HUMAN	Proteasome subunit beta type-5	HUMAN	6	0.982	0.964	1.445	0.679	1.419	1.057	0.898	1.675	0.631	1.77	1.148	0.817	1.66	0.692	1.905	0.938	0.911	1.343	0.698	1.259	1.191	0.234	1.148	1.038	1.368	1.076	0.677	1.213	0.887	1.306	0.871	0.419	1.419	0.614	1.236
809	10.75	11.34	9.89	sp|P55060|XPO2_HUMAN	Exportin-2	HUMAN	8	3.105	0.418	2.559	1.213	6.792	2.355	0.473	2.089	1.127	4.487	3.664	0.141	2.78	1.318	8.79	5.105	0.18	2.938	1.738	12.023	3.698	0.406	2.858	1.294	7.87	4.365	0.291	2.831	1.542	10	2.805	0.352	2.421	1.159	5.649
810	10.73	11.25	28.03	sp|P61247|RS3A_HUMAN	40S ribosomal protein S3a	HUMAN	8	1.259	0.56	1.542	0.817	1.995	0.711	0.705	1.644	0.417	1.169	0.413	0.192	1.995	0.098	0.824	0.724	0.612	1.6	0.433	1.159	0.752	0.675	1.6	0.441	1.202	0.773	0.532	1.57	0.429	1.213	0.535	0.385	1.888	0.185	1.009
811	10.73	10.79	27.17	sp|Q96HR9|REEP6_HUMAN	Receptor expression-enhancing protein 6	HUMAN	9	0.57	0.019	1.282	0.377	0.731	0.466	0.012	1.38	0.215	0.643	0.302	0.011	1.69	0.065	0.511	0.233	0.025	1.837	0.036	0.429	0.991	0.571	1.236	0.817	1.225	0.92	0.308	1.213	0.752	1.117	0.78	0.168	1.236	0.592	0.964
812	10.66	10.68	35.27	sp|Q6P587|FAHD1_HUMAN	Acylpyruvase FAHD1, mitochondrial	HUMAN	9	0.973	0.968	1.368	0.705	1.33	1.047	0.915	1.419	0.738	1.5	0.787	0.491	1.486	0.466	1.169	0.625	0.331	1.368	0.231	0.855	0.938	0.924	1.393	0.637	1.306	0.619	0.393	1.5	0.291	0.929	0.189	0.049	2.63	0.022	0.497
813	10.65	13.15	22.78	sp|P13489|RINI_HUMAN	Ribonuclease inhibitor	HUMAN	13	0.608	0.815	1.854	0.325	1.127	0.92	0.914	1.706	0.515	1.57	1.236	0.824	1.77	0.698	2.312	1.786	0.412	1.888	0.946	3.908	0.479	0.481	1.959	0.099	0.938	1.259	0.877	1.82	0.692	2.606	1.038	0.835	1.738	0.597	1.905
814	10.65	10.95	13.29	sp|Q96I24|FUBP3_HUMAN	Far upstream element-binding protein 3	HUMAN	7	0.592	0.216	3.311	0.15	1.959	0.511	0.147	2.559	0.074	1.306	0.391	0.079	2.312	0.038	0.904	0.511	0.143	1.486	0.191	0.759	0.453	0.113	3.192	0.067	1.445	0.698	0.349	3.436	0.185	2.399	0.655	0.281	2.754	0.2	1.803
815	10.59	13.36	9.91	sp|Q9Y4W6|AFG32_HUMAN	AFG3-like protein 2	HUMAN	8	0.879	0.77	1.82	0.466	1.6	0.982	0.941	1.6	0.608	1.57	0.441	0.278	2.377	0.139	1.047	0.592	0.235	1.905	0.233	1.127	0.608	0.129	1.6	0.263	0.973	0.608	0.127	1.738	0.225	1.057	0.631	0.284	1.82	0.268	1.148
816	10.59	11.77	33.56	sp|Q15181|IPYR_HUMAN	Inorganic pyrophosphatase	HUMAN	11	1.486	0.617	2.014	0.738	2.938	3.404	0.334	2.188	1.556	7.798	4.406	0.235	2.032	2.168	8.79	8.318	0.222	2.606	3.192	22.699	4.285	0.375	2.249	1.905	13.677	5.916	0.36	2.606	2.27	22.08	7.447	0.334	2.63	2.831	23.988
817	10.56	10.63	37.54	sp|P67775|PP2AA_HUMAN	Serine/threonine-protein phosphatase 2A catalytic subunit alpha isoform	HUMAN	9
818	10.55	11.33	25.49	sp|O94826|TOM70_HUMAN	Mitochondrial import receptor subunit TOM70	HUMAN	11	1	0.794	1.271	0.787	1.271	0.929	0.672	1.259	0.738	1.169	0.794	0.51	1.445	0.555	1.148	0.824	0.446	1.306	0.631	1.076	0.973	0.859	1.225	0.794	1.191	0.929	0.814	1.282	0.731	1.191	0.982	0.994	1.38	0.711	1.355
819	10.54	10.62	25.6	sp|Q96EY8|MMAB_HUMAN	Cob(I)yrinic acid a,c-diamide adenosyltransferase, mitochondrial	HUMAN	6	2.089	0.015	1.406	1.486	3.767	0.745	0.643	1.445	0.474	1.076	0.488	0.634	1.786	0.225	0.871	0.794	0.472	1.419	0.409	1.127	0.802	0.831	1.368	0.433	1.096	0.863	0.849	1.247	0.667	1.076	0.759	0.583	1.459	0.483	1.107
820	10.5	10.55	23.72	sp|P09429|HMGB1_HUMAN	High mobility group protein B1	HUMAN	6	1.294	0.912	1.419	0.912	2.051	1.191	0.749	1.406	0.847	1.959	0.086	0.017	2.831	0.057	0.242	0.685	0.207	1.368	0.501	0.938	1.019	0.446	1.38	0.738	1.472	0.938	0.269	1.368	0.692	1.282	0.92	0.269	1.528	0.698	1.406
821	10.49	10.49	62.25	sp|P62263|RS14_HUMAN	40S ribosomal protein S14	HUMAN	8	1.067	0.62	1.786	0.597	1.905	0.964	0.974	1.871	0.515	1.803	1.148	0.653	1.191	0.964	1.38	1.202	0.515	1.6	0.752	1.923	1.306	0.444	1.432	0.912	1.888	1.047	0.757	1.675	0.625	1.77	1.318	0.397	1.66	0.794	2.208
822	10.45	10.54	24.61	sp|Q9UHK6|AMACR_HUMAN	Alpha-methylacyl-CoA racemase	HUMAN	6	1.057	0.968	1.459	0.724	1.542	0.938	0.916	1.738	0.525	1.629	0.535	0.34	1.977	0.167	1.057	0.441	0.133	1.722	0.139	0.759	0.955	0.888	1.393	0.679	1.33	0.832	0.651	1.528	0.511	1.271	0.631	0.272	1.941	0.254	1.225
823	10.44	10.55	16.88	sp|Q9NZ01|TECR_HUMAN	Very-long-chain enoyl-CoA reductase	HUMAN	5	1.629	0.592	1.393	1.169	2.911	1.202	0.811	1.343	0.895	1.959	0.631	0.236	1.6	0.406	1.009	0.488	0.097	1.66	0.207	0.809	0.929	0.641	1.393	0.673	1.294	0.92	0.693	1.368	0.667	1.259	0.466	0.137	1.738	0.24	0.809
824	10.43	10.47	31.34	sp|P43487|RANG_HUMAN	Ran-specific GTPase-activating protein	HUMAN	6	0.38	0.147	2.291	0.066	0.871	0.409	0.184	2.535	0.074	1.038	0.47	0.363	2.512	0.124	1.18	1.057	0.823	2.188	0.483	2.377	0.794	0.609	1.77	0.421	1.406	1.067	0.851	2.07	0.515	2.355	1.107	0.901	2.051	0.54	2.466
825	10.41	10.8	10.63	sp|P43243|MATR3_HUMAN	Matrin-3	HUMAN	6	0.545	0.258	1.888	0.305	1.028	0.938	0.596	1.614	0.511	1.514	1.294	0.841	1.644	0.787	2.208	0.37	0.114	2.377	0.105	0.879	0.879	0.443	1.6	0.545	1.406	1.038	0.507	1.6	0.649	1.837	0.731	0.42	1.6	0.437	1.169
826	10.37	11.51	14.8	sp|Q92598|HS105_HUMAN	Heat shock protein 105 kDa	HUMAN	8	1.086	0.758	3.048	0.356	3.311	1.675	0.183	3.162	0.53	5.297	2.606	0.067	1.57	1.66	4.093	1.888	0.134	4.406	0.429	8.395	1.472	0.278	3.404	0.433	4.966	0.929	0.814	1.393	0.661	1.294	1.368	0.345	3.373	0.406	4.613
827	10.36	10.91	14.48	sp|O00567|NOP56_HUMAN	Nucleolar protein 56	HUMAN	7	1.837	0.208	4.529	0.406	8.79	1.294	0.485	3.837	0.337	5.2	1.432	0.401	4.018	0.356	6.252	2.938	0.071	2.466	1.191	12.589	1.459	0.228	5.546	0.263	6.546	2.128	0.139	2.938	0.724	8.872	1.738	0.236	3.873	0.449	7.87
828	10.35	10.88	5.83	sp|O75533|SF3B1_HUMAN	Splicing factor 3B subunit 1	HUMAN	5	2.911	0.565	1.556	1.871	4.325	3.631	0.257	1.854	1.959	5.598	3.251	0.669	1.644	1.977	5.346	2.965	0.495	2.051	1.445	5.152	3.733	0.381	1.754	2.128	5.649	2.089	0.681	1.629	1.282	3.162	2.805	0.423	2.032	1.38	4.656
829	10.35	10.54	11.81	sp|Q92945|FUBP2_HUMAN	Far upstream element-binding protein 2	HUMAN	6	1.259	0.448	1.941	0.649	4.169	1.77	0.366	2.128	0.832	6.026	1.941	0.229	2.014	0.964	14.191	1.675	0.348	2.032	0.824	6.918	2.704	0.118	1.614	1.675	22.491	1.706	0.302	1.754	0.973	7.798	1.318	0.608	1.905	0.692	2.938
830	10.35	10.38	32.8	sp|Q9NRV9|HEBP1_HUMAN	Heme-binding protein 1	HUMAN	7	0.847	0.763	1.318	0.581	1.117	0.738	0.523	1.259	0.515	0.929	0.832	0.602	1.271	0.603	1.057	0.535	0.209	1.368	0.196	0.731	0.832	0.745	1.33	0.592	1.107	0.724	0.434	1.236	0.501	0.895	0.637	0.221	1.306	0.344	0.832
831	10.34	10.7	11.91	sp|P08240|SRPR_HUMAN	Signal recognition particle receptor subunit alpha	HUMAN	7	2.312	0.476	2.333	0.991	9.036	2.754	0.353	2.421	1.138	9.204	2.63	0.242	2.128	1.236	10.765	2.606	0.431	2.228	1.169	7.447	3.162	0.182	2.399	1.318	13.305	3.133	0.156	2.466	1.271	13.804	1.995	0.129	2.014	0.991	4.613
832	10.33	11.33	16.2	sp|O95470|SGPL1_HUMAN	Sphingosine-1-phosphate lyase 1	HUMAN	7	0.773	0.583	1.738	0.413	1.343	0.946	0.955	1.66	0.53	1.57	0.832	0.802	1.871	0.421	1.556	0.637	0.275	1.629	0.247	1.038	1.18	0.476	1.629	0.724	1.959	0.802	0.827	1.644	0.299	1.318	0.296	0.04	2.443	0.056	0.724
833	10.32	19.77	34.41	sp|P61981|1433G_HUMAN	14-3-3 protein gamma	HUMAN	14	1.086	0.759	1.259	0.863	1.445	0.964	0.908	1.514	0.625	1.459	1.486	0.592	1.556	0.955	2.421	1.722	0.262	1.528	1.127	2.911	1.213	0.813	1.486	0.817	1.888	1.076	0.771	1.486	0.724	1.629	1.419	0.302	1.294	1.096	2.109
834	10.31	10.38	55.24	sp|P99999|CYC_HUMAN	Cytochrome c	HUMAN	8	1.393	0.274	1.294	1.076	1.905	1.393	0.137	1.271	1.096	1.754	0.24	0.073	2.312	0.137	0.555	1.306	0.545	1.271	1.028	1.722	0.738	0.613	1.343	0.545	0.991	0.724	0.357	1.318	0.52	0.955	0.433	0.223	1.837	0.283	0.794
835	10.29	10.32	21.57	sp|Q92597|NDRG1_HUMAN	Protein NDRG1	HUMAN	8	0.711	0.498	1.528	0.466	1.086	0.92	0.998	1.585	0.575	1.459	0.724	0.529	1.259	0.575	0.912	0.667	0.554	1.629	0.406	1.086	0.863	0.711	1.406	0.614	1.213	1.019	0.948	1.282	0.794	1.306	0.863	0.813	1.472	0.586	1.271
836	10.28	10.65	3.95	sp|Q92887|MRP2_HUMAN	Canalicular multispecific organic anion transporter 1	HUMAN	5	0.982	0.998	1.528	0.643	1.5	1.009	0.924	1.6	0.631	1.614	1.047	0.851	1.69	0.619	1.77	0.847	0.472	1.629	0.52	1.38	1.067	0.486	1.33	0.802	1.419	0.946	0.734	1.445	0.655	1.368	1.057	0.567	1.38	0.766	1.459
837	10.27	10.28	25.82	sp|Q9NUJ1|ABHDA_HUMAN	Mycophenolic acid acyl-glucuronide esterase, mitochondrial	HUMAN	6	2.014	0.02	1.419	1.419	2.884	2.014	0.022	1.368	1.472	2.965	1	0.669	1.33	0.752	1.33	1.038	0.728	1.306	0.794	1.393	1.225	0.35	1.343	0.912	1.675	0.946	0.482	1.33	0.711	1.259	0.449	0.303	1.69	0.291	0.759
838	10.26	10.48	14.59	sp|P12268|IMDH2_HUMAN	Inosine-5'-monophosphate dehydrogenase 2	HUMAN	5	0.15	0.008	4.13	0.051	0.619	0.955	0.881	1.585	0.597	1.514	1.259	0.325	1.585	0.794	2.228	1.169	0.756	1.614	0.724	1.923	1.107	0.974	1.629	0.679	1.837	1.148	0.966	1.6	0.718	1.977	1.236	0.65	1.6	0.773	2.188
839	10.24	10.31	33.33	sp|Q92506|DHB8_HUMAN	Estradiol 17-beta-dehydrogenase 8	HUMAN	9	1.406	0.435	1.556	0.904	2.27	1.247	0.504	1.5	0.832	2.014	0.457	0.425	1.923	0.198	0.879	0.545	0.191	1.486	0.227	0.809	1.294	0.41	1.472	0.879	2.109	0.78	0.451	1.393	0.53	1.086	0.565	0.156	1.614	0.244	0.912
840	10.22	10.68	7.11	sp|Q9UM54|MYO6_HUMAN	Unconventional myosin-VI	HUMAN	6	1.459	0.122	1.282	1.138	1.977	1.343	0.187	1.6	0.839	2.291	1.77	0.05	1.445	1.225	2.884	1.445	0.257	2.188	0.661	3.342	1.18	0.45	1.837	0.643	2.249	0.855	0.506	1.786	0.461	1.528	1.202	0.439	1.871	0.643	2.333
841	10.22	10.51	7.66	sp|Q9BX66|SRBS1_HUMAN	Sorbin and SH3 domain-containing protein 1	HUMAN	6
842	10.22	10.37	20.33	sp|Q9UHQ9|NB5R1_HUMAN	NADH-cytochrome b5 reductase 1	HUMAN	5	0.847	0.965	1.406	0.565	1.191	0.718	0.318	1.368	0.466	0.982	0.196	0.004	2.655	0.037	0.52	0.698	0.307	1.282	0.474	0.895	0.52	0.089	1.419	0.217	0.738	0.673	0.204	1.294	0.425	0.871	0.457	0.027	1.514	0.142	0.692
843	10.2	51.19	68.3	sp|P68366|TBA4A_HUMAN	Tubulin alpha-4A chain	HUMAN	57	1.259	0.728	1.406	0.895	1.854	1.159	0.654	1.393	0.832	1.923	2.032	0.217	1.556	1.306	4.875	3.733	0.069	1.629	2.291	10.765	1.629	0.223	1.5	1.086	3.908	1.754	0.387	1.5	1.169	4.656	1.871	0.253	1.528	1.225	5.012
844	10.2	12.31	30.74	sp|P0CG30|GSTT2_HUMAN	Glutathione S-transferase theta-2B	HUMAN	6	20.893	0.078	3.192	6.546	55.976	21.086	0.078	3.192	6.607	55.976	17.378	0.08	3.048	5.702	43.652	22.909	0.076	3.342	6.855	62.517	0.242	0.124	2.655	0.075	0.643	1.486	0.715	3.945	0.377	5.152	0.082	0.082	5.058	0.014	0.417
844	0	12.31	30.74	sp|P0CG29|GST2_HUMAN	Glutathione S-transferase theta-2	HUMAN	6
845	10.19	15.03	33.97	sp|P01892|1A02_HUMAN	HLA class I histocompatibility antigen, A-2 alpha chain	HUMAN	9	2.512	0.106	1.888	1.33	23.121	2.78	0.092	2.014	1.38	24.21	3.133	0.049	2.148	1.459	15.417	2.938	0.158	1.923	1.528	14.322	1.038	0.369	2.679	0.387	2.421	2.512	0.151	1.5	1.675	30.2	1.148	0.442	1.959	0.586	6.792
845	0	15.03	33.15	sp|P10316|1A69_HUMAN	HLA class I histocompatibility antigen, A-69 alpha chain	HUMAN	9
846	10.19	10.32	23.41	sp|Q99536|VAT1_HUMAN	Synaptic vesicle membrane protein VAT-1 homolog	HUMAN	5	1.614	0.591	2.188	0.738	6.138	1.202	0.677	2.128	0.565	4.055	2.188	0.457	2.535	0.863	13.305	2.754	0.123	2.228	1.236	21.478	1.77	0.668	2.399	0.738	8.954	2.512	0.165	2.333	1.076	17.701	2.109	0.278	2.312	0.912	15.56
847	10.18	10.32	12.81	sp|O15484|CAN5_HUMAN	Calpain-5	HUMAN	6	0.847	0.716	1.614	0.53	1.368	0.863	0.823	1.614	0.535	1.393	0.147	0.219	2.858	0.045	0.421	0.331	0.221	1.977	0.158	0.655	0.565	0.672	1.629	0.344	0.92	0.608	0.579	1.585	0.377	0.964	0.692	0.611	1.6	0.425	1.107
848	10.17	14.67	25.17	sp|P55795|HNRH2_HUMAN	Heterogeneous nuclear ribonucleoprotein H2	HUMAN	11	1.191	0.895	1.393	0.855	1.923	1.225	0.984	1.459	0.839	1.82	1.6	0.38	1.472	1.086	2.831	1.941	0.162	1.486	1.306	3.733	1.306	0.914	1.459	0.895	2.051	1.306	0.756	1.432	0.912	2.148	1.202	0.485	1.445	0.832	1.738
849	10.16	11.07	13.87	sp|Q16881|TRXR1_HUMAN	Thioredoxin reductase 1, cytoplasmic	HUMAN	7	2.089	0.308	2.109	0.991	4.365	3.404	0.196	2.109	1.614	7.112	2.704	0.236	2.089	1.294	5.702	6.668	0.129	2.109	3.162	13.932	1.585	0.442	2.089	0.759	3.311	2.535	0.251	2.089	1.213	5.297	2.051	0.313	2.089	0.982	4.325
850	10.14	10.29	24.56	sp|O14832|PAHX_HUMAN	Phytanoyl-CoA dioxygenase, peroxisomal	HUMAN	8	1.213	0.969	1.355	0.895	1.644	0.603	0.151	1.393	0.417	0.839	0.125	0.025	1.977	0.051	0.247	0.129	0.004	2.228	0.044	0.288	0.555	0.021	1.406	0.373	0.78	0.347	0.102	1.472	0.189	0.511	0.34	0.001	1.556	0.086	0.53
851	10.13	10.45	10.33	sp|O94874|UFL1_HUMAN	E3 UFM1-protein ligase 1	HUMAN	6	0.565	0.348	2.78	0.201	1.57	0.313	0.113	3.162	0.06	0.991	0.133	0.063	4.699	0.018	0.625	0.57	0.2	1.528	0.265	0.871	0.52	0.184	2.729	0.179	1.419	0.457	0.141	2.421	0.169	1.107	0.366	0.095	2.559	0.104	0.938
852	10.13	10.15	22.26	sp|Q9NXA8|SIR5_HUMAN	NAD-dependent protein deacylase sirtuin-5, mitochondrial	HUMAN	5	2.992	0.251	2.291	1.306	6.546	2.333	0.35	2.312	1.009	5.012	1.837	0.613	2.014	0.912	3.733	0.912	0.735	2.168	0.2	1.977	1.38	0.528	2.032	0.679	2.831	1.294	0.833	2.032	0.637	2.606	0.545	0.543	2.128	0.115	1.159
853	10.12	10.18	20.44	sp|Q92820|GGH_HUMAN	Gamma-glutamyl hydrolase	HUMAN	8	2.938	0.025	2.128	1.38	11.482	2.78	0.028	2.051	1.355	12.474	1.247	0.858	1.923	0.649	3.311	2.249	0.206	2.07	1.086	9.29	1.995	0.35	2.032	0.982	6.368	1.271	0.799	1.786	0.711	2.858	2.109	0.11	1.837	1.148	8.79
854	10.11	10.68	22.01	sp|P60891|PRPS1_HUMAN	Ribose-phosphate pyrophosphokinase 1	HUMAN	7	0.991	0.881	1.514	0.655	1.5	1.086	0.835	1.445	0.752	1.57	0.787	0.486	1.528	0.52	1.202	0.832	0.67	1.406	0.592	1.169	1.009	0.914	1.614	0.625	1.629	0.92	0.832	1.459	0.631	1.343	0.794	0.554	1.247	0.643	0.991
855	10.11	10.22	10.5	sp|P54802|ANAG_HUMAN	Alpha-N-acetylglucosaminidase	HUMAN	7	0.802	0.607	16.144	0.058	12.942	0.78	0.576	2.089	0.373	1.629	0.973	0.968	2.333	0.417	2.27	0.832	0.674	2.109	0.398	1.754	0.839	0.686	8.551	0.098	7.178	0.964	0.954	4.093	0.236	3.945	1.038	0.912	6.546	0.158	6.792
856	10.1	10.36	10.65	sp|Q9BYT8|NEUL_HUMAN	Neurolysin, mitochondrial	HUMAN	5	1.941	0.066	1.445	1.343	5.702	2.109	0.037	1.432	1.472	6.368	1.871	0.071	1.393	1.343	5.495	1.871	0.08	1.486	1.259	5.105	0.52	0.429	1.977	0.18	1.028	1.076	0.975	1.472	0.731	1.644	0.946	0.773	1.368	0.614	1.294
857	10.09	10.21	26.64	sp|Q6UX53|MET7B_HUMAN	Methyltransferase-like protein 7B	HUMAN	8	1.294	0.278	1.271	1.019	1.803	1.306	0.155	1.528	0.855	1.995	0.597	0.616	1.6	0.227	0.955	0.955	0.509	1.486	0.637	1.419	0.597	0.317	1.57	0.305	0.938	0.384	0.208	1.959	0.154	0.752	0.855	0.717	1.585	0.511	1.355
858	10.06	10.54	17.76	sp|Q9NP81|SYSM_HUMAN	Serine--tRNA ligase, mitochondrial	HUMAN	6	0.912	0.966	1.675	0.545	1.528	0.575	0.68	2.032	0.288	1.169	0.724	0.414	1.472	0.445	1.067	0.863	0.759	1.706	0.492	1.472	0.53	0.138	1.738	0.207	0.92	0.535	0.559	1.854	0.244	0.991	0.545	0.46	1.923	0.261	1.047
859	10.06	10.31	33.05	sp|Q14353|GAMT_HUMAN	Guanidinoacetate N-methyltransferase	HUMAN	10	0.614	0.563	1.432	0.373	0.879	0.38	0.811	1.629	0.177	0.619	0.34	0.705	1.786	0.11	0.608	0.394	0.367	1.66	0.134	0.655	1.556	0.532	1.57	0.991	2.559	1.225	0.85	1.445	0.847	1.803	1.076	0.965	1.419	0.759	1.585
860	10.06	10.25	17.73	sp|Q9NZT2|OGFR_HUMAN	Opioid growth factor receptor	HUMAN	5	0.863	0.32	1.837	0.466	1.585	0.655	0.029	1.486	0.437	0.973	0.964	0.807	1.393	0.692	1.343	0.766	0.146	1.66	0.461	1.271	0.685	0.066	1.486	0.461	1.019	0.887	0.487	1.38	0.643	1.225	0.879	0.384	1.995	0.441	1.754
861	10.06	10.14	22.6	sp|Q9NUI1|DECR2_HUMAN	Peroxisomal 2,4-dienoyl-CoA reductase	HUMAN	6	0.766	0.364	1.419	0.525	1.086	0.619	0.26	1.445	0.398	0.895	0.347	0.137	1.803	0.125	0.625	0.492	0.132	1.675	0.273	0.824	0.938	0.921	1.432	0.649	1.343	0.973	0.873	1.247	0.78	1.213	1.236	0.59	1.459	0.847	1.837
862	10.06	10.11	22.94	sp|Q5HYK3|COQ5_HUMAN	2-methoxy-6-polyprenyl-1,4-benzoquinol methylase, mitochondrial	HUMAN	6	1.282	0.325	1.585	0.809	2.089	0.614	0.398	1.66	0.322	1.019	0.34	0.099	2.128	0.179	0.724	0.331	0.085	2.051	0.073	0.679	0.586	0.487	1.786	0.308	1.047	0.847	0.859	1.556	0.535	1.318	0.565	0.059	1.675	0.254	0.946
863	10.05	10.33	30.43	sp|P18621|RL17_HUMAN	60S ribosomal protein L17	HUMAN	6	1.107	0.915	2.208	0.501	1.995	1.644	0.751	1.905	0.863	2.992	0.773	0.866	1.82	0.406	1.406	2.63	0.338	1.888	1.393	4.786	0.586	0.326	1.77	0.308	1.038	2.63	0.165	1.905	1.38	4.831	2.051	0.49	1.854	1.107	3.664
864	10.05	10.13	30.64	sp|Q9BVK6|TMED9_HUMAN	Transmembrane emp24 domain-containing protein 9	HUMAN	9	1.393	0.055	2.679	0.52	3.733	1.169	0.243	2.606	0.449	3.048	1.009	0.244	2.032	0.497	2.051	1.236	0.079	2.582	0.479	3.221	1.127	0.107	2.421	0.466	2.729	1.169	0.102	2.399	0.488	2.831	1.169	0.083	2.014	0.581	2.355
865	10.05	10.05	25.7	sp|Q9Y6M9|NDUB9_HUMAN	NADH dehydrogenase [ubiquinone] 1 beta subcomplex subunit 9	HUMAN	6	1.009	0.955	2.089	0.483	2.109	0.946	0.896	14.723	0.066	13.932	0.55	0.28	2.089	0.263	1.148	0.887	0.781	15.849	0.061	14.06	0.817	0.637	14.588	0.061	11.912	0.92	0.844	2.089	0.441	1.923	0.871	0.753	2.109	0.417	1.837
866	10.04	10.16	2.34	sp|Q5T4S7|UBR4_HUMAN	E3 ubiquitin-protein ligase UBR4	HUMAN	8	0.794	0.441	2.466	0.316	1.959	0.731	0.069	1.259	0.57	0.92	1.047	0.707	1.406	0.745	1.486	0.973	0.885	1.871	0.52	1.82	0.929	0.743	1.977	0.47	1.837	0.863	0.49	1.722	0.501	1.486	0.705	0.34	2.089	0.334	1.472
867	10.03	10.76	4.95	sp|Q9NQC3|RTN4_HUMAN	Reticulon-4	HUMAN	7	0.802	0.602	1.406	0.545	1.127	1.038	0.411	1.355	0.766	1.486	0.625	0.373	1.542	0.406	0.964	0.429	0.599	1.977	0.258	0.847	1.393	0.412	1.33	1.047	1.977	0.673	0.462	1.38	0.474	0.929	0.57	0.709	1.514	0.291	0.863
868	10.03	10.52	12.54	sp|O00571|DDX3X_HUMAN	ATP-dependent RNA helicase DDX3X	HUMAN	8	1.406	0.492	2.032	0.692	2.938	1.923	0.184	2.051	0.938	4.055	1.445	0.683	2.208	0.655	3.162	1.6	0.306	1.941	0.824	3.221	1.406	0.281	1.271	1.107	1.854	1.282	0.677	2.168	0.592	2.78	1.148	0.805	1.923	0.597	2.228
869	10.03	10.35	10.41	sp|Q6P996|PDXD1_HUMAN	Pyridoxal-dependent decarboxylase domain-containing protein 1	HUMAN	5	0.738	0.349	1.169	0.631	0.863	1.019	0.787	1.419	0.718	1.445	1.148	0.633	1.419	0.809	1.629	1.306	0.384	1.169	1.117	1.528	1.028	0.981	1.419	0.724	1.459	1.019	0.833	1.282	0.794	1.306	1.213	0.463	1.169	1.038	1.445
870	10.03	10.22	15.06	sp|Q9NP74|PALMD_HUMAN	Palmdelphin	HUMAN	6	0.718	0.543	2.655	0.079	1.905	1.419	0.801	3.076	0.461	4.571	1.738	0.639	2.884	0.603	5.2	4.285	0.101	3.565	1.202	18.535	2.089	0.539	3.162	0.661	6.855	1.33	0.884	2.831	0.47	5.395	4.446	0.041	3.162	1.406	20.324
871	10.02	10.44	10.05	sp|P53992|SC24C_HUMAN	Protein transport protein Sec24C	HUMAN	9	0.817	0.424	1.959	0.417	1.6	0.895	0.484	1.419	0.631	1.271	0.964	0.859	1.393	0.692	1.343	0.929	0.695	1.69	0.55	1.57	0.879	0.427	1.486	0.592	1.306	0.895	0.448	1.318	0.679	1.18	0.964	0.805	1.343	0.718	1.294
872	10.02	10.15	15.5	sp|Q9NTJ5|SAC1_HUMAN	Phosphatidylinositide phosphatase SAC1	HUMAN	7	0.929	0.87	3.436	0.265	3.192	1.057	0.866	2.938	0.36	3.133	0.231	0.098	5.702	0.028	1.318	1.213	0.59	1.57	0.773	1.977	0.614	0.358	4.529	0.122	2.78	0.991	0.98	3.076	0.319	3.048	0.363	0.129	3.908	0.053	1.419
873	10.02	10.07	16.74	sp|Q9UHJ6|SHPK_HUMAN	Sedoheptulokinase	HUMAN	5	0.54	0.047	1.66	0.163	0.895	0.608	0.351	1.754	0.24	1.067	0.525	0.148	1.803	0.142	0.946	0.461	0.083	1.786	0.138	0.824	1.355	0.556	1.556	0.871	2.128	0.991	0.798	1.318	0.787	1.306	0.773	0.244	1.57	0.461	1.213
874	10.01	10.34	14.17	sp|P11172|UMPS_HUMAN	Uridine 5'-monophosphate synthase	HUMAN	6	0.946	0.425	1.259	0.752	1.191	0.946	0.354	1.191	0.794	1.127	0.929	0.732	1.236	0.752	1.148	0.991	0.887	1.18	0.839	1.169	1.009	0.586	1.247	0.809	1.259	1.028	0.937	1.117	0.92	1.148	1.038	0.788	1.191	0.871	1.236
875	10	10.62	14.29	sp|P40222|TXLNA_HUMAN	Alpha-taxilin	HUMAN	5	0.586	0.41	2.109	0.281	1.236	0.643	0.471	2.109	0.308	1.355	0.649	0.474	2.089	0.31	1.355	0.724	0.572	2.089	0.347	1.514	0.759	0.615	2.089	0.36	1.585	0.57	0.392	2.089	0.273	1.191	1.148	0.771	2.089	0.55	2.399
876	10	10.57	22.8	sp|Q9NTX5|ECHD1_HUMAN	Ethylmalonyl-CoA decarboxylase	HUMAN	7	0.92	0.317	1.191	0.78	1.096	1.086	0.541	1.202	0.904	1.306	1.028	0.483	1.294	0.794	1.33	1.028	0.99	1.282	0.802	1.318	0.982	0.707	1.213	0.809	1.191	1.028	0.987	1.33	0.773	1.368	0.912	0.308	1.282	0.705	1.169
877	10	10.17	40.95	sp|P10599|THIO_HUMAN	Thioredoxin	HUMAN	9	1.486	0.459	1.318	1.127	1.871	1.236	0.683	1.202	1.028	1.486	1.738	0.747	1.282	1.355	2.831	3.048	0.051	1.675	1.82	5.702	1.6	0.74	1.406	1.138	2.377	1.888	0.153	1.445	1.306	3.251	2.421	0.07	1.6	1.514	4.055
878	10	10	37.5	sp|O14880|MGST3_HUMAN	Microsomal glutathione S-transferase 3	HUMAN	8	3.251	0.106	2.032	1.6	13.183	2.466	0.199	1.82	1.355	9.817	1.528	0.599	1.69	0.904	4.742	2.014	0.307	1.542	1.306	8.954	0.955	0.828	1.837	0.54	1.754	1.306	0.724	1.675	0.78	2.489	1.675	0.56	1.871	0.895	4.446
879	9.99	10.57	3.36	sp|Q5VYK3|ECM29_HUMAN	Proteasome-associated protein ECM29 homolog	HUMAN	5	0.912	0.682	1.706	0.535	1.556	0.991	0.995	1.445	0.685	1.432	1.556	0.233	4.446	0.35	6.918	1.138	0.581	2.606	0.437	2.965	1.213	0.428	1.854	0.655	2.249	1.117	0.583	1.38	0.809	1.542	1.38	0.265	4.446	0.31	6.138
880	9.96	10.8	22.48	sp|P37059|DHB2_HUMAN	Estradiol 17-beta-dehydrogenase 2	HUMAN	10	1.459	0.112	1.514	0.964	2.443	1.459	0.137	1.459	1	2.63	0.592	0.555	1.629	0.328	0.964	0.752	0.487	1.419	0.483	1.067	0.794	0.946	1.445	0.54	1.148	0.871	0.471	1.432	0.592	1.247	1.138	0.78	1.445	0.787	1.837
881	9.94	13.37	7.24	sp|Q8N139|ABCA6_HUMAN	ATP-binding cassette sub-family A member 6	HUMAN	8	0.871	0.953	1.738	0.497	1.514	0.817	0.664	1.803	0.449	1.472	0.673	0.384	1.82	0.363	1.225	0.334	0.09	2.355	0.071	0.787	0.809	0.493	1.77	0.453	1.432	0.497	0.131	1.995	0.111	0.991	0.331	0.042	2.228	0.048	0.738
882	9.94	10	70.71	sp|P02656|APOC3_HUMAN	Apolipoprotein C-III	HUMAN	10	1.514	0.387	1.306	1.159	4.093	1.905	0.089	1.368	1.393	5.702	1.213	0.268	1.393	0.871	1.837	1.854	0.176	1.406	1.318	5.346	0.637	0.605	1.585	0.189	1.009	1.837	0.152	1.406	1.306	5.297	1.33	0.187	1.432	0.929	2.168
883	9.92	10.17	4.03	sp|Q6P2Q9|PRP8_HUMAN	Pre-mRNA-processing-splicing factor 8	HUMAN	5	1.076	0.562	1.393	0.773	1.5	1.076	0.722	1.69	0.637	1.82	1.18	0.224	1.393	0.847	1.644	1.019	0.814	1.355	0.752	1.38	1.057	0.731	1.614	0.655	1.706	0.991	0.976	1.675	0.592	1.66	1.138	0.279	1.259	0.904	1.419
884	9.92	9.97	12.63	sp|Q9UBM7|DHCR7_HUMAN	7-dehydrocholesterol reductase	HUMAN	6	6.792	0.066	4.13	1.644	20.893	6.194	0.033	4.055	1.528	19.953	3.192	0.158	2.831	1.127	8.954	7.727	0.012	4.246	1.82	25.119	1.028	0.707	2.333	0.441	1.995	2.992	0.336	2.805	1.067	6.73	2.606	0.221	2.312	1.127	5.546
885	9.89	10.04	40.69	sp|P39019|RS19_HUMAN	40S ribosomal protein S19	HUMAN	7	1.282	0.681	1.585	0.809	2.535	0.863	0.269	1.585	0.581	1.368	1.459	0.868	1.57	0.929	2.399	1.472	0.957	1.614	0.912	3.133	0.437	0.164	1.888	0.24	0.824	1.368	0.932	1.585	0.863	3.105	1.282	0.719	1.585	0.809	2.729
886	9.88	10.09	22.08	sp|Q8N490|PNKD_HUMAN	Probable hydrolase PNKD	HUMAN	5	0.673	0.5	2.089	0.319	1.406	0.855	0.767	2.089	0.409	1.786	0.614	0.437	2.089	0.294	1.282	0.839	0.744	2.089	0.402	1.754	0.705	0.544	2.089	0.337	1.472	0.752	0.61	2.089	0.36	1.57	1.076	0.861	2.089	0.515	2.249
887	9.87	10.35	15.07	sp|P16278|BGAL_HUMAN	Beta-galactosidase	HUMAN	8	0.614	0.229	1.556	0.337	0.955	0.964	0.548	1.445	0.667	1.393	0.56	0.151	1.614	0.363	0.904	0.895	0.611	1.472	0.608	1.318	1.096	0.792	1.472	0.745	1.6	0.692	0.349	1.57	0.433	1.086	1.096	0.812	1.432	0.766	1.629
888	9.85	9.9	16.91	sp|Q9BQE5|APOL2_HUMAN	Apolipoprotein L2	HUMAN	6	0.649	0.134	1.77	0.211	1.148	1.629	0.458	2.188	0.745	3.192	0.938	0.709	1.82	0.47	1.706	1.282	0.519	1.837	0.698	2.355	1.923	0.845	2.07	0.929	3.631	2.443	0.624	2.377	1.028	4.786	1.923	0.981	2.07	0.929	3.664
889	9.85	9.89	21.51	sp|Q9BXW7|CECR5_HUMAN	Cat eye syndrome critical region protein 5	HUMAN	8	0.698	0.572	1.69	0.325	1.18	0.649	0.958	1.854	0.305	1.202	0.387	0.164	1.837	0.075	0.711	0.453	0.241	1.69	0.119	0.766	0.685	0.596	1.754	0.31	1.202	0.506	0.229	1.675	0.163	0.847	0.614	0.387	1.754	0.273	1.076
890	9.83	9.92	20.93	sp|Q8NBJ7|SUMF2_HUMAN	Sulfatase-modifying factor 2	HUMAN	6	1.213	0.33	1.459	0.832	1.77	1.009	0.919	1.644	0.614	1.66	1.117	0.809	1.923	0.581	2.148	1.076	0.824	1.514	0.711	1.629	1.019	0.923	1.432	0.711	1.459	0.991	0.944	1.33	0.745	1.318	0.955	0.797	1.38	0.692	1.318
891	9.82	9.92	14.1	sp|P05362|ICAM1_HUMAN	Intercellular adhesion molecule 1	HUMAN	5	1.271	0.64	2.109	0.603	2.655	1.009	0.976	2.089	0.483	2.109	1.38	0.551	2.089	0.661	2.911	1.5	0.485	2.109	0.711	3.133	3.221	0.205	2.109	1.528	6.73	2.704	0.236	2.089	1.294	5.702	2.291	0.278	2.109	1.086	4.786
892	9.81	17.99	37.9	sp|P67936|TPM4_HUMAN	Tropomyosin alpha-4 chain	HUMAN	9	1.213	0.347	17.061	0.071	17.865	1.393	0.267	4.742	0.294	6.607	1.202	0.39	20.512	0.059	20.893	1.941	0.171	11.169	0.174	19.77	1.247	0.337	20.701	0.06	21.281	1.117	0.443	10.375	0.108	11.588	1.614	0.211	6.138	0.263	9.908
893	9.81	9.93	21.77	sp|P01008|ANT3_HUMAN	Antithrombin-III	HUMAN	8	1.977	0.062	1.585	1.247	3.162	1.6	0.37	1.556	1.028	2.489	1.127	0.787	1.514	0.745	1.706	0.887	0.539	1.486	0.592	1.318	0.847	0.352	1.514	0.56	1.282	1.393	0.483	1.528	0.912	2.168	1.117	0.795	1.406	0.794	1.629
894	9.81	9.89	17.68	sp|Q9UHL4|DPP2_HUMAN	Dipeptidyl peptidase 2	HUMAN	7	1.905	0.273	1.675	1.138	4.529	1.585	0.297	1.837	0.863	3.342	1.5	0.496	1.57	0.955	3.221	1.406	0.49	1.294	1.086	2.606	0.738	0.667	1.923	0.154	1.419	0.437	0.282	2.014	0.042	0.879	0.515	0.509	2.109	0.065	1.086
895	9.8	10.12	19.17	sp|O60884|DNJA2_HUMAN	DnaJ homolog subfamily A member 2	HUMAN	5	1.213	0.723	1.706	0.711	5.105	1.644	0.381	1.614	1.019	6.026	1.514	0.191	1.738	0.871	6.31	2.535	0.151	1.995	1.271	10.864	1.213	0.988	1.675	0.724	3.342	1.067	0.825	1.706	0.625	3.192	2.032	0.236	1.803	1.127	10.765
896	9.76	10.39	41.41	sp|P22061|PIMT_HUMAN	Protein-L-isoaspartate(D-aspartate) O-methyltransferase	HUMAN	6	0.586	0.832	1.977	0.251	1.159	0.437	0.259	2.051	0.151	0.895	0.233	0.15	3.221	0.096	0.752	1.159	0.567	1.486	0.78	1.786	0.356	0.216	2.228	0.154	0.794	1.047	0.884	1.542	0.679	1.66	1.107	0.878	1.585	0.698	1.803
897	9.76	10.13	17.1	sp|Q9NY33|DPP3_HUMAN	Dipeptidyl peptidase 3	HUMAN	7	0.745	0.454	1.837	0.38	1.368	0.847	0.543	1.837	0.449	1.556	1.629	0.49	1.923	0.847	3.281	1.644	0.587	1.941	0.847	3.311	1.644	0.387	1.923	0.855	3.251	1.282	0.979	1.888	0.679	2.489	2.014	0.224	1.941	1.038	4.018
898	9.74	9.77	25.69	sp|Q8NCW5|NNRE_HUMAN	NAD(P)H-hydrate epimerase	HUMAN	6	1.191	0.548	1.318	0.904	2.333	1.306	0.395	1.445	0.904	2.704	0.832	0.679	1.459	0.54	1.213	1.585	0.319	1.514	1.047	3.945	1.57	0.28	1.459	1.076	3.467	1.343	0.672	1.432	0.938	2.911	1.38	0.583	1.459	0.946	2.128
899	9.73	9.98	26.42	sp|Q96JY6|PDLI2_HUMAN	PDZ and LIM domain protein 2	HUMAN	5	0.643	0.379	1.406	0.313	0.904	1.18	0.472	2.014	0.586	2.443	0.313	0.304	2.992	0.121	0.938	1.202	0.473	1.905	0.631	2.355	1.282	0.457	1.871	0.685	2.512	1.047	0.857	1.57	0.667	1.614	0.53	0.607	2.535	0.221	1.343
900	9.72	9.86	28.13	sp|Q13155|AIMP2_HUMAN	Aminoacyl tRNA synthase complex-interacting multifunctional protein 2	HUMAN	7	0.887	0.796	1.722	0.501	1.528	1.432	0.717	1.786	0.802	3.597	2.582	0.232	1.941	1.33	8.71	1.995	0.4	1.77	1.127	7.447	1.213	0.759	1.803	0.673	2.355	1.6	0.525	1.66	0.964	5.916	1.138	0.992	1.69	0.673	1.995
901	9.7	9.78	57.02	sp|P05386|RLA1_HUMAN	60S acidic ribosomal protein P1	HUMAN	6	1.445	0.943	1.754	0.824	2.938	0.47	0.461	1.803	0.066	0.847	0.409	0.466	2.249	0.056	0.92	1.33	0.994	1.803	0.738	2.489	0.759	0.563	1.675	0.429	1.271	1.117	0.837	1.675	0.667	2.032	0.738	0.545	1.66	0.344	1.225
902	9.68	9.81	27.67	sp|Q9NWU1|OXSM_HUMAN	3-oxoacyl-[acyl-carrier-protein] synthase, mitochondrial	HUMAN	7	1.294	0.355	1.941	0.667	2.559	1.57	0.103	1.786	0.879	2.858	1.459	0.095	1.585	0.92	2.355	1.028	0.849	1.5	0.685	1.528	1.318	0.17	1.585	0.832	2.148	1.225	0.304	1.66	0.738	2.07	1.294	0.333	1.888	0.685	2.466
903	9.67	9.68	40.79	sp|P61088|UBE2N_HUMAN	Ubiquitin-conjugating enzyme E2 N	HUMAN	7	1.343	0.794	2.168	0.619	6.31	1.738	0.495	2.228	0.78	6.427	1.202	0.905	2.228	0.54	4.169	1.959	0.161	1.923	1.019	13.552	0.964	0.931	2.421	0.406	2.333	1.355	0.529	2.228	0.608	4.13	1.786	0.413	2.188	0.817	8.551
904	9.62	9.76	7.78	sp|Q13263|TIF1B_HUMAN	Transcription intermediary factor 1-beta	HUMAN	5	0.575	0.258	1.905	0.18	1.096	1.047	0.673	2.014	0.52	2.249	0.565	0.925	2.512	0.233	1.419	1.306	0.39	1.644	0.794	2.884	0.871	0.773	2.148	0.316	1.871	0.745	0.821	2.188	0.302	1.629	0.724	0.944	2.355	0.242	1.706
905	9.61	9.78	20.38	sp|Q96DB5|RMD1_HUMAN	Regulator of microtubule dynamics protein 1	HUMAN	5	2.355	0.277	1.66	1.419	4.285	2.168	0.373	1.69	1.282	4.571	1.057	0.764	2.333	0.453	1.57	1.159	0.763	1.472	0.787	1.69	2.032	0.244	1.66	1.225	4.246	0.929	0.62	1.5	0.555	1.393	1.5	0.541	1.472	1.019	2.27
906	9.6	9.61	34.42	sp|O75396|SC22B_HUMAN	Vesicle-trafficking protein SEC22b	HUMAN	8	0.839	0.817	1.923	0.417	1.614	1.271	0.423	1.959	0.649	2.938	0.912	0.895	1.977	0.453	1.803	1.528	0.368	1.82	0.839	3.873	1.159	0.758	1.959	0.592	2.421	0.711	0.655	1.754	0.34	1.247	1.057	0.819	1.888	0.56	2.208
907	9.57	52.25	73.71	sp|P68371|TBB4B_HUMAN	Tubulin beta-4B chain	HUMAN	63	0.879	0.671	1.432	0.56	1.259	0.895	0.787	1.368	0.479	1.225	1.585	0.513	1.343	1.18	3.532	3.048	0.101	1.393	2.188	9.29	1.738	0.301	1.38	1.259	4.093	1.977	0.274	1.368	1.445	5.105	2.655	0.12	1.445	1.837	7.727
908	9.53	9.63	14.05	sp|O43776|SYNC_HUMAN	Asparagine--tRNA ligase, cytoplasmic	HUMAN	8	1.614	0.219	1.57	1.028	10.864	1.38	0.157	2.168	0.637	4.699	1.706	0.52	2.291	0.745	6.194	2.07	0.201	2.032	1.019	12.474	1.837	0.233	1.837	1	11.376	1.542	0.338	1.82	0.847	10.186	1.82	0.146	1.82	1	12.942
909	9.53	9.59	49.35	sp|P68036|UB2L3_HUMAN	Ubiquitin-conjugating enzyme E2 L3	HUMAN	10	1.038	0.623	1.368	0.759	1.419	0.982	0.988	1.786	0.55	1.754	0.982	0.929	1.445	0.679	1.419	1.096	0.95	1.786	0.614	1.959	0.991	0.831	1.66	0.597	1.644	1.202	0.501	1.472	0.817	1.786	1.107	0.425	1.486	0.745	1.644
910	9.53	9.55	37.99	sp|Q9BV57|MTND_HUMAN	1,2-dihydroxy-3-keto-5-methylthiopentene dioxygenase	HUMAN	5	1.459	0.566	2.014	0.724	4.406	0.711	0.465	2.148	0.291	1.528	0.649	0.668	2.399	0.261	1.556	1.5	0.548	2.249	0.667	4.055	0.409	0.08	2.014	0.02	0.824	1.057	0.827	1.959	0.54	2.63	1.542	0.27	1.69	0.912	5.598
911	9.49	10.15	6.95	sp|O95486|SC24A_HUMAN	Protein transport protein Sec24A	HUMAN	6	0.855	0.575	1.38	0.619	1.18	1.076	0.753	2.512	0.429	2.704	0.982	0.976	1.38	0.711	1.355	1.33	0.339	1.38	0.964	1.837	1.18	0.531	1.528	0.773	1.803	1.057	0.817	1.995	0.53	2.109	1.159	0.567	1.38	0.839	1.6
912	9.45	9.76	42.99	sp|Q9BRF8|CPPED_HUMAN	Calcineurin-like phosphoesterase domain-containing protein 1	HUMAN	11	0.718	0.293	1.6	0.328	1.148	0.724	0.591	1.629	0.347	1.18	1.076	0.926	1.6	0.673	1.77	1.706	0.34	1.754	0.973	4.529	1.472	0.566	1.706	0.863	3.767	1.614	0.338	1.706	0.946	4.613	1.528	0.413	1.722	0.887	3.945
913	9.43	9.66	15.88	sp|Q9BXK5|B2L13_HUMAN	Bcl-2-like protein 13	HUMAN	5	0.597	0.22	1.854	0.221	1.107	0.53	0.151	1.82	0.283	0.964	0.275	0.035	2.399	0.052	0.661	0.667	0.271	1.675	0.37	1.117	0.879	0.956	1.66	0.53	1.459	0.863	0.72	1.754	0.492	1.514	0.887	0.665	1.629	0.535	1.445
914	9.42	13.54	29.03	sp|O75367|H2AY_HUMAN	Core histone macro-H2A.1	HUMAN	12	0.832	0.748	1.542	0.52	1.282	0.316	0.406	2.168	0.141	0.685	0.263	0.335	2.249	0.129	0.592	0.227	0.254	2.512	0.076	0.57	0.661	0.504	1.803	0.363	1.191	0.37	0.357	2.148	0.163	0.794	0.53	0.457	1.675	0.281	0.887
915	9.42	9.61	23.57	sp|Q96HY6|DDRGK_HUMAN	DDRGK domain-containing protein 1	HUMAN	5	0.912	0.917	1.905	0.474	1.738	1.18	0.857	1.6	0.738	2.014	0.679	0.914	2.032	0.344	1.38	0.291	0.327	2.228	0.033	0.649	1.086	0.746	1.738	0.625	1.941	0.592	0.483	1.542	0.164	0.912	1.202	0.627	1.905	0.631	2.291
916	9.4	9.71	8.39	sp|P41250|SYG_HUMAN	Glycine--tRNA ligase	HUMAN	5	0.575	0.465	1.754	0.229	1.009	0.555	0.494	1.82	0.177	1.009	1.33	0.377	1.486	0.895	2.27	2.109	0.145	1.368	1.542	3.698	0.824	0.828	1.528	0.373	1.259	1.076	0.771	1.514	0.711	1.675	0.832	0.813	1.38	0.501	1.148
917	9.4	9.68	13.99	sp|Q9UHD8|SEPT9_HUMAN	Septin-9	HUMAN	6	0.52	0.291	1.837	0.164	0.955	0.855	0.893	1.706	0.474	1.459	1.5	0.232	1.722	0.871	2.679	1.629	0.224	1.368	1.191	3.281	1.138	0.65	1.585	0.718	1.995	0.92	0.944	1.629	0.56	1.5	1.225	0.649	1.393	0.879	2.109
918	9.38	9.65	30.93	sp|P62081|RS7_HUMAN	40S ribosomal protein S7	HUMAN	6	0.973	0.785	1.355	0.731	1.318	0.802	0.726	1.406	0.545	1.127	0.497	0.328	1.459	0.179	0.724	0.847	0.687	1.318	0.614	1.117	0.766	0.76	1.432	0.488	1.096	1.038	0.917	1.306	0.794	1.406	0.692	0.352	1.282	0.474	0.887
919	9.37	11.61	35.32	sp|Q9H0U4|RAB1B_HUMAN	Ras-related protein Rab-1B	HUMAN	6	1.247	0.657	2.089	0.597	2.606	1.107	0.818	2.089	0.53	2.333	0.938	0.917	2.089	0.449	1.959	0.929	0.901	2.089	0.445	1.941	1.202	0.713	2.089	0.575	2.512	1.009	0.969	2.089	0.483	2.109	1.148	0.766	2.089	0.55	2.399
920	9.37	10.51	16.93	sp|Q9BYV1|AGT2_HUMAN	Alanine--glyoxylate aminotransferase 2, mitochondrial	HUMAN	8	0.938	0.692	1.514	0.625	1.419	0.55	0.091	1.368	0.337	0.752	0.363	0.044	1.77	0.121	0.643	0.207	0.015	2.443	0.029	0.506	0.457	0.079	1.722	0.231	0.787	0.625	0.134	1.5	0.387	0.938	0.286	0.054	2.089	0.086	0.597
921	9.37	9.75	23.92	sp|P25788|PSA3_HUMAN	Proteasome subunit alpha type-3	HUMAN	7	0.904	0.396	1.854	0.55	1.675	0.655	0.377	1.528	0.425	1	2.228	0.285	1.854	1.202	5.012	1.995	0.481	1.871	1.067	4.92	1.754	0.442	1.738	1.009	3.532	1.514	0.908	1.738	0.871	3.251	1.393	0.791	1.614	0.863	2.377
922	9.37	9.39	28.47	sp|P47985|UCRI_HUMAN	Cytochrome b-c1 complex subunit Rieske, mitochondrial	HUMAN	6	0.991	0.735	1.271	0.78	1.259	1.138	0.912	1.259	0.904	1.542	0.433	0.134	1.69	0.141	0.731	0.565	0.187	1.432	0.278	0.809	0.871	0.405	1.294	0.637	1.127	0.738	0.19	1.271	0.555	0.938	0.649	0.225	1.33	0.366	0.863
923	9.36	9.36	24.54	sp|O15260|SURF4_HUMAN	Surfeit locus protein 4	HUMAN	9	4.093	0.354	3.311	1.236	7.379	4.571	0.305	3.436	1.33	9.727	1.959	0.785	2.109	0.929	3.162	3.436	0.396	2.831	1.213	6.368	4.13	0.4	3.565	1.159	8.166	3.251	0.474	3.076	1.057	5.598	4.093	0.302	3.251	1.259	7.379
924	9.35	9.5	18	sp|P14866|HNRPL_HUMAN	Heterogeneous nuclear ribonucleoprotein L	HUMAN	7	1.047	0.72	1.393	0.752	1.459	1.086	0.588	1.5	0.724	1.614	0.955	0.768	1.629	0.586	1.556	1	0.907	1.459	0.685	1.459	0.895	0.548	1.514	0.592	1.355	0.839	0.287	1.419	0.597	1.191	1.067	0.655	1.472	0.724	1.57
925	9.33	9.64	17.66	sp|Q16401|PSMD5_HUMAN	26S proteasome non-ATPase regulatory subunit 5	HUMAN	6	1.888	0.2	1.6	1.18	8.318	1.585	0.237	1.738	0.912	3.162	1.837	0.213	1.786	1.028	4.446	2.032	0.135	1.837	1.107	7.516	1.57	0.34	1.706	0.92	3.698	1.556	0.46	1.77	0.879	4.207	1.486	0.533	1.629	0.912	5.546
926	9.31	9.52	16.63	sp|O75955|FLOT1_HUMAN	Flotillin-1	HUMAN	6	1.528	0.133	1.706	0.895	2.911	1.888	0.057	1.5	1.259	3.342	1.459	0.264	1.905	0.766	2.858	1.107	0.671	1.69	0.655	1.977	1.096	0.656	1.803	0.608	2.014	0.667	0.477	1.871	0.322	1.247	1.038	0.783	1.644	0.631	1.786
927	9.31	9.49	2.17	sp|Q63HN8|RN213_HUMAN	E3 ubiquitin-protein ligase RNF213	HUMAN	7	1	0.991	2.089	0.479	2.089	0.973	0.974	2.089	0.466	2.032	0.302	0.203	2.109	0.145	0.637	1.067	0.881	2.089	0.511	2.228	0.912	0.863	2.089	0.437	1.905	1.096	0.835	2.089	0.525	2.291	1.706	0.398	2.109	0.809	3.565
928	9.29	9.35	20.46	sp|Q99685|MGLL_HUMAN	Monoglyceride lipase	HUMAN	6	5.058	0.063	5.2	0.973	46.132	3.342	0.129	4.831	0.692	33.113	3.251	0.073	5.598	0.581	19.953	5.395	0.058	4.92	1.096	47.424	4.92	0.066	5.2	0.946	44.055	2.333	0.224	2.965	0.787	34.356	1.995	0.241	4.571	0.437	10
929	9.26	9.62	6.08	sp|Q5JWF2|GNAS1_HUMAN	Guanine nucleotide-binding protein G(s) subunit alpha isoforms XLas	HUMAN	5	3.342	0.174	1.905	1.754	9.12	2.655	0.272	1.871	1.419	6.792	3.767	0.112	1.995	1.888	10.471	3.873	0.138	2.051	1.888	10.375	1.191	0.695	1.888	0.631	2.208	0.802	0.87	1.77	0.328	1.419	1.472	0.377	1.69	0.871	2.535
929	0	9.53	15.99	sp|P63092|GNAS2_HUMAN	Guanine nucleotide-binding protein G(s) subunit alpha isoforms short	HUMAN	5
930	9.26	9.28	36.79	sp|O75208|COQ9_HUMAN	Ubiquinone biosynthesis protein COQ9, mitochondrial	HUMAN	8	2.128	0.044	1.318	1.614	3.133	1.706	0.059	1.514	1.127	2.729	0.879	0.819	1.69	0.479	1.486	0.839	0.935	1.66	0.497	1.393	1.33	0.334	1.6	0.832	2.168	1.236	0.383	1.556	0.794	1.977	0.895	0.79	1.706	0.52	1.528
931	9.25	9.27	37.86	sp|Q9NPJ3|ACO13_HUMAN	Acyl-coenzyme A thioesterase 13	HUMAN	10	0.839	0.857	1.82	0.457	1.528	0.745	0.894	1.941	0.384	1.445	0.254	0.366	2.704	0.061	0.685	0.131	0.018	2.965	0.021	0.387	0.661	0.888	1.959	0.325	1.294	0.353	0.224	2.312	0.142	0.817	0.661	0.406	1.871	0.337	1.236
932	9.24	9.3	24.62	sp|Q12905|ILF2_HUMAN	Interleukin enhancer-binding factor 2	HUMAN	5	1	0.978	1.33	0.752	1.33	1.038	0.831	1.271	0.817	1.33	0.787	0.583	1.585	0.453	1.247	1.343	0.731	1.614	0.832	2.312	0.929	0.687	1.722	0.53	1.6	0.887	0.668	1.445	0.592	1.282	1.18	0.73	1.271	0.929	1.542
933	9.22	9.57	24.07	sp|P11182|ODB2_HUMAN	Lipoamide acyltransferase component of branched-chain alpha-keto acid dehydrogenase complex, mitochondrial	HUMAN	9	1.82	0.185	1.514	1.202	3.251	1.355	0.376	1.419	0.955	2.208	0.207	0.412	2.884	0.108	0.597	0.879	0.942	1.445	0.575	1.271	0.946	0.767	1.459	0.643	1.38	0.847	0.919	1.459	0.53	1.236	0.673	0.727	1.542	0.445	1.038
934	9.16	10.19	13.92	sp|Q86UE4|LYRIC_HUMAN	Protein LYRIC	HUMAN	7	1.259	0.389	1.472	0.855	1.854	1.18	0.515	1.355	0.871	1.6	1.076	0.498	1.393	0.773	1.5	1.028	0.875	1.406	0.731	1.445	1.18	0.554	1.259	0.938	1.486	1.019	0.905	1.294	0.787	1.318	1.057	0.994	1.306	0.809	1.38
935	9.15	13.55	41.61	sp|P47755|CAZA2_HUMAN	F-actin-capping protein subunit alpha-2	HUMAN	11	1.086	0.627	1.629	0.667	1.871	1.086	0.427	1.77	0.614	1.923	1.77	0.077	1.738	1.019	3.436	1.528	0.09	1.837	0.832	2.858	1.343	0.28	1.542	0.871	2.399	1.117	0.795	1.5	0.745	1.803	0.718	0.876	1.905	0.353	1.368
936	9.12	10.09	16.24	sp|P20810|ICAL_HUMAN	Calpastatin	HUMAN	7	1.019	0.977	1.585	0.643	1.644	1.076	0.818	1.66	0.649	1.803	1.69	0.366	1.675	1.009	2.938	1.738	0.18	1.542	1.127	3.133	0.724	0.748	1.754	0.366	1.271	1.318	0.57	1.66	0.794	2.249	1.514	0.148	1.585	0.955	2.582
937	9.11	27.32	43.62	sp|P12235|ADT1_HUMAN	ADP/ATP translocase 1	HUMAN	19	2.606	0.097	1.6	1.629	6.546	1.923	0.22	1.6	1.202	4.571	0.299	0.622	2.312	0.116	0.692	1.629	0.284	1.556	1.047	3.373	0.855	0.896	1.82	0.575	1.556	1.514	0.335	1.514	1	3.467	1.067	0.885	1.528	0.698	1.941
938	9.07	9.19	13.29	sp|Q9HCL2|GPAT1_HUMAN	Glycerol-3-phosphate acyltransferase 1, mitochondrial	HUMAN	7	0.855	0.625	1.542	0.555	1.318	0.745	0.374	1.77	0.421	1.318	0.608	0.191	2.188	0.278	1.33	0.711	0.324	1.38	0.515	0.982	0.955	0.89	1.977	0.483	1.888	0.661	0.253	1.432	0.461	0.946	0.673	0.261	2.911	0.231	1.959
939	9.06	9.1	40.22	sp|Q96EK6|GNA1_HUMAN	Glucosamine 6-phosphate N-acetyltransferase	HUMAN	5	3.698	0.688	2.291	1.614	8.954	3.404	0.807	2.249	1.514	7.178	2.014	0.604	1.644	1.225	3.565	2.188	0.761	1.888	1.159	5.297	3.733	0.586	2.07	1.803	6.982	5.058	0.339	2.27	2.228	12.134	4.613	0.428	2.291	2.014	11.066
940	9.02	9.63	9.42	sp|Q99959|PKP2_HUMAN	Plakophilin-2	HUMAN	7
941	9.02	9.27	7.86	sp|Q8N766|EMC1_HUMAN	ER membrane protein complex subunit 1	HUMAN	5	1.432	0.5	2.089	0.685	2.992	1.614	0.41	2.089	0.773	3.373	1.38	0.534	9.817	0.141	13.552	1.247	0.635	2.089	0.597	2.63	1.472	0.475	8.954	0.164	13.183	0.973	0.968	2.992	0.325	2.911	1.459	0.479	2.754	0.53	4.018
942	9.01	24.23	29.35	sp|P15311|EZRI_HUMAN	Ezrin	HUMAN	14	1.419	0.671	1.542	0.92	2.805	1.225	0.646	1.6	0.766	2.377	2.489	0.016	1.754	1.419	6.368	3.698	0.002	1.923	1.923	12.823	1.77	0.202	1.66	1.067	4.169	1.786	0.305	1.6	1.117	3.981	3.048	0.006	1.77	1.722	10.765
943	9.01	9.07	38.04	sp|Q04760|LGUL_HUMAN	Lactoylglutathione lyase	HUMAN	6	0.794	0.932	1.629	0.474	1.294	0.871	0.825	1.556	0.54	1.355	0.879	0.546	1.69	0.497	1.486	0.879	0.982	1.57	0.54	1.38	0.955	0.923	1.472	0.661	1.406	1.259	0.332	1.472	0.855	1.977	1.432	0.236	1.306	1.096	2.032
944	9	12.78	17.62	sp|P50995|ANX11_HUMAN	Annexin A11	HUMAN	9	1.629	0.05	1.556	1.047	4.018	1.786	0.082	1.675	1.067	4.786	0.839	0.635	1.556	0.492	1.306	2.489	0.02	1.786	1.393	8.166	0.955	0.516	1.459	0.608	1.393	1.202	0.693	1.528	0.787	2.109	1.871	0.015	1.786	1.047	6.31
945	8.99	9.04	22.06	sp|P62879|GBB2_HUMAN	Guanine nucleotide-binding protein G(I)/G(S)/G(T) subunit beta-2	HUMAN	6	1.355	0.533	1.706	0.794	2.312	1.038	0.809	2.582	0.402	2.679	1.247	0.773	2.63	0.474	3.281	1.138	0.782	2.032	0.56	2.312	0.946	0.91	1.432	0.661	1.355	0.887	0.804	1.738	0.511	1.542	1.047	0.955	1.614	0.649	1.69
946	8.96	9.17	4.51	sp|Q9C0C2|TB182_HUMAN	182 kDa tankyrase-1-binding protein	HUMAN	5	1.127	0.759	16.904	0.067	17.219	1.159	0.545	2.089	0.555	2.421	1.445	0.315	2.109	0.685	3.02	1.009	0.934	2.606	0.387	2.63	1.159	0.587	6.668	0.174	7.727	1.191	0.503	2.089	0.57	2.489	0.982	0.618	11.912	0.082	11.695
947	8.95	9.58	6.42	sp|O14617|AP3D1_HUMAN	AP-3 complex subunit delta-1	HUMAN	5	0.973	0.954	6.026	0.161	5.861	1.888	0.231	3.802	0.497	7.244	1.368	0.39	2.089	0.655	2.858	1.66	0.275	3.192	0.52	5.297	1.038	0.906	2.78	0.373	2.884	0.871	0.439	19.77	0.049	17.219	1.445	0.347	3.105	0.466	4.487
948	8.94	10.88	13.58	sp|Q9UMX0|UBQL1_HUMAN	Ubiquilin-1	HUMAN	7	1.148	0.603	2.188	0.525	2.489	0.724	0.401	2.188	0.328	1.585	1.18	0.625	2.109	0.56	2.535	1.028	0.693	2.188	0.47	2.249	1.343	0.411	2.148	0.625	2.884	1.486	0.157	2.128	0.698	3.192	1.191	0.504	1.959	0.608	2.399
949	8.93	8.98	40	sp|P55957|BID_HUMAN	BH3-interacting domain death agonist	HUMAN	7	0.141	0.123	5.916	0.022	0.832	0.871	0.704	2.377	0.344	2.07	1.38	0.474	2.168	0.637	3.873	2.655	0.085	2.188	1.213	11.695	1.675	0.226	1.486	1.127	7.516	1.754	0.285	2.032	0.863	7.047	3.221	0.084	1.959	1.644	14.322
950	8.9	9.33	7.24	sp|Q92973|TNPO1_HUMAN	Transportin-1	HUMAN	5	1.047	0.818	1.6	0.655	1.675	1.148	0.555	1.38	0.832	1.585	1.38	0.274	2.07	0.667	2.858	1.271	0.374	1.5	0.847	1.905	1.282	0.36	1.585	0.809	2.032	1.148	0.555	1.38	0.832	1.585	1.236	0.419	1.66	0.745	2.051
951	8.86	8.98	10.23	sp|Q9UJU6|DBNL_HUMAN	Drebrin-like protein	HUMAN	4
952	8.85	9.5	32.22	sp|Q9BUP0|EFHD1_HUMAN	EF-hand domain-containing protein D1	HUMAN	6	0.437	0.133	1.754	0.225	0.766	0.586	0.343	2.168	0.265	1.271	0.488	0.265	2.228	0.219	1.086	0.679	0.505	2.148	0.31	1.459	0.685	0.584	2.208	0.313	1.514	0.667	0.421	1.406	0.466	0.938	0.904	0.802	1.419	0.637	1.282
953	8.85	8.94	21.43	sp|P21953|ODBB_HUMAN	2-oxoisovalerate dehydrogenase subunit beta, mitochondrial	HUMAN	8	3.532	0.106	2.089	1.69	10.864	1.675	0.959	1.754	0.955	4.831	1.355	0.673	1.786	0.759	3.467	1.722	0.785	1.837	0.938	4.571	2.377	0.193	1.923	1.236	7.447	2.443	0.194	1.888	1.294	8.472	1.038	0.759	1.614	0.643	1.959
954	8.83	16.19	14.09	sp|P14923|PLAK_HUMAN	Junction plakoglobin	HUMAN	9	0.759	0.551	2.249	0.331	1.706	0.766	0.517	2.729	0.283	2.089	1.019	0.879	1.66	0.614	1.675	0.705	0.703	2.582	0.27	1.82	0.661	0.487	1.706	0.377	1.127	0.738	0.581	1.977	0.366	1.459	0.53	0.472	1.77	0.273	0.938
955	8.83	9.02	14.12	sp|Q16850|CP51A_HUMAN	Lanosterol 14-alpha demethylase	HUMAN	6	3.076	0.23	3.373	0.912	11.482	3.221	0.256	3.532	0.912	11.376	1.486	0.43	2.606	0.57	4.406	0.511	0.766	3.251	0.174	1.66	3.311	0.068	2.965	1.117	14.588	4.246	0.137	3.733	1.138	15.56	2.228	0.414	2.992	0.745	6.73
956	8.79	9.53	13	sp|A0MZ66|SHOT1_HUMAN	Shootin-1	HUMAN	5	1.138	0.315	2.168	0.525	2.754	1.786	0.386	2.032	0.879	5.649	4.487	0.008	2.559	1.754	20.137	7.178	0.006	2.729	2.63	27.04	1.803	0.38	2.188	0.824	5.152	2.754	0.17	2.377	1.159	12.246	4.875	0.013	2.582	1.888	20.324
957	8.77	8.99	21.04	sp|P14920|OXDA_HUMAN	D-amino-acid oxidase	HUMAN	5	0.705	0.656	1.343	0.474	0.946	0.643	0.441	1.5	0.373	0.964	0.308	0.25	1.923	0.062	0.592	0.313	0.192	1.871	0.06	0.586	0.57	0.735	1.706	0.251	0.973	0.581	0.468	1.355	0.35	0.787	0.497	0.33	1.514	0.174	0.752
958	8.76	9.15	19.76	sp|Q15417|CNN3_HUMAN	Calponin-3	HUMAN	5	2.938	0.388	2.704	1.086	10.965	3.192	0.366	2.911	1.096	10.375	5.297	0.085	2.938	1.803	23.55	5.2	0.072	2.884	1.803	28.314	1.69	0.941	2.312	0.731	3.802	3.565	0.142	2.754	1.294	17.061	5.598	0.063	3.02	1.854	29.923
959	8.75	8.91	20.3	sp|O76003|GLRX3_HUMAN	Glutaredoxin-3	HUMAN	5	1.514	0.183	1.69	0.895	6.855	1.445	0.449	1.69	0.855	5.598	5.861	0.033	3.311	1.77	35.318	4.365	0.063	2.858	1.528	21.878	1.77	0.501	2.089	0.847	10.28	2.63	0.243	2.377	1.107	15.136	1.837	0.224	1.837	1	8.395
960	8.75	8.9	26.67	sp|Q9UL25|RAB21_HUMAN	Ras-related protein Rab-21	HUMAN	5	1.406	0.395	1.738	0.809	2.884	1.33	0.405	1.905	0.698	2.78	0.817	0.962	2.032	0.384	1.66	1.159	0.549	1.854	0.625	2.291	1.236	0.582	1.432	0.863	2.051	1.127	0.716	1.472	0.766	1.854	1.138	0.66	1.675	0.679	2.07
961	8.71	9.57	20.55	sp|P41091|IF2G_HUMAN	Eukaryotic translation initiation factor 2 subunit 3	HUMAN	7	0.839	0.717	2.249	0.347	1.888	1.585	0.179	1.6	0.991	2.992	1.837	0.107	1.38	1.33	3.467	1.941	0.1	1.754	1.107	4.13	1.459	0.317	1.614	0.904	2.754	1.486	0.364	1.82	0.817	3.048	1.614	0.344	2.128	0.759	3.631
961	0	8.31	17.58	sp|Q2VIR3|IF2GL_HUMAN	Putative eukaryotic translation initiation factor 2 subunit 3-like protein	HUMAN	6
962	8.71	8.96	14.55	sp|O75191|XYLB_HUMAN	Xylulose kinase	HUMAN	5	0.929	0.914	1.38	0.673	1.282	0.711	0.478	2.606	0.273	1.854	0.773	0.508	1.6	0.483	1.236	0.832	0.778	2.208	0.377	1.837	1.028	0.929	1.38	0.745	1.419	1.138	0.574	1.871	0.608	2.128	1.057	0.658	2.512	0.421	2.655
963	8.7	9.02	13.53	sp|O95671|ASML_HUMAN	N-acetylserotonin O-methyltransferase-like protein	HUMAN	5	0.711	0.171	1.542	0.449	1.096	0.698	0.206	2.208	0.305	1.542	1.047	0.582	1.995	0.525	2.109	0.535	0.002	2.421	0.211	1.294	0.802	0.432	1.82	0.437	1.459	0.614	0.071	1.393	0.425	0.855	0.745	0.257	1.585	0.461	1.18
964	8.7	8.73	38.86	sp|P62330|ARF6_HUMAN	ADP-ribosylation factor 6	HUMAN	8	0.692	0.538	1.542	0.437	1.067	0.506	0.165	1.6	0.275	0.809	0.143	0.031	3.192	0.027	0.457	0.337	0.137	1.959	0.2	0.661	0.895	0.607	1.343	0.673	1.202	1.057	0.933	1.486	0.711	1.57	0.887	0.725	1.5	0.592	1.33
965	8.69	40.05	36.12	sp|P33261|CP2CJ_HUMAN	Cytochrome P450 2C19	HUMAN	25	1.086	0.58	2.884	0.377	3.342	1.259	0.698	2.938	0.429	3.908	1.057	0.572	2.831	0.373	3.076	0.575	0.284	2.938	0.187	1.69	0.982	0.473	2.992	0.344	2.938	0.912	0.522	3.221	0.316	2.938	0.225	0.181	3.281	0.068	0.738
966	8.67	8.85	21.66	sp|Q15599|NHRF2_HUMAN	Na(+)/H(+) exchange regulatory cofactor NHE-RF2	HUMAN	5	0.955	0.728	2.512	0.38	2.399	1.282	0.389	1.803	0.711	2.333	1.191	0.542	2.606	0.457	3.105	0.955	0.778	1.38	0.692	1.318	1.294	0.348	1.38	0.938	1.786	0.982	0.896	1.706	0.575	1.675	1.169	0.525	2.109	0.555	2.466
967	8.61	8.76	26.21	sp|Q01105|SET_HUMAN	Protein SET	HUMAN	6	0.705	0.292	1.419	0.36	1	1.009	0.883	1.432	0.705	1.445	1.5	0.55	1.445	1.038	2.489	1.614	0.657	1.528	1.057	2.704	0.982	0.634	1.432	0.698	1.406	1.009	0.961	1.236	0.817	1.271	1.159	0.764	1.368	0.847	1.738
968	8.58	8.58	30.69	sp|P02655|APOC2_HUMAN	Apolipoprotein C-II	HUMAN	6	1.706	0.327	23.335	0.073	25.586	1.294	0.509	20.893	0.062	21.878	1.542	0.385	22.491	0.069	23.988	1.107	0.707	19.77	0.056	19.77	1.202	0.594	20.512	0.059	20.893	1.459	0.411	22.08	0.066	23.335	1.722	0.324	23.55	0.073	25.586
969	8.57	8.64	18.96	sp|P26373|RL13_HUMAN	60S ribosomal protein L13	HUMAN	5	0.946	0.572	1.5	0.643	1.419	0.879	0.363	1.486	0.545	1.306	0.946	0.963	1.486	0.603	1.406	1.941	0.253	1.629	1.191	4.093	0.794	0.606	1.542	0.387	1.225	1.528	0.777	1.556	0.982	2.965	0.809	0.363	1.5	0.53	1.213
970	8.56	8.59	56.12	sp|P04080|CYTB_HUMAN	Cystatin-B	HUMAN	5	0.441	0.154	1.69	0.126	0.745	0.973	0.323	1.57	0.261	1.528	2.679	0.367	1.837	1.459	4.365	3.733	0.36	1.923	1.941	5.861	1.941	0.617	1.542	1.259	2.754	3.981	0.17	2.109	1.888	6.982	4.246	0.093	2.014	2.109	7.516
971	8.54	8.57	21.07	sp|Q14558|KPRA_HUMAN	Phosphoribosyl pyrophosphate synthase-associated protein 1	HUMAN	5	0.929	0.9	2.089	0.445	1.941	1.057	0.889	2.089	0.506	2.228	0.855	0.777	2.109	0.409	1.803	1.067	0.886	2.089	0.511	2.228	1.086	0.856	2.089	0.52	2.27	0.871	0.799	2.089	0.417	1.82	0.281	0.191	2.089	0.133	0.586
972	8.5	8.5	36.6	sp|P00568|KAD1_HUMAN	Adenylate kinase isoenzyme 1	HUMAN	7	0.692	0.428	2.704	0.254	1.871	0.912	0.617	1.905	0.479	1.738	0.824	0.452	2.208	0.373	1.82	1.096	0.968	1.82	0.603	1.995	0.817	0.585	2.399	0.34	1.959	0.964	0.823	1.706	0.565	1.644	1.057	0.875	1.282	0.824	1.355
973	8.49	10	18.22	sp|P04181|OAT_HUMAN	Ornithine aminotransferase, mitochondrial	HUMAN	6	0.125	0.004	2.606	0.033	0.325	0.244	0.015	1.923	0.081	0.47	0.1	0.003	2.965	0.026	0.296	0.2	0.007	1.959	0.047	0.391	1.107	0.785	1.432	0.773	1.6	0.294	0.012	1.82	0.137	0.535	0.207	0.007	2.07	0.05	0.429
974	8.47	8.56	25.3	sp|P19404|NDUV2_HUMAN	NADH dehydrogenase [ubiquinone] flavoprotein 2, mitochondrial	HUMAN	5	1.096	0.996	1.202	0.912	1.368	0.745	0.338	1.33	0.488	0.991	0.356	0.138	1.888	0.088	0.673	0.325	0.102	1.77	0.056	0.575	0.745	0.549	1.556	0.421	1.159	0.429	0.366	1.854	0.153	0.794	0.377	0.118	1.786	0.094	0.673
975	8.44	8.9	8.4	sp|Q9UDY2|ZO2_HUMAN	Tight junction protein ZO-2	HUMAN	8	0.832	0.6	20.137	0.047	16.749	1.406	0.392	13.804	0.102	17.219	0.973	0.994	7.656	0.127	7.447	1.202	0.553	17.219	0.07	17.865	1.368	0.41	12.134	0.113	16.144	1.406	0.392	8.79	0.16	12.359	1.542	0.332	7.178	0.215	11.066
976	8.44	8.44	34.29	sp|P56537|IF6_HUMAN	Eukaryotic translation initiation factor 6	HUMAN	8	0.384	0.447	2.655	0.139	1.019	1.159	0.567	1.923	0.603	2.965	1.977	0.22	2.014	0.982	6.026	1.959	0.116	1.854	1.057	7.798	1.355	0.398	1.905	0.711	4.365	1.675	0.199	1.977	0.847	5.916	0.738	0.556	1.614	0.187	1.191
977	8.42	8.5	27.78	sp|Q00169|PIPNA_HUMAN	Phosphatidylinositol transfer protein alpha isoform	HUMAN	5	1.585	0.428	5.105	0.31	8.091	1.18	0.712	2.559	0.461	3.02	1.754	0.367	2.089	0.839	3.664	1.282	0.611	3.076	0.417	3.945	1.306	0.587	2.089	0.625	2.754	1.38	0.539	5.058	0.273	6.918	1.259	0.635	6.138	0.205	7.727
978	8.41	8.58	17.63	sp|Q99611|SPS2_HUMAN	Selenide, water dikinase 2	HUMAN	5	0.752	0.241	1.556	0.261	1.169	0.929	0.95	1.629	0.55	1.514	0.724	0.226	1.542	0.38	1.117	0.904	0.794	1.675	0.53	1.514	1.368	0.317	1.343	1.019	2.128	1.191	0.41	1.406	0.847	1.871	1.271	0.301	1.486	0.855	2.109
979	8.38	8.9	14.32	sp|P17735|ATTY_HUMAN	Tyrosine aminotransferase	HUMAN	5	2.965	0.651	2.729	1.086	7.87	1.127	0.767	3.221	0.35	2.754	0.625	0.309	2.466	0.194	1.542	1.614	0.988	2.27	0.711	3.873	0.692	0.427	2.559	0.231	1.77	3.837	0.485	2.911	1.318	10.375	1.905	0.866	2.805	0.679	5.105
980	8.37	8.53	25.83	sp|P20042|IF2B_HUMAN	Eukaryotic translation initiation factor 2 subunit 2	HUMAN	5	0.855	0.727	2.07	0.413	1.77	0.973	0.999	1.786	0.545	1.738	0.904	0.933	2.582	0.35	2.333	1.306	0.411	1.786	0.731	2.312	0.863	0.636	1.854	0.466	1.6	1	0.824	2.512	0.398	2.512	0.991	0.86	2.443	0.406	2.421
981	8.35	8.54	2.92	sp|Q93008|USP9X_HUMAN	Probable ubiquitin carboxyl-terminal hydrolase FAF-X	HUMAN	6	0.692	0.222	1.959	0.353	1.355	0.802	0.2	2.014	0.398	1.614	0.787	0.304	1.77	0.445	1.393	0.912	0.478	1.82	0.501	1.66	0.855	0.278	2.168	0.394	1.854	0.817	0.261	1.706	0.479	1.393	0.832	0.287	2.128	0.391	1.77
982	8.35	8.49	33.6	sp|Q9Y696|CLIC4_HUMAN	Chloride intracellular channel protein 4	HUMAN	7	1.076	0.798	4.487	0.24	6.792	2.377	0.475	4.656	0.511	22.909	3.467	0.282	4.699	0.738	29.107	3.192	0.291	4.742	0.673	32.509	1.995	0.509	4.446	0.449	26.792	2.188	0.564	4.656	0.47	24.434	2.729	0.366	3.221	0.847	36.983
983	8.34	8.56	5.07	sp|Q16706|MA2A1_HUMAN	Alpha-mannosidase 2	HUMAN	5	1.067	0.75	1.675	0.637	1.786	1.202	0.248	1.393	0.863	1.675	1.117	0.415	1.941	0.575	2.168	1.202	0.539	1.786	0.673	2.148	1.096	0.737	1.514	0.724	1.66	1.127	0.389	1.406	0.802	1.585	0.871	0.549	1.706	0.511	1.486
984	8.33	8.45	10.83	sp|Q9NPD5|SO1B3_HUMAN	Solute carrier organic anion transporter family member 1B3	HUMAN	4	0.614	0.694	3.499	0.163	2.148	0.501	0.495	2.291	0.179	1.148	0.429	0.445	2.965	0.114	1.271	0.075	0.209	5.2	0.01	0.391	1.542	0.475	1.995	0.773	3.192	0.824	0.901	2.208	0.363	1.82	0.457	0.394	2.291	0.131	1.047
985	8.32	8.95	9.6	sp|P42224|STAT1_HUMAN	Signal transducer and activator of transcription 1-alpha/beta	HUMAN	5	0.847	0.739	9.817	0.086	8.318	0.802	0.647	19.588	0.048	15.704	0.809	0.536	20.512	0.047	16.596	0.752	0.557	21.086	0.045	15.849	0.773	0.588	17.865	0.052	13.804	0.929	0.912	10.965	0.085	10.186	0.679	0.442	21.281	0.043	14.454
986	8.32	8.49	13.4	sp|Q96TC7|RMD3_HUMAN	Regulator of microtubule dynamics protein 3	HUMAN	5	1.117	0.714	1.38	0.809	1.542	0.871	0.69	1.82	0.479	1.585	0.938	0.984	1.888	0.497	1.77	0.824	0.747	2.754	0.299	2.27	0.929	0.944	2.78	0.334	2.582	1.028	0.894	1.38	0.745	1.419	0.887	0.789	1.38	0.643	1.225
987	8.31	10.7	4.04	sp|Q15075|EEA1_HUMAN	Early endosome antigen 1	HUMAN	4	0.766	0.41	1.803	0.34	1.38	0.964	0.763	1.888	0.52	1.82	1.66	0.299	1.959	0.847	3.733	1.706	0.274	1.959	0.871	3.767	0.794	0.242	1.82	0.429	1.445	0.614	0.54	1.977	0.278	1.213	1.191	0.8	1.837	0.649	2.312
988	8.31	8.47	36.92	sp|Q9NR77|PXMP2_HUMAN	Peroxisomal membrane protein 2	HUMAN	6	0.982	0.311	2.188	0.449	2.148	0.643	0.912	2.208	0.294	1.419	0.036	0.042	5.058	0.01	0.182	0.445	0.368	2.249	0.198	1	0.655	0.794	2.228	0.296	1.459	0.794	0.772	2.249	0.363	1.786	1.225	0.479	2.228	0.55	2.805
989	8.31	8.46	16.18	sp|P61619|S61A1_HUMAN	Protein transport protein Sec61 subunit alpha isoform 1	HUMAN	7	1.259	0.584	2.443	0.515	3.105	1.368	0.498	2.089	0.655	2.858	1.472	0.439	2.168	0.679	3.192	1.282	0.565	2.965	0.433	3.802	1.107	0.785	9.817	0.113	10.864	1.019	0.948	3.873	0.263	3.945	1.096	0.811	2.109	0.52	2.291
990	8.29	9.17	14.93	sp|O75439|MPPB_HUMAN	Mitochondrial-processing peptidase subunit beta	HUMAN	5	1.738	0.061	1.514	1.148	3.133	1.067	0.352	1.486	0.718	1.6	1.127	0.855	1.556	0.724	1.738	1.343	0.698	1.614	0.832	2.228	1.393	0.632	1.556	0.895	2.355	1.057	0.988	1.514	0.698	1.629	1.459	0.494	1.486	0.982	2.489
991	8.28	8.33	23.64	sp|P46783|RS10_HUMAN	40S ribosomal protein S10	HUMAN	6	0.759	0.457	1.259	0.581	0.955	0.344	0.067	1.77	0.119	0.608	0.53	0.566	1.472	0.296	0.78	0.655	0.323	1.355	0.445	0.887	0.619	0.166	1.393	0.437	0.863	0.773	0.383	1.282	0.581	0.991	0.752	0.651	1.294	0.461	0.973
992	8.26	9.53	39.5	sp|P61086|UBE2K_HUMAN	Ubiquitin-conjugating enzyme E2 K	HUMAN	7	0.679	0.545	2.051	0.331	1.393	0.839	0.768	2.655	0.316	2.228	0.955	0.94	3.802	0.251	3.631	0.832	0.711	3.048	0.273	2.535	0.904	0.883	2.489	0.36	2.249	0.855	0.748	2.754	0.31	2.355	0.887	0.793	2.312	0.384	2.051
993	8.25	9.23	7.67	sp|Q08AM6|VAC14_HUMAN	Protein VAC14 homolog	HUMAN	4	1.067	0.881	2.089	0.511	2.228	1.213	0.701	2.109	0.575	2.535	1.138	0.787	2.089	0.545	2.377	1.871	0.35	2.089	0.895	3.945	1.247	0.659	2.089	0.597	2.606	1.306	0.607	2.089	0.625	2.729	1.472	0.499	2.109	0.698	3.076
994	8.25	8.4	18.87	sp|Q969I3|GLYL1_HUMAN	Glycine N-acyltransferase-like protein 1	HUMAN	4	1.148	0.458	1.6	0.718	1.837	0.773	0.72	1.459	0.511	1.127	0.437	0.345	1.722	0.175	0.752	0.705	0.57	1.57	0.441	1.107	0.738	0.264	1.318	0.53	0.973	0.545	0.228	1.614	0.281	0.879	0.592	0.686	1.644	0.347	0.973
995	8.23	8.51	11.29	sp|Q07666|KHDR1_HUMAN	KH domain-containing, RNA-binding, signal transduction-associated protein 1	HUMAN	5	3.311	0.211	3.281	1.009	19.953	2.535	0.385	3.221	0.787	15.996	2.377	0.38	3.133	0.759	15.996	2.606	0.37	3.251	0.802	15.56	2.148	0.576	3.133	0.685	13.932	1.067	0.62	2.831	0.377	3.767	1.33	0.99	2.884	0.461	5.445
996	8.22	8.79	5.09	sp|Q14160|SCRIB_HUMAN	Protein scribble homolog	HUMAN	4	0.809	0.786	3.664	0.221	2.965	0.982	0.993	2.089	0.47	2.051	0.855	0.732	19.953	0.048	17.061	0.887	0.755	4.207	0.211	3.733	0.863	0.72	3.192	0.27	2.754	0.705	0.487	9.204	0.077	6.486	0.879	0.76	19.77	0.049	17.378
997	8.22	8.4	22.77	sp|Q00688|FKBP3_HUMAN	Peptidyl-prolyl cis-trans isomerase FKBP3	HUMAN	4	2.291	0.279	1.837	1.247	5.495	1.445	0.907	1.644	0.879	2.704	1.202	0.951	1.556	0.773	2.109	2.27	0.311	1.82	1.247	6.31	1.514	0.75	1.706	0.887	3.664	1.6	0.856	1.706	0.938	3.631	1.871	0.31	1.754	1.067	5.297
998	8.2	8.2	12.58	sp|P12955|PEPD_HUMAN	Xaa-Pro dipeptidase	HUMAN	6	3.664	0.514	5.808	0.631	9.638	2.089	0.271	2.938	0.711	5.598	7.727	0.154	4.742	1.629	18.707	6.855	0.178	4.92	1.393	16.596	1.905	0.256	3.076	0.619	5.058	4.875	0.232	4.325	1.127	11.695	3.631	0.314	4.055	0.895	8.954
999	8.19	8.33	7.43	sp|Q15424|SAFB1_HUMAN	Scaffold attachment factor B1	HUMAN	4	0.759	0.923	1.675	0.406	1.271	1.445	0.195	1.514	0.955	3.733	1.871	0.226	1.888	0.991	4.055	0.895	0.668	1.69	0.506	1.514	0.78	0.18	1.995	0.409	1.556	0.904	0.86	1.585	0.506	1.432	1.5	0.488	1.706	0.879	2.992
1000	8.16	8.37	32.41	sp|O75347|TBCA_HUMAN	Tubulin-specific chaperone A	HUMAN	4	0.501	0.559	1.57	0.344	0.787	1.159	0.98	1.355	0.855	1.585	1.259	0.694	1.355	0.929	1.738	1.923	0.636	1.629	1.18	2.911	1.432	0.449	1.432	1	1.995	1.419	0.638	1.542	0.92	2.109	1.923	0.268	1.644	1.169	3.076
1001	8.16	8.31	30.24	sp|P49720|PSB3_HUMAN	Proteasome subunit beta type-3	HUMAN	6	1.138	0.447	1.368	0.832	1.585	1.514	0.122	1.236	1.225	1.995	1.486	0.128	1.294	1.148	2.089	1.459	0.133	1.236	1.18	1.941	1.486	0.09	1.271	1.169	2.051	1.629	0.08	1.225	1.33	2.208	1.542	0.095	1.213	1.271	2.051
1002	8.15	8.23	22.93	sp|Q14894|CRYM_HUMAN	Thiomorpholine-carboxylate dehydrogenase	HUMAN	5	0.251	0.292	2.148	0.016	0.54	0.409	0.5	2.333	0.079	0.955	0.492	0.77	2.27	0.151	1.117	1.614	0.486	1.406	1.148	2.655	1.096	0.756	1.786	0.614	2.014	1.66	0.456	1.5	1.107	2.911	2.466	0.285	1.528	1.614	4.786
1003	8.14	8.24	25.2	sp|P51572|BAP31_HUMAN	B-cell receptor-associated protein 31	HUMAN	9	0.946	0.912	1.432	0.661	1.355	0.619	0.63	1.514	0.37	0.938	0.325	0.076	2.188	0.163	0.711	0.938	0.75	1.432	0.649	1.343	0.705	0.336	1.432	0.445	1.009	0.631	0.527	1.528	0.356	0.964	0.92	0.697	1.432	0.575	1.318
1004	8.13	8.64	13.66	sp|P42167|LAP2B_HUMAN	Lamina-associated polypeptide 2, isoforms beta/gamma	HUMAN	4	1.445	0.468	20.701	0.07	22.08	1.542	0.422	17.701	0.087	20.137	1.675	0.374	2.63	0.637	4.406	0.912	0.843	9.29	0.098	8.472	1.148	0.749	7.727	0.149	8.872	1.076	0.839	2.089	0.515	2.27	0.895	0.81	10.765	0.083	9.638
1005	8.13	8.25	4.81	sp|Q07075|AMPE_HUMAN	Glutamyl aminopeptidase	HUMAN	4	0.887	0.744	4.365	0.203	3.873	0.895	0.778	2.291	0.394	2.051	1.169	0.637	10.965	0.107	12.823	0.661	0.32	8.395	0.079	5.546	0.773	0.487	12.706	0.063	9.817	0.794	0.535	5.058	0.157	4.018	0.555	0.212	2.911	0.191	1.614
1006	8.13	8.22	14.83	sp|P60228|EIF3E_HUMAN	Eukaryotic translation initiation factor 3 subunit E	HUMAN	5	0.55	0.165	1.995	0.251	1.096	0.655	0.347	2.443	0.258	1.6	0.425	0.106	2.489	0.142	1.057	1.047	0.813	1.486	0.705	1.57	0.692	0.377	1.514	0.441	1.047	0.839	0.5	1.888	0.437	1.585	0.946	0.798	1.368	0.692	1.294
1007	8.13	8.15	19.68	sp|Q9UN36|NDRG2_HUMAN	Protein NDRG2	HUMAN	5	1.837	0.513	1.977	0.929	3.631	1.271	0.992	1.854	0.685	2.421	0.619	0.296	2.089	0.288	1.294	0.275	0.105	2.606	0.098	0.718	1.6	0.186	1.445	1.107	2.606	0.692	0.404	1.738	0.299	1.202	0.258	0.075	2.655	0.07	0.685
1008	8.13	8.14	28.67	sp|P43307|SSRA_HUMAN	Translocon-associated protein subunit alpha	HUMAN	5	1.225	0.601	1.432	0.855	1.941	1.486	0.421	1.66	0.895	2.606	1.247	0.833	1.585	0.787	2.032	1.294	0.614	1.542	0.839	2.168	0.575	0.869	1.923	0.236	1.107	0.991	0.794	1.514	0.649	1.5	0.254	0.413	2.729	0.075	0.692
1009	8.09	9.53	18.08	sp|Q15165|PON2_HUMAN	Serum paraoxonase/arylesterase 2	HUMAN	7	0.685	0.828	1.69	0.402	1.159	0.673	0.654	1.675	0.356	1.127	0.334	0.322	2.208	0.085	0.738	1.271	0.47	1.69	0.752	2.443	0.809	0.924	1.69	0.479	1.368	0.904	0.897	1.738	0.53	1.57	0.991	0.877	1.754	0.581	1.738
1010	8.09	8.25	18.56	sp|Q9NZL9|MAT2B_HUMAN	Methionine adenosyltransferase 2 subunit beta	HUMAN	4	0.912	0.527	2.07	0.437	1.888	0.847	0.421	1.977	0.421	1.675	1.236	0.781	2.032	0.608	2.63	0.667	0.138	1.959	0.31	1.306	0.752	0.257	2.148	0.344	1.614	0.955	0.514	2.128	0.445	2.032	1.117	0.883	2.07	0.54	2.355
1011	8.08	8.41	17.51	sp|Q13451|FKBP5_HUMAN	Peptidyl-prolyl cis-trans isomerase FKBP5	HUMAN	6	1	0.686	2.148	0.466	1.722	1.69	0.599	2.051	0.824	4.446	2.704	0.662	2.168	1.247	6.982	5.058	0.108	2.63	1.923	14.588	2.148	0.782	2.355	0.912	5.346	4.446	0.153	2.729	1.629	13.677	4.786	0.111	2.679	1.786	15.276
1012	8.07	8.31	15.38	sp|Q9Y2Z9|COQ6_HUMAN	Ubiquinone biosynthesis monooxygenase COQ6	HUMAN	5	1.528	0.923	2.377	0.643	4.169	1.086	0.719	2.27	0.479	2.655	0.759	0.478	2.63	0.337	1.995	0.37	0.391	2.582	0.149	0.955	1.486	0.872	2.312	0.643	4.169	0.879	0.466	2.466	0.391	2.168	0.78	0.423	2.228	0.308	1.738
1013	8.07	8.27	19.44	sp|Q15435|PP1R7_HUMAN	Protein phosphatase 1 regulatory subunit 7	HUMAN	5	0.912	0.749	1.959	0.466	1.786	0.946	0.663	2.208	0.429	2.089	1.019	0.897	1.247	0.817	1.271	0.938	0.703	1.675	0.56	1.57	0.938	0.787	2.089	0.449	1.959	1.067	0.827	1.738	0.614	1.854	1.225	0.516	1.406	0.871	1.722
1014	8.07	8.1	30.46	sp|P62277|RS13_HUMAN	40S ribosomal protein S13	HUMAN	5	1.236	0.585	2.63	0.47	2.421	1.259	0.499	2.148	0.586	3.281	3.221	0.169	2.884	1.117	5.808	3.342	0.329	2.965	1.127	6.026	1.107	0.905	2.032	0.545	1.995	3.908	0.312	3.631	1.076	6.982	3.873	0.37	3.597	1.076	6.918
1015	8.07	8.08	34.51	sp|P26885|FKBP2_HUMAN	Peptidyl-prolyl cis-trans isomerase FKBP2	HUMAN	6	0.787	0.968	1.486	0.535	1.169	0.982	0.971	1.472	0.673	1.445	0.479	0.426	1.854	0.24	0.887	0.334	0.081	2.032	0.103	0.679	0.863	0.973	1.459	0.581	1.259	0.982	0.887	1.514	0.673	1.486	0.497	0.345	1.585	0.325	0.787
1016	8.06	8.4	13.65	sp|Q13057|COASY_HUMAN	Bifunctional coenzyme A synthase	HUMAN	5	1.18	0.763	1.556	0.759	1.905	1.019	0.737	1.514	0.673	1.871	0.402	0.208	1.959	0.182	0.787	0.839	0.634	1.675	0.535	1.406	1.057	0.725	1.556	0.679	1.803	1.138	0.937	1.57	0.724	1.977	0.887	0.572	1.57	0.581	1.393
1017	8.05	8.35	7.04	sp|O43143|DHX15_HUMAN	Putative pre-mRNA-splicing factor ATP-dependent RNA helicase DHX15	HUMAN	4	1.542	0.825	2.655	0.581	5.546	2.63	0.459	2.249	1.169	14.997	3.733	0.324	2.512	1.486	20.512	2.704	0.401	3.221	0.839	11.376	1.5	0.732	3.221	0.466	4.656	1.923	0.573	2.109	0.912	10.568	1.306	0.774	2.729	0.479	3.945
1018	8.05	8.24	31.4	sp|P51970|NDUA8_HUMAN	NADH dehydrogenase [ubiquinone] 1 alpha subcomplex subunit 8	HUMAN	6	1.514	0.789	1.644	0.92	2.679	1.086	0.529	1.6	0.679	1.786	0.409	0.129	1.837	0.242	0.752	0.221	0.042	2.559	0.097	0.565	1.117	0.616	1.585	0.705	1.803	0.52	0.092	1.57	0.331	0.817	0.394	0.101	1.837	0.189	0.724
1019	8.05	8.21	9.48	sp|Q93052|LPP_HUMAN	Lipoma-preferred partner	HUMAN	6	0.679	0.27	3.945	0.171	2.679	1.393	0.411	2.582	0.54	3.597	1.542	0.349	12.589	0.122	17.701	1.977	0.244	2.109	0.938	4.13	1.854	0.263	2.109	0.879	3.873	1.148	0.683	11.803	0.097	13.428	1.871	0.258	2.089	0.895	3.945
1020	8.04	10.7	23.85	sp|Q01581|HMCS1_HUMAN	Hydroxymethylglutaryl-CoA synthase, cytoplasmic	HUMAN	14	0.929	0.096	1.754	0.449	1.629	3.981	0.023	2.466	1.614	10.375	2.208	0.039	1.959	1.127	4.831	4.966	0.021	2.704	1.837	13.804	0.453	0.273	1.837	0.203	0.832	3.467	0.02	2.249	1.542	9.036	5.248	0.022	2.805	1.871	13.552
1021	8.04	10.35	12.38	sp|Q9H223|EHD4_HUMAN	EH domain-containing protein 4	HUMAN	5	1.406	0.208	2.911	0.483	5.152	3.436	0.062	3.311	1.038	16.749	1.556	0.056	3.076	0.506	5.754	6.194	0.028	3.373	1.837	28.314	2.07	0.155	3.076	0.673	7.311	3.373	0.071	3.048	1.107	18.03	1.169	0.167	3.221	0.363	6.792
1022	8.03	14.14	51.11	sp|P18085|ARF4_HUMAN	ADP-ribosylation factor 4	HUMAN	13	1.393	0.422	1.528	0.912	2.443	2.109	0.04	1.5	1.406	11.588	1.706	0.082	1.6	1.067	3.436	2.148	0.013	1.69	1.271	8.872	1.66	0.126	1.406	1.18	8.954	1.82	0.066	1.629	1.117	7.047	1.528	0.095	1.614	0.946	3.664
1023	8.03	8.54	10.12	sp|Q8WVM8|SCFD1_HUMAN	Sec1 family domain-containing protein 1	HUMAN	4	5.546	0.078	5.97	0.929	44.463	5.058	0.068	2.805	1.803	63.096	5.546	0.073	5.861	0.946	38.019	9.204	0.037	6.138	1.5	60.813	6.427	0.062	6.081	1.057	52	7.656	0.048	6.138	1.247	55.463	6.607	0.057	4.966	1.33	59.156
1024	8.03	8.21	11.8	sp|Q13505|MTX1_HUMAN	Metaxin-1	HUMAN	4	1.138	0.574	2.679	0.425	3.105	0.982	0.938	1.803	0.555	1.77	0.54	0.593	2.965	0.182	1.6	1.038	0.904	1.854	0.56	1.977	0.501	0.618	2.911	0.177	1.459	0.597	0.283	2.655	0.198	1.585	0.353	0.096	1.629	0.05	0.575
1025	8.03	8.07	24.05	sp|Q5SRE7|PHYD1_HUMAN	Phytanoyl-CoA dioxygenase domain-containing protein 1	HUMAN	6	0.809	0.631	1.905	0.421	1.542	0.692	0.406	1.854	0.356	1.282	0.78	0.602	1.66	0.437	1.294	0.787	0.526	1.706	0.437	1.343	0.982	0.849	1.888	0.515	1.854	1.18	0.633	1.82	0.649	2.208	0.982	0.815	1.837	0.535	1.803
1026	8.02	45.08	80.95	sp|P02042|HBD_HUMAN	Hemoglobin subunit delta	HUMAN	82	5.97	0.01	1.888	3.162	30.2	10.666	0.004	1.905	5.598	42.462	9.29	0.006	1.941	4.786	35.645	8.166	0.007	1.923	4.246	36.644	0.973	0.953	1.837	0.692	1.786	0.619	0.56	1.542	0.384	0.955	0.034	0.226	3.467	0.018	0.118
1027	8.02	10.07	8.38	sp|Q99829|CPNE1_HUMAN	Copine-1	HUMAN	6	0.738	0.566	1.343	0.47	0.991	0.692	0.611	2.109	0.275	1.459	0.581	0.404	2.051	0.137	1.191	0.347	0.312	2.582	0.106	0.895	0.731	0.571	1.786	0.337	1.306	0.752	0.632	1.995	0.344	1.5	0.752	0.714	2.07	0.288	1.556
1028	8.02	8.32	6.34	sp|Q14624|ITIH4_HUMAN	Inter-alpha-trypsin inhibitor heavy chain H4	HUMAN	4
1029	8.02	8.18	13.81	sp|Q15942|ZYX_HUMAN	Zyxin	HUMAN	5	0.286	0.863	7.112	0.1	2.032	2.512	0.498	2.729	0.92	16.144	7.586	0.223	2.754	2.754	54.45	12.942	0.155	3.631	3.565	55.976	2.07	0.587	2.535	0.817	12.134	0.731	0.885	12.706	0.283	9.29	7.586	0.214	2.992	2.535	48.306
1030	8.02	8.05	14.53	sp|Q9UK22|FBX2_HUMAN	F-box only protein 2	HUMAN	4	0.698	0.956	2.032	0.34	1.419	0.086	0.004	2.07	0.037	0.177	0.643	0.392	2.07	0.288	1.33	6.138	0.043	2.355	2.606	15.996	1.33	0.981	2.148	0.619	3.076	2.729	0.119	2.312	1.18	7.586	8.091	0.03	2.312	3.499	19.953
1031	8.02	8.04	20.25	sp|P22087|FBRL_HUMAN	rRNA 2'-O-methyltransferase fibrillarin	HUMAN	5	0.692	0.516	1.33	0.413	0.92	0.34	0.111	1.905	0.124	0.649	0.453	0.092	1.514	0.182	0.685	0.586	0.338	1.33	0.37	0.78	0.387	0.137	1.585	0.131	0.614	0.698	0.461	1.191	0.53	0.832	0.787	0.498	1.306	0.55	1.028
1032	8.01	9.16	3.6	sp|O75643|U520_HUMAN	U5 small nuclear ribonucleoprotein 200 kDa helicase	HUMAN	6	0.904	0.847	2.089	0.429	1.888	0.847	0.761	2.089	0.406	1.77	0.964	0.962	2.089	0.461	2.014	0.592	0.415	2.109	0.283	1.247	0.802	0.682	2.089	0.384	1.675	0.759	0.617	2.089	0.363	1.585	0.441	0.287	2.109	0.211	0.929
1033	8.01	8.09	25.58	sp|Q13765|NACA_HUMAN	Nascent polypeptide-associated complex subunit alpha	HUMAN	5	2.014	0.255	1.82	1.107	15.417	4.406	0.056	1.995	2.208	42.073	3.837	0.08	1.871	2.051	39.811	3.945	0.086	2.128	1.854	32.211	2.051	0.175	1.995	1.028	15.417	3.532	0.087	1.754	2.014	36.644	4.169	0.068	2.051	2.032	38.019
1034	8	8.51	30.38	sp|P62280|RS11_HUMAN	40S ribosomal protein S11	HUMAN	6	0.738	0.373	1.38	0.483	1.019	0.457	0.037	1.486	0.161	0.679	0.501	0.103	1.629	0.175	0.817	0.667	0.11	1.318	0.433	0.879	0.425	0.06	1.706	0.145	0.724	0.773	0.247	1.18	0.608	0.912	0.417	0.149	1.888	0.205	0.787
1035	8	8.38	3.15	sp|Q8WWI1|LMO7_HUMAN	LIM domain only protein 7	HUMAN	5	0.92	0.879	2.089	0.441	1.923	0.904	0.859	2.089	0.433	1.888	1.459	0.502	2.089	0.698	3.076	1.225	0.68	2.089	0.586	2.582	0.661	0.49	2.089	0.316	1.38	1	0.985	2.089	0.479	2.089	1.33	0.585	2.089	0.637	2.805
1036	8	8.22	19.94	sp|Q8NBN7|RDH13_HUMAN	Retinol dehydrogenase 13	HUMAN	4	0.745	0.597	2.089	0.353	1.556	0.946	0.922	2.089	0.453	1.977	0.802	0.683	2.089	0.384	1.675	1.57	0.448	2.089	0.752	3.281	1.82	0.366	2.109	0.863	3.802	1.355	0.566	2.089	0.649	2.858	1.127	0.793	2.089	0.54	2.377
1037	8	8.18	13.96	sp|Q96EY1|DNJA3_HUMAN	DnaJ homolog subfamily A member 3, mitochondrial	HUMAN	4	1.528	0.474	2.535	0.603	3.837	0.964	0.898	2.858	0.337	2.754	0.479	0.414	4.446	0.108	2.128	0.649	0.489	1.629	0.394	1.057	1.148	0.793	1.706	0.673	1.977	0.802	0.714	2.032	0.398	1.629	0.895	0.831	1.706	0.52	1.528
1038	8	8.08	20.46	sp|Q63HM1|KFA_HUMAN	Kynurenine formamidase	HUMAN	4	0.964	0.801	1.644	0.581	1.585	0.855	0.88	1.854	0.445	1.585	0.608	0.685	1.706	0.244	1.038	0.413	0.404	1.995	0.092	0.824	1.127	0.734	1.343	0.839	1.556	1.117	0.744	1.247	0.895	1.432	0.501	0.39	1.905	0.134	0.955
1039	8	8.07	16.47	sp|Q9Y276|BCS1_HUMAN	Mitochondrial chaperone BCS1	HUMAN	5	1.556	0.3	1.629	0.955	2.582	1.486	0.437	1.871	0.794	2.858	1.629	0.239	1.459	1.117	2.399	1.318	0.678	2.704	0.488	3.597	1.368	0.314	1.803	0.759	2.489	1.542	0.321	1.355	1.138	2.188	1.33	0.851	2.704	0.492	3.631
1040	8	8.05	44.16	sp|A2VDF0|FUCM_HUMAN	Fucose mutarotase	HUMAN	5	0.832	0.649	1.6	0.466	1.33	0.759	0.603	1.343	0.479	1.019	0.387	0.347	2.07	0.117	0.802	0.679	0.633	1.82	0.31	1.236	0.787	0.839	1.871	0.402	1.472	1.009	0.882	1.282	0.787	1.294	0.637	0.367	1.5	0.334	0.955
1041	8	8	40.69	sp|P57105|SYJ2B_HUMAN	Synaptojanin-2-binding protein	HUMAN	4	1.019	0.872	1.486	0.685	1.644	1.117	0.931	1.6	0.698	1.923	0.912	0.687	1.585	0.57	1.445	0.794	0.505	1.629	0.466	1.294	0.871	0.635	1.57	0.545	1.368	0.887	0.693	1.644	0.53	1.459	0.698	0.434	1.69	0.384	1.18
1042	7.96	7.98	23.04	sp|P46782|RS5_HUMAN	40S ribosomal protein S5	HUMAN	6	1.888	0.658	1.66	1.138	6.668	1.18	0.865	1.472	0.802	1.959	1.33	0.888	1.514	0.879	4.055	1.754	0.689	1.614	1.086	4.487	0.982	0.673	1.514	0.586	1.486	1.754	0.773	1.644	1.067	5.808	1.738	0.701	1.614	1.076	5.861
1043	7.95	10.73	20.61	sp|O43488|ARK72_HUMAN	Aflatoxin B1 aldehyde reductase member 2	HUMAN	7	1.368	0.385	1.38	0.991	2.07	0.92	0.523	1.556	0.586	1.432	0.938	0.437	1.528	0.614	1.432	0.78	0.145	1.514	0.492	1.18	1.225	0.964	1.585	0.773	1.959	0.912	0.259	1.514	0.592	1.38	1.038	0.576	1.5	0.692	1.585
1044	7.94	8.21	4.88	sp|P01023|A2MG_HUMAN	Alpha-2-macroglobulin	HUMAN	5	0.679	0.275	1.542	0.417	1.047	0.649	0.12	1.236	0.492	0.802	0.731	0.245	1.542	0.457	1.127	0.631	0.297	1.722	0.363	1.086	0.55	0.13	1.542	0.305	0.847	0.384	0.035	1.854	0.163	0.711	0.189	0.005	2.679	0.047	0.506
1045	7.92	10.4	20.59	sp|Q15233|NONO_HUMAN	Non-POU domain-containing octamer-binding protein	HUMAN	8	1.019	0.931	1.368	0.745	1.393	1.148	0.506	1.38	0.832	1.6	1.148	0.376	1.294	0.887	1.514	1.191	0.328	1.38	0.863	1.675	1.047	0.758	1.355	0.773	1.432	1.169	0.249	1.236	0.946	1.459	1.127	0.218	1.213	0.929	1.393
1046	7.89	12.1	21.38	sp|Q969X5|ERGI1_HUMAN	Endoplasmic reticulum-Golgi intermediate compartment protein 1	HUMAN	7	1.259	0.396	1.66	0.759	2.128	1.82	0.298	1.644	1.107	4.613	1.959	0.199	1.786	1.096	4.093	2.188	0.152	1.614	1.355	5.97	1.076	0.897	1.459	0.738	2.014	0.991	0.984	1.706	0.637	1.69	1.086	0.812	1.614	0.673	1.854
1047	7.88	8.06	28.05	sp|Q96DC8|ECHD3_HUMAN	Enoyl-CoA hydratase domain-containing protein 3, mitochondrial	HUMAN	8	3.02	0.045	1.69	1.786	4.875	3.436	0.127	1.923	1.786	7.447	2.168	0.32	1.66	1.306	4.13	1.803	0.958	1.675	1.076	3.162	1.77	0.718	1.675	1.057	3.802	1.127	0.251	1.614	0.698	1.871	0.603	0.03	1.445	0.413	0.871
1048	7.87	8	20.63	sp|Q9H1K4|GHC2_HUMAN	Mitochondrial glutamate carrier 2	HUMAN	5	1.675	0.407	2.089	0.802	3.499	1.368	0.565	2.109	0.649	2.858	1.282	0.634	2.109	0.608	2.679	0.817	0.711	2.089	0.391	1.706	0.673	0.5	2.089	0.319	1.406	0.78	0.655	2.109	0.373	1.644	1.067	0.875	2.089	0.511	2.249
1049	7.87	7.94	9.58	sp|P48147|PPCE_HUMAN	Prolyl endopeptidase	HUMAN	5	0.879	0.518	2.051	0.445	1.803	1.225	0.68	2.032	0.603	2.582	4.365	0.266	2.729	1.6	16.293	1.675	0.736	2.168	0.773	4.169	3.733	0.4	2.805	1.33	12.942	2.443	0.718	2.512	0.973	8.79	2.051	0.293	2.377	0.863	4.406
1050	7.85	9.54	32	sp|P24534|EF1B_HUMAN	Elongation factor 1-beta	HUMAN	7	1.514	0.862	1.6	0.946	2.884	1.644	0.503	1.614	1.019	3.02	2.489	0.167	1.738	1.432	9.817	3.105	0.039	1.854	1.675	11.066	1.82	0.46	1.629	1.117	5.702	1.69	0.775	1.66	1.019	3.908	1.57	0.665	1.556	1.009	4.018
1051	7.84	7.95	11.32	sp|Q9UKS6|PACN3_HUMAN	Protein kinase C and casein kinase substrate in neurons protein 3	HUMAN	4	1.629	0.425	2.089	0.78	3.404	1.306	0.609	2.089	0.625	2.729	1.66	0.414	2.089	0.794	3.467	1.107	0.829	2.089	0.53	2.312	1.432	0.521	2.089	0.685	2.992	1.393	0.545	2.089	0.667	2.911	1.159	0.758	2.089	0.555	2.421
1052	7.84	7.9	36.42	sp|P51571|SSRD_HUMAN	Translocon-associated protein subunit delta	HUMAN	8	3.664	0.195	2.228	1.644	12.942	4.207	0.179	2.312	1.82	15.56	3.192	0.212	2.109	1.514	8.872	2.228	0.358	1.905	1.169	6.138	3.436	0.239	2.249	1.528	10.568	2.188	0.471	1.977	1.107	5.058	1.675	0.666	1.738	0.964	3.733
1053	7.83	7.88	19.11	sp|O96008|TOM40_HUMAN	Mitochondrial import receptor subunit TOM40 homolog	HUMAN	5	0.855	0.77	2.089	0.409	1.786	0.731	0.607	6.081	0.12	4.446	0.56	0.389	2.109	0.268	1.18	0.991	0.975	5.445	0.182	5.395	0.731	0.584	2.089	0.347	1.528	0.955	0.947	2.089	0.457	1.995	0.863	0.795	2.109	0.413	1.82
1054	7.82	7.88	16.45	sp|P02790|HEMO_HUMAN	Hemopexin	HUMAN	5	1.472	0.517	1.803	0.817	3.908	1.923	0.231	1.888	1.019	5.346	2.884	0.106	1.959	1.472	8.63	1.514	0.412	1.803	0.839	3.945	1.82	0.209	1.854	0.982	5.649	1.77	0.284	1.837	0.964	4.699	0.233	0.229	2.168	0.133	0.506
1055	7.8	8.18	10.85	sp|Q9UHB9|SRP68_HUMAN	Signal recognition particle 68 kDa protein	HUMAN	4	1.086	0.844	2.089	0.52	2.27	1.047	0.91	2.089	0.501	2.188	0.586	0.391	13.428	0.051	7.87	1.419	0.515	6.252	0.227	8.872	0.871	0.786	3.945	0.221	3.436	1.236	0.661	3.565	0.347	4.406	1.057	0.891	9.908	0.107	10.471
1056	7.79	7.98	19.73	sp|Q99733|NP1L4_HUMAN	Nucleosome assembly protein 1-like 4	HUMAN	6	1.294	0.503	1.585	0.817	2.355	1.148	0.705	2.168	0.53	2.606	1.82	0.283	1.837	0.991	4.246	1.995	0.279	1.343	1.486	3.373	1.202	0.582	2.355	0.511	2.965	1.057	0.909	1.675	0.631	1.82	1.306	0.443	2.489	0.525	3.404
1057	7.77	7.92	38.89	sp|P07741|APT_HUMAN	Adenine phosphoribosyltransferase	HUMAN	5	0.57	0.999	2.07	0.283	1.18	1.38	0.465	1.6	0.863	2.992	1.959	0.489	1.738	1.127	6.607	2.582	0.206	1.722	1.5	9.638	1.803	0.506	1.722	1.047	5.598	1.5	0.689	1.69	0.887	4.246	1.38	0.593	1.644	0.839	2.377
1058	7.74	8.51	11.07	sp|O95340|PAPS2_HUMAN	Bifunctional 3'-phosphoadenosine 5'-phosphosulfate synthase 2	HUMAN	5	0.946	0.645	1.202	0.787	1.138	0.973	0.891	1.236	0.787	1.202	1.057	0.944	1.445	0.731	1.528	1.038	0.908	1.191	0.871	1.236	1	0.736	1.213	0.824	1.213	1.159	0.437	1.282	0.904	1.486	1.019	0.989	1.213	0.839	1.225
1059	7.74	8.02	5.62	sp|O14936|CSKP_HUMAN	Peripheral plasma membrane protein CASK	HUMAN	4	0.661	0.492	2.109	0.316	1.393	0.667	0.495	2.089	0.316	1.393	0.466	0.304	2.089	0.221	0.973	0.938	0.905	2.089	0.449	1.959	0.879	0.815	2.089	0.421	1.837	0.766	0.63	2.089	0.366	1.6	0.973	0.97	2.089	0.466	2.032
1060	7.73	7.74	24.03	sp|Q13126|MTAP_HUMAN	S-methyl-5'-thioadenosine phosphorylase	HUMAN	4	1.905	0.313	2.805	0.679	7.178	1.355	0.565	2.729	0.497	3.767	1.271	0.579	2.992	0.425	3.733	2.032	0.205	1.871	1.086	8.017	1.406	0.46	1.722	0.817	5.346	1.644	0.485	2.805	0.586	5.546	1.556	0.505	2.512	0.619	5.649
1061	7.68	7.73	12.92	sp|P21281|VATB2_HUMAN	V-type proton ATPase subunit B, brain isoform	HUMAN	4	1.432	0.532	2.109	0.679	2.992	1.067	0.896	2.089	0.511	2.228	2.754	0.234	2.089	1.318	5.808	1	0.983	4.966	0.201	4.966	1.854	0.351	20.512	0.09	23.768	1.445	0.521	2.089	0.692	3.02	1.076	0.893	3.342	0.322	3.597
1062	7.67	23.99	17.6	sp|Q10567|AP1B1_HUMAN	AP-1 complex subunit beta-1	HUMAN	15	1.486	0.427	3.873	0.384	5.754	1.294	0.551	10.765	0.12	13.932	1.343	0.518	12.823	0.105	16.293	1.923	0.293	3.02	0.637	5.861	1.542	0.402	7.516	0.205	11.588	1.472	0.433	10.375	0.142	15.276	1.514	0.412	7.943	0.191	12.023
1063	7.67	8.09	10.36	sp|P07384|CAN1_HUMAN	Calpain-1 catalytic subunit	HUMAN	7	0.711	0.423	1.614	0.409	1.148	0.497	0.084	1.486	0.201	0.738	0.711	0.294	1.355	0.437	0.964	0.938	0.796	1.69	0.545	1.585	0.679	0.365	1.722	0.366	1.169	0.839	0.672	1.445	0.545	1.213	1.148	0.584	1.472	0.78	1.722
1064	7.66	7.66	17.97	sp|A6NCS6|CB072_HUMAN	Uncharacterized protein C2orf72	HUMAN	4	1.107	0.826	2.089	0.53	2.312	0.565	0.385	2.089	0.268	1.18	0.649	0.476	2.089	0.31	1.355	0.661	0.49	2.089	0.316	1.38	0.871	0.803	2.089	0.417	1.82	0.895	0.834	2.089	0.429	1.871	0.488	0.322	2.109	0.233	1.028
1065	7.65	7.79	8.47	sp|P62495|ERF1_HUMAN	Eukaryotic peptide chain release factor subunit 1	HUMAN	4	0.879	0.754	2.148	0.394	1.888	1.086	0.712	2.089	0.52	2.377	1.644	0.203	2.291	0.718	4.446	2.582	0.129	1.977	1.306	10.28	1.406	0.507	1.343	1.047	4.699	1.419	0.486	1.854	0.766	4.571	1.5	0.348	2.128	0.705	4.742
1066	7.65	7.71	24.9	sp|Q9NX40|OCAD1_HUMAN	OCIA domain-containing protein 1	HUMAN	4	1.419	0.198	1.486	0.955	2.355	0.879	0.94	1.66	0.515	1.459	0.425	0.19	1.959	0.111	0.832	0.794	0.724	1.675	0.409	1.33	0.649	0.73	1.82	0.331	1.18	0.802	0.617	1.486	0.497	1.191	0.871	0.884	1.542	0.545	1.343
1067	7.63	8.53	8.15	sp|P00747|PLMN_HUMAN	Plasminogen	HUMAN	6	1.432	0.927	1.995	0.718	2.965	1.644	0.319	1.706	0.964	3.945	2.291	0.337	2.089	1.096	5.395	1.977	0.162	1.803	1.096	4.92	0.887	0.683	1.995	0.437	1.77	1.318	0.59	1.542	0.855	2.582	0.938	0.843	1.803	0.433	1.69
1068	7.57	7.98	23.96	sp|P15153|RAC2_HUMAN	Ras-related C3 botulinum toxin substrate 2	HUMAN	4	1.472	0.388	1.854	0.794	2.729	1.294	0.512	1.38	0.938	1.786	1.271	0.492	2.704	0.47	3.436	1.472	0.397	1.82	0.809	2.679	1.472	0.406	1.556	0.946	2.291	0.991	0.952	2.27	0.437	2.249	1.271	0.572	1.542	0.824	1.959
1068	0	7.9	23.96	sp|P63000|RAC1_HUMAN	Ras-related C3 botulinum toxin substrate 1	HUMAN	4
1068	0	7.9	23.96	sp|P60763|RAC3_HUMAN	Ras-related C3 botulinum toxin substrate 3	HUMAN	4
1069	7.57	7.61	32.95	sp|P23434|GCSH_HUMAN	Glycine cleavage system H protein, mitochondrial	HUMAN	8	1.69	0.436	1.355	1.247	2.831	1.556	0.45	1.419	1.096	2.559	0.887	0.915	1.419	0.597	1.259	0.525	0.616	1.585	0.117	0.832	1.247	0.533	1.542	0.809	1.959	1.107	0.691	1.445	0.766	1.69	0.35	0.603	2.168	0.131	0.759
1070	7.56	7.81	6.86	sp|P38435|VKGC_HUMAN	Vitamin K-dependent gamma-carboxylase	HUMAN	4	1.225	0.485	2.188	0.56	2.704	0.832	0.594	2.355	0.347	1.959	0.78	0.413	2.07	0.37	1.614	1.213	0.472	2.109	0.575	2.606	0.912	0.847	2.729	0.334	2.489	0.879	0.629	1.871	0.474	1.644	0.802	0.414	1.995	0.391	1.6
1071	7.56	7.58	10.36	sp|P10515|ODP2_HUMAN	Dihydrolipoyllysine-residue acetyltransferase component of pyruvate dehydrogenase complex, mitochondrial	HUMAN	6	1.086	0.931	3.499	0.31	2.582	1.459	0.825	2.466	0.592	3.404	1.343	0.718	3.105	0.433	3.162	1.169	0.67	2.27	0.515	2.78	1.754	0.609	2.535	0.692	4.093	1.722	0.62	2.466	0.698	3.945	2.805	0.247	2.754	1.019	6.486
1072	7.55	10.95	14.54	sp|Q9Y383|LC7L2_HUMAN	Putative RNA-binding protein Luc7-like 2	HUMAN	6	0.637	0.202	1.33	0.402	0.847	0.802	0.499	1.419	0.535	1.138	0.429	0.053	1.486	0.125	0.637	1.148	0.471	1.38	0.832	1.629	0.92	0.752	1.38	0.655	1.271	1.038	0.876	1.259	0.824	1.318	1.057	0.815	1.318	0.802	1.406
1073	7.54	7.6	29.65	sp|P13693|TCTP_HUMAN	Translationally-controlled tumor protein	HUMAN	9	1.057	0.672	1.644	0.643	1.941	2.27	0.181	1.871	1.213	7.87	1.368	0.439	1.66	0.824	2.466	2.679	0.169	1.888	1.419	10.28	1.837	0.326	1.69	1.086	6.368	2.421	0.194	1.871	1.294	8.79	1.585	0.288	1.722	0.92	4.018
1074	7.54	7.56	39.64	sp|P14927|QCR7_HUMAN	Cytochrome b-c1 complex subunit 7	HUMAN	5	1.107	0.533	1.406	0.787	1.528	0.964	0.683	1.393	0.673	1.343	0.249	0.016	2.249	0.029	0.56	0.711	0.245	1.355	0.377	0.964	0.661	0.35	1.459	0.308	0.964	0.637	0.155	1.406	0.296	0.895	0.773	0.467	1.294	0.525	1
1075	7.53	7.66	15.73	sp|P18124|RL7_HUMAN	60S ribosomal protein L7	HUMAN	4	1.028	0.68	1.432	0.718	1.472	1.6	0.228	1.5	1.067	2.535	1.406	0.388	1.459	0.964	2.089	1.644	0.048	1.343	1.225	3.02	1.117	0.939	1.459	0.766	1.629	1.355	0.186	1.432	0.946	1.995	1.107	0.511	1.432	0.773	1.57
1076	7.49	7.7	16.03	sp|P43686|PRS6B_HUMAN	26S protease regulatory subunit 6B	HUMAN	6	0.879	0.84	1.542	0.56	1.355	1.6	0.625	1.722	0.929	3.311	0.718	0.185	1.556	0.429	1.117	2.188	0.28	1.738	1.259	4.699	1.542	0.908	1.69	0.912	3.076	0.929	0.567	1.675	0.581	1.556	1.57	0.732	1.629	0.964	2.911
1077	7.48	7.94	14.43	sp|P01019|ANGT_HUMAN	Angiotensinogen	HUMAN	5	1.419	0.433	1.38	1.028	1.959	1.66	0.414	3.162	0.525	5.297	1.459	0.49	2.466	0.592	3.597	1.225	0.973	4.446	0.275	5.445	0.863	0.574	2.188	0.398	1.888	1.629	0.394	2.312	0.705	3.802	1.169	0.721	1.5	0.78	1.754
1078	7.43	7.71	8.16	sp|Q4G176|ACSF3_HUMAN	Acyl-CoA synthetase family member 3, mitochondrial	HUMAN	4	1.202	0.459	1.57	0.766	1.888	0.673	0.187	1.738	0.38	1.169	0.938	0.872	2.489	0.377	2.333	0.92	0.757	1.318	0.692	1.213	0.711	0.279	2.07	0.337	1.472	0.787	0.377	1.282	0.608	1.009	0.879	0.643	1.459	0.608	1.282
1079	7.4	7.91	30.19	sp|Q9UII2|ATIF1_HUMAN	ATPase inhibitor, mitochondrial	HUMAN	4	1.019	0.925	1.306	0.78	1.33	0.406	0.278	1.528	0.24	0.619	0.437	0.299	1.38	0.286	0.603	0.586	0.452	1.282	0.433	0.752	0.535	0.413	1.282	0.387	0.685	0.649	0.45	1.368	0.457	0.887	0.57	0.327	1.419	0.373	0.809
1080	7.39	7.69	8.4	sp|P10644|KAP0_HUMAN	cAMP-dependent protein kinase type I-alpha regulatory subunit	HUMAN	4	0.955	0.612	1.259	0.759	1.202	1.009	0.813	1.247	0.809	1.259	1.009	0.547	1.393	0.724	1.406	1.038	0.369	1.202	0.863	1.247	1.047	0.585	1.271	0.824	1.33	1.047	0.463	1.191	0.879	1.247	1	0.708	1.306	0.766	1.306
1081	7.38	8.04	6.54	sp|Q7Z2W4|ZCCHV_HUMAN	Zinc finger CCCH-type antiviral protein 1	HUMAN	4	0.955	0.942	2.089	0.457	1.995	0.608	0.432	2.109	0.291	1.282	1.096	0.84	2.089	0.525	2.291	0.545	0.371	2.109	0.261	1.148	0.637	0.462	2.109	0.305	1.343	0.661	0.489	2.089	0.316	1.38	0.863	0.781	2.089	0.413	1.803
1082	7.38	7.44	18.04	sp|P46781|RS9_HUMAN	40S ribosomal protein S9	HUMAN	4	1.486	0.483	1.57	0.946	3.664	1.038	0.786	1.445	0.718	1.754	1.614	0.294	1.6	1.009	3.945	1.854	0.112	1.738	1.067	4.613	0.938	0.858	1.528	0.655	1.432	1.837	0.1	1.722	1.067	4.966	1.191	0.86	1.445	0.824	2.377
1083	7.38	7.42	14.16	sp|O43615|TIM44_HUMAN	Mitochondrial import inner membrane translocase subunit TIM44	HUMAN	5	0.832	0.606	1.66	0.483	1.38	0.525	0.197	1.77	0.166	0.929	0.565	0.375	1.706	0.121	0.964	0.56	0.419	1.82	0.286	1.019	0.581	0.231	1.722	0.268	1	0.824	0.558	1.585	0.492	1.306	0.466	0.06	1.542	0.078	0.718
1084	7.36	7.39	39.23	sp|P62244|RS15A_HUMAN	40S ribosomal protein S15a	HUMAN	8	0.586	0.675	1.69	0.308	0.991	0.398	0.225	1.803	0.151	0.718	0.142	0.177	3.192	0.038	0.453	0.36	0.252	1.941	0.191	0.698	0.313	0.185	1.786	0.106	0.56	0.325	0.173	1.995	0.129	0.649	0.319	0.316	1.905	0.174	0.608
1085	7.35	8.63	7.08	sp|Q6ZUJ8|BCAP_HUMAN	Phosphoinositide 3-kinase adapter protein 1	HUMAN	5	1.127	0.577	1.459	0.773	1.644	1.247	0.476	1.837	0.679	2.291	0.973	0.615	2.704	0.356	2.63	0.912	0.822	1.445	0.631	1.318	0.855	0.671	1.528	0.56	1.306	1.127	0.465	1.738	0.649	1.959	0.731	0.23	2.312	0.316	1.69
1086	7.35	7.46	13.07	sp|Q9H3P7|GCP60_HUMAN	Golgi resident protein GCP60	HUMAN	5	1.225	0.679	2.089	0.586	2.582	1.019	0.95	2.089	0.488	2.128	1.047	0.918	2.109	0.497	2.188	1.294	0.62	2.089	0.619	2.704	1.368	0.561	2.089	0.655	2.858	0.895	0.845	2.089	0.429	1.871	1.343	0.577	2.089	0.643	2.805
1087	7.34	8.2	10.53	sp|P11171|41_HUMAN	Protein 4.1	HUMAN	7	0.938	0.961	15.704	0.062	14.723	0.912	0.862	19.409	0.05	17.701	1.057	0.748	18.197	0.058	18.197	1.191	0.557	18.707	0.064	19.231	0.679	0.367	10.965	0.062	7.447	0.794	0.582	19.409	0.049	15.417	1.067	0.762	19.409	0.055	19.409
1088	7.34	7.36	14.25	sp|Q9BTV4|TMM43_HUMAN	Transmembrane protein 43	HUMAN	4	1.019	0.856	1.722	0.592	1.754	1.225	0.289	1.445	0.847	1.77	1.169	0.445	1.585	0.738	1.854	1.259	0.357	1.585	0.794	1.995	1.038	0.667	1.614	0.643	1.675	1.057	0.704	1.6	0.661	1.69	1.127	0.648	1.33	0.847	1.5
1089	7.32	7.4	26.39	sp|O43708|MAAI_HUMAN	Maleylacetoacetate isomerase	HUMAN	10	1.148	0.718	1.318	0.871	1.514	1	0.822	1.318	0.759	1.318	0.322	0.326	1.941	0.117	0.625	0.398	0.121	1.786	0.191	0.711	1.368	0.432	1.294	1.057	1.959	1.169	0.738	1.259	0.929	1.585	0.685	0.426	1.38	0.47	0.946
1090	7.3	18.6	35.77	sp|Q04917|1433F_HUMAN	14-3-3 protein eta	HUMAN	13	4.786	0.269	3.02	1.585	36.308	6.855	0.048	3.373	2.032	50.582	12.823	0.039	3.105	4.13	61.944	12.474	0.015	3.162	3.945	64.269	6.486	0.068	3.192	2.032	51.523	5.2	0.253	2.992	1.738	33.419	8.872	0.059	3.192	2.78	52.481
1091	7.3	7.76	9.41	sp|Q32MZ4|LRRF1_HUMAN	Leucine-rich repeat flightless-interacting protein 1	HUMAN	5	0.855	0.678	1.419	0.597	1.213	1	0.906	1.923	0.52	1.941	1.368	0.669	2.168	0.631	3.048	1.127	0.847	2.489	0.453	2.858	0.705	0.405	2.729	0.261	1.923	0.506	0.277	2.421	0.192	1.225	1.107	0.955	1.995	0.555	2.249
1092	7.3	7.42	23.53	sp|P62070|RRAS2_HUMAN	Ras-related protein R-Ras2	HUMAN	4	0.817	0.703	2.704	0.299	2.208	0.643	0.524	2.754	0.225	1.77	1.047	0.892	2.704	0.387	2.858	1.786	0.412	2.489	0.718	4.613	0.773	0.655	1.486	0.506	1.148	0.879	0.796	1.977	0.437	1.738	0.991	0.999	1.837	0.55	1.82
1093	7.29	7.5	29.17	sp|P59998|ARPC4_HUMAN	Actin-related protein 2/3 complex subunit 4	HUMAN	5	1.202	0.464	1.614	0.745	2.032	1.096	0.479	1.629	0.673	1.854	2.377	0.139	1.923	1.236	7.516	2.489	0.118	1.977	1.259	8.091	1.837	0.289	1.803	1.019	3.664	1.69	0.354	1.786	0.946	3.908	1.57	0.356	1.722	0.912	2.858
1094	7.28	7.59	14.2	sp|P05155|IC1_HUMAN	Plasma protease C1 inhibitor	HUMAN	7	5.297	0.226	2.858	1.854	19.409	4.966	0.254	2.63	1.888	19.953	1.614	0.515	2.831	0.57	5.495	1.393	0.52	2.208	0.631	3.532	4.13	0.303	2.805	1.472	14.859	3.837	0.308	2.729	1.406	14.997	1.236	0.595	2.208	0.56	2.754
1095	7.27	7.45	10.44	sp|P55010|IF5_HUMAN	Eukaryotic translation initiation factor 5	HUMAN	5	1.675	0.703	2.208	0.759	4.169	3.281	0.055	2.831	1.159	11.376	2.729	0.27	2.655	1.028	7.178	2.535	0.174	2.559	0.991	9.817	2.312	0.412	2.559	0.904	6.73	2.63	0.37	2.63	1	8.872	2.355	0.416	2.489	0.946	7.311
1096	7.26	7.44	20.93	sp|P50914|RL14_HUMAN	60S ribosomal protein L14	HUMAN	6	1.306	0.94	1.445	0.904	1.871	0.679	0.235	1.5	0.305	1.019	1.355	0.803	1.486	0.912	2.148	1.33	0.833	1.5	0.887	2.014	0.887	0.989	1.406	0.625	1.247	1.614	0.379	1.542	1.047	2.606	1.148	0.942	1.472	0.78	1.706
1097	7.24	7.3	22.16	sp|Q02543|RL18A_HUMAN	60S ribosomal protein L18a	HUMAN	4	0.955	0.908	1.459	0.619	1.393	1.169	0.718	1.355	0.863	1.977	1.202	0.55	1.556	0.773	1.959	1.629	0.191	1.306	1.247	3.698	1.127	0.761	1.486	0.759	1.754	1.306	0.519	1.445	0.904	2.355	0.705	0.615	1.486	0.151	1.047
1098	7.22	19.9	40	sp|P27348|1433T_HUMAN	14-3-3 protein theta	HUMAN	15	1.888	0.945	2.249	0.839	5.346	2.128	0.991	2.443	0.871	7.178	4.699	0.232	3.133	1.5	18.535	5.546	0.132	2.965	1.871	20.137	2.512	0.6	2.466	1.019	7.586	0.745	0.12	5.395	0.35	4.018	2.089	0.49	2.228	0.938	8.79
1099	7.2	7.28	21.29	sp|P39687|AN32A_HUMAN	Acidic leucine-rich nuclear phosphoprotein 32 family member A	HUMAN	7	1.038	0.749	1.905	0.545	2.109	1.086	0.77	1.722	0.631	2.148	0.316	0.349	3.02	0.052	0.955	0.794	0.948	1.977	0.38	1.57	1.282	0.348	2.07	0.619	2.884	1.306	0.378	1.754	0.745	2.78	1.318	0.372	1.854	0.711	2.884
1100	7.18	8.57	12.58	sp|Q96AE4|FUBP1_HUMAN	Far upstream element-binding protein 1	HUMAN	6	0.887	0.476	1.486	0.56	1.318	1.528	0.197	1.905	0.802	3.404	1.542	0.171	1.556	0.991	2.884	1.542	0.197	1.754	0.879	3.251	1.117	0.818	1.854	0.603	2.208	1.18	0.329	1.738	0.679	2.228	1.6	0.162	1.995	0.802	3.733
1101	7.13	7.54	16.62	sp|P54619|AAKG1_HUMAN	5'-AMP-activated protein kinase subunit gamma-1	HUMAN	4	0.904	0.899	1.786	0.501	1.614	1.459	0.36	1.854	0.787	2.729	1.107	0.609	2.78	0.398	3.076	1.191	0.631	1.38	0.863	1.644	1.343	0.43	1.923	0.698	2.582	1.33	0.595	2.208	0.603	2.938	1.5	0.395	1.38	1.086	2.07
1102	7.13	7.19	33.16	sp|P21291|CSRP1_HUMAN	Cysteine and glycine-rich protein 1	HUMAN	4	1.076	0.681	1.706	0.631	2.443	1.086	0.389	1.706	0.637	2.051	2.884	0.019	1.722	1.675	11.695	1.722	0.033	1.923	0.895	5.058	0.991	0.597	1.854	0.581	1.837	0.929	0.829	2.128	0.441	1.977	1.459	0.238	1.837	0.794	3.499
1103	7.13	7.16	30.4	sp|P62899|RL31_HUMAN	60S ribosomal protein L31	HUMAN	5	0.895	0.777	1.459	0.545	1.306	0.356	0.383	2.27	0.142	0.809	0.679	0.196	1.69	0.398	1.148	1.247	0.786	1.445	0.863	1.923	0.47	0.06	1.614	0.082	0.759	1.247	0.927	1.5	0.832	1.888	1.343	0.851	1.459	0.92	2.07
1104	7.13	7.15	12.88	sp|O43464|HTRA2_HUMAN	Serine protease HTRA2, mitochondrial	HUMAN	5	0.766	0.459	2.032	0.347	1.556	1.028	0.862	1.888	0.545	2.014	0.57	0.34	2.911	0.18	1.66	1.009	0.868	2.148	0.47	2.188	0.766	0.733	2.78	0.251	2.128	0.809	0.629	2.312	0.334	1.871	0.161	0.06	4.246	0.019	0.685
1105	7.1	7.88	9.39	sp|P52306|GDS1_HUMAN	Rap1 GTPase-GDP dissociation stimulator 1	HUMAN	4	0.824	0.705	1.644	0.492	1.355	0.787	0.635	1.803	0.429	1.419	1.127	0.565	2.051	0.55	2.333	1.271	0.58	2.729	0.466	3.436	0.817	0.609	1.722	0.461	1.406	0.711	0.315	2.291	0.296	1.629	1.107	0.969	2.208	0.501	2.443
1106	7.07	7.86	13.39	sp|Q9P2R7|SUCB1_HUMAN	Succinyl-CoA ligase [ADP-forming] subunit beta, mitochondrial	HUMAN	5	2.249	0.071	1.995	1.127	4.656	1.067	0.825	1.941	0.55	2.014	0.832	0.969	1.82	0.453	1.514	1.556	0.373	1.888	0.824	3.076	0.745	0.567	1.854	0.291	1.38	1.754	0.299	1.854	0.946	3.664	0.673	0.526	1.871	0.217	1.259
1107	7.07	7.09	15.78	sp|Q7L2H7|EIF3M_HUMAN	Eukaryotic translation initiation factor 3 subunit M	HUMAN	4	1.82	0.355	2.312	0.787	4.656	2.535	0.158	2.188	1.159	7.311	1.514	0.919	2.27	0.667	3.597	2.78	0.137	2.291	1.213	7.943	2.249	0.287	2.333	0.964	5.97	2.754	0.143	2.188	1.259	8.091	2.421	0.154	1.977	1.225	7.244
1108	7.03	9.69	16.55	sp|P38919|IF4A3_HUMAN	Eukaryotic initiation factor 4A-III	HUMAN	6	0.679	0.578	1.888	0.322	1.282	0.738	0.615	1.786	0.38	1.318	0.483	0.275	1.905	0.157	0.92	0.581	0.478	1.959	0.227	1.138	0.766	0.846	1.888	0.391	1.445	0.57	0.251	1.406	0.313	0.802	0.731	0.424	1.318	0.453	0.964
1109	7	7	29.72	sp|Q9P0L0|VAPA_HUMAN	Vesicle-associated membrane protein-associated protein A	HUMAN	8	1.629	0.368	1.445	1.127	2.754	1.675	0.404	1.393	1.202	2.729	1.6	0.383	1.271	1.259	2.377	1.38	0.385	1.5	0.92	2.27	1.528	0.345	1.445	1.057	2.512	1.556	0.396	1.542	1.009	2.655	1.38	0.517	1.486	0.929	2.27
1110	6.98	7.11	20.78	sp|Q56VL3|OCAD2_HUMAN	OCIA domain-containing protein 2	HUMAN	3	1.393	0.219	1.306	1.067	2.014	0.912	0.984	1.459	0.619	1.33	0.575	0.156	1.419	0.196	0.817	1.247	0.984	1.486	0.839	1.854	0.575	0.147	1.614	0.325	0.929	0.619	0.205	1.644	0.36	1.019	0.515	0.217	1.754	0.296	0.904
1111	6.96	7.46	4.97	sp|Q9BQG0|MBB1A_HUMAN	Myb-binding protein 1A	HUMAN	4
1112	6.96	7.11	9.9	sp|Q9UH99|SUN2_HUMAN	SUN domain-containing protein 2	HUMAN	4	0.871	0.338	1.259	0.685	1.096	0.946	0.641	1.432	0.655	1.355	0.839	0.169	1.57	0.535	1.318	0.794	0.114	1.432	0.55	1.138	0.895	0.32	1.486	0.597	1.33	0.871	0.249	1.614	0.54	1.406	0.752	0.061	1.393	0.535	1.047
1113	6.95	7.16	20.59	sp|P61313|RL15_HUMAN	60S ribosomal protein L15	HUMAN	5	1.923	0.464	1.786	1.076	6.252	1.614	0.478	1.722	0.938	3.802	2.208	0.391	1.871	1.18	5.702	1.995	0.395	1.738	1.148	6.427	1.82	0.551	1.803	1.009	4.831	1.82	0.572	1.754	1.038	3.873	1.5	0.742	1.69	0.887	3.908
1114	6.92	7.86	6.85	sp|P33176|KINH_HUMAN	Kinesin-1 heavy chain	HUMAN	4	1.057	0.834	5.861	0.18	6.138	1.076	0.789	5.248	0.205	5.649	0.879	0.7	19.77	0.049	17.378	1.459	0.393	8.472	0.172	12.359	1.047	0.849	2.63	0.398	2.754	1.138	0.681	14.997	0.076	15.56	1.18	0.621	2.089	0.565	2.489
1115	6.91	7.1	33.33	sp|Q8N4T8|CBR4_HUMAN	Carbonyl reductase family member 4	HUMAN	5	1.368	0.302	1.486	0.92	2.249	0.964	0.638	1.629	0.581	1.57	0.625	0.929	1.854	0.337	1.159	0.56	0.266	1.69	0.291	0.946	0.492	0.223	1.644	0.082	0.809	0.55	0.265	1.614	0.194	0.887	0.437	0.342	1.995	0.16	0.871
1116	6.89	7.4	7.76	sp|Q9UGP8|SEC63_HUMAN	Translocation protein SEC63 homolog	HUMAN	5	1.18	0.416	1.368	0.863	1.837	1.169	0.421	1.472	0.794	1.803	0.661	0.966	1.837	0.263	1.213	1.076	0.754	1.406	0.766	1.585	1.318	0.439	1.445	0.912	2.109	1.096	0.445	1.472	0.745	1.614	0.57	0.6	1.786	0.213	1.019
1117	6.88	6.98	13.29	sp|Q9Y266|NUDC_HUMAN	Nuclear migration protein nudC	HUMAN	4	1.191	0.415	1.786	0.667	2.27	1.5	0.119	1.722	0.871	2.884	1.69	0.124	2.014	0.839	3.802	1.213	0.279	1.393	0.871	1.82	1.406	0.187	1.803	0.78	2.78	1.33	0.168	1.259	1.057	1.722	1.472	0.093	1.5	0.982	2.421
1118	6.87	7.97	11.66	sp|Q96JB5|CK5P3_HUMAN	CDK5 regulatory subunit-associated protein 3	HUMAN	5	0.964	0.841	1.247	0.773	1.202	1.009	0.927	1.486	0.679	1.5	0.946	0.745	1.343	0.705	1.271	0.973	0.894	1.247	0.78	1.213	0.802	0.274	1.57	0.511	1.259	0.982	0.932	1.803	0.545	1.77	1.086	0.581	1.556	0.698	1.69
1119	6.87	7.19	15.04	sp|Q02083|NAAA_HUMAN	N-acylethanolamine-hydrolyzing acid amidase	HUMAN	4	0.863	0.61	1.282	0.679	1.107	0.698	0.306	1.318	0.53	0.92	0.745	0.405	1.33	0.56	0.991	0.724	0.309	1.738	0.417	1.259	0.991	0.978	1.282	0.773	1.271	0.724	0.424	1.542	0.47	1.117	0.685	0.254	1.247	0.55	0.855
1120	6.87	7	6.76	sp|O00192|ARVC_HUMAN	Armadillo repeat protein deleted in velo-cardio-facial syndrome	HUMAN	4	1.905	0.342	2.089	0.912	4.018	1.472	0.494	2.089	0.705	3.105	1.556	0.455	2.089	0.745	3.281	2.559	0.249	2.089	1.225	5.395	1.542	0.461	2.089	0.738	3.221	1.169	0.741	2.089	0.56	2.466	2.07	0.31	2.089	0.991	4.365
1121	6.87	6.97	22.36	sp|Q00577|PURA_HUMAN	Transcriptional activator protein Pur-alpha	HUMAN	4	0.718	0.383	2.148	0.286	1.542	0.581	0.21	1.995	0.196	1.159	0.441	0.113	1.854	0.089	0.817	0.296	0.059	2.512	0.026	0.745	0.692	0.406	2.399	0.251	1.66	0.449	0.149	2.228	0.058	1	0.483	0.259	2.679	0.124	1.294
1122	6.83	7.26	8.33	sp|O94855|SC24D_HUMAN	Protein transport protein Sec24D	HUMAN	6	0.597	0.043	1.355	0.384	0.809	0.946	0.711	1.368	0.692	1.294	0.619	0.066	1.236	0.453	0.766	0.661	0.396	1.888	0.34	1.247	0.809	0.232	1.722	0.457	1.393	0.752	0.295	1.406	0.506	1.057	0.711	0.233	1.837	0.373	1.306
1123	6.82	6.9	15.98	sp|Q9NQH7|XPP3_HUMAN	Probable Xaa-Pro aminopeptidase 3	HUMAN	6	0.887	0.63	1.38	0.643	1.225	1.019	0.905	1.871	0.545	1.905	0.973	0.941	1.38	0.705	1.343	0.773	0.343	1.722	0.449	1.33	0.946	0.857	1.837	0.515	1.738	1.057	0.768	1.5	0.705	1.585	0.904	0.682	2.188	0.413	1.977
1124	6.81	6.92	7.77	sp|Q96PK6|RBM14_HUMAN	RNA-binding protein 14	HUMAN	4	1.202	0.644	9.817	0.122	11.803	1.096	0.801	4.365	0.251	4.786	1.722	0.327	3.342	0.515	5.754	0.839	0.657	4.699	0.179	3.945	1.995	0.269	2.089	0.955	4.207	1.086	0.83	6.546	0.166	7.112	0.991	0.999	5.058	0.196	5.012
1125	6.8	6.86	14.78	sp|P40429|RL13A_HUMAN	60S ribosomal protein L13a	HUMAN	3	0.824	0.593	1.202	0.655	0.991	0.964	0.999	1.225	0.78	1.18	1.138	0.72	1.393	0.817	1.6	1.169	0.56	1.225	0.955	1.459	1.019	0.937	1.202	0.847	1.225	1.047	0.637	1.355	0.773	1.419	0.817	0.512	1.169	0.673	0.955
1126	6.79	7.14	6.62	sp|P42285|SK2L2_HUMAN	Superkiller viralicidic activity 2-like 2	HUMAN	4	0.705	0.52	1.38	0.511	0.973	0.964	0.997	1.959	0.492	1.888	0.685	0.538	1.722	0.398	1.18	0.92	0.922	1.38	0.667	1.271	0.855	0.718	1.38	0.619	1.18	0.794	0.641	1.38	0.575	1.096	0.855	0.745	2.109	0.406	1.803
1127	6.78	6.93	20.11	sp|Q00765|REEP5_HUMAN	Receptor expression-enhancing protein 5	HUMAN	5	0.863	0.326	1.472	0.581	1.271	0.631	0.134	1.614	0.391	1.019	0.603	0.05	1.585	0.34	0.955	1.067	0.482	1.514	0.705	1.923	1.096	0.726	1.528	0.718	2.089	1.33	0.638	1.514	0.879	3.192	1.459	0.65	1.6	0.912	2.858
1128	6.78	6.82	17.97	sp|Q13510|ASAH1_HUMAN	Acid ceramidase	HUMAN	6	1.282	0.438	1.542	0.832	2.377	1.6	0.269	1.629	0.982	3.162	0.655	0.87	1.871	0.328	1.225	1.18	0.459	1.675	0.705	2.109	0.57	0.605	1.803	0.215	1.028	0.479	0.4	1.923	0.238	0.92	0.625	0.467	1.57	0.215	0.982
1129	6.77	7.15	8.99	sp|P13674|P4HA1_HUMAN	Prolyl 4-hydroxylase subunit alpha-1	HUMAN	4	0.724	0.444	2.443	0.296	1.77	0.895	0.779	2.089	0.429	1.871	1.107	0.766	2.089	0.53	2.312	0.655	0.341	4.786	0.136	3.133	0.466	0.108	22.08	0.037	10.28	0.643	0.336	2.582	0.251	1.66	0.661	0.333	16.144	0.052	10.666
1130	6.77	6.9	12.53	sp|P34949|MPI_HUMAN	Mannose-6-phosphate isomerase	HUMAN	4	9.204	0.083	32.81	0.281	58.614	9.12	0.087	33.419	0.273	58.614	13.932	0.076	33.729	0.413	69.183	10.28	0.084	33.419	0.308	61.944	8.472	0.033	32.509	0.261	57.016	5.97	0.035	32.211	0.185	48.753	2.466	0.042	50.582	0.049	35.318
1131	6.73	6.92	20.41	sp|P51580|TPMT_HUMAN	Thiopurine S-methyltransferase	HUMAN	5	0.592	0.528	1.432	0.205	0.847	0.344	0.329	2.249	0.106	0.773	0.483	0.518	2.014	0.242	0.973	0.698	0.714	1.528	0.308	1.067	1.294	0.461	1.542	0.839	2.032	0.929	0.619	1.57	0.56	1.459	1.247	0.674	1.406	0.887	1.923
1132	6.73	6.9	16.48	sp|Q9UBS4|DJB11_HUMAN	DnaJ homolog subfamily B member 11	HUMAN	5	1.019	0.706	2.355	0.433	2.399	0.955	0.987	2.228	0.429	2.128	1.019	0.762	3.467	0.294	3.532	0.871	0.469	3.105	0.281	2.704	1.107	0.495	3.908	0.283	4.325	0.991	0.904	2.704	0.366	2.679	1.076	0.535	1.66	0.649	1.786
1133	6.73	6.74	17.53	sp|Q9H488|OFUT1_HUMAN	GDP-fucose protein O-fucosyltransferase 1	HUMAN	4	0.603	0.369	1.6	0.275	0.964	1.047	0.764	1.722	0.608	1.803	0.565	0.675	1.871	0.251	1.057	0.692	0.964	1.854	0.35	1.282	1.127	0.636	1.706	0.661	2.089	1.047	0.821	1.419	0.738	1.803	0.625	0.875	1.905	0.302	1.191
1134	6.72	7.61	5.62	sp|O75146|HIP1R_HUMAN	Huntingtin-interacting protein 1-related protein	HUMAN	5	0.718	0.373	1.445	0.497	1.038	0.991	0.937	1.66	0.597	1.644	0.871	0.907	3.162	0.275	2.754	0.752	0.583	4.406	0.171	3.311	0.847	0.616	1.542	0.55	1.306	0.766	0.525	2.831	0.27	2.168	0.938	0.896	3.467	0.273	3.251
1135	6.72	7.25	34.81	sp|P40616|ARL1_HUMAN	ADP-ribosylation factor-like protein 1	HUMAN	5	1.614	0.125	1.6	1.009	2.582	1.096	0.652	2.805	0.391	3.076	1.419	0.195	1.995	0.711	2.831	1.38	0.218	1.542	0.895	2.128	1.38	0.22	2.032	0.679	2.805	1.236	0.344	2.148	0.575	2.655	1.271	0.318	1.38	0.92	1.754
1136	6.72	6.77	14.72	sp|Q9C0E8|LNP_HUMAN	Protein lunapark	HUMAN	4	0.991	0.99	8.318	0.119	8.241	0.817	0.539	5.058	0.161	4.13	0.871	0.575	6.73	0.129	5.861	0.759	0.424	4.831	0.157	3.664	1.191	0.596	2.089	0.57	2.489	0.731	0.386	2.109	0.35	1.542	0.955	0.891	3.945	0.242	3.767
1137	6.71	7.02	8.2	sp|Q9NVI7|ATD3A_HUMAN	ATPase family AAA domain-containing protein 3A	HUMAN	3	0.745	0.232	1.854	0.402	1.38	0.698	0.179	1.754	0.402	1.225	0.78	0.306	1.486	0.52	1.159	0.705	0.169	1.69	0.417	1.191	0.54	0.053	1.472	0.366	0.794	0.766	0.275	2.014	0.38	1.542	0.824	0.411	1.959	0.421	1.614
1138	6.7	6.93	17.74	sp|Q8NFW8|NEUA_HUMAN	N-acylneuraminate cytidylyltransferase	HUMAN	5	0.525	0.252	2.148	0.194	1.127	0.824	0.646	1.77	0.449	1.459	0.261	0.413	3.048	0.082	0.794	0.417	0.132	2.312	0.119	0.964	0.54	0.14	1.294	0.366	0.698	0.625	0.183	1.393	0.366	0.871	0.724	0.551	2.089	0.337	1.514
1139	6.69	7.04	25.6	sp|P29966|MARCS_HUMAN	Myristoylated alanine-rich C-kinase substrate	HUMAN	5	99.083	0.05	1	99.083	99.083	99.083	0.042	1	99.083	99.083	99.083	0.036	1	99.083	99.083	99.083	0.035	1	99.083	99.083	99.083	0.042	1	99.083	99.083	99.083	0.047	1	99.083	99.083	99.083	0.038	1	99.083	99.083
1140	6.69	6.72	29.03	sp|O75380|NDUS6_HUMAN	NADH dehydrogenase [ubiquinone] iron-sulfur protein 6, mitochondrial	HUMAN	4	1.368	0.81	2.27	0.603	3.873	1.69	0.484	2.333	0.724	5.916	0.973	0.853	2.78	0.413	2.704	0.34	0.276	2.679	0.039	0.912	1.959	0.384	2.355	0.832	6.792	1.127	0.765	2.208	0.511	2.831	0.982	0.867	2.291	0.625	2.249
1141	6.68	9.1	38.65	sp|P30405|PPIF_HUMAN	Peptidyl-prolyl cis-trans isomerase F, mitochondrial	HUMAN	8	0.409	0.182	1.355	0.263	0.555	0.35	0.121	1.393	0.201	0.488	0.103	0.051	2.884	0.028	0.296	0.113	0.068	2.858	0.026	0.322	0.773	0.564	1.294	0.581	1	0.608	0.344	1.294	0.445	0.787	0.27	0.098	1.585	0.1	0.429
1142	6.66	6.67	15.36	sp|P02749|APOH_HUMAN	Beta-2-glycoprotein 1	HUMAN	4	1.236	0.599	1.6	0.773	1.977	1.047	0.909	1.318	0.794	1.38	1.148	0.728	1.282	0.895	1.472	1.076	0.733	1.432	0.752	1.542	1.028	0.877	1.393	0.738	1.432	1.148	0.635	1.57	0.731	1.803	1.009	0.951	1.66	0.608	1.675
1143	6.65	6.66	42.97	sp|P55769|NH2L1_HUMAN	NHP2-like protein 1	HUMAN	5	1.644	0.411	2.089	0.787	3.467	1.067	0.779	19.409	0.055	19.409	1.271	0.637	3.698	0.344	4.699	0.955	0.989	4.246	0.225	4.055	1.247	0.642	2.535	0.492	3.162	1.138	0.757	2.208	0.515	2.512	1.247	0.598	8.091	0.154	10
1144	6.63	6.78	13.96	sp|P17612|KAPCA_HUMAN	cAMP-dependent protein kinase catalytic subunit alpha	HUMAN	4	0.57	0.393	2.109	0.273	1.202	0.731	0.582	2.089	0.35	1.528	0.479	0.313	2.089	0.227	1	1.028	0.938	2.089	0.492	2.148	0.597	0.416	2.089	0.283	1.247	0.946	0.923	2.089	0.453	1.977	0.809	0.697	2.089	0.387	1.69
1145	6.63	6.69	19.13	sp|P50213|IDH3A_HUMAN	Isocitrate dehydrogenase [NAD] subunit alpha, mitochondrial	HUMAN	4	1.514	0.266	1.754	0.863	3.404	0.887	0.925	1.854	0.402	1.644	0.887	0.896	2.051	0.417	1.82	1.047	0.807	2.014	0.52	2.148	0.745	0.429	1.542	0.236	1.148	0.679	0.488	1.854	0.256	1.259	1.191	0.644	1.629	0.731	2.333
1146	6.61	9.15	17.47	sp|Q99729|ROAA_HUMAN	Heterogeneous nuclear ribonucleoprotein A/B	HUMAN	5	2.051	0.254	2.07	0.991	13.804	2.249	0.255	1.977	1.138	15.849	1.977	0.491	2.168	0.912	10.666	2.805	0.141	2.089	1.343	19.409	1.738	0.487	1.959	0.887	11.695	2.089	0.305	2.168	0.964	12.134	1.159	0.516	2.07	0.56	2.679
1147	6.61	6.79	16.62	sp|P30740|ILEU_HUMAN	Leukocyte elastase inhibitor	HUMAN	6	0.973	0.488	1.905	0.47	1.854	4.018	0.117	2.512	1.6	18.88	6.081	0.047	2.63	2.312	27.542	4.656	0.059	2.466	1.888	26.062	4.699	0.141	2.655	1.77	20.701	3.733	0.108	2.466	1.514	20.701	3.281	0.21	2.489	1.318	10.186
1148	6.61	6.73	12.91	sp|Q658P3|STEA3_HUMAN	Metalloreductase STEAP3	HUMAN	7	0.78	0.878	1.542	0.461	1.202	1.028	0.605	1.556	0.661	1.585	0.839	0.873	1.514	0.545	1.271	0.175	0.354	2.831	0.043	0.497	0.655	0.477	1.629	0.347	1.067	0.614	0.296	1.57	0.363	0.964	0.198	0.101	3.162	0.061	0.625
1149	6.58	6.73	17.82	sp|P35237|SPB6_HUMAN	Serpin B6	HUMAN	4	0.555	0.228	1.722	0.215	0.955	0.912	0.654	1.644	0.54	1.5	0.52	0.22	2.911	0.147	1.514	1.202	0.989	2.679	0.449	3.221	0.938	0.535	2.729	0.344	2.559	0.667	0.306	1.977	0.296	1.318	0.955	0.771	2.559	0.37	2.443
1150	6.58	6.7	8.31	sp|Q9UBN7|HDAC6_HUMAN	Histone deacetylase 6	HUMAN	9	0.331	0.593	3.133	0.104	1.038	0.649	0.782	2.754	0.231	1.786	0.308	0.476	3.133	0.088	0.964	1.067	0.816	2.249	0.474	2.911	0.855	0.73	2.729	0.313	2.333	1.18	0.596	2.754	0.429	3.436	1.38	0.621	1.977	0.698	3.873
1151	6.58	6.68	9.14	sp|P36268|GGT2_HUMAN	Gamma-glutamyltranspeptidase 2	HUMAN	4	0.929	0.619	1.542	0.603	1.432	0.964	0.79	2.421	0.398	2.333	1.028	0.927	2.089	0.492	2.148	1.213	0.392	1.854	0.655	2.249	0.839	0.181	2.582	0.322	2.168	0.847	0.319	1.923	0.441	1.629	1.067	0.698	2.729	0.391	2.911
1151	0	6.66	9.14	sp|P19440|GGT1_HUMAN	Gamma-glutamyltranspeptidase 1	HUMAN	4
1151	0	5.77	5.99	sp|A6NGU5|GGT3_HUMAN	Putative gamma-glutamyltranspeptidase 3	HUMAN	3
1152	6.58	6.61	21.17	sp|Q9H0E2|TOLIP_HUMAN	Toll-interacting protein	HUMAN	4	1.086	0.852	2.089	0.52	2.27	0.738	0.591	2.089	0.353	1.542	1.169	0.748	2.089	0.56	2.443	1.247	0.66	2.089	0.597	2.606	0.879	0.812	2.089	0.421	1.837	0.938	0.904	2.089	0.449	1.959	0.794	0.675	2.089	0.38	1.66
1153	6.57	10.92	14.56	sp|A6NDB9|PALM3_HUMAN	Paralemmin-3	HUMAN	7	0.817	0.731	2.228	0.366	1.82	0.787	0.614	1.923	0.409	1.514	0.832	0.474	3.698	0.223	3.076	0.597	0.336	1.432	0.413	0.855	0.474	0.229	1.888	0.244	0.895	0.479	0.264	2.512	0.185	1.202	0.824	0.74	1.629	0.501	1.343
1154	6.57	7.46	14.63	sp|Q13557|KCC2D_HUMAN	Calcium/calmodulin-dependent protein kinase type II subunit delta	HUMAN	4	0.745	0.388	1.585	0.47	1.18	0.78	0.513	1.66	0.47	1.294	0.731	0.378	2.333	0.31	1.706	0.832	0.637	1.38	0.603	1.148	0.912	0.979	2.312	0.394	2.109	0.718	0.471	1.941	0.37	1.393	0.738	0.36	2.128	0.347	1.57
1155	6.57	6.82	15.66	sp|P62753|RS6_HUMAN	40S ribosomal protein S6	HUMAN	4	0.879	0.298	1.38	0.603	1.213	0.895	0.533	1.343	0.631	1.202	0.752	0.244	1.585	0.453	1.191	1.343	0.355	1.419	0.946	2.051	0.802	0.187	1.459	0.466	1.169	1.259	0.523	1.236	1.019	1.69	1.076	0.929	1.368	0.787	1.514
1156	6.55	6.85	6.59	sp|O00186|STXB3_HUMAN	Syntaxin-binding protein 3	HUMAN	3	0.78	0.309	2.884	0.27	2.249	0.759	0.235	2.27	0.334	1.722	1.047	0.835	3.251	0.322	3.404	1.159	0.519	1.629	0.711	1.888	1.138	0.553	1.614	0.705	1.837	0.887	0.588	1.38	0.643	1.225	1.038	0.885	3.162	0.328	3.281
1157	6.52	6.54	33.77	sp|Q96A26|F162A_HUMAN	Protein FAM162A	HUMAN	5	1.067	0.849	1.6	0.667	1.675	1.127	0.916	1.432	0.787	1.675	0.667	0.216	1.5	0.38	1	0.625	0.245	1.472	0.356	0.92	1	0.455	1.5	0.667	1.5	0.871	0.392	1.368	0.614	1.191	0.619	0.228	1.69	0.363	1.047
1158	6.48	6.54	15.86	sp|O15143|ARC1B_HUMAN	Actin-related protein 2/3 complex subunit 1B	HUMAN	4	0.78	0.688	3.499	0.223	2.729	1.282	0.608	2.089	0.614	2.679	1.318	0.53	4.207	0.313	5.546	1.66	0.372	4.365	0.38	7.244	0.879	0.887	5.012	0.175	4.406	0.839	0.851	7.87	0.107	6.607	1.076	0.825	2.089	0.515	2.249
1159	6.47	6.52	8.32	sp|Q9Y512|SAM50_HUMAN	Sorting and assembly machinery component 50 homolog	HUMAN	4	1.259	0.713	1.905	0.661	2.421	1.067	0.859	1.923	0.555	2.032	0.111	0.431	4.093	0.03	0.453	0.673	0.956	1.995	0.308	1.343	0.373	0.723	2.443	0.147	0.912	0.887	0.922	1.941	0.457	1.722	0.738	0.937	1.941	0.319	1.432
1160	6.46	8.85	3.78	sp|O94832|MYO1D_HUMAN	Unconventional myosin-Id	HUMAN	4	1.306	0.282	3.342	0.391	4.406	0.973	0.913	3.048	0.319	2.965	1.148	0.493	3.02	0.38	3.467	1.486	0.164	2.27	0.655	3.404	1.148	0.486	2.188	0.525	2.512	1.368	0.219	1.675	0.817	2.312	1.722	0.107	1.486	1.159	2.559
1161	6.45	6.7	22.55	sp|P20962|PTMS_HUMAN	Parathymosin	HUMAN	6	1.247	0.533	1.343	0.929	1.77	0.787	0.827	1.294	0.608	1.019	0.331	0.094	1.355	0.251	0.449	0.179	0.002	1.803	0.08	0.322	0.78	0.393	1.343	0.57	1.047	0.545	0.815	1.406	0.384	0.766	0.991	0.39	1.306	0.766	1.294
1162	6.43	6.57	8.94	sp|Q9UBV2|SE1L1_HUMAN	Protein sel-1 homolog 1	HUMAN	4	0.631	0.713	2.27	0.174	1.432	1.294	0.039	2.249	0.575	3.436	0.847	0.066	2.729	0.344	2.312	1.445	0.037	2.208	0.655	4.285	1.644	0.003	2.291	0.718	5.395	0.982	0.004	2.228	0.429	2.188	0.738	0.005	2.559	0.308	1.888
1163	6.41	23.63	32.75	sp|P06753|TPM3_HUMAN	Tropomyosin alpha-3 chain	HUMAN	13	3.373	0.156	2.148	1.57	8.63	3.076	0.22	2.208	1.393	8.551	3.281	0.089	1.941	1.69	5.861	7.943	0.041	2.333	3.404	23.335	1.047	0.525	1.585	0.661	1.905	3.597	0.183	2.291	1.57	10.28	6.668	0.054	2.333	2.858	21.878
1164	6.41	6.43	14.09	sp|Q9Y365|PCTL_HUMAN	PCTP-like protein	HUMAN	4	1.028	0.869	1.722	0.597	1.82	1.57	0.126	1.542	1.019	2.754	1.393	0.242	1.514	0.92	2.399	1.888	0.137	1.837	1.028	3.733	1.33	0.491	1.82	0.731	2.535	1.368	0.434	1.786	0.766	2.582	1.6	0.471	1.959	0.817	3.162
1165	6.39	6.58	8.76	sp|Q10471|GALT2_HUMAN	Polypeptide N-acetylgalactosaminyltransferase 2	HUMAN	4	0.429	0.288	3.02	0.058	1.294	2.312	0.074	2.148	1.076	11.169	2.399	0.06	1.542	1.556	13.183	1.644	0.23	2.07	0.794	7.516	2.051	0.102	1.786	1.148	10.186	1.722	0.208	2.291	0.752	7.112	1.786	0.164	1.644	1.086	10.093
1166	6.38	7.12	13.13	sp|Q8N142|PURA1_HUMAN	Adenylosuccinate synthetase isozyme 1	HUMAN	5	1.086	0.651	1.854	0.586	2.014	1.107	0.55	1.406	0.787	1.556	1.213	0.327	1.38	0.879	1.675	1.028	0.965	2.355	0.437	2.421	1.236	0.314	1.803	0.685	2.228	1.067	0.691	1.528	0.698	1.629	1.18	0.432	2.208	0.535	2.606
1167	6.38	6.43	13.95	sp|Q96C86|DCPS_HUMAN	m7GpppX diphosphatase	HUMAN	3	1.33	0.488	2.63	0.506	3.532	1.191	0.629	2.512	0.474	3.076	1.169	0.732	2.704	0.433	3.192	0.991	0.998	2.466	0.402	2.443	1.067	0.877	2.704	0.394	2.884	1.117	0.645	1.445	0.773	1.675	0.643	0.174	1.445	0.413	0.929
1168	6.37	6.6	3.4	sp|Q6JQN1|ACD10_HUMAN	Acyl-CoA dehydrogenase family member 10	HUMAN	3	0.991	0.993	2.089	0.474	2.07	0.904	0.847	2.089	0.433	1.888	0.738	0.585	2.089	0.35	1.542	0.705	0.545	2.089	0.337	1.472	0.955	0.945	2.089	0.457	1.995	0.667	0.498	2.109	0.319	1.406	0.492	0.324	2.089	0.233	1.028
1169	6.36	6.58	22.08	sp|O95861|BPNT1_HUMAN	3'(2'),5'-bisphosphate nucleotidase 1	HUMAN	7	0.655	0.684	1.77	0.302	1.159	0.608	0.344	1.393	0.111	0.847	0.912	0.835	1.614	0.53	1.472	0.938	0.945	1.406	0.525	1.318	1.038	0.904	1.722	0.603	1.629	1.318	0.504	1.271	1.038	2.014	1.159	0.598	1.406	0.824	1.77
1170	6.36	6.57	11.11	sp|Q9H993|CF211_HUMAN	UPF0364 protein C6orf211	HUMAN	3	0.847	0.794	1.754	0.483	1.486	0.863	0.931	1.803	0.479	1.556	1.086	0.682	1.542	0.705	1.675	1.019	0.759	1.629	0.625	1.66	0.847	0.871	1.837	0.457	1.556	1.169	0.674	1.432	0.817	1.675	1.047	0.717	1.69	0.619	1.77
1171	6.36	6.39	20.87	sp|O95571|ETHE1_HUMAN	Protein ETHE1, mitochondrial	HUMAN	4	1.585	0.06	1.419	1.117	2.291	1.236	0.378	1.406	0.879	1.754	0.964	0.817	1.629	0.597	1.57	0.904	0.913	1.459	0.608	1.318	0.982	0.898	1.459	0.667	1.432	0.824	0.608	1.318	0.608	1.086	0.817	0.614	1.459	0.54	1.191
1172	6.35	6.52	15.95	sp|P63208|SKP1_HUMAN	S-phase kinase-associated protein 1	HUMAN	4	0.738	0.446	1.271	0.506	0.938	0.692	0.376	1.82	0.337	1.259	1.66	0.168	1.306	1.271	2.399	2.27	0.049	1.247	1.82	3.162	1.127	0.815	1.368	0.824	1.57	1.169	0.518	1.486	0.787	1.786	1.738	0.081	1.514	1.148	2.858
1173	6.35	6.41	12.5	sp|P02760|AMBP_HUMAN	Protein AMBP	HUMAN	3	2.466	0.356	2.965	0.832	7.516	4.966	0.084	3.837	1.294	19.055	8.091	0.01	3.281	2.466	33.729	4.13	0.135	3.631	1.138	14.723	3.837	0.245	3.404	1.127	12.474	3.105	0.197	3.467	0.895	10.666	2.051	0.455	3.221	0.637	6.607
1174	6.34	6.73	3.13	sp|O43847|NRDC_HUMAN	Nardilysin	HUMAN	3	1.086	0.67	17.219	0.063	17.378	2.032	0.223	24.889	0.082	28.054	2.421	0.19	10.186	0.238	22.08	1.854	0.247	23.988	0.077	26.546	2.535	0.181	26.062	0.097	31.046	1.923	0.237	23.988	0.08	26.792	1.247	0.505	20.701	0.06	21.281
1175	6.34	6.37	37.5	sp|Q9P0J0|NDUAD_HUMAN	NADH dehydrogenase [ubiquinone] 1 alpha subcomplex subunit 13	HUMAN	5	0.929	0.897	1.77	0.525	1.644	0.879	0.801	1.614	0.54	1.419	0.449	0.237	1.959	0.189	0.879	0.406	0.173	1.66	0.079	0.673	0.895	0.777	1.706	0.53	1.528	0.724	0.524	1.66	0.417	1.202	0.773	0.586	1.542	0.483	1.191
1176	6.33	8.67	15.41	sp|O00273|DFFA_HUMAN	DNA fragmentation factor subunit alpha	HUMAN	5	0.492	0.209	2.07	0.158	1.019	0.698	0.473	1.82	0.308	1.271	1.159	0.658	1.82	0.637	2.249	0.711	0.599	1.837	0.296	1.306	0.738	0.616	1.977	0.35	1.459	0.802	0.591	1.722	0.356	1.38	0.817	0.746	1.854	0.429	1.514
1177	6.33	8.24	13.91	sp|P30419|NMT1_HUMAN	Glycylpeptide N-tetradecanoyltransferase 1	HUMAN	5
1178	6.31	6.63	7.51	sp|Q9Y3Z3|SAMH1_HUMAN	SAM domain and HD domain-containing protein 1	HUMAN	3	1.086	0.816	7.727	0.141	8.395	0.904	0.85	19.588	0.05	17.701	1.038	0.918	19.231	0.054	19.055	0.824	0.696	12.246	0.067	10.093	1.019	0.94	5.546	0.184	5.649	1.047	0.887	7.178	0.146	7.516	0.766	0.587	19.588	0.048	14.997
1179	6.3	7.28	6.7	sp|P02730|B3AT_HUMAN	Band 3 anion transport protein	HUMAN	5	2.148	0.46	1.66	1.294	23.121	4.13	0.267	2.582	1.6	42.073	6.252	0.173	1.786	3.499	55.463	3.404	0.301	2.355	1.445	35.975	2.729	0.316	3.597	0.759	23.988	1.318	0.805	2.582	0.511	4.571	0.515	0.49	5.058	0.107	2.606
1180	6.3	6.47	18.39	sp|Q96CT7|CC124_HUMAN	Coiled-coil domain-containing protein 124	HUMAN	3	0.904	0.838	2.089	0.433	1.888	1.318	0.581	2.089	0.631	2.754	1.77	0.364	2.109	0.839	3.698	0.929	0.891	2.089	0.445	1.941	1.107	0.82	8.63	0.128	9.55	1.047	0.9	5.598	0.187	5.861	1.318	0.577	2.089	0.631	2.754
1181	6.29	6.56	6.3	sp|P46060|RAGP1_HUMAN	Ran GTPase-activating protein 1	HUMAN	3	0.955	0.945	2.089	0.457	1.995	1.159	0.753	2.089	0.555	2.421	0.406	0.263	2.109	0.194	0.855	0.685	0.519	2.089	0.328	1.432	0.964	0.95	2.089	0.461	2.014	0.912	0.867	2.089	0.437	1.905	0.817	0.712	2.089	0.391	1.706
1182	6.27	6.53	16	sp|Q8N5Z0|AADAT_HUMAN	Kynurenine/alpha-aminoadipate aminotransferase, mitochondrial	HUMAN	7	1.941	0.488	2.489	0.78	5.2	1.247	0.806	1.977	0.631	2.559	0.991	0.929	3.733	0.263	3.698	0.366	0.375	4.831	0.061	1.77	0.929	0.81	2.655	0.347	2.466	0.413	0.389	3.373	0.083	1.393	0.614	0.522	1.69	0.319	1.038
1183	6.26	7.38	6.52	sp|P49756|RBM25_HUMAN	RNA-binding protein 25	HUMAN	4	1.117	0.807	2.089	0.535	2.333	1.306	0.608	2.089	0.625	2.729	1.941	0.334	2.089	0.929	4.093	1.738	0.386	2.089	0.832	3.631	0.809	0.695	2.089	0.387	1.69	1.445	0.509	2.089	0.692	3.02	1.614	0.432	2.109	0.766	3.373
1184	6.25	8.45	19.08	sp|P31942|HNRH3_HUMAN	Heterogeneous nuclear ribonucleoprotein H3	HUMAN	6	0.592	0.244	2.089	0.281	1.236	0.56	0.217	2.109	0.268	1.18	0.773	0.482	2.089	0.37	1.614	0.586	0.241	2.109	0.281	1.236	0.871	0.68	2.63	0.331	2.291	0.655	0.312	2.109	0.313	1.38	0.929	0.844	2.089	0.445	1.941
1185	6.25	6.31	14.01	sp|O00303|EIF3F_HUMAN	Eukaryotic translation initiation factor 3 subunit F	HUMAN	3	1.445	0.508	2.148	0.673	3.981	5.808	0.064	2.831	2.051	15.849	10.28	0.054	3.221	3.192	25.823	7.727	0.072	2.704	2.858	19.409	2.884	0.343	2.089	1.38	5.702	5.861	0.128	2.679	2.188	14.588	2.148	0.22	2.291	0.938	4.365
1186	6.25	6.28	18.54	sp|O15145|ARPC3_HUMAN	Actin-related protein 2/3 complex subunit 3	HUMAN	4	1.706	0.426	1.706	1	5.97	1.614	0.455	1.675	0.964	5.808	0.445	0.99	3.192	0.15	1.419	2.831	0.128	1.977	1.432	10.375	0.817	0.945	1.941	0.344	1.585	0.904	0.705	2.032	0.36	1.837	1.66	0.35	1.629	1.019	5.754
1187	6.24	6.33	13.08	sp|O60762|DPM1_HUMAN	Dolichol-phosphate mannosyltransferase	HUMAN	3	0.982	0.997	2.831	0.347	2.78	1.076	0.798	14.859	0.072	15.136	1.067	0.836	19.055	0.056	19.055	0.603	0.313	10.375	0.058	6.252	0.711	0.432	21.478	0.043	15.276	0.752	0.518	8.551	0.089	6.427	0.457	0.189	2.421	0.191	1.107
1188	6.23	6.87	35.8	sp|Q96PE7|MCEE_HUMAN	Methylmalonyl-CoA epimerase, mitochondrial	HUMAN	6	1.138	0.593	1.419	0.802	1.614	1.107	0.683	1.406	0.787	1.556	0.955	0.858	2.07	0.461	1.977	0.991	0.981	1.629	0.608	1.614	0.817	0.459	1.38	0.592	1.127	0.938	0.8	1.738	0.54	1.629	0.745	0.299	1.644	0.453	1.225
1189	6.23	6.45	4.75	sp|P51690|ARSE_HUMAN	Arylsulfatase E	HUMAN	3	1.047	0.541	2.109	0.497	2.208	1	0.394	2.188	0.457	2.188	0.824	0.705	2.188	0.377	1.803	1.138	0.472	2.109	0.54	2.443	0.417	0.352	2.27	0.118	0.946	0.377	0.834	2.421	0.167	0.912	0.238	0.245	2.858	0.085	0.679
1190	6.22	6.31	5.68	sp|O96005|CLPT1_HUMAN	Cleft lip and palate transmembrane protein 1	HUMAN	4	0.466	0.305	2.109	0.223	0.982	0.879	0.807	2.089	0.421	1.837	1.067	0.886	2.089	0.511	2.228	1.067	0.887	2.089	0.511	2.228	0.759	0.622	2.089	0.363	1.585	0.685	0.52	2.089	0.328	1.432	0.946	0.921	2.089	0.453	1.977
1191	6.22	6.29	31.11	sp|Q8N5K1|CISD2_HUMAN	CDGSH iron-sulfur domain-containing protein 2	HUMAN	3	0.895	0.633	1.644	0.525	1.472	0.685	0.496	1.706	0.356	1.169	0.57	0.204	1.69	0.236	0.964	0.718	0.399	1.542	0.413	1.107	0.685	0.304	1.355	0.433	0.929	0.57	0.17	1.318	0.35	0.752	0.685	0.334	1.343	0.425	0.92
1192	6.21	6.55	20.56	sp|Q13630|FCL_HUMAN	GDP-L-fucose synthase	HUMAN	6	0.766	0.627	2.089	0.366	1.6	0.474	0.31	2.089	0.225	0.991	1.148	0.774	2.089	0.55	2.399	0.752	0.614	2.109	0.36	1.585	1.028	0.933	2.089	0.492	2.168	1.148	0.767	2.089	0.55	2.399	1.343	0.576	2.089	0.643	2.831
1193	6.21	6.29	20.62	sp|P46778|RL21_HUMAN	60S ribosomal protein L21	HUMAN	3	0.692	0.369	1.472	0.457	1.019	0.603	0.294	1.542	0.35	0.929	0.597	0.428	1.585	0.283	0.946	0.929	0.746	1.33	0.631	1.236	0.773	0.394	1.259	0.586	0.973	0.938	0.755	1.225	0.752	1.148	1.107	0.642	1.259	0.879	1.432
1194	6.21	6.26	15.3	sp|P50336|PPOX_HUMAN	Protoporphyrinogen oxidase	HUMAN	4	0.887	0.853	2.291	0.387	2.032	0.787	0.701	2.78	0.283	2.188	0.847	0.938	4.446	0.191	3.767	1.067	0.508	4.446	0.24	4.742	0.92	0.994	3.436	0.268	3.162	1.028	0.758	2.228	0.461	2.291	1.096	0.694	1.614	0.679	1.77
1195	6.21	6.21	21.43	sp|P55145|MANF_HUMAN	Mesencephalic astrocyte-derived neurotrophic factor	HUMAN	4	5.495	0.101	3.02	1.82	23.121	6.368	0.078	3.048	2.089	24.21	6.546	0.029	2.965	2.208	29.648	5.702	0.061	2.965	1.923	22.491	2.884	0.634	2.333	1.236	10.186	2.535	0.252	2.109	1.202	8.872	3.373	0.381	2.606	1.294	11.272
1196	6.2	6.23	47.67	sp|P14854|CX6B1_HUMAN	Cytochrome c oxidase subunit 6B1	HUMAN	3	1.406	0.082	1.33	1.057	1.923	1.393	0.126	1.368	1.019	1.959	0.417	0.432	1.77	0.225	0.738	0.565	0.39	1.514	0.291	0.855	1.202	0.382	1.343	0.895	1.629	0.832	0.699	1.343	0.545	1.117	0.275	0.057	1.995	0.12	0.55
1197	6.19	6.72	7.33	sp|Q9Y2D5|AKAP2_HUMAN	A-kinase anchor protein 2	HUMAN	3
1198	6.19	6.43	13.1	sp|Q9UMS4|PRP19_HUMAN	Pre-mRNA-processing factor 19	HUMAN	4	0.832	0.731	2.089	0.398	1.738	1.117	0.817	2.109	0.53	2.333	2.228	0.286	2.089	1.067	4.699	0.912	0.872	2.089	0.437	1.905	1.127	0.796	2.089	0.54	2.355	1.107	0.824	2.089	0.53	2.312	1.117	0.815	2.089	0.535	2.333
1199	6.19	6.42	7.39	sp|Q9UNH7|SNX6_HUMAN	Sorting nexin-6	HUMAN	3	0.738	0.351	1.368	0.535	1.009	0.946	0.687	1.556	0.608	1.472	1.019	0.911	1.629	0.625	1.66	1.038	0.926	1.644	0.631	1.706	1	0.846	1.528	0.655	1.528	0.991	0.809	1.528	0.649	1.514	0.895	0.598	1.556	0.575	1.393
1200	6.19	6.27	9.24	sp|Q8IWE2|NXP20_HUMAN	Protein NOXP20	HUMAN	3	0.794	0.962	2.051	0.319	1.629	0.955	0.913	2.07	0.474	1.977	0.817	0.712	2.032	0.366	1.66	1.542	0.575	2.188	0.705	3.373	1.445	0.54	2.014	0.718	3.221	1.009	0.835	1.941	0.52	1.995	1.644	0.6	2.208	0.745	3.597
1201	6.17	6.56	10.76	sp|Q9ULV4|COR1C_HUMAN	Coronin-1C	HUMAN	4	1.236	0.488	1.803	0.685	2.655	1.127	0.712	1.995	0.565	2.421	0.631	0.86	2.443	0.236	1.542	5.861	0.003	1.871	3.133	24.66	0.15	0.065	4.875	0.014	0.731	1.282	0.716	1.706	0.752	3.837	2.831	0.038	1.941	1.459	11.376
1202	6.17	6.51	3.71	sp|Q15746|MYLK_HUMAN	Myosin light chain kinase, smooth muscle	HUMAN	5	0.337	0.061	4.487	0.069	1.514	0.53	0.149	1.556	0.334	0.824	0.863	0.658	1.38	0.625	1.191	1.138	0.663	4.446	0.256	5.058	0.887	0.733	1.977	0.453	1.754	0.38	0.076	4.487	0.082	1.706	1	0.97	4.169	0.24	4.169
1203	6.16	8.34	16.22	sp|P61163|ACTZ_HUMAN	Alpha-centractin	HUMAN	4	0.745	0.514	2.831	0.182	2.109	2.965	0.161	2.466	1.202	19.409	2.884	0.183	2.466	1.169	18.88	3.373	0.097	1.977	1.706	25.351	2.014	0.403	2.559	0.787	11.803	1.585	0.713	2.858	0.555	5.346	2.729	0.28	3.162	0.863	10.864
1204	6.15	6.94	11.69	sp|Q6IAN0|DRS7B_HUMAN	Dehydrogenase/reductase SDR family member 7B	HUMAN	4	1.019	0.821	2.559	0.398	2.655	0.608	0.584	1.82	0.136	1.107	0.817	0.552	2.704	0.299	2.208	1.905	0.517	2.443	0.78	5.297	0.904	0.771	2.679	0.334	2.421	0.752	0.611	2.78	0.256	2.089	1.202	0.896	2.559	0.47	3.192
1205	6.15	6.52	9.76	sp|Q96LZ7|RMD2_HUMAN	Regulator of microtubule dynamics protein 2	HUMAN	3	0.673	0.338	1.5	0.316	1.009	0.575	0.14	1.995	0.263	1.148	0.166	0.048	3.311	0.039	0.55	0.184	0.04	2.911	0.029	0.535	0.887	0.715	1.905	0.461	1.69	0.52	0.214	2.07	0.231	1.076	0.479	0.15	1.355	0.227	0.649
1206	6.15	6.4	37.67	sp|O43169|CYB5B_HUMAN	Cytochrome b5 type B	HUMAN	4	2.858	0.074	1.888	1.514	13.677	2.559	0.085	1.803	1.419	13.062	1.306	0.542	1.871	0.698	2.805	1.202	0.381	1.977	0.608	2.333	1.202	0.737	1.722	0.698	2.729	0.824	0.634	1.754	0.322	1.445	1.18	0.539	1.905	0.619	2.466
1207	6.15	6.27	22.28	sp|Q9NR45|SIAS_HUMAN	Sialic acid synthase	HUMAN	6	0.863	0.612	1.706	0.506	1.472	0.718	0.286	1.675	0.421	1.202	1.086	0.732	1.77	0.614	2.089	1.614	0.222	1.837	0.879	3.281	1.977	0.186	1.888	1.047	4.831	1.432	0.652	1.837	0.78	3.133	1.247	0.828	1.803	0.692	2.489
1208	6.14	6.75	7.9	sp|O60749|SNX2_HUMAN	Sorting nexin-2	HUMAN	4	0.855	0.553	1.542	0.506	1.318	1.202	0.893	1.854	0.649	2.312	1.148	0.947	1.854	0.619	2.188	1.38	0.563	1.82	0.759	2.704	1.282	0.63	1.905	0.673	2.512	1.038	0.618	1.871	0.555	1.959	1.057	0.743	1.82	0.581	1.959
1209	6.13	6.26	8.52	sp|Q9BVL4|SELO_HUMAN	Selenoprotein O	HUMAN	4	0.904	0.821	12.823	0.07	11.588	1.271	0.499	12.589	0.101	15.56	1.406	0.409	13.677	0.103	17.219	0.839	0.649	20.137	0.048	16.904	1.57	0.336	13.677	0.115	18.535	1.803	0.277	7.798	0.231	13.932	1.009	0.897	11.803	0.086	11.912
1210	6.13	6.17	19.12	sp|Q9BUH6|CI142_HUMAN	Uncharacterized protein C9orf142	HUMAN	3	1.127	0.801	2.089	0.54	2.355	0.731	0.577	2.089	0.347	1.528	0.824	0.724	2.109	0.394	1.738	0.839	0.751	2.109	0.402	1.77	0.879	0.812	2.089	0.421	1.837	1.6	0.438	2.109	0.759	3.342	0.92	0.885	2.089	0.441	1.923
1211	6.12	6.5	11.65	sp|P62424|RL7A_HUMAN	60S ribosomal protein L7a	HUMAN	3	0.955	0.838	1.5	0.643	1.432	1.169	0.685	1.556	0.752	1.837	0.904	0.974	1.5	0.603	1.355	1.472	0.405	1.629	0.904	2.559	0.711	0.55	1.514	0.461	1.076	1.33	0.502	1.556	0.855	2.377	0.991	0.978	1.542	0.655	1.528
1212	6.12	6.28	5.21	sp|Q8TD19|NEK9_HUMAN	Serine/threonine-protein kinase Nek9	HUMAN	3	0.47	0.284	2.249	0.207	1.057	0.946	0.927	14.588	0.067	13.804	0.824	0.696	3.802	0.217	3.133	0.78	0.632	8.79	0.089	6.855	0.766	0.611	15.136	0.058	11.588	0.773	0.622	20.893	0.046	16.144	0.809	0.681	18.365	0.051	14.859
1213	6.11	8.99	5.81	sp|Q9HD20|AT131_HUMAN	Probable cation-transporting ATPase 13A1	HUMAN	5	0.631	0.459	4.406	0.143	2.78	1.117	0.781	2.884	0.387	3.221	1.236	0.648	3.251	0.38	3.981	0.895	0.843	2.089	0.429	1.871	0.982	0.985	2.333	0.421	2.291	0.904	0.87	2.355	0.384	2.128	0.929	0.917	3.02	0.308	2.805
1214	6.11	6.17	7.94	sp|Q13283|G3BP1_HUMAN	Ras GTPase-activating protein-binding protein 1	HUMAN	3	1.419	0.75	2.377	0.597	3.837	1.459	0.51	2.355	0.619	3.802	3.133	0.132	2.443	1.282	10.28	0.824	0.914	2.377	0.263	1.959	1.486	0.526	2.355	0.631	3.698	1.202	0.731	2.312	0.52	2.884	1.096	0.935	2.312	0.474	2.655
1215	6.1	6.17	14.76	sp|Q96FW1|OTUB1_HUMAN	Ubiquitin thioesterase OTUB1	HUMAN	3	1.368	0.561	1.614	0.847	2.355	1.138	0.974	1.6	0.711	1.837	1.445	0.6	1.629	0.887	2.421	2.291	0.175	1.675	1.368	4.613	1.542	0.497	1.6	0.964	2.831	1.191	0.828	1.585	0.752	1.995	1.5	0.724	1.629	0.92	2.729
1216	6.1	6.1	16.62	sp|Q6IBS0|TWF2_HUMAN	Twinfilin-2	HUMAN	4	2.754	0.133	1.959	1.406	30.479	2.421	0.189	1.77	1.368	26.062	2.884	0.162	2.355	1.225	24.21	3.281	0.113	2.291	1.432	28.314	0.895	0.496	3.698	0.356	3.311	1.977	0.17	1.6	1.236	25.586	3.105	0.158	2.377	1.306	25.823
1217	6.09	6.59	28.03	sp|Q86SX6|GLRX5_HUMAN	Glutaredoxin-related protein 5, mitochondrial	HUMAN	3	1.282	0.462	1.432	0.895	1.871	0.685	0.325	1.393	0.483	0.955	0.832	0.771	1.888	0.437	1.57	0.667	0.345	1.738	0.373	1.159	0.839	0.631	1.445	0.575	1.213	0.603	0.241	1.57	0.37	0.946	0.824	0.62	1.202	0.673	0.991
1218	6.09	6.5	11.04	sp|Q15717|ELAV1_HUMAN	ELAV-like protein 1	HUMAN	4	1	0.981	2.089	0.479	2.089	1.127	0.796	2.089	0.54	2.355	1.127	0.801	2.089	0.54	2.355	0.964	0.957	2.089	0.461	2.014	0.565	0.385	2.089	0.268	1.18	0.461	0.3	2.089	0.219	0.964	0.649	0.477	2.109	0.31	1.368
1219	6.08	6.2	4.99	sp|Q8TEX9|IPO4_HUMAN	Importin-4	HUMAN	3	0.506	0.329	2.089	0.24	1.057	0.863	0.778	2.679	0.322	2.312	0.705	0.532	21.478	0.043	15.136	0.731	0.573	10.666	0.069	7.798	0.661	0.482	3.076	0.215	2.032	0.738	0.583	2.228	0.331	1.644	0.655	0.477	2.089	0.313	1.368
1220	6.07	6.35	17.71	sp|P02792|FRIL_HUMAN	Ferritin light chain	HUMAN	3	0.515	0.204	1.803	0.125	0.929	0.54	0.171	1.786	0.258	0.964	0.912	0.983	1.57	0.545	1.432	1.754	0.304	1.528	1.148	3.251	1.837	0.247	1.459	1.259	3.565	1.629	0.287	1.5	1.086	3.02	0.802	0.664	1.514	0.497	1.213
1221	6.06	11.07	16.59	sp|A6NL28|TPM3L_HUMAN	Putative tropomyosin alpha-3 chain-like protein	HUMAN	5	4.13	0.337	3.192	1.294	24.434	2.938	0.352	2.355	1.247	7.656	6.486	0.222	3.404	1.905	34.356	9.204	0.168	3.281	2.805	49.659	4.246	0.32	3.192	1.33	31.046	2.754	0.573	2.938	0.938	10.471	5.495	0.24	2.911	1.888	40.179
1222	6.06	6.43	5.1	sp|Q9NZ08|ERAP1_HUMAN	Endoplasmic reticulum aminopeptidase 1	HUMAN	3	1.854	0.245	2.089	0.887	3.873	1.854	0.246	2.109	0.879	3.873	1.343	0.427	2.655	0.506	3.532	1.432	0.376	12.474	0.115	16.904	1.086	0.764	2.089	0.52	2.27	1.067	0.803	4.966	0.215	5.297	1.202	0.554	2.109	0.57	2.512
1223	6.06	6.33	6.28	sp|Q8N163|K1967_HUMAN	DBIRD complex subunit KIAA1967	HUMAN	3	0.773	0.501	1.977	0.356	1.528	1.057	0.854	1.888	0.56	1.941	1.355	0.376	2.208	0.614	2.992	1.5	0.356	1.6	0.938	2.729	0.752	0.583	2.07	0.34	1.556	1.076	0.806	1.923	0.56	2.109	1.706	0.274	1.556	1.096	3.076
1224	6.06	6.28	6.11	sp|P00734|THRB_HUMAN	Prothrombin	HUMAN	3	0.973	0.943	3.733	0.261	3.631	1.117	0.612	2.63	0.425	2.938	0.879	0.54	2.089	0.417	1.837	1.096	0.65	2.089	0.525	2.291	0.895	0.64	3.162	0.283	2.831	0.991	0.99	5.445	0.182	5.395	1.019	0.865	3.02	0.337	3.076
1225	6.06	6.11	62.83	sp|P41567|EIF1_HUMAN	Eukaryotic translation initiation factor 1	HUMAN	6	1.047	0.786	1.941	0.54	2.032	0.991	0.914	1.722	0.575	1.706	0.879	0.791	2.188	0.402	1.923	1.019	0.931	1.722	0.592	1.754	1.294	0.514	2.168	0.597	2.78	1.086	0.785	1.644	0.661	1.786	0.973	0.956	1.614	0.603	1.57
1225	0	4.07	47.79	sp|O60739|EIF1B_HUMAN	Eukaryotic translation initiation factor 1b	HUMAN	5
1226	6.06	6.09	12.32	sp|P28062|PSB8_HUMAN	Proteasome subunit beta type-8	HUMAN	5	0.824	0.442	2.148	0.37	1.77	0.698	0.508	2.399	0.288	1.675	1.706	0.7	2.312	0.738	4.487	0.724	0.276	2.128	0.322	1.542	1.213	0.98	1.977	0.614	3.221	0.895	0.767	2.249	0.391	2.014	1.236	0.863	2.051	0.603	3.105
1227	6.05	9.93	21.25	sp|Q96C19|EFHD2_HUMAN	EF-hand domain-containing protein D2	HUMAN	5	0.912	0.868	2.089	0.437	1.905	1.786	0.371	2.089	0.855	3.767	1.528	0.467	2.089	0.731	3.192	1.406	0.537	2.089	0.673	2.938	1.406	0.536	2.089	0.673	2.938	1.009	0.967	2.089	0.483	2.109	1.318	0.598	2.089	0.631	2.754
1228	6.05	6.38	1.83	sp|P46939|UTRO_HUMAN	Utrophin	HUMAN	4	0.738	0.51	11.066	0.067	8.166	0.637	0.382	9.462	0.067	6.026	0.787	0.576	14.723	0.06	11.588	0.445	0.222	2.089	0.211	0.929	0.787	0.575	18.197	0.051	14.322	0.625	0.373	5.598	0.112	3.499	0.55	0.301	2.089	0.261	1.148
1229	6.04	6.63	6.29	sp|Q9UQ90|SPG7_HUMAN	Paraplegin	HUMAN	3
1230	6.04	6.28	5.29	sp|Q96JQ2|CLMN_HUMAN	Calmin	HUMAN	3	0.92	0.831	2.109	0.441	1.941	0.895	0.762	2.089	0.429	1.871	1.18	0.641	5.248	0.225	6.194	0.839	0.613	3.192	0.263	2.679	0.991	0.993	2.754	0.36	2.729	0.946	0.857	4.246	0.223	4.018	1.393	0.442	2.109	0.661	2.911
1231	6.04	6.25	14.12	sp|Q96IZ0|PAWR_HUMAN	PRKC apoptosis WT1 regulator protein	HUMAN	3
1232	6.04	6.16	5.86	sp|O15254|ACOX3_HUMAN	Peroxisomal acyl-coenzyme A oxidase 3	HUMAN	3	0.766	0.624	4.831	0.158	3.698	0.679	0.493	21.878	0.042	14.859	0.759	0.607	10.471	0.072	7.943	1.247	0.651	11.376	0.11	14.191	0.832	0.724	11.803	0.07	9.817	0.839	0.732	2.089	0.402	1.754	0.955	0.941	19.055	0.052	18.197
1233	6.04	6.15	13.37	sp|O75600|KBL_HUMAN	2-amino-3-ketobutyrate coenzyme A ligase, mitochondrial	HUMAN	3	1	0.724	1.854	0.54	1.854	0.895	0.78	1.5	0.597	1.343	0.759	0.246	1.247	0.614	0.946	0.824	0.258	1.644	0.501	1.355	1.096	0.525	1.528	0.718	1.675	0.929	0.734	1.486	0.625	1.38	0.839	0.339	1.5	0.56	1.259
1234	6.04	6.11	17.49	sp|O00442|RTCA_HUMAN	RNA 3'-terminal phosphate cyclase	HUMAN	4
1235	6.03	6.36	4.85	sp|Q9BXJ9|NAA15_HUMAN	N-alpha-acetyltransferase 15, NatA auxiliary subunit	HUMAN	3	0.649	0.208	4.446	0.146	2.884	0.802	0.498	2.992	0.268	2.399	0.453	0.074	4.446	0.102	2.014	1.169	0.561	4.446	0.263	5.2	1.028	0.868	2.831	0.363	2.938	0.991	0.978	3.311	0.299	3.281	0.773	0.432	3.664	0.211	2.831
1236	6.03	6.18	12.72	sp|Q9BWS9|CHID1_HUMAN	Chitinase domain-containing protein 1	HUMAN	3	1.38	0.433	3.467	0.398	4.786	1.247	0.534	2.655	0.47	3.311	1.18	0.627	11.376	0.104	13.305	1.127	0.694	7.379	0.153	8.318	1.148	0.662	2.208	0.52	2.535	0.817	0.572	6.918	0.118	5.649	0.895	0.773	3.631	0.247	3.251
1237	6.03	6.14	7.98	sp|Q13492|PICAL_HUMAN	Phosphatidylinositol-binding clathrin assembly protein	HUMAN	5	0.973	0.967	2.089	0.466	2.032	1.706	0.397	2.089	0.817	3.597	1.675	0.409	2.109	0.794	3.499	1.786	0.375	2.109	0.847	3.733	1.191	0.719	2.089	0.57	2.489	1.585	0.44	2.089	0.759	3.342	1.247	0.665	2.109	0.592	2.606
1238	6.02	11.17	34.26	sp|P51148|RAB5C_HUMAN	Ras-related protein Rab-5C	HUMAN	8	1.38	0.567	3.162	0.437	4.325	1.614	0.442	2.228	0.724	3.597	1.18	0.622	4.446	0.265	5.248	1.406	0.531	4.446	0.316	6.252	1.306	0.611	4.446	0.294	5.808	1.306	0.602	3.133	0.417	4.093	1.067	0.878	2.965	0.36	3.162
1239	6.02	7.15	15.95	sp|Q9NYQ3|HAOX2_HUMAN	Hydroxyacid oxidase 2	HUMAN	5	0.692	0.428	1.393	0.474	0.964	0.194	0.077	2.78	0.039	0.54	0.184	0.127	3.499	0.059	0.643	0.483	0.21	1.871	0.198	0.904	0.53	0.25	2.489	0.198	1.318	0.766	0.538	2.032	0.363	1.556	0.483	0.197	2.443	0.166	1.18
1240	6.02	7.04	3.93	sp|Q93100|KPBB_HUMAN	Phosphorylase b kinase regulatory subunit beta	HUMAN	5	0.738	0.585	2.089	0.35	1.542	0.938	0.916	2.089	0.449	1.959	0.384	0.249	2.109	0.184	0.809	0.238	0.17	2.089	0.113	0.497	1.086	0.852	2.089	0.52	2.27	0.839	0.742	2.089	0.402	1.754	1.259	0.647	2.089	0.603	2.63
1241	6.02	6.12	10.73	sp|Q14699|RFTN1_HUMAN	Raftlin	HUMAN	3	3.048	0.306	1.803	1.69	8.472	1.905	0.629	2.355	0.809	5.2	4.207	0.252	1.57	2.679	11.169	1.432	0.526	2.805	0.511	3.908	1.69	0.653	2.228	0.759	4.529	0.912	0.9	1.675	0.501	1.528	1.294	0.724	2.188	0.592	3.105
1242	6.02	6.09	18.49	sp|Q96GS4|CQ059_HUMAN	Uncharacterized protein C17orf59	HUMAN	3	0.705	0.54	2.089	0.334	1.472	0.895	0.835	2.089	0.429	1.871	0.667	0.495	2.089	0.319	1.393	0.879	0.816	2.089	0.421	1.837	0.879	0.812	2.089	0.421	1.837	0.724	0.567	2.089	0.347	1.514	0.787	0.666	2.089	0.377	1.644
1243	6.02	6.06	16.11	sp|P25311|ZA2G_HUMAN	Zinc-alpha-2-glycoprotein	HUMAN	5	1.355	0.589	3.342	0.406	4.571	1.355	0.774	4.446	0.305	6.026	1.675	0.502	4.446	0.377	7.447	1.18	0.913	4.446	0.265	5.248	1.076	0.82	4.446	0.242	4.786	1.318	0.661	3.981	0.331	5.248	1.096	0.897	4.446	0.247	4.875
1244	6.02	6.05	13.89	sp|Q9Y5P6|GMPPB_HUMAN	Mannose-1-phosphate guanyltransferase beta	HUMAN	4	1.191	0.326	2.704	0.441	3.192	1.038	0.709	2.729	0.38	2.831	1.419	0.118	2.729	0.52	3.873	1.213	0.314	2.559	0.474	3.105	1.406	0.092	1.754	0.802	2.466	1.213	0.21	2.188	0.555	2.655	1.169	0.348	2.443	0.479	2.858
1245	6.02	6.02	13.19	sp|Q9UBQ0|VPS29_HUMAN	Vacuolar protein sorting-associated protein 29	HUMAN	3	0.429	0.718	2.754	0.088	1.18	0.698	0.838	2.754	0.213	1.923	1.66	0.425	2.805	0.592	4.699	1.169	0.816	2.291	0.511	2.965	1.271	0.751	2.188	0.581	3.162	0.847	0.911	2.443	0.34	2.07	0.488	0.703	2.512	0.077	1.225
1246	6.01	6.18	12.91	sp|Q02127|PYRD_HUMAN	Dihydroorotate dehydrogenase (quinone), mitochondrial	HUMAN	3
1247	6.01	6.18	11.24	sp|P15289|ARSA_HUMAN	Arylsulfatase A	HUMAN	3	1.82	0.243	2.014	0.904	3.664	2.559	0.177	1.542	1.66	3.981	1.406	0.252	4.446	0.316	6.252	2.089	0.217	2.128	0.982	4.446	1.306	0.396	2.109	0.619	2.78	1.486	0.331	4.446	0.334	6.607	2.168	0.197	2.655	0.817	5.754
1248	6.01	6.1	27.7	sp|P46776|RL27A_HUMAN	60S ribosomal protein L27a	HUMAN	4	1.159	0.922	1.959	0.592	2.399	2.07	0.214	1.941	1.067	9.727	1.722	0.52	2.208	0.78	5.058	2.535	0.101	2.333	1.086	10.186	0.637	0.181	2.032	0.207	1.294	2.208	0.185	2.291	0.964	8.872	1.556	0.739	2.148	0.724	6.31
1249	6.01	6.08	7.91	sp|P28330|ACADL_HUMAN	Long-chain specific acyl-CoA dehydrogenase, mitochondrial	HUMAN	3	1.047	0.918	1.854	0.565	1.941	0.839	0.782	1.57	0.53	1.318	0.731	0.412	1.368	0.54	1	0.832	0.459	1.57	0.525	1.306	0.794	0.523	1.888	0.421	1.5	0.92	0.887	1.542	0.597	1.419	0.871	0.785	1.837	0.479	1.6
1250	6.01	6.05	10.26	sp|O43826|G6PT1_HUMAN	Glucose-6-phosphate translocase	HUMAN	5	0.863	0.716	2.109	0.413	1.82	1.009	0.95	2.355	0.429	2.377	1.117	0.76	7.516	0.149	8.395	0.655	0.343	9.908	0.066	6.486	1.057	0.866	2.089	0.506	2.208	0.794	0.564	2.109	0.38	1.675	1	0.977	2.089	0.479	2.089
1251	6.01	6.04	8.25	sp|Q8N465|D2HDH_HUMAN	D-2-hydroxyglutarate dehydrogenase, mitochondrial	HUMAN	3	1.067	0.833	1.432	0.745	1.528	1.236	0.53	1.905	0.649	2.355	0.56	0.458	2.377	0.223	1.33	0.738	0.532	1.271	0.57	0.938	1	0.88	1.786	0.56	1.786	0.752	0.619	1.959	0.37	1.472	0.855	0.788	1.472	0.575	1.259
1252	6.01	6.04	31.84	sp|Q9Y3E5|PTH2_HUMAN	Peptidyl-tRNA hydrolase 2, mitochondrial	HUMAN	3	1.406	0.456	1.803	0.78	2.63	1.225	0.643	1.977	0.619	2.466	0.766	0.706	2.63	0.286	2.014	1.271	0.643	1.459	0.871	1.888	1.247	0.704	1.5	0.832	1.905	1.159	0.719	1.66	0.698	1.959	0.855	0.702	1.854	0.449	1.585
1253	6.01	6.04	60.71	sp|P30047|GFRP_HUMAN	GTP cyclohydrolase 1 feedback regulatory protein	HUMAN	6	1.406	0.537	2.109	0.667	2.938	1.271	0.638	2.089	0.608	2.655	1.432	0.517	2.535	0.565	3.631	0.698	0.533	2.089	0.331	1.459	1.191	0.715	2.63	0.453	3.133	1.076	0.852	2.089	0.515	2.249	0.692	0.531	4.018	0.172	2.78
1254	6.01	6.03	11.37	sp|Q9BXJ8|T120A_HUMAN	Transmembrane protein 120A	HUMAN	3	0.839	0.812	4.207	0.201	3.532	1.225	0.699	2.228	0.55	2.729	0.863	0.778	11.376	0.076	9.817	0.839	0.737	2.089	0.402	1.754	1.028	0.957	7.798	0.132	8.017	0.787	0.669	13.062	0.063	10.28	1.086	0.866	9.376	0.116	10.186
1255	6.01	6.03	6.43	sp|P06865|HEXA_HUMAN	Beta-hexosaminidase subunit alpha	HUMAN	3	0.511	0.641	3.076	0.118	1.57	1.202	0.579	2.704	0.445	3.251	1.6	0.352	2.312	0.692	5.754	1.459	0.47	2.489	0.586	4.966	1.528	0.403	1.368	1.117	6.427	0.946	0.98	2.911	0.53	2.754	1.138	0.774	2.655	0.429	3.342
1256	6	47.18	65.17	sp|Q13885|TBB2A_HUMAN	Tubulin beta-2A chain	HUMAN	61	1.722	0.947	2.148	0.802	3.873	2.291	0.663	2.512	0.912	6.138	2.208	0.447	2.312	0.955	5.395	11.376	0.148	3.105	3.664	44.055	3.981	0.352	2.754	1.445	18.88	5.649	0.266	2.938	1.923	27.29	12.134	0.142	3.076	3.945	45.29
1256	0	45.04	62.47	sp|Q9BVA1|TBB2B_HUMAN	Tubulin beta-2B chain	HUMAN	60
1257	6	7.33	5.63	sp|Q93009|UBP7_HUMAN	Ubiquitin carboxyl-terminal hydrolase 7	HUMAN	3	0.614	0.437	2.109	0.294	1.294	1.019	0.954	2.089	0.488	2.128	1.871	0.351	2.089	0.895	3.908	2.333	0.274	2.109	1.107	4.875	1.148	0.777	2.109	0.545	2.399	1.38	0.55	2.089	0.661	2.911	1.77	0.379	2.109	0.839	3.698
1258	6	6.23	7.44	sp|Q6PI48|SYDM_HUMAN	Aspartate--tRNA ligase, mitochondrial	HUMAN	3	1.038	0.804	1.871	0.555	1.941	0.973	0.87	2.655	0.366	2.582	0.879	0.934	3.767	0.233	3.311	0.895	0.837	1.854	0.483	1.66	0.887	0.733	2.208	0.402	1.959	0.912	0.785	2.014	0.453	1.837	1.038	0.76	3.767	0.275	3.908
1259	6	6.21	15.03	sp|P37235|HPCL1_HUMAN	Hippocalcin-like protein 1	HUMAN	3	0.52	0.459	2.535	0.093	1.318	0.56	0.552	4.093	0.115	2.291	0.946	0.863	4.207	0.225	3.981	1.318	0.598	1.69	0.78	2.466	0.207	0.211	4.093	0.014	0.847	0.738	0.99	4.325	0.154	3.192	0.738	0.582	2.606	0.182	1.923
1260	6	6.14	9.89	sp|Q96M27|PRRC1_HUMAN	Protein PRRC1	HUMAN	4	1.009	0.907	2.679	0.377	2.729	0.78	0.678	2.655	0.291	2.07	1.127	0.907	2.704	0.417	3.048	1.459	0.338	2.679	0.545	4.018	0.955	0.878	2.312	0.417	2.208	1.148	0.763	1.38	0.832	1.66	0.794	0.961	2.582	0.288	2.051
1261	6	6.13	11.82	sp|P15907|SIAT1_HUMAN	Beta-galactoside alpha-2,6-sialyltransferase 1	HUMAN	3	0.955	0.785	2.208	0.433	2.109	0.973	0.869	1.706	0.57	1.66	0.673	0.42	2.188	0.308	1.472	0.586	0.369	1.38	0.425	0.809	0.824	0.688	1.38	0.597	1.138	0.631	0.414	1.38	0.457	0.871	0.673	0.464	1.38	0.488	0.929
1262	6	6.12	7.8	sp|Q6P1A2|MBOA5_HUMAN	Lysophospholipid acyltransferase 5	HUMAN	3	3.133	0.137	1.888	1.66	15.136	2.831	0.143	2.109	1.343	11.912	3.436	0.118	2.128	1.614	13.932	1.888	0.273	1.995	0.946	6.138	3.532	0.121	1.542	2.291	19.953	2.535	0.234	1.614	1.57	13.932	0.177	0.402	3.311	0.063	0.586
1263	6	6.1	24.78	sp|Q8N2U0|CQ061_HUMAN	UPF0451 protein C17orf61	HUMAN	3	5.546	0.262	3.767	1.472	52	3.597	0.402	3.664	0.982	35.645	1.047	0.987	3.698	0.283	4.13	5.395	0.302	3.532	1.528	52	2.582	0.585	2.312	1.117	47.863	2.582	0.401	3.281	0.787	14.723	3.532	0.381	3.597	0.982	32.509
1264	6	6.07	8.05	sp|P34059|GALNS_HUMAN	N-acetylgalactosamine-6-sulfatase	HUMAN	3	0.847	0.729	2.249	0.377	1.905	0.879	0.748	2.704	0.322	2.377	0.724	0.36	2.291	0.316	1.66	0.673	0.198	2.07	0.325	1.393	0.871	0.763	2.128	0.409	1.854	0.809	0.486	1.706	0.474	1.38	0.802	0.374	1.871	0.433	1.5
1265	6	6.07	19.05	sp|A6NLP5|TTC36_HUMAN	Tetratricopeptide repeat protein 36	HUMAN	5	0.445	0.21	1.66	0.238	0.738	0.54	0.321	1.66	0.291	0.895	0.254	0.179	2.333	0.118	0.592	0.211	0.109	2.466	0.078	0.52	0.724	0.5	1.486	0.47	1.076	0.445	0.188	1.556	0.175	0.692	0.169	0.081	2.831	0.076	0.479
1266	6	6.07	30.38	sp|P24666|PPAC_HUMAN	Low molecular weight phosphotyrosine protein phosphatase	HUMAN	4
1267	6	6.06	23.43	sp|O43181|NDUS4_HUMAN	NADH dehydrogenase [ubiquinone] iron-sulfur protein 4, mitochondrial	HUMAN	3	1.169	0.803	1.38	0.847	1.614	1.225	0.683	1.38	0.887	1.69	0.766	0.625	1.556	0.492	1.191	0.973	0.803	1.995	0.488	1.941	0.973	0.86	1.722	0.565	1.675	0.839	0.757	1.38	0.608	1.159	0.809	0.756	2.208	0.366	1.786
1268	6	6.05	35.34	sp|Q16718|NDUA5_HUMAN	NADH dehydrogenase [ubiquinone] 1 alpha subcomplex subunit 5	HUMAN	3	1.047	0.812	1.282	0.817	1.343	0.879	0.925	1.459	0.581	1.282	0.535	0.746	1.69	0.283	0.904	0.679	0.753	1.514	0.409	1.028	1.138	0.792	1.343	0.847	1.57	0.809	0.701	1.225	0.631	0.991	0.78	0.727	1.355	0.535	1.057
1269	6	6.04	23.24	sp|P51452|DUS3_HUMAN	Dual specificity protein phosphatase 3	HUMAN	5	0.773	0.635	5.445	0.142	4.207	0.964	0.948	2.089	0.461	2.014	1.213	0.703	2.089	0.581	2.535	1.076	0.835	16.904	0.064	17.061	0.871	0.783	2.704	0.322	2.355	1.096	0.834	8.63	0.127	9.462	1.009	0.977	2.089	0.483	2.109
1270	6	6.03	31.75	sp|P62318|SMD3_HUMAN	Small nuclear ribonucleoprotein Sm D3	HUMAN	3	0.92	0.643	1.959	0.47	1.803	0.731	0.357	1.77	0.413	1.294	0.912	0.756	1.432	0.637	1.306	1.047	0.877	2.089	0.501	2.188	0.847	0.558	1.445	0.586	1.225	0.832	0.423	2.582	0.322	2.148	0.946	0.687	1.871	0.506	1.77
1271	6	6	19.33	sp|P60866|RS20_HUMAN	40S ribosomal protein S20	HUMAN	3
1272	6	6	21.62	sp|P06454|PTMA_HUMAN	Prothymosin alpha	HUMAN	3	0.492	0.492	1.888	0.192	0.929	0.817	0.842	1.722	0.461	1.406	0.265	0.327	1.675	0.022	0.445	0.631	0.629	1.33	0.387	0.839	0.637	0.603	1.236	0.409	0.787	0.661	0.711	1.5	0.356	0.991	0.964	0.967	1.247	0.773	1.202
1273	6	6	20.41	sp|Q99735|MGST2_HUMAN	Microsomal glutathione S-transferase 2	HUMAN	4	0.752	0.86	1.644	0.449	1.236	1.159	0.726	1.514	0.766	1.837	1.306	0.692	1.614	0.809	2.128	0.227	0.259	2.014	0.063	0.457	0.964	0.643	1.629	0.586	1.57	0.685	0.709	1.406	0.433	0.964	0.515	0.531	1.528	0.24	0.787
1274	5.98	6.1	44.93	sp|P56385|ATP5I_HUMAN	ATP synthase subunit e, mitochondrial	HUMAN	3	1.159	0.672	1.213	0.955	1.419	0.879	0.946	1.585	0.55	1.393	0.34	0.178	2.032	0.141	0.692	0.745	0.382	1.514	0.474	1.127	0.625	0.287	1.419	0.377	0.887	0.847	0.742	1.259	0.661	1.067	0.545	0.205	1.236	0.334	0.673
1275	5.97	6.05	7.37	sp|Q06124|PTN11_HUMAN	Tyrosine-protein phosphatase non-receptor type 11	HUMAN	3	0.101	0.152	7.047	0.015	0.711	0.413	0.28	1.556	0.115	0.643	0.398	0.308	4.365	0.071	1.738	0.752	0.777	4.018	0.185	3.02	0.409	0.295	1.82	0.086	0.745	0.655	0.464	2.559	0.231	1.675	1	0.856	3.664	0.273	3.664
1276	5.96	6.03	17.91	sp|Q6UXV4|APOOL_HUMAN	Apolipoprotein O-like	HUMAN	3	0.946	0.939	5.702	0.166	5.395	1.096	0.589	19.588	0.056	19.77	0.824	0.61	20.324	0.047	16.749	1.159	0.488	20.137	0.058	20.324	0.912	0.897	19.409	0.05	17.701	1.019	0.699	16.749	0.061	16.749	0.78	0.518	10.965	0.071	8.551
1277	5.95	6.97	3.99	sp|Q0VF96|CGNL1_HUMAN	Cingulin-like protein 1	HUMAN	6	2.249	0.185	4.742	0.474	11.376	1.959	0.425	5.012	0.391	10.093	3.133	0.159	5.297	0.592	15.849	2.089	0.248	4.831	0.433	9.908	0.973	0.936	6.855	0.394	6.668	1.941	0.391	4.966	0.391	9.817	4.656	0.069	5.346	0.871	23.335
1278	5.94	6.81	3.41	sp|P30622|CLIP1_HUMAN	CAP-Gly domain-containing linker protein 1	HUMAN	3	0.964	0.933	2.089	0.461	2.014	1.236	0.715	7.311	0.169	9.12	1.82	0.366	2.188	0.832	4.018	1.355	0.525	2.377	0.57	3.221	1.77	0.38	2.089	0.847	3.698	1.306	0.614	2.089	0.625	2.754	1.614	0.399	2.249	0.718	3.631
1279	5.93	6.13	14.81	sp|Q9Y316|MEMO1_HUMAN	Protein MEMO1	HUMAN	3	1.096	0.828	2.089	0.525	2.291	0.661	0.343	10.965	0.06	7.244	1.247	0.58	2.089	0.597	2.606	1.343	0.636	5.105	0.263	6.855	1.343	0.565	2.089	0.643	2.805	1.213	0.551	3.311	0.366	4.018	1.33	0.69	13.305	0.1	16.444
1280	5.93	5.95	21.43	sp|P36405|ARL3_HUMAN	ADP-ribosylation factor-like protein 3	HUMAN	3	1.236	0.575	1.585	0.78	1.959	1.343	0.656	3.767	0.356	5.058	1.191	0.753	3.342	0.356	3.981	1.5	0.444	1.406	1.067	2.109	1.169	0.663	1.38	0.847	1.614	0.824	0.583	2.729	0.302	2.249	1.096	0.838	1.977	0.555	2.168
1281	5.92	6.92	5.2	sp|O95487|SC24B_HUMAN	Protein transport protein Sec24B	HUMAN	5	0.824	0.723	2.089	0.394	1.722	1.096	0.839	2.089	0.525	2.291	0.724	0.614	10	0.072	7.244	0.586	0.433	11.482	0.054	6.73	0.745	0.631	5.754	0.129	4.285	0.679	0.514	2.089	0.325	1.419	0.305	0.204	2.109	0.146	0.643
1282	5.92	6.16	6.52	sp|O00429|DNM1L_HUMAN	Dynamin-1-like protein	HUMAN	3	1.159	0.439	1.77	0.655	2.07	1.028	0.824	1.368	0.752	1.406	1.542	0.154	1.432	1.076	2.228	1.096	0.454	1.923	0.57	2.089	1.236	0.306	1.6	0.773	1.977	1.18	0.286	2.63	0.449	3.105	1.169	0.313	2.512	0.466	2.965
1283	5.9	5.96	19.74	sp|Q15631|TSN_HUMAN	Translin	HUMAN	3	0.614	0.278	1.754	0.211	1.076	0.752	0.691	1.738	0.425	1.306	0.673	0.547	1.738	0.366	1.169	1.754	0.441	1.837	0.955	3.698	1.191	0.995	1.77	0.673	2.188	0.673	0.426	1.722	0.347	1.159	0.718	0.43	1.77	0.325	1.271
1284	5.89	6.65	9.76	sp|P80303|NUCB2_HUMAN	Nucleobindin-2	HUMAN	3	0.759	0.507	3.698	0.203	2.805	1.009	0.932	1.905	0.53	1.941	1.722	0.459	2.535	0.679	4.365	1.107	0.828	4.446	0.249	4.875	1.067	0.984	2.754	0.387	2.965	1.57	0.614	4.446	0.353	6.982	1.247	0.795	2.421	0.515	3.02
1285	5.89	6.28	2.06	sp|P11532|DMD_HUMAN	Dystrophin	HUMAN	7	0.863	0.782	2.089	0.413	1.803	1.019	0.962	2.089	0.488	2.128	0.745	0.596	2.089	0.356	1.556	1.038	0.924	2.089	0.497	2.168	0.817	0.704	2.089	0.391	1.706	0.483	0.319	2.109	0.231	1.019	0.667	0.493	2.089	0.316	1.393
1286	5.89	5.93	7.9	sp|Q9BQA1|MEP50_HUMAN	Methylosome protein 50	HUMAN	3
1287	5.88	6.02	21.59	sp|P80723|BASP1_HUMAN	Brain acid soluble protein 1	HUMAN	3	2.805	0.074	1.923	1.459	9.638	3.221	0.148	2.208	1.459	10.186	1.706	0.797	2.109	0.809	4.786	2.805	0.284	2.208	1.271	8.241	0.625	0.2	1.995	0.299	1.247	0.227	0.176	2.831	0.05	0.643	0.637	0.224	2.07	0.296	1.318
1288	5.88	5.91	22.6	sp|P62249|RS16_HUMAN	40S ribosomal protein S16	HUMAN	4	0.879	0.539	2.421	0.449	2.128	1.076	0.945	2.032	0.53	2.831	0.824	0.892	1.995	0.409	1.644	1.236	0.843	2.051	0.603	3.192	0.515	0.244	1.977	0.227	1.019	1.5	0.724	2.109	0.711	4.446	1.038	0.78	1.82	0.57	2.78
1289	5.86	6.1	2.27	sp|P50851|LRBA_HUMAN	Lipopolysaccharide-responsive and beige-like anchor protein	HUMAN	4	1.047	0.63	2.168	0.483	2.27	0.973	0.73	2.582	0.377	2.512	1.18	0.374	3.767	0.313	4.446	1.028	0.613	2.679	0.384	2.754	0.78	0.48	4.446	0.175	3.467	0.912	0.844	2.78	0.328	2.535	0.982	0.998	1.38	0.711	1.355
1290	5.85	5.9	9.37	sp|Q9Y6G9|DC1L1_HUMAN	Cytoplasmic dynein 1 light intermediate chain 1	HUMAN	3	0.398	0.258	2.109	0.191	0.839	0.946	0.924	2.089	0.453	1.977	1.343	0.579	2.089	0.643	2.805	1.644	0.42	2.089	0.787	3.436	1.191	0.715	2.089	0.57	2.512	1.009	0.972	2.089	0.483	2.109	1.107	0.828	2.089	0.53	2.312
1291	5.85	5.87	9.44	sp|O00115|DNS2A_HUMAN	Deoxyribonuclease-2-alpha	HUMAN	3	1.096	0.861	2.089	0.525	2.291	1.271	0.59	2.089	0.608	2.679	1.096	0.984	12.474	0.088	13.677	0.802	0.606	2.089	0.384	1.675	1.159	0.793	2.655	0.437	3.076	1.096	0.837	2.089	0.525	2.291	1.213	0.678	2.089	0.581	2.535
1292	5.84	6	25.76	sp|P25398|RS12_HUMAN	40S ribosomal protein S12	HUMAN	4	2.729	0.045	1.854	1.472	8.472	2.014	0.545	1.614	1.247	4.966	1.368	0.792	1.406	0.973	1.941	2.911	0.185	1.871	1.556	8.79	1.585	0.911	1.556	1.019	4.207	2.032	0.46	1.675	1.213	6.081	2.443	0.115	1.803	1.355	7.798
1293	5.84	5.97	30	sp|Q9H008|LHPP_HUMAN	Phospholysine phosphohistidine inorganic pyrophosphate phosphatase	HUMAN	4	0.637	0.55	1.77	0.268	1.127	0.581	0.431	1.905	0.179	1.107	0.466	0.302	1.888	0.12	0.879	0.265	0.145	2.032	0.02	0.54	1.644	0.346	1.445	1.138	2.78	0.964	0.823	1.706	0.56	1.644	0.575	0.705	2.051	0.211	1.18
1294	5.83	6	5.37	sp|Q9BUJ2|HNRL1_HUMAN	Heterogeneous nuclear ribonucleoprotein U-like protein 1	HUMAN	3	0.817	0.702	1.38	0.592	1.127	0.802	0.688	1.38	0.581	1.107	1.076	0.851	1.38	0.78	1.486	0.912	0.868	1.445	0.631	1.318	0.879	0.847	1.38	0.637	1.213	0.955	0.932	1.38	0.692	1.318	0.929	0.896	1.38	0.673	1.282
1295	5.82	5.94	19.88	sp|Q8IW45|NNRD_HUMAN	ATP-dependent (S)-NAD(P)H-hydrate dehydratase	HUMAN	5	0.982	0.896	7.586	0.129	7.447	0.773	0.609	2.466	0.313	1.905	0.453	0.283	2.377	0.189	1.076	0.56	0.398	6.982	0.08	3.908	0.631	0.442	2.109	0.302	1.33	0.661	0.508	4.055	0.164	2.679	0.637	0.443	2.109	0.305	1.343
1296	5.82	5.94	12.62	sp|O75880|SCO1_HUMAN	Protein SCO1 homolog, mitochondrial	HUMAN	3
1297	5.82	5.83	14.34	sp|O43741|AAKB2_HUMAN	5'-AMP-activated protein kinase subunit beta-2	HUMAN	3	1.086	0.962	1.5	0.724	1.629	1.028	0.918	1.159	0.887	1.191	1.169	0.552	1.306	0.895	1.528	1.259	0.475	1.472	0.855	1.854	1.028	0.721	1.419	0.724	1.459	0.863	0.864	1.675	0.515	1.445	1.067	0.969	1.419	0.752	1.5
1298	5.81	5.92	7.73	sp|P07686|HEXB_HUMAN	Beta-hexosaminidase subunit beta	HUMAN	3	0.982	0.685	1.556	0.619	1.528	0.661	0.927	1.77	0.391	1.169	1.191	0.447	1.528	0.78	1.854	1.854	0.172	1.585	1.169	3.565	0.718	0.737	1.706	0.313	1.225	1	0.859	1.542	0.649	1.57	1.306	0.482	1.514	0.863	2.128
1299	5.8	5.86	6.42	sp|P49589|SYCC_HUMAN	Cysteine--tRNA ligase, cytoplasmic	HUMAN	3	0.938	0.898	2.399	0.391	2.249	0.991	0.998	1.282	0.773	1.271	0.887	0.95	1.941	0.457	1.722	0.912	0.989	1.923	0.474	1.754	0.929	0.892	2.148	0.433	1.995	0.904	0.8	1.247	0.724	1.127	0.802	0.576	1.556	0.515	1.247
1300	5.8	5.83	15.64	sp|P67812|SC11A_HUMAN	Signal peptidase complex catalytic subunit SEC11A	HUMAN	3	1.445	0.458	3.631	0.398	5.248	1.432	0.465	2.249	0.637	3.221	1.282	0.578	2.805	0.457	3.597	1.148	0.727	2.089	0.55	2.399	1.318	0.541	6.607	0.2	8.79	1.138	0.74	5.97	0.191	6.792	1.282	0.575	2.089	0.614	2.679
1301	5.8	5.8	11.49	sp|P55735|SEC13_HUMAN	Protein SEC13 homolog	HUMAN	3	1.138	0.285	1.432	0.794	1.66	1.213	0.199	1.318	0.92	1.66	0.964	0.97	1.644	0.586	1.585	1.355	0.115	1.614	0.839	2.27	1.096	0.366	1.486	0.738	1.675	0.929	0.648	1.585	0.581	1.472	1.247	0.209	1.33	0.938	1.738
1302	5.78	5.81	21.2	sp|P53370|NUDT6_HUMAN	Nucleoside diphosphate-linked moiety X motif 6	HUMAN	5	0.817	0.561	1.432	0.55	1.169	0.592	0.18	1.69	0.316	1	0.679	0.253	1.82	0.363	1.236	0.344	0.038	1.738	0.119	0.597	0.847	0.61	1.66	0.497	1.406	0.679	0.29	1.854	0.356	1.259	0.425	0.063	1.368	0.201	0.581
1303	5.77	7.36	15.37	sp|P31689|DNJA1_HUMAN	DnaJ homolog subfamily A member 1	HUMAN	4	2.014	0.201	1.803	1.117	10	2.443	0.128	2.089	1.169	12.023	2.559	0.111	2.312	1.107	11.912	2.355	0.142	1.905	1.236	11.588	2.377	0.141	2.032	1.169	12.359	2.377	0.122	1.585	1.5	13.932	1.837	0.29	2.051	0.895	8.091
1304	5.77	5.92	13.27	sp|Q53T59|H1BP3_HUMAN	HCLS1-binding protein 3	HUMAN	3	0.817	0.704	2.089	0.387	1.706	0.745	0.599	2.089	0.356	1.556	0.759	0.617	2.089	0.363	1.585	1.086	0.85	2.089	0.52	2.27	0.718	0.56	2.089	0.34	1.5	0.501	0.333	2.109	0.24	1.057	1.259	0.645	2.089	0.603	2.655
1305	5.75	6.9	7.67	sp|Q03252|LMNB2_HUMAN	Lamin-B2	HUMAN	5	1.159	0.562	1.472	0.787	1.722	1.169	0.505	1.57	0.745	1.837	1.127	0.504	1.644	0.685	1.854	0.847	0.449	1.923	0.441	1.629	1.067	0.681	1.432	0.745	1.528	0.855	0.454	1.5	0.57	1.282	0.832	0.393	1.803	0.457	1.5
1306	5.74	6.06	17.97	sp|Q9HAV7|GRPE1_HUMAN	GrpE protein homolog 1, mitochondrial	HUMAN	3	1.393	0.727	1.803	0.773	2.679	1.202	0.991	1.77	0.679	2.208	0.773	0.739	1.66	0.308	1.282	0.802	0.607	1.585	0.441	1.271	1.057	0.902	1.542	0.685	1.675	0.887	0.602	1.644	0.511	1.459	0.667	0.584	1.556	0.221	1.038
1307	5.74	6.02	6.06	sp|Q6IC98|GRAM4_HUMAN	GRAM domain-containing protein 4	HUMAN	3	0.809	0.696	2.089	0.387	1.69	0.847	0.759	2.089	0.406	1.77	0.724	0.574	2.109	0.347	1.528	0.555	0.379	2.109	0.265	1.169	0.649	0.474	2.089	0.31	1.355	0.938	0.917	2.089	0.449	1.959	0.904	0.853	2.089	0.433	1.888
1308	5.72	8.4	7.11	sp|O95793|STAU1_HUMAN	Double-stranded RNA-binding protein Staufen homolog 1	HUMAN	4	1.086	0.652	1.644	0.661	1.786	1.107	0.76	1.995	0.555	2.208	0.929	0.887	1.556	0.597	1.445	0.973	0.836	1.66	0.586	1.614	1.159	0.559	1.486	0.78	1.722	0.991	0.683	1.69	0.586	1.675	0.973	0.903	1.614	0.603	1.57
1309	5.72	5.81	19.15	sp|Q07020|RL18_HUMAN	60S ribosomal protein L18	HUMAN	4	1.6	0.717	1.629	0.982	3.162	2.559	0.484	2.032	1.259	5.2	3.281	0.433	2.109	1.556	8.63	1.445	0.893	1.57	0.92	2.249	1.459	0.702	1.585	0.92	2.443	2.089	0.539	1.923	1.086	4.92	1.837	0.748	1.888	0.973	4.018
1310	5.71	6.14	9.07	sp|Q96S66|CLCC1_HUMAN	Chloride channel CLIC-like protein 1	HUMAN	3	1.259	0.565	1.38	0.912	1.738	1.18	0.776	1.905	0.619	2.249	1.306	0.485	1.38	0.946	1.803	1.355	0.466	1.38	0.982	1.871	1.067	0.882	1.38	0.773	1.472	1	0.872	1.905	0.525	1.905	1.127	0.647	1.57	0.718	1.77
1311	5.71	5.73	10.56	sp|Q96NB2|SFXN2_HUMAN	Sideroflexin-2	HUMAN	3	1.66	0.178	1.923	0.863	4.571	1.905	0.143	1.923	0.991	5.297	1.585	0.242	2.249	0.705	3.802	0.863	0.986	2.032	0.461	1.754	0.592	0.687	2.333	0.164	1.38	0.863	0.939	2.07	0.461	1.786	0.291	0.354	3.105	0.105	0.904
1312	5.7	5.76	20.63	sp|Q6UW68|TM205_HUMAN	Transmembrane protein 205	HUMAN	6	1.675	0.51	1.722	0.973	6.252	1.786	0.415	1.754	1.019	7.516	1.393	0.463	1.585	0.879	3.02	1.432	0.756	1.675	0.855	5.702	1.556	0.478	1.722	0.904	5.012	1.837	0.446	1.706	1.076	8.79	1.472	0.647	1.675	0.879	2.78
1313	5.69	6.66	7.36	sp|Q9H078|CLPB_HUMAN	Caseinolytic peptidase B protein homolog	HUMAN	4	0.973	0.863	1.82	0.535	1.77	1.028	0.771	1.542	0.667	1.585	1.057	0.684	1.754	0.603	1.854	0.929	0.651	1.66	0.555	1.542	0.802	0.622	1.905	0.421	1.528	0.643	0.218	1.33	0.479	0.855	1.019	0.863	1.306	0.78	1.33
1314	5.69	6.01	7.62	sp|P10155|RO60_HUMAN	60 kDa SS-A/Ro ribonucleoprotein	HUMAN	3	0.912	0.737	1.38	0.661	1.259	0.92	0.965	2.443	0.377	2.249	0.847	0.446	2.051	0.413	1.738	1.259	0.484	1.38	0.912	1.738	0.773	0.381	1.38	0.56	1.067	1.067	0.793	1.5	0.711	1.6	1.247	0.513	1.38	0.904	1.722
1315	5.69	5.75	13.93	sp|Q9Y224|CN166_HUMAN	UPF0568 protein C14orf166	HUMAN	3	5.649	0.145	3.467	1.629	15.704	6.138	0.124	3.981	1.542	27.797	9.036	0.065	4.13	2.188	36.644	9.727	0.045	3.981	2.443	32.81	3.631	0.161	2.992	1.213	12.359	7.047	0.1	3.908	1.803	31.046	8.472	0.068	3.945	2.148	34.995
1316	5.67	15.2	27.59	sp|P31153|METK2_HUMAN	S-adenosylmethionine synthase isoform type-2	HUMAN	10	0.692	0.487	1.854	0.356	1.282	1.514	0.594	2.168	0.698	3.802	1.419	0.261	1.888	0.752	2.754	0.637	0.9	1.871	0.334	1.191	1.213	0.64	1.923	0.631	2.443	0.991	0.913	1.871	0.506	1.854	1.706	0.394	2.148	0.794	4.13
1317	5.67	6.02	8.59	sp|Q9BZZ5|API5_HUMAN	Apoptosis inhibitor 5	HUMAN	3	0.887	0.825	2.089	0.425	1.854	0.457	0.297	2.089	0.217	0.955	0.457	0.298	2.089	0.217	0.955	0.535	0.36	2.109	0.256	1.127	1.445	0.508	2.089	0.692	3.048	0.912	0.865	2.089	0.437	1.905	0.52	0.348	2.089	0.249	1.086
1318	5.67	5.69	15.84	sp|Q9UBR2|CATZ_HUMAN	Cathepsin Z	HUMAN	4	1.459	0.342	1.486	0.982	2.228	1.406	0.349	1.459	0.964	2.208	0.817	0.546	1.445	0.555	1.18	0.331	0.19	1.905	0.111	0.631	0.895	0.501	1.472	0.643	1.318	0.38	0.022	1.738	0.104	0.661	0.57	0.225	1.459	0.398	0.832
1319	5.65	6	20.51	sp|P62750|RL23A_HUMAN	60S ribosomal protein L23a	HUMAN	3	0.946	0.824	1.306	0.724	1.236	0.759	0.409	1.38	0.506	1.047	0.809	0.734	1.803	0.429	1.459	0.47	0.102	1.5	0.211	0.705	0.421	0.108	1.432	0.209	0.603	0.946	0.888	1.213	0.773	1.148	0.54	0.188	1.294	0.36	0.698
1320	5.65	5.81	14.31	sp|Q9BR76|COR1B_HUMAN	Coronin-1B	HUMAN	3	0.759	0.676	1.393	0.535	1.057	0.752	0.658	1.432	0.515	1.076	0.78	0.707	2.014	0.373	1.57	1.644	0.478	1.393	1.18	2.291	0.586	0.546	2.421	0.215	1.419	1.096	0.844	1.38	0.794	1.514	1.047	0.98	2.089	0.501	2.208
1321	5.65	5.77	9.11	sp|Q07960|RHG01_HUMAN	Rho GTPase-activating protein 1	HUMAN	3	0.745	0.298	1.271	0.586	0.946	1.028	0.841	1.247	0.824	1.282	1.019	0.978	1.66	0.614	1.69	1.019	0.634	1.995	0.511	2.032	0.887	0.874	1.629	0.545	1.445	0.991	0.897	1.247	0.794	1.236	1.038	0.973	1.556	0.667	1.614
1322	5.65	5.72	17.74	sp|Q2TAA2|IAH1_HUMAN	Isoamyl acetate-hydrolyzing esterase 1 homolog	HUMAN	3	1.028	0.892	1.706	0.603	1.706	1.754	0.434	1.528	1.148	3.597	1.159	0.713	2.032	0.57	2.489	1.959	0.33	2.168	0.904	5.495	1.5	0.462	1.528	0.982	3.076	0.718	0.844	2.377	0.177	1.706	2.014	0.334	1.514	1.33	4.406
1323	5.63	29.78	34.42	sp|Q08477|CP4F3_HUMAN	Leukotriene-B(4) omega-hydroxylase 2	HUMAN	23	0.879	0.92	1.614	0.53	1.419	0.718	0.736	1.472	0.429	1.057	0.555	0.903	1.871	0.249	1.038	0.322	0.453	2.312	0.102	0.745	0.711	0.989	1.77	0.377	1.259	0.54	0.671	1.82	0.167	0.982	0.511	0.495	1.69	0.129	0.863
1324	5.61	8.21	9.06	sp|O43865|SAHH2_HUMAN	Putative adenosylhomocysteinase 2	HUMAN	4	0.794	0.533	5.445	0.146	4.325	1.148	0.678	14.588	0.079	15.56	1.247	0.549	2.109	0.592	2.606	1.067	0.817	2.089	0.511	2.228	0.711	0.394	3.945	0.18	2.805	1.213	0.576	5.058	0.24	6.194	0.982	0.98	4.613	0.213	4.529
1325	5.61	5.79	5.27	sp|Q12882|DPYD_HUMAN	Dihydropyrimidine dehydrogenase [NADP(+)]	HUMAN	4	2.168	0.18	3.048	0.711	7.178	1.66	0.453	2.148	0.773	7.516	0.581	0.563	2.938	0.121	1.706	1.057	0.829	2.78	0.38	2.992	2.754	0.118	2.831	0.973	10.28	1.009	0.925	3.404	0.296	2.938	1.038	0.833	2.128	0.488	3.908
1326	5.56	9.92	12.33	sp|Q6UWM9|UD2A3_HUMAN	UDP-glucuronosyltransferase 2A3	HUMAN	7	0.863	0.487	1.57	0.55	1.355	0.824	0.407	1.528	0.54	1.259	1.028	0.975	1.837	0.56	1.888	1.019	0.939	1.247	0.817	1.271	0.982	0.944	1.247	0.787	1.225	0.982	0.961	1.247	0.787	1.225	0.887	0.617	1.5	0.592	1.33
1327	5.56	5.57	24.38	sp|Q15363|TMED2_HUMAN	Transmembrane emp24 domain-containing protein 2	HUMAN	7	0.53	0.354	2.089	0.251	1.107	0.817	0.706	2.089	0.391	1.706	0.929	0.89	2.089	0.445	1.941	0.787	0.665	2.109	0.377	1.66	0.817	0.707	2.089	0.391	1.706	0.334	0.22	2.089	0.158	0.698	0.724	0.567	2.089	0.344	1.514
1328	5.55	9.98	31.25	sp|Q71UI9|H2AV_HUMAN	Histone H2A.V	HUMAN	6	0.718	0.288	1.259	0.57	0.904	0.643	0.136	1.282	0.501	0.824	0.673	0.164	1.355	0.497	0.912	0.614	0.142	1.318	0.466	0.809	0.643	0.159	1.318	0.488	0.847	0.592	0.054	1.236	0.479	0.731	0.649	0.216	1.33	0.488	0.863
1328	0	9.98	31.25	sp|P0C0S5|H2AZ_HUMAN	Histone H2A.Z	HUMAN	6
1329	5.54	7.13	3.31	sp|Q14980|NUMA1_HUMAN	Nuclear mitotic apparatus protein 1	HUMAN	5	1.18	0.733	2.089	0.565	2.466	1.82	0.366	2.109	0.863	3.802	2.168	0.297	2.109	1.028	4.529	0.847	0.756	2.089	0.406	1.77	1.393	0.547	2.109	0.661	2.911	0.759	0.614	2.089	0.36	1.585	0.839	0.746	2.089	0.402	1.754
1330	5.54	5.84	6	sp|O76031|CLPX_HUMAN	ATP-dependent Clp protease ATP-binding subunit clpX-like, mitochondrial	HUMAN	3	0.809	0.663	1.38	0.586	1.117	0.78	0.701	2.399	0.325	1.871	0.929	0.747	3.436	0.27	3.192	0.731	0.585	1.871	0.391	1.368	0.929	0.999	2.208	0.421	2.051	0.955	0.856	1.706	0.56	1.629	0.847	0.743	2.399	0.353	2.032
1331	5.54	5.54	32.14	sp|Q9UKR5|ERG28_HUMAN	Probable ergosterol biosynthetic protein 28	HUMAN	4	2.07	0.181	2.754	0.752	5.649	1.191	0.48	2.109	0.565	2.489	1.941	0.195	5.346	0.363	10.375	1.282	0.402	5.649	0.227	7.311	1.18	0.528	5.649	0.209	6.668	1.57	0.255	2.089	0.752	3.281	1.57	0.255	2.109	0.745	3.281
1332	5.52	8.22	22.14	sp|P48739|PIPNB_HUMAN	Phosphatidylinositol transfer protein beta isoform	HUMAN	5
1333	5.52	5.68	16.99	sp|Q9NP72|RAB18_HUMAN	Ras-related protein Rab-18	HUMAN	3	1.019	0.889	2.333	0.437	2.377	1.076	0.783	13.804	0.078	14.454	1.067	0.775	2.089	0.511	2.228	1.107	0.678	4.92	0.225	5.445	0.912	0.767	5.97	0.153	5.445	1.117	0.662	2.089	0.535	2.333	1.038	0.835	4.529	0.229	4.699
1334	5.52	5.66	11.46	sp|O75881|CP7B1_HUMAN	25-hydroxycholesterol 7-alpha-hydroxylase	HUMAN	3	0.871	0.926	2.128	0.409	1.854	1.259	0.596	1.419	0.887	1.803	0.955	0.865	1.445	0.667	1.38	0.718	0.77	4.446	0.161	3.192	0.973	0.846	2.466	0.394	2.399	0.871	0.92	4.406	0.196	3.837	0.586	0.378	1.542	0.377	0.904
1335	5.52	5.56	8.02	sp|O60684|IMA7_HUMAN	Importin subunit alpha-7	HUMAN	3	0.655	0.482	2.089	0.313	1.368	1.542	0.461	2.089	0.738	3.221	2.559	0.248	2.089	1.225	5.395	1.393	0.546	2.109	0.661	2.911	1.888	0.347	2.089	0.904	3.981	1.542	0.464	2.109	0.731	3.221	1.66	0.413	2.089	0.794	3.467
1335	0	3.42	5.39	sp|P52294|IMA1_HUMAN	Importin subunit alpha-1	HUMAN	2
1336	5.51	5.6	14.97	sp|Q9P287|BCCIP_HUMAN	BRCA2 and CDKN1A-interacting protein	HUMAN	4	0.655	0.402	2.109	0.313	1.38	0.759	0.541	20.893	0.045	15.849	0.643	0.398	13.428	0.054	8.63	0.92	0.86	19.409	0.05	17.865	0.705	0.473	2.228	0.313	1.57	0.895	0.825	9.29	0.096	8.318	0.698	0.474	10	0.07	6.982
1337	5.49	7.81	6.77	sp|O75534|CSDE1_HUMAN	Cold shock domain-containing protein E1	HUMAN	4	0.759	0.598	4.406	0.172	3.342	0.839	0.725	2.089	0.398	1.754	1.472	0.485	2.109	0.698	3.076	1.067	0.883	2.168	0.492	2.312	0.938	0.901	5.754	0.163	5.395	0.929	0.889	3.02	0.308	2.805	0.738	0.568	2.089	0.353	1.542
1338	5.49	5.95	9.07	sp|Q9Y6M5|ZNT1_HUMAN	Zinc transporter 1	HUMAN	4	0.461	0.3	2.089	0.219	0.964	0.603	0.427	2.109	0.288	1.271	0.449	0.291	2.089	0.213	0.938	0.608	0.431	2.109	0.291	1.282	0.895	0.836	2.089	0.429	1.871	0.759	0.616	2.089	0.363	1.585	0.679	0.51	2.089	0.325	1.419
1339	5.47	6.19	18.56	sp|P07305|H10_HUMAN	Histone H1.0	HUMAN	6	1.047	0.414	1.406	0.745	1.472	0.265	0.043	1.585	0.145	0.421	0.091	0.231	1.871	0.05	0.171	0.041	0.139	2.109	0.021	0.087	0.328	0.054	1.486	0.217	0.488	0.466	0.039	1.445	0.319	0.673	0.402	0.048	1.542	0.192	0.619
1340	5.44	5.63	12.6	sp|Q13177|PAK2_HUMAN	Serine/threonine-protein kinase PAK 2	HUMAN	4	0.904	0.909	1.585	0.53	1.432	1.343	0.421	1.888	0.711	2.831	1.585	0.293	1.644	0.964	3.373	2.291	0.109	1.722	1.33	5.754	1.047	0.845	1.432	0.731	1.675	1.282	0.346	1.977	0.649	2.729	1.754	0.233	1.419	1.236	3.664
1341	5.43	5.53	5.08	sp|P22059|OSBP1_HUMAN	Oxysterol-binding protein 1	HUMAN	4	1.191	0.616	1.38	0.863	1.644	0.817	0.593	1.5	0.545	1.225	0.895	0.724	2.128	0.421	1.905	1.459	0.427	1.38	1.057	2.014	1.213	0.669	1.556	0.78	1.888	1.159	0.634	1.38	0.839	1.6	1.247	0.606	1.38	0.904	1.722
1342	5.43	5.43	28.32	sp|P61803|DAD1_HUMAN	Dolichyl-diphosphooligosaccharide--protein glycosyltransferase subunit DAD1	HUMAN	3	1.837	0.285	1.542	1.191	4.325	2.377	0.174	1.706	1.393	5.754	1.786	0.258	1.5	1.191	4.285	1.067	0.844	1.542	0.692	1.754	1.271	0.605	1.432	0.887	2.858	0.794	0.496	1.675	0.413	1.33	0.817	0.568	1.675	0.394	1.368
1343	5.42	5.56	4.93	sp|P02788|TRFL_HUMAN	Lactotransferrin	HUMAN	3	1.629	0.426	2.109	0.773	3.404	0.759	0.624	2.109	0.363	1.6	2.051	0.313	2.089	0.982	4.325	0.773	0.637	2.089	0.366	1.614	0.535	0.361	2.109	0.256	1.127	0.745	0.597	2.089	0.353	1.556	0.614	0.438	2.109	0.294	1.294
1344	5.42	5.53	26.7	sp|O75340|PDCD6_HUMAN	Programmed cell death protein 6	HUMAN	3	1.057	0.879	17.061	0.062	17.061	1.107	0.792	2.729	0.406	3.02	0.895	0.756	19.588	0.05	17.539	0.887	0.734	13.428	0.067	11.912	0.847	0.7	2.443	0.347	2.07	0.955	0.934	2.938	0.325	2.805	1.148	0.723	2.089	0.55	2.399
1345	5.4	5.52	16.31	sp|P43897|EFTS_HUMAN	Elongation factor Ts, mitochondrial	HUMAN	3	1.213	0.688	2.089	0.581	2.535	1.213	0.691	7.586	0.16	9.204	0.863	0.771	19.055	0.05	16.444	1.057	0.894	3.162	0.334	3.342	1.096	0.828	3.342	0.328	3.664	0.759	0.605	2.089	0.363	1.585	0.731	0.568	2.489	0.294	1.82
1346	5.39	5.89	5.85	sp|Q9BW92|SYTM_HUMAN	Threonine--tRNA ligase, mitochondrial	HUMAN	3	1.169	0.49	2.188	0.535	2.559	0.895	0.975	2.188	0.409	1.959	1.107	0.634	2.188	0.506	2.421	0.904	0.889	2.188	0.413	1.977	1.148	0.448	2.188	0.525	2.512	1.318	0.427	2.188	0.603	2.884	0.879	0.575	2.188	0.402	1.923
1347	5.39	5.66	14.34	sp|Q96C11|FGGY_HUMAN	FGGY carbohydrate kinase domain-containing protein	HUMAN	5	0.698	0.534	8.166	0.086	5.702	1.117	0.812	12.246	0.091	13.677	0.955	0.938	2.089	0.457	1.995	0.673	0.501	2.089	0.322	1.406	1.138	0.782	2.089	0.545	2.377	1.009	0.972	2.089	0.483	2.109	0.879	0.816	5.152	0.171	4.529
1348	5.39	5.6	13.17	sp|Q9H1E3|NUCKS_HUMAN	Nuclear ubiquitous casein and cyclin-dependent kinase substrate 1	HUMAN	3	0.37	0.108	2.148	0.122	0.794	0.592	0.371	1.923	0.288	1.138	0.067	0.026	3.162	0.012	0.213	0.565	0.235	2.014	0.265	1.138	0.745	0.437	1.629	0.449	1.213	0.501	0.236	1.706	0.268	0.855	0.879	0.955	1.837	0.47	1.614
1349	5.38	5.51	16.25	sp|Q99541|PLIN2_HUMAN	Perilipin-2	HUMAN	5	0.225	0.039	2.559	0.018	0.575	0.946	0.846	2.78	0.347	2.63	0.373	0.229	3.105	0.059	1.159	0.631	0.464	2.754	0.227	1.738	1.282	0.767	2.754	0.466	3.631	1	0.923	2.729	0.366	2.805	1.057	0.987	2.754	0.384	2.965
1350	5.38	5.49	9.18	sp|O00330|ODPX_HUMAN	Pyruvate dehydrogenase protein X component, mitochondrial	HUMAN	4	0.839	0.555	1.38	0.608	1.159	0.679	0.253	1.38	0.492	0.938	0.705	0.288	2.051	0.344	1.445	0.55	0.126	1.38	0.398	0.759	0.863	0.625	1.38	0.625	1.191	0.847	0.591	1.38	0.614	1.169	0.809	0.494	1.38	0.586	1.117
1351	5.38	5.41	28.57	sp|P62847|RS24_HUMAN	40S ribosomal protein S24	HUMAN	4	0.855	0.338	1.445	0.586	1.236	0.832	0.512	1.202	0.667	1	1.067	0.849	1.247	0.855	1.343	1.169	0.539	1.393	0.839	1.644	0.92	0.652	1.5	0.603	1.38	1.213	0.473	1.419	0.855	1.77	0.912	0.8	1.614	0.555	1.472
1352	5.37	5.42	26.47	sp|P52565|GDIR1_HUMAN	Rho GDP-dissociation inhibitor 1	HUMAN	5	1.057	0.308	2.051	0.515	2.188	1.159	0.283	1.754	0.661	2.014	1.556	0.147	2.535	0.614	4.018	1.33	0.211	1.995	0.667	2.679	1.33	0.229	1.38	0.964	1.837	1.086	0.291	2.355	0.461	2.582	1.33	0.276	1.675	0.794	2.249
1353	5.36	7.56	17.21	sp|Q5VT66|MOSC1_HUMAN	MOSC domain-containing protein 1, mitochondrial	HUMAN	5	2.014	0.263	2.466	0.817	5.012	1.096	0.788	5.058	0.217	5.546	0.832	0.595	4.169	0.198	3.467	0.586	0.266	17.378	0.046	10.186	1.202	0.627	2.089	0.575	2.512	1.556	0.379	9.204	0.169	14.191	0.738	0.454	15.704	0.055	11.588
1354	5.36	5.44	14.86	sp|Q9H936|GHC1_HUMAN	Mitochondrial glutamate carrier 1	HUMAN	3	0.718	0.493	15.56	0.055	11.169	0.705	0.481	4.055	0.172	2.858	0.555	0.317	2.089	0.263	1.159	0.817	0.665	2.188	0.373	1.786	0.661	0.428	2.089	0.316	1.38	0.698	0.476	2.089	0.334	1.459	0.759	0.569	2.089	0.363	1.585
1355	5.35	5.46	8.94	sp|O75131|CPNE3_HUMAN	Copine-3	HUMAN	4	1.419	0.142	1.419	1	2.168	1.528	0.09	1.419	1.076	2.399	1.019	0.733	1.585	0.643	1.585	0.973	0.939	1.542	0.625	1.5	1.086	0.652	1.355	0.802	1.514	0.832	0.55	1.38	0.575	1.148	0.839	0.473	1.38	0.535	1.159
1356	5.35	5.42	19.31	sp|Q9H0R4|HDHD2_HUMAN	Haloacid dehalogenase-like hydrolase domain-containing protein 2	HUMAN	4	0.879	0.91	3.467	0.254	3.048	0.802	0.685	3.597	0.223	2.884	1.117	0.774	2.78	0.402	3.076	0.938	0.942	4.207	0.223	3.945	1.306	0.482	2.606	0.501	3.404	1.057	0.733	3.698	0.286	3.908	0.871	0.725	3.311	0.263	2.884
1357	5.32	5.4	4.35	sp|O75170|PP6R2_HUMAN	Serine/threonine-protein phosphatase 6 regulatory subunit 2	HUMAN	3	0.879	0.833	2.089	0.421	1.837	0.575	0.379	17.219	0.046	9.908	0.603	0.429	2.109	0.288	1.271	0.809	0.702	20.512	0.047	16.596	0.685	0.535	2.148	0.319	1.472	0.711	0.535	2.089	0.34	1.486	0.718	0.54	2.089	0.344	1.5
1358	5.32	5.33	8.54	sp|O95674|CDS2_HUMAN	Phosphatidate cytidylyltransferase 2	HUMAN	3	0.711	0.25	1.871	0.38	1.33	0.955	0.784	2.704	0.353	2.582	1.138	0.797	2.704	0.421	3.105	0.56	0.122	1.959	0.286	1.096	0.938	0.631	2.729	0.347	2.559	0.655	0.245	1.614	0.406	1.057	0.679	0.317	2.679	0.254	1.82
1359	5.31	5.47	5.87	sp|Q9H6S3|ES8L2_HUMAN	Epidermal growth factor receptor kinase substrate 8-like protein 2	HUMAN	3	0.37	0.192	2.512	0.044	0.929	1.294	0.457	1.472	0.879	2.729	1.837	0.173	1.803	1.019	7.244	3.048	0.018	1.614	1.888	15.417	1.486	0.248	1.644	0.904	5.649	1.585	0.219	1.722	0.92	6.607	1.69	0.317	2.032	0.832	5.395
1360	5.3	5.32	20.78	sp|P56556|NDUA6_HUMAN	NADH dehydrogenase [ubiquinone] 1 alpha subcomplex subunit 6	HUMAN	3	0.912	0.783	1.585	0.575	1.445	0.78	0.597	1.675	0.466	1.306	0.773	0.644	1.472	0.525	1.138	0.667	0.467	1.38	0.483	0.92	0.887	0.905	1.803	0.492	1.6	0.832	0.742	1.38	0.603	1.148	0.718	0.558	1.38	0.52	0.991
1361	5.26	5.26	27.94	sp|P61353|RL27_HUMAN	60S ribosomal protein L27	HUMAN	3	1.148	0.891	1.66	0.692	1.905	1.191	0.816	1.6	0.745	2.128	1.432	0.655	1.706	0.839	2.559	1.225	0.575	1.69	0.724	2.312	0.545	0.541	1.803	0.286	0.982	1.009	0.685	1.614	0.625	1.629	0.457	0.644	1.977	0.249	0.904
1362	5.23	6.67	4.09	sp|O60879|DIAP2_HUMAN	Protein diaphanous homolog 2	HUMAN	4
1363	5.23	5.33	8.94	sp|Q9H2F3|3BHS7_HUMAN	3 beta-hydroxysteroid dehydrogenase type 7	HUMAN	3	1.282	0.506	2.168	0.592	3.162	1.5	0.134	2.312	0.649	3.733	1.82	0.225	1.722	1.057	6.486	1.854	0.104	2.291	0.809	4.406	1.77	0.214	1.393	1.271	7.311	1.629	0.159	2.188	0.745	3.837	2.512	0.08	2.07	1.213	9.55
1364	5.22	5.25	15	sp|Q8TD22|SFXN5_HUMAN	Sideroflexin-5	HUMAN	4	1.019	0.677	1.82	0.56	1.871	0.752	0.306	1.722	0.409	1.294	0.441	0.063	1.905	0.153	0.839	0.56	0.108	1.6	0.275	0.895	0.592	0.138	1.459	0.344	0.863	0.787	0.301	1.854	0.413	1.459	0.261	0.082	2.291	0.05	0.597
[truncated: 1,546 more rows]
